# Supplementary material for: The full transcription map of cottontail rabbit papillomavirus in tumor tissues
Source: PLoS Pathog. 2024 Oct 25;20(10):e1012649. doi: 10.1371/journal.ppat.1012649 (PMC11540226; doi:10.1371/journal.ppat.1012649)
Supplement: S1 Table — (XLSX) [file ppat.1012649.s012.xlsx]

## Sheet: Table S1 
S1 Table. RNA-seq mapping summary from individual rabbits
Rabbit #	Inoculation site	No. of total reads	No. of uniquely mapped reads	No. of reads mapped to host (%)	No. of reads mapped to CPRV (%)	No. of reads mapped to CPRV sense strand (%)	No. of reads mapped to CPRV antisense strand (%)
R4940	R2	54647654	46854959	46729420 (99.73%)	125,539 (0.27%)	125,385 (99.88%)	154 (0.12%)
R4941	L2	66083200	57720169	57507856 (99.63%)	212,313 (0.37%)	211,985 (99.85%)	328 (0.15%)
R4942	L2	65467425	56863861	56663072 (99.65%)	200,789 (0.35%)	200,449 (99.83%)	340 (0.17%)
R4943	R2	65487681	56690265	56532576 (99.72%)	157,689 (0.28%)	157,489 (99.87%)	200 (0.13%)
