# Supplementary material for: The full transcription map of cottontail rabbit papillomavirus in tumor tissues
Source: PLoS Pathog. 2024 Oct 25;20(10):e1012649. doi: 10.1371/journal.ppat.1012649 (PMC11540226; doi:10.1371/journal.ppat.1012649)
Supplement: S2 Table — (XLSX) [file ppat.1012649.s013.xlsx]

## Sheet: Table S2 
S2 Table. Heterogeneity of the mapped transcription start sites by 5ʹ RACE based on individual colony sequencing
Primer	Band	Frequency of colonies	Mapped TSS (nt)	Spliced	SD intron 1	SA intron 1	SD intron 2	SA intron 2	RNA fragment size (nt)	5'RACE product size (+52bp)
Pr7812	1	1/16	7521	No					291	343
		6/16	7525	No					287	339
		3/16	7527	No					285	337
		2/16	7528	No					284	336
		1/16	7530	No					282	334
		2/16	7531	No					281	333
		1/16	7534	No					278	330
Pr455	1	2/12	87	No					368	420
		9/12	90	No					365	417
		1/12	92	No					363	415
	2	3/12	156	No					299	351
		1/12	157	No					298	350
		7/12	158	No					297	349
		1/12	159	No					296	348
Pr 1246	1	1/3	150	No					1096	1148
		1/3	158	No					1088	1140
		1/3	165	No					1081	1133
	2	3/4	906	No					340	392
		1/4	910	No					336	388
Pr3641	1	2/14	906	Yes	1371	3065			1041	1093
		12/14	910	Yes	1371	3065			1037	1089
	2	3/7	91	Yes	1371	3065			1856	1908
		4/7	158	Yes	1371	3065			1789	1841
Pr3968	1	Direct sequencing	907	Yes	1371	3714			718	770
Pr5918	1	1/11	7538	Yes	7813	3714	4079	5830	728	780
		1/11	7491	Yes	7813	3714	4079	5830	775	827
		2/11	7530	Yes	7813	3714	4079	5830	736	788
		1/11	7525	Yes	7813	3714	4079	5830	741	793
		1/11	7491	Yes	7813	3714	4079	5830	775	827
		1/11	7547	Yes	7813	3714	4079	5830	719	771
		1/11	1208	Yes	1371	3714	4079	5830	616	668
		1/11	1247	Yes	1371	3714	4079	5830	577	629
		1/11	5124	No					794	846
		1/11	5490	No					428	480
	2	1/12	7534	Yes	7813	3714	4079	5830	732	784
		1/12	7479	Yes	7813	5830			422	474
		1/12	5369	No					549	601
		1/12	5274	No					644	696
		2/12	3719	Yes	4079	5830			448	500
		1/12	1239	Yes	1371	3714	4079	5830	585	637
		1/12	1206	Yes	1371	3714	4079	5830	618	670
		1/12	1193	Yes	1371	3714	4079	5830	631	683
		1/12	907	Yes	1371	5830			552	604
		1/12	906	Yes	1371	5830			553	605
		1/12	904	Yes	1371	5830			555	607
	3	2/17	7535	Yes	7813	5830			366	418
		2/17	7528	Yes	7813	5830			373	425
		3/17	7525	Yes	7813	5830			376	428
		1/17	7521	Yes	7813	5830			380	432
		2/17	7526	Yes	7813	5830			375	427
		1/17	7549	Yes	7813	5830			352	404
		1/17	7544	Yes	7813	5830			357	409
		1/17	1473	Yes	1751	5830			366	418
		1/17	1239	Yes	1371	3714	4079	5830	585	637
		1/17	1203	Yes	1371	5830			256	308
		1/17	1206	Yes	1371	5830			253	305
		1/17	3860	Yes	4079	5830			307	359
