# Supplementary material for: The full transcription map of cottontail rabbit papillomavirus in tumor tissues
Source: PLoS Pathog. 2024 Oct 25;20(10):e1012649. doi: 10.1371/journal.ppat.1012649 (PMC11540226; doi:10.1371/journal.ppat.1012649)
Supplement: S3 Table — (XLSX) [file ppat.1012649.s014.xlsx]

## Sheet: Table S3 
S3 Table. Analysis of position and frequency of viral TSS based on Pac-Bio sequencing
Genome position		No. of PacBio reads in 5ʹ RACE genrated by
JF303889.1	Genome linearized at nt 7421	Pr455 (oPFJ16)	Pr3641 (oPFJ10)	Pr3968 (oPFJ5)	Pr4696 (oPFJ11)	Pr5918 (oPFJ18)			TSS -/+ 5nt	Pr455 (oPFJ16)	%	Pr3641 (oPFJ10)	%	Pr3968 (oPFJ5)	%	Pr4696 (oPFJ11)	%	Pr5918 (oPFJ18)	%
7421	1	468	20	0	41	18			P7525	13	0.0607278	101	0.112197	43	0.197067	4723	24.4297	3576	42.9034
7422	2	7	0	0	0	0			P90	7807	36.4694	15840	17.5961	2273	10.417	847	4.38111	296	3.55129
7423	3	6	0	0	0	0			P156	13583	63.4512	38600	42.8794	10841	49.6838	1487	7.69151	368	4.41512
7424	4	14	1	0	1	1			P907	2	0.00934274	31657	35.1666	8252	37.8185	7934	41.0386	1658	19.892
7425	5	6	0	0	1	0			P1225	2	0.00934274	3822	4.24572	411	1.88359	4342	22.459	2437	29.2382
7426	6	0	0	0	0	0			Total	21407	100	90020	100	21820	100	19333	100	8335	100
7427	7	5	1	0	1	0
7428	8	5	0	0	17	1
7429	9	1	0	0	1	1
7430	10	6	0	0	2	0
7431	11	1	1	0	0	0
7432	12	1	0	0	1	0
7433	13	3	0	0	0	0
7434	14	0	0	0	1	0
7435	15	0	0	0	0	0
7436	16	1	0	0	0	0
7437	17	2	0	0	0	0
7438	18	2	0	0	0	0
7439	19	0	0	0	0	0
7440	20	0	0	0	0	0
7441	21	0	0	0	0	0
7442	22	1	0	1	0	0
7443	23	1	0	0	6	24
7444	24	0	0	0	0	0
7445	25	0	0	0	24	6
7446	26	0	0	0	1	3
7447	27	0	1	0	0	0
7448	28	0	0	0	29	8
7449	29	0	1	0	1	0
7450	30	0	0	0	2	1
7451	31	0	0	0	2	0
7452	32	0	0	0	5	4
7453	33	0	0	0	0	0
7454	34	0	0	0	0	0
7455	35	0	0	0	0	0
7456	36	0	0	0	0	0
7457	37	0	0	0	0	0
7458	38	0	0	0	1	0
7459	39	2	0	0	1	0
7460	40	0	0	0	4	0
7461	41	0	0	0	0	0
7462	42	0	0	0	0	0
7463	43	0	0	0	0	0
7464	44	0	1	0	3	0
7465	45	0	0	0	0	1
7466	46	0	0	0	0	0
7467	47	0	0	0	0	0
7468	48	0	0	0	0	0
7469	49	0	0	0	0	0
7470	50	0	0	0	0	0
7471	51	0	0	0	0	0
7472	52	0	0	0	0	11
7473	53	0	5	0	0	0
7474	54	0	0	0	5	1
7475	55	0	0	0	0	0
7476	56	0	0	1	0	9
7477	57	0	0	0	0	0
7478	58	0	0	0	0	0
7479	59	0	2	1	54	46
7480	60	0	0	0	0	0
7481	61	0	0	0	0	1
7482	62	0	0	0	18	2
7483	63	0	0	0	1	1
7484	64	0	0	1	0	0
7485	65	0	0	0	0	0
7486	66	0	0	1	0	1
7487	67	0	0	0	15	3
7488	68	0	0	0	1	0
7489	69	0	0	0	1	13
7490	70	0	0	0	0	0
7491	71	0	0	0	17	11
7492	72	0	0	0	5	0
7493	73	0	0	0	1	1
7494	74	0	2	0	25	20
7495	75	0	0	0	0	0
7496	76	2	0	0	21	0
7497	77	0	0	0	0	0
7498	78	0	0	0	3	10
7499	79	0	0	0	1	0
7500	80	0	0	0	0	1
7501	81	0	0	0	52	29
7502	82	0	0	0	0	1
7503	83	0	0	0	3	5
7504	84	0	0	0	0	1
7505	85	0	6	0	5	25
7506	86	0	0	0	1	1
7507	87	0	0	0	20	13
7508	88	0	0	0	0	0
7509	89	0	0	0	116	46
7510	90	0	0	0	1	1
7511	91	0	0	0	8	7
7512	92	0	3	2	352	111
7513	93	0	0	0	30	16
7514	94	0	0	0	5	2
7515	95	1	3	0	86	12
7516	96	0	0	0	10	11
7517	97	0	1	0	1	0
7518	98	0	1	0	6	4
7519	99	1	0	0	141	32
7520	100	0	0	0	0	2
7521	101	2	9	0	227	132
7522	102	0	0	1	20	13
7523	103	0	0	0	44	3
7524	104	0	0	0	8	0
7525	105	7	49	22	1900	1914
7526	106	2	3	1	269	78
7527	107	0	8	4	597	281
7528	108	1	22	7	1092	794
7529	109	0	0	2	76	25
7530	110	1	10	6	490	334
7531	111	0	2	2	101	49
7532	112	0	2	0	138	76
7533	113	0	0	2	69	46
7534	114	1	4	2	134	119
7535	115	0	5	2	178	162
7536	116	1	0	0	40	19
7537	117	0	0	0	6	1
7538	118	1	3	0	35	19
7539	119	0	4	2	328	118
7540	120	0	0	0	27	7
7541	121	0	0	0	10	0
7542	122	0	1	0	221	36
7543	123	0	0	0	11	5
7544	124	0	0	1	9	4
7545	125	1	7	3	612	270
7546	126	0	0	0	10	1
7547	127	0	2	1	75	16
7548	128	0	1	1	21	10
7549	129	0	3	7	543	204
7550	130	2	0	0	14	12
7551	131	2	4	3	164	42
7552	132	0	1	0	14	5
7553	133	0	0	0	17	1
7554	134	0	0	0	18	2
7555	135	4	2	0	134	105
7556	136	0	0	0	3	0
7557	137	0	0	0	7	3
7558	138	0	0	0	6	13
7559	139	1	0	0	35	8
7560	140	0	0	1	1	0
7561	141	0	0	1	3	5
7562	142	0	0	0	9	3
7563	143	0	0	0	6	5
7564	144	2	0	0	28	2
7565	145	0	0	0	2	1
7566	146	0	0	0	5	3
7567	147	0	0	0	1	1
7568	148	0	0	0	5	0
7569	149	0	0	0	30	2
7570	150	0	0	0	2	24
7571	151	1	0	0	36	4
7572	152	0	0	0	1	2
7573	153	0	0	0	1	1
7574	154	0	0	0	77	9
7575	155	0	0	0	3	0
7576	156	0	0	0	3	3
7577	157	0	0	0	6	0
7578	158	0	0	0	0	0
7579	159	0	0	0	1	1
7580	160	0	1	0	6	2
7581	161	0	0	0	2	0
7582	162	0	1	0	1	1
7583	163	0	0	0	1	0
7584	164	0	1	0	1	1
7585	165	0	0	0	0	0
7586	166	0	0	0	24	43
7587	167	0	0	0	0	0
7588	168	0	0	0	3	1
7589	169	0	0	0	30	8
7590	170	0	0	0	4	2
7591	171	0	0	0	0	0
7592	172	1	1	0	3	1
7593	173	2	2	0	0	0
7594	174	0	1	0	0	26
7595	175	1	3	0	15	76
7596	176	0	0	0	3	0
7597	177	0	0	0	0	0
7598	178	0	0	0	0	1
7599	179	0	0	0	0	2
7600	180	1	2	0	58	1
7601	181	0	0	0	3	0
7602	182	0	0	1	1	2
7603	183	0	0	0	1	0
7604	184	0	0	0	23	0
7605	185	0	0	0	0	2
7606	186	0	0	0	0	1
7607	187	0	0	0	1	0
7608	188	0	0	0	1	1
7609	189	0	0	0	1	2
7610	190	0	0	0	1	0
7611	191	0	0	0	1	0
7612	192	0	0	0	0	0
7613	193	0	1	0	0	2
7614	194	0	0	0	0	0
7615	195	0	0	0	0	0
7616	196	0	0	0	27	53
7617	197	0	0	0	0	1
7618	198	0	0	0	0	0
7619	199	0	0	0	0	4
7620	200	0	0	0	0	2
7621	201	0	0	0	0	0
7622	202	0	0	0	0	3
7623	203	0	0	0	0	0
7624	204	0	0	0	0	0
7625	205	0	0	0	0	0
7626	206	0	0	0	0	0
7627	207	0	0	0	0	0
7628	208	0	0	0	24	2
7629	209	0	0	0	0	0
7630	210	0	0	0	1	0
7631	211	0	0	0	0	0
7632	212	0	0	0	2	0
7633	213	0	0	0	0	0
7634	214	0	0	0	0	0
7635	215	0	0	0	50	8
7636	216	0	0	0	0	1
7637	217	0	1	0	19	0
7638	218	0	0	0	0	0
7639	219	0	0	0	0	0
7640	220	1	0	0	1	0
7641	221	2	3	0	0	4
7642	222	0	0	0	1	0
7643	223	0	0	0	1	0
7644	224	0	3	0	0	0
7645	225	0	0	0	0	0
7646	226	0	0	0	0	0
7647	227	0	0	0	0	8
7648	228	0	0	0	0	4
7649	229	0	0	0	0	0
7650	230	0	0	0	0	0
7651	231	0	0	0	0	1
7652	232	0	0	0	23	0
7653	233	0	0	0	1	0
7654	234	0	0	0	0	3
7655	235	0	0	0	0	1
7656	236	0	0	0	1	0
7657	237	0	0	0	0	23
7658	238	0	0	0	0	1
7659	239	0	0	0	0	0
7660	240	0	0	0	0	1
7661	241	0	1	0	0	0
7662	242	0	0	0	0	0
7663	243	1	0	0	0	1
7664	244	0	0	0	18	0
7665	245	0	0	0	0	0
7666	246	0	0	0	0	0
7667	247	0	0	0	0	0
7668	248	0	0	0	0	0
7669	249	0	2	0	1	0
7670	250	0	0	0	0	0
7671	251	0	0	0	0	0
7672	252	0	0	0	0	0
7673	253	0	0	0	0	0
7674	254	0	0	0	0	8
7675	255	0	0	0	0	0
7676	256	0	1	0	0	0
7677	257	0	0	0	0	2
7678	258	0	0	0	0	1
7679	259	0	0	0	0	0
7680	260	0	0	0	0	0
7681	261	0	0	0	0	0
7682	262	0	0	0	0	0
7683	263	3	0	0	0	17
7684	264	0	0	0	0	0
7685	265	0	0	0	0	0
7686	266	0	0	0	0	0
7687	267	0	0	0	3	2
7688	268	0	0	0	0	0
7689	269	0	0	0	0	0
7690	270	1	0	0	4	1
7691	271	0	0	0	0	0
7692	272	0	0	0	1	2
7693	273	0	0	0	0	0
7694	274	0	0	0	0	0
7695	275	0	0	0	0	3
7696	276	0	0	0	0	0
7697	277	0	0	0	0	1
7698	278	1	0	0	0	0
7699	279	0	0	0	17	0
7700	280	0	0	0	0	0
7701	281	0	0	0	0	0
7702	282	1	0	0	0	0
7703	283	0	0	0	1	0
7704	284	0	0	0	1	1
7705	285	0	0	0	0	13
7706	286	0	0	0	0	0
7707	287	0	0	0	31	0
7708	288	1	3	0	1	2
7709	289	0	0	0	1	1
7710	290	0	0	0	0	7
7711	291	0	0	0	0	0
7712	292	0	0	0	28	18
7713	293	0	2	0	0	3
7714	294	2	1	0	3	4
7715	295	0	0	0	1	25
7716	296	0	0	0	2	0
7717	297	0	0	0	3	2
7718	298	0	0	2	2	3
7719	299	0	0	0	2	7
7720	300	0	0	0	3	3
7721	301	0	1	0	1	3
7722	302	0	0	0	5	1
7723	303	0	0	0	3	8
7724	304	0	0	0	0	5
7725	305	0	0	0	0	2
7726	306	0	0	0	0	3
7727	307	0	0	0	0	5
7728	308	0	0	0	1	0
7729	309	0	0	0	1	10
7730	310	0	0	0	3	1
7731	311	0	0	0	0	0
7732	312	0	0	0	4	5
7733	313	0	0	0	0	6
7734	314	0	0	0	6	0
7735	315	0	0	0	0	4
7736	316	0	0	0	0	3
7737	317	0	0	0	0	10
7738	318	0	0	0	0	3
7739	319	0	1	0	9	2
7740	320	0	0	0	0	3
7741	321	0	0	0	0	1
7742	322	0	0	0	0	0
7743	323	0	0	0	0	1
7744	324	0	1	0	3	4
7745	325	0	0	0	0	0
7746	326	0	2	0	1	7
7747	327	0	0	0	9	2
7748	328	0	0	0	0	29
7749	329	1	0	0	0	1
7750	330	0	0	0	0	2
7751	331	0	0	0	13	7
7752	332	0	0	0	0	1
7753	333	0	4	0	5	1
7754	334	0	0	0	1	4
7755	335	1	0	0	5	3
7756	336	0	0	0	1	7
7757	337	0	1	0	2	0
7758	338	0	0	0	2	1
7759	339	1	0	0	0	5
7760	340	0	0	0	0	0
7761	341	0	0	0	0	1
7762	342	0	1	0	0	0
7763	343	0	0	0	5	1
7764	344	0	0	0	19	10
7765	345	0	5	0	1	1
7766	346	0	0	0	2	0
7767	347	0	0	0	7	5
7768	348	0	0	0	0	0
7769	349	0	0	0	1	4
7770	350	0	0	0	2	0
7771	351	0	0	0	0	0
7772	352	0	0	0	0	1
7773	353	1	0	0	0	3
7774	354	0	0	0	0	0
7775	355	0	0	0	0	7
7776	356	0	0	0	0	0
7777	357	0	0	0	0	1
7778	358	0	0	1	37	0
7779	359	0	0	0	1	1
7780	360	0	0	0	0	0
7781	361	0	0	0	0	0
7782	362	0	0	0	0	1
7783	363	0	0	0	1	0
7784	364	0	0	0	0	0
7785	365	3	0	0	2	0
7786	366	0	0	0	0	0
7787	367	0	0	0	0	0
7788	368	1	0	0	0	0
7789	369	0	0	0	0	0
7790	370	0	0	0	0	0
7791	371	0	0	0	0	0
7792	372	0	0	0	0	0
7793	373	0	0	0	0	0
7794	374	0	0	0	0	0
7795	375	0	0	0	0	0
7796	376	0	0	0	0	0
7797	377	0	0	0	0	0
7798	378	0	0	0	0	0
7799	379	0	3	0	0	0
7800	380	0	0	0	0	0
7801	381	0	0	0	0	0
7802	382	0	1	0	0	0
7803	383	0	0	0	0	0
7804	384	0	0	0	0	0
7805	385	0	0	0	0	0
7806	386	0	0	0	0	0
7807	387	0	0	0	0	0
7808	388	0	1	0	0	0
7809	389	0	2	0	0	0
7810	390	0	0	0	0	0
7811	391	0	0	0	0	0
7812	392	0	1	0	0	0
7813	393	0	0	0	0	0
7814	394	0	1	0	0	0
7815	395	0	0	0	0	0
7816	396	1	0	0	0	0
7817	397	0	1	0	0	0
7818	398	0	1	0	0	0
7819	399	0	0	0	0	0
7820	400	1	0	0	0	0
7821	401	0	0	0	0	0
7822	402	0	0	0	0	0
7823	403	0	0	0	0	0
7824	404	0	0	0	0	0
7825	405	0	0	0	0	0
7826	406	0	2	0	0	0
7827	407	1	0	0	0	0
7828	408	0	4	0	0	0
7829	409	1	0	0	0	0
7830	410	0	1	0	0	0
7831	411	0	0	0	0	0
7832	412	0	0	0	1	0
7833	413	0	0	0	0	0
7834	414	0	2	0	0	0
7835	415	0	0	0	0	0
7836	416	0	0	0	0	0
7837	417	0	0	0	0	0
7838	418	0	0	0	0	0
7839	419	0	1	0	0	0
7840	420	0	1	0	0	0
7841	421	0	0	0	0	0
7842	422	1	0	0	0	0
7843	423	0	0	0	0	0
7844	424	0	0	0	0	0
7845	425	2	0	1	0	0
7846	426	0	0	0	0	0
7847	427	2	0	1	0	3
7848	428	0	0	0	0	0
7849	429	1	0	1	0	0
7850	430	0	0	0	0	3
7851	431	0	0	0	0	0
7852	432	0	2	0	0	0
7853	433	0	0	0	0	0
7854	434	2	0	0	0	0
7855	435	0	0	0	0	0
7856	436	0	0	0	0	0
7857	437	0	0	1	0	0
7858	438	0	0	0	0	0
7859	439	0	0	0	0	0
7860	440	1	0	0	0	0
7861	441	0	0	0	0	0
7862	442	0	0	0	0	0
7863	443	0	0	0	0	0
7864	444	0	2	0	0	0
7865	445	0	0	0	0	0
7866	446	1	0	0	0	0
7867	447	0	0	0	0	0
7868	448	0	1	0	0	0
7869	449	4	4	1	0	0
7870	450	0	0	0	0	0
7871	451	1	1	0	0	0
1	452	0	0	0	0	0
2	453	0	0	0	0	0
3	454	0	1	0	0	0
4	455	0	0	0	0	0
5	456	1	0	0	0	0
6	457	0	0	0	0	0
7	458	0	0	0	0	0
8	459	0	0	0	0	0
9	460	0	0	0	0	0
10	461	2	15	1	0	0
11	462	0	0	0	0	0
12	463	0	0	0	0	0
13	464	1	1	0	0	0
14	465	8	11	4	1	0
15	466	1	2	0	0	0
16	467	2	11	1	0	0
17	468	1	2	0	0	0
18	469	22	17	5	2	0
19	470	38	52	8	4	1
20	471	1	0	0	0	0
21	472	0	0	0	0	0
22	473	0	0	0	0	0
23	474	3	2	0	0	0
24	475	10	4	0	0	0
25	476	66	65	18	4	3
26	477	0	2	0	0	0
27	478	0	0	0	0	0
28	479	1	0	1	0	0
29	480	0	1	0	0	0
30	481	0	0	0	0	0
31	482	0	0	0	1	0
32	483	0	12	0	0	0
33	484	4	0	0	0	3
34	485	0	1	0	0	0
35	486	0	3	0	0	0
36	487	22	27	4	0	1
37	488	0	1	0	0	0
38	489	1	3	1	0	7
39	490	35	53	10	0	0
40	491	0	1	0	0	0
41	492	1	1	1	1	0
42	493	31	36	5	21	0
43	494	4	2	0	1	0
44	495	1	1	0	1	0
45	496	4	10	0	0	0
46	497	2	3	3	0	0
47	498	0	1	1	0	0
48	499	0	3	0	0	0
49	500	46	62	9	13	3
50	501	1	0	0	0	0
51	502	7	23	3	0	0
52	503	73	141	35	39	22
53	504	3	9	1	0	0
54	505	3	1	0	0	0
55	506	118	122	32	26	7
56	507	7	6	3	0	0
57	508	3	2	2	1	1
58	509	24	4	3	1	4
59	510	5	15	0	1	0
60	511	15	46	4	0	0
61	512	19	32	6	1	0
62	513	9	8	2	0	0
63	514	3	8	0	2	0
64	515	5	8	0	0	0
65	516	3	4	1	0	0
66	517	33	40	4	38	5
67	518	0	1	0	0	0
68	519	73	241	32	3	1
69	520	6	3	0	1	0
70	521	0	6	0	1	0
71	522	2	5	0	0	0
72	523	20	24	6	0	1
73	524	0	3	1	0	0
74	525	3	10	0	0	0
75	526	3	1	0	0	0
76	527	0	5	0	0	0
77	528	3	8	0	18	0
78	529	2	5	0	0	0
79	530	1	1	0	0	0
80	531	1	6	1	1	0
81	532	5	8	0	0	0
82	533	13	18	5	3	0
83	534	3	4	0	0	0
84	535	23	78	24	1	18
85	536	2	3	0	0	0
86	537	1	2	0	1	0
87	538	1938	3416	561	432	132
88	539	22	73	10	0	1
89	540	146	543	108	32	5
90	541	4624	7914	800	242	104
91	542	39	152	19	5	0
92	543	710	2958	668	118	43
93	544	138	270	35	4	6
94	545	119	361	50	12	5
95	546	68	148	22	1	0
96	547	59	152	14	2	1
97	548	78	101	9	1	4
98	549	56	106	11	0	2
99	550	16	32	4	0	0
100	551	45	90	13	2	1
101	552	47	50	11	2	0
102	553	9	20	2	0	1
103	554	15	8	1	1	0
104	555	7	19	5	0	0
105	556	5	8	1	3	0
106	557	28	32	9	0	0
107	558	19	17	5	2	0
108	559	6	9	1	1	0
109	560	25	63	11	6	1
110	561	1	2	2	0	0
111	562	37	47	16	57	4
112	563	7	10	3	1	0
113	564	6	25	2	2	0
114	565	5	21	0	1	0
115	566	1	4	1	0	0
116	567	8	21	0	2	0
117	568	24	9	6	0	0
118	569	47	99	18	8	8
119	570	8	10	3	0	0
120	571	3	15	4	0	1
121	572	21	40	7	0	0
122	573	8	13	3	0	0
123	574	24	36	3	1	0
124	575	21	21	13	26	0
125	576	20	15	5	0	0
126	577	12	11	5	0	0
127	578	48	310	23	25	2
128	579	5	6	2	1	0
129	580	312	276	85	61	30
130	581	17	28	8	2	0
131	582	31	64	5	6	2
132	583	11	17	1	1	1
133	584	99	96	20	1	10
134	585	12	21	10	4	1
135	586	4	8	4	1	0
136	587	27	23	4	2	0
137	588	6	9	3	0	0
138	589	41	107	21	5	0
139	590	18	20	5	6	0
140	591	46	41	19	25	6
141	592	24	48	11	8	2
142	593	29	33	12	17	3
143	594	9	19	0	2	0
144	595	5	4	0	0	1
145	596	5	5	2	1	0
146	597	28	10	12	3	0
147	598	289	205	53	89	25
148	599	44	120	31	13	0
149	600	20	24	8	5	1
150	601	365	258	66	35	7
151	602	7	12	5	1	1
152	603	1209	4086	1170	144	43
153	604	61	58	16	2	2
154	605	177	331	88	6	1
155	606	48	187	43	2	1
156	607	9258	28397	7995	1121	267
157	608	210	741	194	43	4
158	609	66	269	57	7	5
159	610	787	2279	535	71	29
160	611	1505	1365	391	61	11
161	612	255	875	347	29	4
162	613	60	110	42	2	1
163	614	229	324	70	6	1
164	615	108	438	86	20	2
165	616	44	91	32	1	1
166	617	349	319	87	7	4
167	618	14	71	12	1	0
168	619	43	152	33	1	2
169	620	44	65	19	0	2
170	621	62	161	33	0	2
171	622	457	468	96	23	2
172	623	57	91	32	2	0
173	624	35	109	22	1	0
174	625	42	57	24	1	0
175	626	29	53	17	0	0
176	627	58	63	17	0	0
177	628	26	102	23	0	0
178	629	16	13	8	1	0
179	630	68	56	5	0	0
180	631	56	174	31	17	0
181	632	18	21	7	1	0
182	633	39	31	8	2	0
183	634	24	37	9	1	0
184	635	4	16	7	1	0
185	636	22	42	5	0	0
186	637	17	22	7	2	0
187	638	11	22	6	1	0
188	639	11	22	2	2	0
189	640	61	86	22	19	0
190	641	5	13	5	0	0
191	642	10	11	4	0	0
192	643	20	26	6	2	0
193	644	9	18	4	1	0
194	645	15	18	6	2	0
195	646	27	28	3	1	0
196	647	6	8	2	0	0
197	648	1	3	0	0	0
198	649	52	33	12	0	0
199	650	4	12	2	0	0
200	651	6	16	5	0	0
201	652	24	12	7	0	0
202	653	7	18	0	0	0
203	654	15	43	3	0	0
204	655	29	23	5	0	0
205	656	10	10	5	0	0
206	657	2	6	2	0	0
207	658	23	47	3	0	0
208	659	4	33	4	0	0
209	660	4	7	2	0	0
210	661	75	56	10	1	8
211	662	3	16	4	0	1
212	663	10	21	6	0	0
213	664	62	58	15	0	13
214	665	5	15	2	1	1
215	666	1	4	1	0	0
216	667	40	15	2	0	0
217	668	6	18	2	0	0
218	669	1	2	0	0	0
219	670	8	17	1	0	0
220	671	1	10	1	0	0
221	672	4	10	2	2	0
222	673	14	41	4	0	1
223	674	0	5	0	0	0
224	675	10	9	1	0	0
225	676	17	20	2	0	0
226	677	1	26	2	0	0
227	678	3	18	7	0	0
228	679	5	8	0	0	0
229	680	90	247	49	3	0
230	681	3	6	1	0	0
231	682	1	7	0	0	0
232	683	23	30	2	0	0
233	684	34	81	11	28	0
234	685	10	10	4	0	0
235	686	11	37	3	1	0
236	687	8	14	5	0	0
237	688	6	9	0	0	0
238	689	14	20	3	1	0
239	690	12	32	6	1	0
240	691	6	4	0	0	0
241	692	6	1	0	0	0
242	693	7	18	2	0	0
243	694	1	3	0	0	0
244	695	64	22	13	0	0
245	696	3	8	1	1	0
246	697	0	4	3	0	0
247	698	5	3	0	0	0
248	699	9	9	1	2	0
249	700	2	17	0	35	0
250	701	2	0	0	0	1
251	702	2	5	4	3	0
252	703	47	9	4	2	0
253	704	0	0	0	0	0
254	705	1	2	0	0	0
255	706	11	8	2	0	0
256	707	41	49	18	0	0
257	708	4	14	2	0	0
258	709	0	0	0	0	0
259	710	5	7	0	0	0
260	711	8	28	1	3	0
261	712	13	18	0	0	0
262	713	15	11	4	0	0
263	714	1	10	0	0	0
264	715	16	19	9	0	0
265	716	4	3	1	0	0
266	717	8	18	2	0	0
267	718	11	19	1	0	1
268	719	15	9	4	0	0
269	720	3	9	1	0	0
270	721	3	3	0	0	0
271	722	1	4	0	0	0
272	723	4	6	1	0	0
273	724	5	5	0	1	0
274	725	0	0	0	0	0
275	726	3	6	2	0	0
276	727	45	19	3	0	0
277	728	1	2	0	0	0
278	729	4	2	1	0	0
279	730	5	0	1	0	5
280	731	3	5	0	2	0
281	732	2	8	3	0	0
282	733	0	14	0	0	0
283	734	2	4	1	0	0
284	735	24	25	2	0	0
285	736	3	16	2	0	0
286	737	1	5	1	0	0
287	738	4	1	0	0	0
288	739	64	41	9	23	0
289	740	4	11	4	0	0
290	741	2	5	0	0	0
291	742	2	1	0	0	0
292	743	0	1	1	0	0
293	744	5	19	1	0	0
294	745	20	28	5	0	0
295	746	1	2	1	0	0
296	747	1	11	5	0	0
297	748	1	1	0	0	0
298	749	15	13	4	0	1
299	750	0	3	2	0	0
300	751	4	1	1	0	0
301	752	5	31	1	0	0
302	753	4	1	2	0	0
303	754	7	17	13	0	0
304	755	2	6	1	0	0
305	756	47	41	6	1	0
306	757	2	2	1	0	0
307	758	1	0	0	0	0
308	759	22	14	6	7	0
309	760	1	3	0	0	0
310	761	3	8	2	1	0
311	762	10	10	2	3	0
312	763	0	0	1	0	0
313	764	4	29	1	0	0
314	765	5	5	3	0	0
315	766	2	2	0	0	0
316	767	3	3	1	0	0
317	768	26	39	3	0	0
318	769	1	3	1	0	0
319	770	0	2	0	1	0
320	771	15	24	1	0	0
321	772	9	22	3	0	0
322	773	0	1	0	0	0
323	774	19	17	2	0	0
324	775	1	0	1	0	0
325	776	3	57	12	0	0
326	777	1	6	2	1	0
327	778	4	1	0	0	0
328	779	1	2	0	0	0
329	780	6	3	0	0	0
330	781	7	4	1	0	0
331	782	1	0	0	0	0
332	783	6	21	6	0	0
333	784	3	0	1	0	0
334	785	4	1	0	0	0
335	786	3	43	2	0	0
336	787	1	0	0	0	0
337	788	7	78	11	1	0
338	789	9	87	12	19	0
339	790	1	23	2	0	0
340	791	0	15	0	2	0
341	792	8	33	7	0	0
342	793	1	2	1	0	0
343	794	4	8	2	0	0
344	795	1	5	2	0	0
345	796	0	5	1	0	0
346	797	11	27	4	0	0
347	798	0	1	0	0	0
348	799	1	46	4	0	0
349	800	2	3	0	0	0
350	801	1	10	0	0	0
351	802	0	1	3	0	0
352	803	1	4	1	0	0
353	804	0	19	1	0	0
354	805	3	3	2	0	0
355	806	5	12	1	0	0
356	807	0	3	1	2	0
357	808	0	3	0	0	0
358	809	3	9	0	0	0
359	810	0	13	0	0	0
360	811	1	2	0	0	0
361	812	1	8	1	0	0
362	813	3	0	0	0	0
363	814	0	19	5	0	0
364	815	0	2	0	0	0
365	816	4	0	0	0	0
366	817	1	1	0	0	0
367	818	1	0	2	0	0
368	819	0	1	0	0	0
369	820	1	0	1	0	0
370	821	2	3	2	0	0
371	822	0	54	4	0	0
372	823	0	3	0	0	0
373	824	2	13	0	0	0
374	825	5	22	1	0	0
375	826	8	1	0	0	0
376	827	5	11	2	0	0
377	828	0	3	0	0	0
378	829	0	3	0	0	0
379	830	3	6	0	0	0
380	831	0	2	0	0	0
381	832	1	4	1	0	1
382	833	3	52	2	0	0
383	834	10	12	0	0	0
384	835	6	3	0	0	0
385	836	0	2	0	0	0
386	837	1	2	0	0	0
387	838	5	1	1	1	0
388	839	3	24	2	0	0
389	840	1	2	0	0	0
390	841	1	2	1	0	0
391	842	0	3	3	0	2
392	843	0	2	0	0	0
393	844	3	5	1	0	0
394	845	0	21	5	10	1
395	846	0	4	0	0	0
396	847	0	3	3	0	0
397	848	0	12	2	0	0
398	849	1	2	0	0	0
399	850	0	3	1	0	0
400	851	0	6	0	0	0
401	852	1	2	0	0	0
402	853	0	19	5	0	0
403	854	0	3	1	0	0
404	855	0	0	0	0	0
405	856	0	2	1	0	0
406	857	0	4	1	0	0
407	858	0	0	0	0	0
408	859	0	2	1	0	0
409	860	0	14	4	0	0
410	861	0	0	0	0	0
411	862	0	19	2	0	0
412	863	0	5	1	0	0
413	864	0	4	0	0	0
414	865	0	19	1	0	0
415	866	0	1	1	0	0
416	867	0	16	0	0	0
417	868	0	13	1	1	0
418	869	0	1	0	0	0
419	870	0	2	0	0	0
420	871	0	3	0	2	0
421	872	0	3	0	0	0
422	873	0	1	1	0	0
423	874	0	7	0	0	0
424	875	0	3	0	0	0
425	876	0	12	0	0	5
426	877	0	9	1	3	1
427	878	0	2	1	0	1
428	879	0	1	0	0	0
429	880	0	8	0	1	1
430	881	0	6	0	0	0
431	882	0	17	0	0	0
432	883	0	6	0	0	0
433	884	0	1	0	0	0
434	885	0	3	2	0	0
435	886	0	3	0	0	0
436	887	0	10	1	0	0
437	888	0	2	0	0	0
438	889	0	2	0	0	0
439	890	0	3	0	0	0
440	891	0	30	1	0	0
441	892	0	2	1	0	1
442	893	0	0	0	0	0
443	894	0	6	0	0	0
444	895	0	19	2	0	0
445	896	0	1	0	0	0
446	897	0	4	0	1	0
447	898	0	13	2	0	0
448	899	0	0	0	0	0
449	900	1	19	1	0	0
450	901	0	0	0	0	0
451	902	0	6	0	0	0
452	903	0	8	1	4	0
453	904	0	0	1	0	0
454	905	0	79	16	0	0
455	906	0	6	1	0	0
456	907	0	8	0	0	0
457	908	0	3	1	0	0
458	909	0	8	0	0	0
459	910	0	13	4	0	0
460	911	0	1	0	0	0
461	912	0	29	0	0	0
462	913	0	1	0	0	0
463	914	0	22	0	0	0
464	915	0	14	2	0	0
465	916	0	0	0	0	0
466	917	6	6	0	0	0
467	918	0	17	0	0	0
468	919	0	0	1	0	0
469	920	0	4	1	0	0
470	921	0	0	0	0	0
471	922	0	0	0	0	0
472	923	0	0	0	0	0
473	924	0	3	1	0	0
474	925	0	3	1	0	0
475	926	0	2	0	0	0
476	927	0	0	0	0	0
477	928	0	3	0	0	0
478	929	1	56	4	25	0
479	930	1	2	0	0	0
480	931	0	4	0	1	0
481	932	0	3	0	0	0
482	933	0	14	0	0	0
483	934	0	74	3	0	0
484	935	0	17	1	0	0
485	936	0	4	0	0	0
486	937	0	27	2	0	0
487	938	0	3	0	0	0
488	939	0	1	1	0	0
489	940	0	10	0	0	0
490	941	0	0	0	0	0
491	942	0	3	1	0	0
492	943	0	3	0	0	0
493	944	0	14	2	0	0
494	945	0	0	0	0	0
495	946	0	27	1	0	0
496	947	0	1	0	0	0
497	948	0	12	2	0	0
498	949	0	18	0	0	0
499	950	0	2	0	0	0
500	951	0	13	1	39	0
501	952	0	1	0	0	0
502	953	0	4	0	1	0
503	954	0	5	0	1	0
504	955	0	1	0	0	0
505	956	0	35	1	0	0
506	957	0	4	0	0	0
507	958	0	2	0	0	0
508	959	2	24	0	0	0
509	960	10	34	2	0	0
510	961	0	0	0	0	0
511	962	1	13	0	0	0
512	963	0	18	0	0	0
513	964	0	1	0	0	0
514	965	0	1	0	0	0
515	966	1	2	0	0	0
516	967	0	3	0	0	0
517	968	0	0	0	0	0
518	969	0	0	0	0	0
519	970	0	3	1	0	0
520	971	0	2	0	0	0
521	972	0	58	2	0	0
522	973	0	4	0	0	0
523	974	0	4	1	0	0
524	975	0	19	1	28	0
525	976	0	0	0	0	0
526	977	0	7	0	0	0
527	978	0	1	0	0	0
528	979	0	13	0	3	0
529	980	0	17	2	0	0
530	981	0	1	0	0	0
531	982	0	8	0	0	0
532	983	0	4	0	0	0
533	984	0	19	0	0	0
534	985	0	4	0	0	0
535	986	0	19	1	0	0
536	987	0	6	0	0	0
537	988	0	0	1	0	0
538	989	0	11	0	0	0
539	990	0	1	0	0	0
540	991	0	0	0	0	0
541	992	0	6	1	0	0
542	993	0	47	0	0	0
543	994	0	3	0	0	0
544	995	0	4	0	0	0
545	996	0	6	0	0	0
546	997	0	1	0	0	0
547	998	0	8	1	0	0
548	999	0	8	1	0	0
549	1000	0	19	1	0	0
550	1001	0	6	0	0	0
551	1002	0	55	1	2	0
552	1003	0	1	0	0	0
553	1004	0	2	0	0	0
554	1005	0	79	1	1	0
555	1006	0	20	2	0	0
556	1007	0	0	0	0	0
557	1008	0	8	0	0	0
558	1009	0	1	0	0	0
559	1010	0	4	1	0	0
560	1011	0	17	0	0	0
561	1012	0	5	0	0	0
562	1013	0	3	0	0	0
563	1014	1	83	3	0	0
564	1015	0	3	0	0	0
565	1016	0	3	0	0	0
566	1017	0	2	0	0	0
567	1018	0	2	0	0	0
568	1019	0	2	0	0	0
569	1020	0	0	0	0	0
570	1021	0	12	0	0	0
571	1022	0	3	0	0	0
572	1023	0	49	2	0	0
573	1024	0	4	0	0	0
574	1025	0	9	0	0	0
575	1026	0	24	0	0	0
576	1027	1	7	1	0	0
577	1028	0	24	0	0	0
578	1029	0	1	0	0	0
579	1030	0	33	2	0	0
580	1031	0	1	0	0	0
581	1032	0	13	0	1	7
582	1033	0	14	0	23	0
583	1034	1	8	0	1	0
584	1035	0	1	1	0	0
585	1036	0	0	0	1	0
586	1037	1	20	0	1	0
587	1038	0	7	1	0	0
588	1039	0	4	0	0	0
589	1040	0	47	0	0	0
590	1041	0	0	0	0	0
591	1042	0	1	0	0	0
592	1043	0	17	0	0	0
593	1044	0	1	0	0	0
594	1045	0	1	0	0	0
595	1046	0	4	1	0	0
596	1047	0	8	1	0	0
597	1048	0	74	4	0	0
598	1049	0	10	0	0	0
599	1050	0	12	0	0	0
600	1051	0	30	1	0	0
601	1052	0	8	1	0	0
602	1053	0	1	0	0	0
603	1054	0	0	0	0	0
604	1055	0	4	0	0	0
605	1056	0	5	1	0	0
606	1057	0	2	0	0	0
607	1058	0	1	2	0	0
608	1059	0	19	0	0	0
609	1060	0	1	0	0	0
610	1061	0	5	0	0	0
611	1062	0	1	0	0	0
612	1063	0	3	0	0	0
613	1064	0	1	0	0	0
614	1065	0	3	0	0	0
615	1066	0	1	0	0	0
616	1067	0	12	0	0	0
617	1068	0	4	1	1	0
618	1069	0	15	2	0	0
619	1070	0	16	2	0	0
620	1071	0	2	1	0	0
621	1072	0	3	0	0	0
622	1073	0	56	3	1	2
623	1074	0	36	0	36	0
624	1075	0	6	0	0	0
625	1076	0	17	0	1	0
626	1077	0	6	0	0	0
627	1078	0	1	2	0	0
628	1079	0	4	0	0	0
629	1080	0	18	0	0	0
630	1081	0	0	0	0	0
631	1082	0	192	7	41	3
632	1083	0	10	1	0	0
633	1084	0	6	0	0	0
634	1085	0	3	0	0	0
635	1086	0	3	0	0	0
636	1087	0	4	0	0	0
637	1088	0	0	0	0	0
638	1089	0	10	1	0	0
639	1090	0	10	1	0	0
640	1091	0	49	2	1	0
641	1092	0	6	1	0	0
642	1093	0	3	0	0	0
643	1094	0	15	0	0	0
644	1095	0	0	0	0	0
645	1096	0	9	1	0	0
646	1097	0	4	0	0	0
647	1098	0	66	1	1	0
648	1099	0	4	1	0	0
649	1100	0	6	0	0	0
650	1101	0	4	1	0	0
651	1102	0	1	0	0	0
652	1103	0	4	0	0	0
653	1104	0	1	0	0	0
654	1105	0	21	0	0	0
655	1106	0	3	0	0	0
656	1107	0	5	0	0	0
657	1108	0	33	4	0	7
658	1109	0	5	2	0	0
659	1110	0	0	2	0	0
660	1111	0	10	0	0	0
661	1112	0	6	2	0	0
662	1113	0	0	0	0	0
663	1114	0	10	0	0	0
664	1115	0	8	2	0	0
665	1116	0	13	0	0	0
666	1117	0	100	3	16	6
667	1118	0	9	1	2	0
668	1119	0	5	2	0	0
669	1120	0	4	1	2	0
670	1121	0	2	0	1	0
671	1122	0	1	0	0	0
672	1123	0	46	3	0	0
673	1124	0	5	0	1	0
674	1125	0	1	0	0	0
675	1126	0	2	0	0	0
676	1127	0	3	0	0	0
677	1128	0	5	0	0	0
678	1129	0	9	2	0	0
679	1130	0	3	0	0	0
680	1131	0	3	1	0	0
681	1132	0	20	0	0	0
682	1133	0	2	0	0	0
683	1134	0	1	0	0	0
684	1135	0	3	0	0	0
685	1136	0	2	0	0	0
686	1137	0	8	1	0	0
687	1138	0	29	0	5	0
688	1139	0	1	1	0	0
689	1140	0	1	0	0	0
690	1141	0	29	0	1	7
691	1142	0	5	0	0	0
692	1143	0	0	0	0	0
693	1144	0	9	2	1	1
694	1145	0	4	0	0	0
695	1146	0	0	0	0	0
696	1147	0	3	0	0	0
697	1148	0	49	7	22	11
698	1149	0	0	0	0	0
699	1150	0	0	0	0	0
700	1151	0	1	0	1	0
701	1152	0	15	1	0	0
702	1153	0	3	0	0	0
703	1154	0	4	0	0	2
704	1155	0	9	1	0	0
705	1156	0	0	0	0	0
706	1157	0	1	1	0	0
707	1158	0	1	0	0	0
708	1159	0	2	0	0	0
709	1160	0	9	1	0	0
710	1161	0	1	0	0	0
711	1162	0	21	1	0	0
712	1163	0	16	3	0	0
713	1164	0	4	0	0	0
714	1165	0	15	1	0	0
715	1166	0	2	2	0	0
716	1167	0	0	0	0	0
717	1168	0	3	1	0	0
718	1169	0	41	2	0	0
719	1170	0	3	0	0	0
720	1171	0	2	0	0	0
721	1172	0	8	0	0	0
722	1173	0	8	0	0	0
723	1174	0	8	2	0	0
724	1175	0	10	0	0	0
725	1176	0	8	0	0	0
726	1177	0	2	0	0	0
727	1178	0	4	0	0	0
728	1179	0	5	0	0	0
729	1180	0	56	6	70	15
730	1181	0	1	0	0	0
731	1182	0	0	0	0	0
732	1183	0	2	0	1	0
733	1184	0	7	2	2	0
734	1185	0	12	0	0	0
735	1186	0	10	1	0	0
736	1187	0	0	0	0	0
737	1188	0	6	0	0	0
738	1189	1	2	0	0	1
739	1190	0	17	1	5	1
740	1191	0	2	0	0	0
741	1192	0	1	0	0	0
742	1193	0	2	0	1	0
743	1194	0	1	2	0	0
744	1195	0	0	0	0	0
745	1196	0	16	0	55	0
746	1197	0	4	2	0	0
747	1198	0	0	0	0	0
748	1199	0	6	0	0	0
749	1200	0	3	0	2	0
750	1201	0	45	5	44	18
751	1202	1	17	3	13	2
752	1203	0	8	0	2	0
753	1204	0	0	0	0	0
754	1205	0	5	1	0	0
755	1206	0	3	0	1	0
756	1207	0	9	0	2	1
757	1208	0	2	0	3	0
758	1209	0	2	0	1	0
759	1210	0	18	5	5	4
760	1211	0	216	10	7	0
761	1212	0	5	0	0	0
762	1213	0	8	0	0	0
763	1214	0	35	0	0	0
764	1215	0	5	0	0	0
765	1216	0	4	0	0	1
766	1217	0	22	4	0	2
767	1218	0	0	0	0	0
768	1219	0	7	2	82	1
769	1220	0	30	0	1	0
770	1221	0	1	1	0	1
771	1222	0	6	0	1	0
772	1223	0	20	1	3	0
773	1224	0	2	0	0	0
774	1225	0	36	1	1	1
775	1226	0	4	0	1	0
776	1227	0	2	0	1	0
777	1228	1	141	9	22	1
778	1229	0	51	2	0	5
779	1230	0	31	3	34	1
780	1231	0	23	0	0	0
781	1232	0	7	0	0	0
782	1233	0	5	2	0	0
783	1234	0	91	4	0	0
784	1235	0	125	14	42	12
785	1236	0	11	2	1	0
786	1237	0	4	1	0	0
787	1238	0	5	0	0	0
788	1239	0	2	0	0	0
789	1240	0	5	0	0	0
790	1241	0	1	0	1	0
791	1242	0	5	2	0	0
792	1243	0	2	0	0	0
793	1244	0	26	2	7	0
794	1245	0	0	0	0	0
795	1246	0	9	1	0	0
796	1247	0	25	4	6	0
797	1248	0	9	0	0	5
798	1249	0	3	0	0	0
799	1250	0	5	0	0	0
800	1251	0	4	0	1	0
801	1252	0	8	0	1	0
802	1253	0	71	10	29	3
803	1254	0	1	0	0	0
804	1255	0	27	2	2	3
805	1256	0	10	1	0	0
806	1257	0	2	0	0	0
807	1258	0	50	0	4	1
808	1259	0	2	0	1	0
809	1260	0	0	1	0	0
810	1261	0	10	0	1	13
811	1262	0	12	0	0	0
812	1263	0	1	1	0	0
813	1264	0	7	1	0	0
814	1265	0	11	1	0	0
815	1266	0	10	0	0	0
816	1267	0	8	0	0	0
817	1268	0	10	4	0	0
818	1269	0	4	0	1	0
819	1270	0	19	0	0	0
820	1271	0	2	1	0	0
821	1272	1	5	0	0	0
822	1273	0	4	1	0	0
823	1274	0	6	0	0	0
824	1275	0	3	0	0	0
825	1276	0	2	1	0	0
826	1277	0	1	0	1	2
827	1278	0	87	12	25	22
828	1279	0	7	1	1	11
829	1280	0	7	1	1	1
830	1281	0	36	1	0	0
831	1282	0	3	0	0	0
832	1283	0	15	0	0	2
833	1284	0	14	4	0	1
834	1285	0	3	1	0	0
835	1286	0	1	1	0	0
836	1287	0	1	0	1	0
837	1288	0	6	0	0	0
838	1289	0	10	3	0	1
839	1290	0	5	0	0	0
840	1291	0	0	0	0	0
841	1292	0	1	0	0	0
842	1293	0	12	0	0	0
843	1294	0	1	1	0	0
844	1295	0	0	0	0	0
845	1296	0	40	8	58	14
846	1297	0	5	1	2	0
847	1298	0	469	43	86	80
848	1299	0	14	2	4	1
849	1300	0	36	6	4	4
850	1301	0	2	1	1	5
851	1302	0	26	0	6	0
852	1303	0	5	2	1	0
853	1304	0	16	2	51	2
854	1305	0	24	9	9	2
855	1306	0	2	0	0	0
856	1307	0	2	0	3	0
857	1308	0	8	0	0	0
858	1309	0	31	6	11	4
859	1310	0	2	0	0	0
860	1311	0	6	1	1	0
861	1312	0	16	2	1	1
862	1313	0	70	10	2	6
863	1314	0	4	2	0	0
864	1315	0	5	1	1	1
865	1316	0	199	40	62	10
866	1317	0	0	1	2	0
867	1318	0	334	90	403	40
868	1319	0	56	18	32	4
869	1320	0	34	7	20	7
870	1321	0	4	3	0	0
871	1322	0	676	155	497	156
872	1323	0	9	3	3	0
873	1324	0	31	2	5	3
874	1325	0	448	86	451	141
875	1326	0	13	9	8	1
876	1327	0	100	26	225	13
877	1328	0	117	19	150	24
878	1329	0	19	8	21	2
879	1330	0	11	4	9	3
880	1331	0	58	17	53	16
881	1332	0	11	3	6	0
882	1333	0	196	46	272	16
883	1334	0	32	8	34	6
884	1335	0	8	5	7	1
885	1336	0	1	0	1	0
886	1337	0	9	4	4	0
887	1338	0	53	9	51	9
888	1339	0	49	16	129	18
889	1340	0	12	7	19	0
890	1341	0	3	0	2	0
891	1342	0	1	0	1	0
892	1343	0	5	0	5	0
893	1344	0	17	4	4	1
894	1345	0	17	6	3	0
895	1346	0	4	4	9	1
896	1347	0	29	2	2	0
897	1348	0	45	13	129	5
898	1349	0	41	19	4	0
899	1350	0	14	6	6	1
900	1351	0	2	2	2	0
901	1352	0	33	8	4	1
902	1353	0	12	3	4	1
903	1354	0	30	7	3	0
904	1355	0	67	17	34	22
905	1356	0	178	35	21	5
906	1357	0	4458	948	1164	335
907	1358	2	24369	6717	6322	1191
908	1359	0	1389	229	245	71
909	1360	0	153	39	13	2
910	1361	0	258	50	30	4
911	1362	0	402	118	50	10
912	1363	0	341	89	48	17
913	1364	0	681	114	137	4
914	1365	0	60	19	7	1
915	1366	0	125	28	19	0
916	1367	0	148	34	22	5
917	1368	0	64	14	8	0
918	1369	0	147	44	14	4
919	1370	0	32	7	1	3
920	1371	0	63	7	13	6
921	1372	0	53	15	12	1
922	1373	0	35	4	5	1
923	1374	0	49	6	7	0
924	1375	0	141	32	187	10
925	1376	0	84	4	7	0
926	1377	0	30	8	11	1
927	1378	0	18	3	4	2
928	1379	0	76	8	96	8
929	1380	0	70	16	8	16
930	1381	0	51	15	8	5
931	1382	0	31	8	9	2
932	1383	0	27	5	8	2
933	1384	0	14	2	1	4
934	1385	0	27	4	6	1
935	1386	0	32	17	5	6
936	1387	0	44	5	2	1
937	1388	0	46	8	8	2
938	1389	0	21	7	5	0
939	1390	0	8	0	0	0
940	1391	0	16	1	2	0
941	1392	0	18	1	3	0
942	1393	0	13	2	1	0
943	1394	0	10	2	3	2
944	1395	0	10	1	3	0
945	1396	0	6	1	2	0
946	1397	0	11	2	2	0
947	1398	0	13	2	1	1
948	1399	0	4	3	0	0
949	1400	0	18	8	2	1
950	1401	0	41	3	1	0
951	1402	0	4	0	0	0
952	1403	0	11	3	2	0
953	1404	0	11	3	0	0
954	1405	0	24	3	0	1
955	1406	0	15	5	0	0
956	1407	0	17	3	4	0
957	1408	0	10	1	1	0
958	1409	0	7	1	1	0
959	1410	0	13	0	1	1
960	1411	0	3	3	10	0
961	1412	0	35	0	23	39
962	1413	0	9	0	0	1
963	1414	0	5	1	0	1
964	1415	0	33	1	5	2
965	1416	0	4	1	1	0
966	1417	0	13	0	0	0
967	1418	0	5	1	2	0
968	1419	0	17	1	3	1
969	1420	0	9	2	0	0
970	1421	0	11	6	16	0
971	1422	0	28	1	4	0
972	1423	0	3	0	0	1
973	1424	0	10	4	0	0
974	1425	0	13	3	0	0
975	1426	0	8	1	0	0
976	1427	0	1	1	2	0
977	1428	0	3	3	0	0
978	1429	0	8	2	0	0
979	1430	0	1	1	0	0
980	1431	0	31	2	0	2
981	1432	0	4	0	0	0
982	1433	0	11	0	0	2
983	1434	0	7	0	0	0
984	1435	0	3	0	0	2
985	1436	0	3	0	1	0
986	1437	0	9	1	0	0
987	1438	0	2	0	0	1
988	1439	0	3	0	54	0
989	1440	0	4	1	0	0
990	1441	0	1	1	0	1
991	1442	0	12	2	0	0
992	1443	0	7	1	0	0
993	1444	0	5	0	0	0
994	1445	0	4	1	1	1
995	1446	0	1	0	0	0
996	1447	0	43	2	0	5
997	1448	0	8	0	1	0
998	1449	0	19	5	9	0
999	1450	0	0	0	0	1
1000	1451	0	6	3	0	0
1001	1452	0	38	5	22	5
1002	1453	0	12	2	2	0
1003	1454	0	6	0	0	0
1004	1455	1	15	1	7	0
1005	1456	0	4	1	1	1
1006	1457	0	5	0	0	0
1007	1458	0	1	0	0	0
1008	1459	0	7	0	0	0
1009	1460	0	7	0	0	0
1010	1461	0	5	3	0	0
1011	1462	0	2	1	0	0
1012	1463	0	6	0	0	0
1013	1464	3	0	0	0	0
1014	1465	1	11	4	8	1
1015	1466	0	3	0	0	0
1016	1467	0	4	1	0	0
1017	1468	0	2	1	0	0
1018	1469	0	5	0	0	0
1019	1470	0	4	0	0	0
1020	1471	0	2	0	0	0
1021	1472	0	4	1	0	0
1022	1473	0	1	1	0	0
1023	1474	0	1	0	0	0
1024	1475	0	3	0	0	0
1025	1476	0	3	0	0	0
1026	1477	0	1	2	0	0
1027	1478	0	5	0	0	0
1028	1479	0	8	0	0	0
1029	1480	0	21	5	4	1
1030	1481	0	4	0	0	0
1031	1482	0	6	3	1	0
1032	1483	0	5	1	0	0
1033	1484	0	8	1	0	0
1034	1485	0	5	2	0	0
1035	1486	0	0	1	0	0
1036	1487	0	2	0	0	0
1037	1488	0	11	1	0	0
1038	1489	0	3	0	0	0
1039	1490	0	13	2	0	0
1040	1491	0	1	0	0	0
1041	1492	0	4	0	0	0
1042	1493	0	1	0	0	0
1043	1494	0	0	0	0	0
1044	1495	0	1	0	0	0
1045	1496	0	1	0	0	0
1046	1497	0	1	0	1	0
1047	1498	0	3	0	0	0
1048	1499	0	12	0	0	0
1049	1500	0	18	1	0	0
1050	1501	0	3	0	1	1
1051	1502	0	4	6	2	0
1052	1503	0	1	0	0	0
1053	1504	0	0	1	0	1
1054	1505	0	87	9	97	7
1055	1506	0	3	0	0	0
1056	1507	0	1	0	0	0
1057	1508	0	3	0	0	1
1058	1509	0	17	1	7	0
1059	1510	0	2	0	0	0
1060	1511	0	8	1	0	0
1061	1512	0	2	0	0	0
1062	1513	0	14	1	0	0
1063	1514	0	52	3	1	0
1064	1515	0	1	0	1	0
1065	1516	0	20	0	0	0
1066	1517	0	5	1	0	0
1067	1518	0	3	1	0	0
1068	1519	0	3	0	0	0
1069	1520	0	9	1	0	0
1070	1521	0	12	4	0	0
1071	1522	0	1	0	0	0
1072	1523	0	0	1	0	0
1073	1524	0	3	0	0	0
1074	1525	0	12	3	13	0
1075	1526	0	0	0	0	0
1076	1527	0	9	0	4	0
1077	1528	1	72	7	39	0
1078	1529	0	3	0	0	0
1079	1530	0	4	0	0	1
1080	1531	0	9	1	0	0
1081	1532	0	9	0	7	0
1082	1533	0	2	0	0	0
1083	1534	0	1	0	0	0
1084	1535	0	5	2	0	1
1085	1536	0	12	1	8	0
1086	1537	0	1	0	1	0
1087	1538	0	10	2	0	0
1088	1539	0	0	0	1	0
1089	1540	0	2	0	0	0
1090	1541	0	1	0	0	0
1091	1542	0	5	0	23	0
1092	1543	0	0	0	0	0
1093	1544	0	7	1	0	0
1094	1545	0	7	2	0	0
1095	1546	0	14	0	0	0
1096	1547	0	1	0	0	0
1097	1548	0	7	0	0	0
1098	1549	0	3	0	0	0
1099	1550	0	1	0	0	0
1100	1551	0	7	1	0	2
1101	1552	0	1	1	0	0
1102	1553	0	22	2	0	0
1103	1554	0	0	0	0	0
1104	1555	0	1	0	0	0
1105	1556	0	12	1	0	0
1106	1557	0	1	0	0	0
1107	1558	0	22	6	8	1
1108	1559	0	1	0	0	0
1109	1560	0	2	0	0	0
1110	1561	0	3	0	0	0
1111	1562	0	7	0	0	0
1112	1563	0	10	0	0	1
1113	1564	0	2	2	0	0
1114	1565	0	14	0	2	0
1115	1566	0	1	1	0	0
1116	1567	0	2	0	0	0
1117	1568	0	32	3	3	0
1118	1569	0	0	1	0	0
1119	1570	0	1	2	0	0
1120	1571	0	5	0	0	0
1121	1572	0	5	0	0	0
1122	1573	0	1	0	0	0
1123	1574	0	38	5	0	0
1124	1575	0	0	0	2	0
1125	1576	0	2	0	0	0
1126	1577	0	34	5	26	0
1127	1578	0	1	0	2	4
1128	1579	0	4	0	1	0
1129	1580	0	26	0	0	0
1130	1581	0	3	0	0	0
1131	1582	0	22	1	3	0
1132	1583	0	3	0	0	0
1133	1584	0	1	0	0	0
1134	1585	0	15	1	0	0
1135	1586	0	63	10	44	29
1136	1587	0	10	3	1	3
1137	1588	0	5	0	3	0
1138	1589	0	11	0	0	1
1139	1590	0	13	1	0	0
1140	1591	0	16	2	1	0
1141	1592	0	1	0	0	0
1142	1593	0	59	7	132	24
1143	1594	0	6	0	1	0
1144	1595	0	22	1	3	0
1145	1596	0	45	7	20	7
1146	1597	0	1	0	0	0
1147	1598	0	14	1	30	0
1148	1599	0	0	0	2	0
1149	1600	0	2	0	0	0
1150	1601	0	40	2	64	0
1151	1602	0	40	3	2	0
1152	1603	0	6	0	4	0
1153	1604	0	32	6	67	14
1154	1605	0	1	0	2	0
1155	1606	0	14	2	1	0
1156	1607	0	2	1	0	0
1157	1608	0	9	1	2	0
1158	1609	0	18	4	120	0
1159	1610	0	2	0	5	2
1160	1611	0	2	1	2	0
1161	1612	0	31	3	46	1
1162	1613	0	8	0	2	1
1163	1614	0	9	0	1	0
1164	1615	0	1	0	1	0
1165	1616	0	8	1	2	0
1166	1617	0	1	0	0	0
1167	1618	0	5	1	24	0
1168	1619	0	5	1	2	0
1169	1620	0	20	0	18	9
1170	1621	0	2	0	2	1
1171	1622	0	92	9	64	8
1172	1623	0	2	0	0	0
1173	1624	0	4	1	2	0
1174	1625	0	50	5	23	14
1175	1626	0	1	1	1	0
1176	1627	0	9	1	1	0
1177	1628	0	12	2	50	3
1178	1629	0	1	0	1	0
1179	1630	0	15	1	1	0
1180	1631	0	24	2	2	3
1181	1632	0	3	0	1	0
1182	1633	0	111	5	58	40
1183	1634	0	6	0	0	1
1184	1635	0	0	0	0	0
1185	1636	0	124	7	61	39
1186	1637	0	10	0	3	8
1187	1638	0	0	0	0	1
1188	1639	0	20	0	0	1
1189	1640	0	2	1	3	1
1190	1641	0	6	1	0	1
1191	1642	0	2	0	0	0
1192	1643	0	18	1	5	0
1193	1644	0	1736	203	2159	533
1194	1645	0	131	18	62	37
1195	1646	0	184	2	38	13
1196	1647	0	77	8	30	15
1197	1648	0	58	3	20	8
1198	1649	0	89	10	100	68
1199	1650	0	34	6	82	9
1200	1651	0	36	3	19	23
1201	1652	0	17	1	3	2
1202	1653	2	405	29	413	111
1203	1654	0	70	1	10	13
1204	1655	0	56	9	15	10
1205	1656	0	10	0	6	0
1206	1657	0	925	123	1405	520
1207	1658	0	45	2	19	20
1208	1659	0	418	27	248	193
1209	1660	0	57	8	37	20
1210	1661	0	60	6	33	19
1211	1662	0	76	4	21	13
1212	1663	0	45	1	32	27
1213	1664	0	26	1	5	2
1214	1665	0	17	2	10	13
1215	1666	0	23	4	15	5
1216	1667	0	15	2	22	37
1217	1668	0	141	17	337	47
1218	1669	0	3	1	5	2
1219	1670	0	11	1	4	1
1220	1671	1	35	5	83	16
1221	1672	0	19	3	43	3
1222	1673	0	9	1	3	1
1223	1674	1	1747	196	1006	747
1224	1675	0	42	6	27	9
1225	1676	0	1256	125	2549	1281
1226	1677	0	35	3	19	12
1227	1678	0	349	44	199	199
1228	1679	0	126	13	84	60
1229	1680	0	49	2	45	33
1230	1681	0	155	13	284	76
1231	1682	0	21	5	10	8
1232	1683	0	15	2	28	6
1233	1684	0	39	1	32	9
1234	1685	1	73	19	136	34
1235	1686	0	7	1	3	3
1236	1687	0	95	4	17	46
1237	1688	0	11	0	15	1
1238	1689	0	56	8	50	36
1239	1690	0	544	78	1499	479
1240	1691	0	22	2	16	4
1241	1692	0	203	15	150	97
1242	1693	0	20	4	13	6
1243	1694	0	96	12	84	54
1244	1695	0	40	8	43	13
1245	1696	1	9	0	13	5
1246	1697	0	7	0	7	2
1247	1698	1	186	30	200	143
1248	1699	0	8	1	5	0
1249	1700	0	21	2	16	9
1250	1701	0	1037	81	1696	396
1251	1702	0	5	0	2	3
1252	1703	0	175	25	216	211
1253	1704	0	55	6	23	42
1254	1705	0	63	1	60	25
1255	1706	0	7	0	9	2
1256	1707	0	73	11	91	133
1257	1708	0	19	2	32	18
1258	1709	0	6	1	71	3
1259	1710	0	12	0	13	1
1260	1711	0	8	0	2	1
1261	1712	0	9	3	14	17
1262	1713	0	6	0	4	2
1263	1714	0	25	2	2	0
1264	1715	0	60	9	64	89
1265	1716	1	16	0	6	4
1266	1717	0	9	3	30	4
1267	1718	0	70	27	113	54
1268	1719	0	45	4	14	17
1269	1720	0	7	1	21	4
1270	1721	0	318	44	325	122
1271	1722	0	7	0	6	1
1272	1723	0	18	2	9	3
1273	1724	0	5	4	2	1
1274	1725	0	22	2	3	8
1275	1726	0	6	0	6	3
1276	1727	0	9	3	5	16
1277	1728	0	2	1	21	0
1278	1729	0	5	0	2	2
1279	1730	0	2	1	0	0
1280	1731	0	27	5	12	2
1281	1732	0	1	1	1	1
1282	1733	0	117	14	13	44
1283	1734	0	5	0	3	0
1284	1735	0	2	1	0	1
1285	1736	0	19	2	4	1
1286	1737	0	8	1	1	2
1287	1738	0	106	15	112	35
1288	1739	0	107	9	42	37
1289	1740	0	12	5	14	5
1290	1741	0	163	15	306	93
1291	1742	0	116	19	85	10
1292	1743	0	7	2	2	3
1293	1744	0	15	2	16	1
1294	1745	0	70	20	257	52
1295	1746	0	10	0	2	3
1296	1747	0	19	0	23	4
1297	1748	0	12	5	17	10
1298	1749	0	34	2	9	2
1299	1750	0	22	0	10	7
1300	1751	0	19	1	2	4
1301	1752	0	1	1	1	0
1302	1753	0	6	1	1	0
1303	1754	0	0	0	0	0
1304	1755	0	1	1	1	16
1305	1756	0	46	4	0	8
1306	1757	0	0	1	1	0
1307	1758	0	11	3	6	3
1308	1759	0	1	0	0	0
1309	1760	0	12	0	1	0
1310	1761	0	40	2	0	0
1311	1762	0	2	0	0	0
1312	1763	0	14	0	0	0
1313	1764	0	4	2	1	0
1314	1765	0	18	3	30	0
1315	1766	0	0	0	0	0
1316	1767	0	3	1	0	0
1317	1768	0	9	1	0	1
1318	1769	0	5	0	0	0
1319	1770	0	3	0	1	0
1320	1771	0	21	4	0	1
1321	1772	0	16	2	87	0
1322	1773	0	1	0	0	0
1323	1774	0	323	25	22	17
1324	1775	0	4	1	0	4
1325	1776	0	9	0	0	0
1326	1777	0	4	0	0	0
1327	1778	0	6	0	0	1
1328	1779	0	2	1	1	0
1329	1780	0	5	1	0	0
1330	1781	0	4	0	0	0
1331	1782	0	9	0	0	0
1332	1783	0	9	0	0	0
1333	1784	0	6	2	0	0
1334	1785	0	15	0	0	0
1335	1786	0	41	3	1	9
1336	1787	0	4	0	0	0
1337	1788	0	1	0	0	0
1338	1789	0	12	2	4	0
1339	1790	0	0	0	0	0
1340	1791	0	13	3	0	0
1341	1792	0	5	0	0	0
1342	1793	0	12	1	0	0
1343	1794	0	22	6	0	0
1344	1795	0	25	0	0	0
1345	1796	0	3	0	0	0
1346	1797	0	0	0	0	0
1347	1798	0	2	1	0	0
1348	1799	0	0	0	0	0
1349	1800	0	10	1	0	0
1350	1801	0	2	0	0	0
1351	1802	0	0	0	0	0
1352	1803	0	68	0	11	0
1353	1804	0	0	0	0	0
1354	1805	0	2	0	0	0
1355	1806	0	10	0	0	0
1356	1807	0	5	0	0	0
1357	1808	0	10	0	0	0
1358	1809	0	11	0	0	2
1359	1810	0	0	0	1	0
1360	1811	0	12	1	0	0
1361	1812	0	3	0	0	0
1362	1813	0	4	1	0	0
1363	1814	0	10	0	0	0
1364	1815	0	14	0	0	0
1365	1816	0	4	0	0	0
1366	1817	0	1	0	0	0
1367	1818	0	1	0	0	0
1368	1819	0	26	0	0	0
1369	1820	0	1	0	0	0
1370	1821	0	33	0	0	0
1371	1822	0	3	0	1	1
1372	1823	0	5	0	0	0
1373	1824	0	8	1	0	0
1374	1825	0	110	2	0	0
1375	1826	0	1	0	0	0
1376	1827	0	2	0	0	0
1377	1828	0	13	0	0	0
1378	1829	0	3	0	0	0
1379	1830	0	2	0	6	0
1380	1831	0	13	0	0	0
1381	1832	0	0	0	0	0
1382	1833	0	1	0	0	0
1383	1834	0	3	0	0	0
1384	1835	0	7	0	0	0
1385	1836	0	1	0	0	0
1386	1837	0	26	0	0	0
1387	1838	0	1	0	0	0
1388	1839	0	7	0	0	0
1389	1840	0	28	0	0	0
1390	1841	0	1	0	0	0
1391	1842	0	2	0	0	0
1392	1843	0	1	0	0	0
1393	1844	0	3	1	0	0
1394	1845	0	15	0	0	0
1395	1846	0	117	4	0	0
1396	1847	0	22	0	0	0
1397	1848	0	9	0	0	0
1398	1849	0	5	0	0	0
1399	1850	0	0	0	0	0
1400	1851	0	1	0	0	0
1401	1852	0	0	0	0	0
1402	1853	0	0	0	0	0
1403	1854	0	0	0	0	0
1404	1855	0	3	0	0	1
1405	1856	0	1	0	0	0
1406	1857	0	0	0	0	0
1407	1858	0	45	0	0	0
1408	1859	0	4	0	0	0
1409	1860	0	2	0	0	0
1410	1861	0	5	0	0	0
1411	1862	0	2	0	0	0
1412	1863	0	102	1	0	0
1413	1864	0	3	0	0	0
1414	1865	0	3	0	0	0
1415	1866	0	9	0	0	0
1416	1867	0	8	0	6	0
1417	1868	0	2	0	0	0
1418	1869	0	50	1	0	0
1419	1870	0	2	0	0	0
1420	1871	0	2	0	0	0
1421	1872	0	2	0	0	0
1422	1873	0	1	0	0	0
1423	1874	0	1	0	0	0
1424	1875	0	2	0	0	0
1425	1876	0	3	0	0	0
1426	1877	0	0	0	0	0
1427	1878	0	13	0	7	1
1428	1879	0	18	0	0	0
1429	1880	0	1	0	0	0
1430	1881	0	2	0	0	0
1431	1882	0	9	0	0	0
1432	1883	0	47	1	12	0
1433	1884	0	1	0	0	0
1434	1885	0	42	0	0	5
1435	1886	0	1	0	0	0
1436	1887	0	6	0	0	0
1437	1888	0	63	0	0	0
1438	1889	0	3	0	0	1
1439	1890	0	0	0	0	0
1440	1891	0	3	0	0	2
1441	1892	0	0	0	0	0
1442	1893	0	2	0	0	0
1443	1894	0	17	0	8	0
1444	1895	0	0	0	0	0
1445	1896	0	51	0	1	0
1446	1897	0	3	0	0	0
1447	1898	0	0	0	0	0
1448	1899	0	46	0	0	0
1449	1900	0	6	0	0	0
1450	1901	0	2	0	0	0
1451	1902	0	3	0	0	0
1452	1903	0	5	1	0	1
1453	1904	0	0	0	0	0
1454	1905	0	16	2	0	4
1455	1906	0	2	0	0	0
1456	1907	0	17	0	0	0
1457	1908	0	16	3	0	0
1458	1909	0	2	1	0	0
1459	1910	0	2	0	0	0
1460	1911	0	19	0	0	0
1461	1912	0	10	0	0	0
1462	1913	0	4	0	0	0
1463	1914	0	44	0	0	0
1464	1915	0	4	0	0	0
1465	1916	0	9	0	0	0
1466	1917	0	0	0	0	0
1467	1918	0	17	0	0	0
1468	1919	0	0	0	0	0
1469	1920	0	2	0	0	0
1470	1921	0	3	0	0	0
1471	1922	0	0	0	0	0
1472	1923	0	15	0	0	0
1473	1924	0	7	1	0	0
1474	1925	0	2	0	0	0
1475	1926	0	3	0	0	0
1476	1927	0	20	0	0	4
1477	1928	0	0	0	0	0
1478	1929	0	1	0	0	0
1479	1930	0	36	0	1	0
1480	1931	0	0	0	0	0
1481	1932	0	1	0	0	0
1482	1933	0	8	0	0	0
1483	1934	0	5	0	0	0
1484	1935	0	0	0	0	0
1485	1936	0	0	0	0	0
1486	1937	0	1	0	0	0
1487	1938	0	0	0	0	0
1488	1939	0	2	0	0	0
1489	1940	0	0	0	0	0
1490	1941	0	1	0	0	0
1491	1942	0	3	0	0	0
1492	1943	0	1	0	0	0
1493	1944	0	7	0	0	0
1494	1945	0	17	0	0	0
1495	1946	0	0	0	0	0
1496	1947	0	3	0	0	0
1497	1948	0	37	1	1	0
1498	1949	0	4	0	0	0
1499	1950	0	4	0	0	0
1500	1951	0	4	0	0	0
1501	1952	0	10	0	0	0
1502	1953	0	41	0	0	0
1503	1954	0	4	0	0	0
1504	1955	0	2	0	0	0
1505	1956	0	15	0	0	0
1506	1957	0	5	0	0	0
1507	1958	0	3	0	0	0
1508	1959	0	23	1	3	0
1509	1960	0	7	0	0	0
1510	1961	0	0	0	0	0
1511	1962	0	15	0	0	0
1512	1963	0	0	1	0	0
1513	1964	0	6	0	0	0
1514	1965	0	72	0	0	0
1515	1966	0	6	0	0	0
1516	1967	0	0	0	0	0
1517	1968	0	2	0	0	0
1518	1969	0	7	0	0	1
1519	1970	0	1	0	0	0
1520	1971	0	0	0	0	0
1521	1972	0	13	0	0	0
1522	1973	0	1	0	0	0
1523	1974	0	5	0	0	0
1524	1975	0	0	0	0	0
1525	1976	0	6	0	0	0
1526	1977	0	34	0	33	0
1527	1978	0	1	0	0	0
1528	1979	0	3	0	0	0
1529	1980	0	1	0	0	0
1530	1981	0	0	0	0	0
1531	1982	0	1	0	0	0
1532	1983	0	2	0	0	0
1533	1984	0	0	0	9	0
1534	1985	0	2	0	0	0
1535	1986	0	44	1	0	0
1536	1987	0	13	0	0	0
1537	1988	0	3	0	0	0
1538	1989	0	14	0	0	0
1539	1990	0	1	0	0	0
1540	1991	0	9	0	0	0
1541	1992	0	26	0	7	0
1542	1993	0	23	0	0	0
1543	1994	0	1	0	0	0
1544	1995	0	1	0	1	0
1545	1996	0	68	2	48	0
1546	1997	0	1	0	0	0
[truncated: 5,504 more rows]
