# Supplementary material for: The full transcription map of cottontail rabbit papillomavirus in tumor tissues
Source: PLoS Pathog. 2024 Oct 25;20(10):e1012649. doi: 10.1371/journal.ppat.1012649 (PMC11540226; doi:10.1371/journal.ppat.1012649)
Supplement: S4 Table — (XLSX) [file ppat.1012649.s015.xlsx]

## Sheet: Table S4 
S4 Table. Splice junctions (SJ) detected in CRPV RNA-seq by STAR aligner
Splice junction	SD position (nt)	SA position (nt)	Strand	Intron motif	Number of SJ reads in all samples	Number of samples with detected SJ				Legend
1	7573	3714	+	GU:AG	17	3
2	7573	5830	+	GU:AG	1	1				SJ shown in the Figure 4
3	7813	3065	+	GU:AG	7	3
4	7813	3714	+	GU:AG	304	4				Total SJ reads in all samples >50
5	7813	5830	+	GU:AG	75	4
6	565	7222	+	GU:AG	1	1				SJ detected in all four samples
7	622	6626	+	GU:AG	1	1
8	788	811	+	GU:AG	2	1
9	829	3714	+	GU:AG	1	1
10	868	3714	+	GU:AG	16	3
11	1217	1254	+	GC:AG	1	1
12	1240	3714	+	GU:AG	1	1
13	1335	3714	+	GU:AG	5	2
14	1371	3065	+	GU:AG	1765	4
15	1371	3310	+	GU:AG	5	3
16	1371	3605	+	GU:AG	7	4
17	1371	3714	+	GU:AG	57394	4
18	1371	5830	+	GU:AG	26	4
19	1478	3065	+	GU:AG	2	2
20	1478	3714	+	GU:AG	19	3
21	1588	3714	+	GU:AG	4	3
22	1707	3714	+	GU:AG	1	1
23	1751	3065	+	GU:AG	63	4
24	1751	3714	+	GU:AG	358	4
25	1751	5830	+	GU:AG	4	1
26	2594	3714	+	GU:AG	5	3
27	3231	3714	+	GU:AG	22	4
28	3231	3927	+	GU:AG	1	1
29	3231	5830	+	GU:AG	3	1
30	3413	3714	+	GU:AG	5	3
31	3515	3714	+	GU:AG	1	1
32	4065	4128	+	GU:AG	1	1
33	4079	5830	+	GU:AG	145	4
34	4256	4285	+	GU:AG	1	1
35	4288	4317	+	GU:AG	1	1
36	4288	4320	+	GU:AG	1	1
37	6831	6979	+	GU:AG	1	1
				Total number of SJ	60267
