# Supplementary material for: The full transcription map of cottontail rabbit papillomavirus in tumor tissues
Source: PLoS Pathog. 2024 Oct 25;20(10):e1012649. doi: 10.1371/journal.ppat.1012649 (PMC11540226; doi:10.1371/journal.ppat.1012649)
Supplement: S5 Table — (XLSX) [file ppat.1012649.s016.xlsx]

## Sheet: Table S5 
S5 Table. The nucleotide position, size, and coding potentials of predicted CRPV transcripts.
CRPV transcripts	Exon 1			Intron 1			Exon 2			Intron 2			Exon 3			pre-mRNA size	mRNA size	CODING POTENTIALS	Detection in Northern blot with					Detection in RNAscope with
	START	END	SIZE	START	END	SIZE	START	END	SIZE	START	END	SIZE	START	END	SIZE				Probe 120	Probe 455	Probe 972	Probe 1246	Probe 3968	Probe 1 (nt 211-959)	Probe 2 (nt 3113-3691)	Probe 3 (nt 5831-6847)	Probe 4 (nt 3715-4010)
A	7525	7813	289	7814	5829	5887	5830	7415	1586							7762	1875	L1
B	7525	7813	289	7814	3713	3771	3714	4079	366	4080	5829	1750	5830	7415	1586	7762	2241	L1
C	7525	7813	289	7814	3713	3771	3714	7415	3702							7762	3991	L1,L2
D	90	1371	1282	1372	3713	2342	3714	4368	655							4279	1937	L/SE6,E10,E7,E1^E4
E	90	1371	1282	1372	3064	1693	3065	4368	1304							4279	2586	L/SE6,E10,E7,E2
F	90	1751	1662	1752	3064	1313	3065	4368	1304							4279	2966	L/SE6,E10,E7,E1^M1,E2
G	90	1751	1662	1752	3713	1962	3714	4368	655							4279	2317	L/SE6,E10,E7,E1^M2,E8^E2
H	90	4368	4279													4279	4279	L/SE6,E10,E7,E1,E2
I	90	1371	1282	1372	3713	2342	3714	4079	366	4080	5829	1750	5830	7415	1586	7326	3234	L/SE6,E10,E7,E1^E4,L1
J	90	1371	1282	1372	3713	2342	3714	7415	3702							7326	4984	L/SE6,E10,E7,E1^E4,L2,L1
K	156	1371	1216	1372	3713	2342	3714	4368	655							4213	1871	E10,SE6,E7,E1^E4
L	156	1371	1216	1372	3064	1693	3065	4368	1304							4213	2520	E10,SE6,E7,E2
M	156	1751	1596	1752	3064	1313	3065	4368	1304							4213	2900	E10,SE6,E7,E1^M1,E2
N	156	1751	1596	1752	3713	1962	3714	4368	655							4213	2251	E10,SE6,E7,E1^M2,E8^E2
O	156	4368	4213													4213	4213	E10,SE6,E7,E1,E2
P	156	1751	1596	1752	3064	1313	3065	4368	1304	4080	5829	1750	5830	7415	1586	7549	4486	E10,SE6,E7,E1^E4,L1
R	156	1751	1596	1752	3713	1962	3714	4368	655							4213	2251	E7,E1^E4,L2,L1
S	907	1371	465	1372	3713	2342	3714	4368	655							3462	1120	E7,E1^E4
T	907	1371	465	1372	3064	1693	3065	4368	1304							3462	1769	E7,E2
U	907	1751	845	1752	3064	1313	3065	4368	1304							3462	2149	E7,E1^M1,E2
V	907	1751	845	1752	3713	1962	3714	4368	655							3462	1500	E7,E1^M2,E8^E2
W	907	4368	3462													3462	3462	E7,E1,E2
X	907	1371	465	1372	3713	2342	3714	4079	366	4080	5829	1750	5830	7415	1586	6509	2417	E7,E1^E4,L1
Y	907	1371	465	1372	3713	2342	3714	7415	3702							6509	4167	E7,E1^E4,L2,L1
Z	1225	1371	147	1372	3713	2342	3714	4368	655							3144	802	E1^E4
AA	1225	1371	147	1372	3064	1693	3065	4368	1304							3144	1451	E2
AB	1225	1751	527	1752	3064	1313	3065	4368	1304							3144	1831	E1^M1, E2
AC	1225	1751	527	1752	3713	1962	3714	4368	655							3144	1182	E1^M2,E8^E2
AD	1225	4368	3144													3144	3144	E1,E2
AE	1225	1371	147	1372	3713	2342	3714	4079	366	4080	5829	1750	5830	7415	1586	6191	2099	E1^E4,L1
AF	1225	1371	147	1372	3713	2342	3714	7415	3702							6191	3849	E1^E4,L2,L1
AG	4258	7415	3158													3158	3158	L2,L1
AH	5765	7415	1651													1651	1651	L1
