# Supplementary material for: The full transcription map of cottontail rabbit papillomavirus in tumor tissues
Source: PLoS Pathog. 2024 Oct 25;20(10):e1012649. doi: 10.1371/journal.ppat.1012649 (PMC11540226; doi:10.1371/journal.ppat.1012649)
Supplement: S6 Table — (XLSX) [file ppat.1012649.s017.xlsx]

## Sheet: Table S6 
S6 Table. The coding regions and amino acid sequences of the predicted CRPV proteins
ORF	Start	Stop	Intron	Size (nt)	Size (aa)	Sequence
LE6	154	975	N/A	822	273	MENCLPRSLEKLQQILQISLEDLPFGCIFCGKLLGAAEKQLFKCTGLCIVWHKGWPYGTCRDCTVLSCALDLYCHLALTATALEAEALVGQEISSWFMRCTVCGRRLTIPEKIELRARNCTLCCIDKGQYFQWRGHCSSCKLSDQGDLGGYPPSPGSRCGECDECCVPDLTHLTPVDLEELGLYPGPEGTYPDLVDLGPGVFGEEDEEGGGLFDSFEEEDPGPNQCGCFFCTSYPSGTGDTDINQGPAGAAGIALQSDPVCFCENCINFTEFR
SE6	445	975	N/A	531	176	MRCTVCGRRLTIPEKIELRARNCTLCCIDKGQYFQWRGHCSSCKLSDQGDLGGYPPSPGSRCGECDECCVPDLTHLTPVDLEELGLYPGPEGTYPDLVDLGPGVFGEEDEEGGGLFDSFEEEDPGPNQCGCFFCTSYPSGTGDTDINQGPAGAAGIALQSDPVCFCENCINFTEFR
E7	1075	1359	N/A	285	94	MIGRTPKLSELVLGETAEALSLHCDEALENLSDDDEEDHQDRQVHRERPYAVSVPCKRCRQTISFVCVCDPEAIRTLNRLLSASLSLVCPECCN
E1	1362	3170	N/A	1809	602	MAEGTDPLDDCGGFLDTEADCLDCDNLEEDLTELFDADTVSSLLDDTDQVQGNSLELFQHHEATETLKSIEHLKRKYVDSPDKSLGIDNSVNALSPRLQAFSLSGQKKAVKKRLFGTDGDEAASGAESLQVESGFGSQQSVSDTPVTDILNANTARVKHLLLFRQAHSVSFSELTRTFQSDKTMSWDWVGGLADIHASVLESLQTSLRSHCVYVQYDLSFAETNASSLLLLLRFKAQKCRDGVKALLSQLLGVQDLKVLLEPPKTRSVAVALFWYKRAMVSGVFSYGPMPEWITQQTNVNHQMLQEKPFQLSVMVQWAYDNHLQDESSIAYKYAMLAETDENARAFLASNSQAKYVRDCCNMVRLYLRAEMRQMTMSAWINYRLDGMNDDGDWKVVVHF…
E2	2534	3685	N/A	1152	383	MEALSQRLDSIQEELLSLYEKESTSLESQLQHWNLLRKEQVLLHFCKKHGIRQLGYTPVPSLLTSQECAKQAIEMVLYIESLLRSPYSDEPWTLQDTSRERFESPPQKTFKKNPASVEVYYDGDRGNNNEYTLWGYIYYWDADGEWVKTESGVDYRGIYYVDSEGNYVYYVDFSTDAGRFAANGHYDVVFQNMRLSSSVTSSPQPLVSAPEDTVPEEAPDSAVPAAQKKTGPKTTRTLGRRRSRSPGVQRRPAKQRKQAAPDEADSATGDIRPPAPEDVGRRTTTVGRTPPGRNRRLRELITEASDPPVICLKGGHNQLKCLRYRLKSKHSSLFDCISTTWSWVDTTSTCRLGSGRMLIKFADSEQRDKFLSRVPLPSTTQVFLGNFYGL
L2	4380	5858	N/A	1479	492	MVARSRKRRAAPQDIYPTCKIAGNCPADIQNKFENKTIADKILQYGSLGVFFGGLGISSAGGSGGRLGYTPLSGGGGRVIAAAPVRPPITTESVGPLDIVPEVADPGGPTLVSLHELPAETPYVSSTNVTGDGAAEPLPAGHGGSQISDVTSGTSGTVSRTHINNPVFEAPMTGDQDVSDVHVFAHSESSITINQTENTGGELIEMVPLRHPPRSEGDFRETSFSTSTPNPDRSALRSINVASRRYQQVQVENPAFLNRPRELVQFENTFDNPAFVDDEQLSLLFEQDLDTVVAAPDPAFQDVVRLSRPSFTQSRLVGFASARLGRTLTMQTRSGKAFGPAKHFYYELSSIAEGPEPDILIPESEQETSFTDATSKDTQQEAEVYADGSTLETDTSADE…
L1	5830	7347	N/A	1518	505	MAVWLSTQNKFYLPPQPVTKIPSTDEYVTRTNVFYYASSDRLLTVGHPYYEIRDKGTMLVPKVSPNQYRVFRIKLPDPNKFAFGDKQLYDPEKERLVWCLRGIEVNRGQPLGVSVTGNPIFNKFDDVENPTKYYNNHADQQDYRKSMAFDPKQVQLLMLGCVPATGEHWAQAKQCAEDPPQQTDCPPIELVNTVIEDGDMCEIGFGAMDHKTLQASLSEVPLELAQSISKYPDYLKMQKDQFGDSMFFYARREQMYARHFFSRAGGDKENVKSRAYIKRTQMQGEANANIATDNYCITPSGSLVSSDSQVFNRAYWLQKAQGMNNGVCWDNQIFVTVVDNTRGTILSLVTKSKDANQEDPWKNSTFSSYLRHVEEYELQFVLQLCKVKLTPENLSYLHS…
E1^M1	1362	3109	1751/3065	435	144	MAEGTDPLDDCGGFLDTEADCLDCDNLEEDLTELFDADTVSSLLDDTDQVQGNSLELFQHHEATETLKSIEHLKRKYVDSPDKSLGIDNSVNALSPRLQAFSLSGQKKAVKKRLFGTDGDEAASGAESLQVLVHLRTKRPGRRG
E1^M2	1362	3743	1751/3714	420	139	MAEGTDPLDDCGGFLDTEADCLDCDNLEEDLTELFDADTVSSLLDDTDQVQGNSLELFQHHEATETLKSIEHLKRKYVDSPDKSLGIDNSVNALSPRLQAFSLSGQKKAVKKRLFGTDGDEAASGAESLQLPPAAGQCP
E1^E4	1362	4015	1371/3714	312	103	MAEAPPSRWSVPLKTPSPKRPPTVQCPPLKRKQGPKPRVHWADEGQGHQGCNEGRQSNENRPPRTKRILLPGTSDRLLQRTLDEELRRLEEHLPGGIDGFASL
E8^E2	1720	4284	1751/3714	603	200	MKLLLVLSRYSSPQPLVSAPEDTVPEEAPDSAVPAAQKKTGPKTTRTLGRRRSRSPGVQRRPAKQRKQAAPDEADSATGDIRPPAPEDVGRRTTTVGRTPPGRNRRLRELITEASDPPVICLKGGHNQLKCLRYRLKSKHSSLFDCISTTWSWVDTTSTCRLGSGRMLIKFADSEQRDKFLSRVPLPSTTQVFLGNFYGL
E10	323	475	N/A	153	50	MGPAETALYCLVLWIFIVTLLLLLLLWRLKRWLVRKYLAGSCVVQFAEED
