# Supplementary material for: The full transcription map of cottontail rabbit papillomavirus in tumor tissues
Source: PLoS Pathog. 2024 Oct 25;20(10):e1012649. doi: 10.1371/journal.ppat.1012649 (PMC11540226; doi:10.1371/journal.ppat.1012649)
Supplement: S7 Table — (XLSX) [file ppat.1012649.s018.xlsx]

## Sheet:  Table S7
S7 Table. The oligos used in the study
Oligo name	Position in Hershey CRPV		Strand	Other name	Sequence	Purpose
	5' end (nt)	3' end (nt)
oPFJ32	154	173	F	E6/EcoRI/Kozak sequence	CCGGAATTC/ACC/ATGGAGAACTGCCTGCCACG	pPFJ04 (E6L-FLAG)
oPFJ1	166	185	F	E6 forward	CTGCCACGCTCGCTAGAGAA	RT-PCR
oPFJ38	323	343	F	E10/EcoRI/Kozak sequence	CCGGAATTC/ACC/ATGGGACCTGCAGAGACTGCA	pPFJ07 (E10-FLAG)
oPFJ44	445	466	F	SE6/EcoRI/Kozak sequence	CCGGAATTC/ACC/ATGCGTTGTACAGTTTGCGGAA	pPFJ10 (E6S-FLAG)
oPFJ34	1075	1099	F	E7/EcoR I/Kozak sequence	CCGGAATTC/ACC/ATGATAGGCAGAACTCCTAAGCTTA	pPFJ05 (E7-FLAG)
oPFJ2	1225	1243	F	E7 forward	GCAGTGTCCGTGCCATGTA	RT-PCR
oPFJ28	1362	1385	F	E1/EcoRI/Kozak sequence	CCGGAATTC/ACC/ATGGCTGAAGGTACAGACCCTTTA	pPFJ02 (E1-FLAG)
oPFJ23	1403	1420	F	E1 forward	CTTAGACACGGAAGCGGA	RT-PCR
oPFJ36	1720	1741	F	E8^E2/EcoRI/Kozak sequence	CCGGAATTC/ACC/ATGAAGCTGCTTCTGGTGCTGA	pPFJ06 (E8^E2-FLAG)
oPFJ14	2282	2308	F	E1 3'RACE	GCCGTTTCAGTTGTCTGTCATGGTCCA	RT-PCR
oPFJ30	3112	3133	F	E2/EcoRI/Kozak sequence	CCGGAATTC/ACC/ATGGAGGCTCTCAGCCAGCGCT	pPFJ03 (E2-FLAG)
oPFJ4	3922	3939	F	E2 forward	ATCAGACCGCCTGCTCCA	3ʹRACE, RT-PCR
oPFJ57	4274	4297	F	E5/EcoRI/Kozak sequence	CCGGAATTC/ACC/ATGGGCTTTAGTGACGTGTATGCA	pPFJ11 (E5-FLAG)
oPFJ42	4380	4404	F	L2/EcoRI/Kozak sequence	CCGGAATTC/ACC/ATGGTTGCACGGTCACGAAAACGCA	pPFJ09 (L2-FLAG)
oPFJ12	5510	5532	F	L2 forward	CACACAACAGGAAGCAGAAGTGT	RT-PCR
oPFJ40	5830	5852	F	L1/EcoRI/Kozak sequence	CCGGAATTC/ACC/ATGGCAGTGTGGCTGTCTACGCA	pPFJ08 (L1-FLAG)
oPFJ15	7221	7245	F	L1 3'RACE	GCTAGATCAGTATCCACTTGGCAGA	3ʹRACE
oPFJ7	7540	7557	F	URR forward	GCACTGAGCCTGATCGCA	RT-PCR
oPFJ26	1362-1371	3714-3728	F	E1^E4/EcoRI/Kozak sequence	CCGGAATTC/ACC/ATGGCTGAAGCTCCCCCCAGCCGCT	pPFJ01 (E1^E4-FLAG)
oPFJ25	120	98	B	Northern blot Probe 120	TCCTGGCAATGCGTTGCGATCTC	NB
oPFJ16	455	432	B	E6 backward; Probe 455	GTACAACGCATGAACCAGCTAGAT	5ʹRACE, NB
oPFJ39	472	450	B	E10/BamHI	CGCGGATCC/ATCTTCTTCCGCAAACTGTACAA	pPFJ07 (E10-FLAG)
oPFJ33	972	944	B	E6/XbaI, Probe 972	CGCTCTAGA/TCTAAATTCTGTGAAGTTAATACAATTCT	pPFJ04 (E6L-FLAG), NB
oPFJ45	972	942	B	SE6/XbaI	CGCTCTAGA/TCTAAATTCTGTGAAGTTAATACAATTCTCA	pPFJ10 (E6S-FLAG)
oPFJ3	1246	1227	B	E7 backward; Probe 1246	GCTTACATGGCACGGACACT	5ʹRACE, NB
oPFJ35	1356	1337	B	E7/BamHI	CGCGGATCC/GTTACAACACTCCGGGCACA	pPFJ05 (E7-FLAG)
oPFJ9	1645	1624	B	E1^E4 intron backward 1	CTCAAGGCATTGACGGAGTTGT	RT-PCR
oPFJ29	3167	3142	B	E1/BamHI	CGCGGATCC/TAGAGACTGAGAAGTTCCTCCTGTAT	pPFJ02 (E1-FLAG)
oPFJ10	3641	3620	B	E1^E4 intron backward 2	GCGTCGGTTGAGAAGTCCACAT	5ʹRACE, RT-PCR
oPFJ5	3968	3948	B	E2 backward; Probe 3968	ACCGTCGTAGTTCTTCGTCCA	5ʹRACE, RT-PCR, NB
oPFJ27	4012	3991	B	E1^E4/BamHI	CGCGGATCC/TAAGCTCGCGAAGCCGTCTATT	pPFJ01 (E1^E4-FLAG)
oPFJ24	4114	4097	B	E2 backward	CGAATAGTGAGGAGTGCT	RT-PCR
oPFJ31	4281	4253	B	E2/BamHI	CGCGGATCC/AAGCCCATAAAAATTCCCTAAAAACACCT	pPFJ03 (E2-FLAG)
oPFJ37	4281	4256	B	E8^E2/BamHI	CGCGGATCC/AAGCCCATAAAAATTCCCTAAAAACA	pPFJ06 (E8^E2-FLAG)
oPFJ58	4459	4441	B	E5/BamHI	CGCGGATCC/GCTGGGCAATTGCCAGCAA	pPFJ11 (E5-FLAG)
oPFJ11	4696	4675	B	L2 backward	GGATCAGCTACCTCAGGCACTA	5ʹRACE, RT-PCR
oPFJ43	5855	5830	B	L2/BamHI	CGCGGATCC/TTCTGCGTAGACAGCCACACTGCCAT	pPFJ09 (L2-FLAG)
oPFJ18	5918	5892	B	L1 backward 5'RACE	CGAGTAACGTATTCATCCGTGCTAGGT	5ʹRACE, RT-PCR
oPFJ6	6177	6155	B	L1 backward	TGTGACACTGACTCCTAGAGGCT	RT-PCR
oPFJ41	7344	7316	B	L1/XbaI	CGCTCTAGA/AGTACGTCTCTTGCGTTTAGATGATTTCA	pPFJ08 (L1-FLAG)
oPFJ17	7812	7793	B	URR backward	GTCATGCACACCTGGCGGTT	5ʹRACE
