# Supplementary material for: The full transcription map of cottontail rabbit papillomavirus in tumor tissues
Source: PLoS Pathog. 2024 Oct 25;20(10):e1012649. doi: 10.1371/journal.ppat.1012649 (PMC11540226; doi:10.1371/journal.ppat.1012649)
Supplement: S1 Data — (ZIP) [file ppat.1012649.s019.zip]

Archive with 11 entries (10 files):
- S1_Data/
- S1_Data/CRPV_E1.pdb
- S1_Data/CRPV_E10.pdb
- S1_Data/CRPV_E1E4.pdb
- S1_Data/CRPV_E2.pdb
- S1_Data/CRPV_E7.pdb
- S1_Data/CRPV_E8E2.pdb
- S1_Data/CRPV_L1.pdb
- S1_Data/CRPV_L2.pdb
- S1_Data/CRPV_LE6.pdb
- S1_Data/CRPV_SE6.pdb
