# Supplementary material for: The full transcription map of cottontail rabbit papillomavirus in tumor tissues
Source: PLoS Pathog. 2024 Oct 25;20(10):e1012649. doi: 10.1371/journal.ppat.1012649 (PMC11540226; doi:10.1371/journal.ppat.1012649)
Supplement: S1 Data — (ZIP) [file ppat.1012649.s019.zip › S1_Data/CRPV_E1.pdb]

ATOM      1  N   MET A   1      -6.512  60.541 -64.445  1.00 32.78           N  
ATOM      2  H   MET A   1      -7.158  60.140 -63.780  1.00 32.78           H  
ATOM      3  H2  MET A   1      -6.851  61.458 -64.698  1.00 32.78           H  
ATOM      4  H3  MET A   1      -6.462  59.957 -65.267  1.00 32.78           H  
ATOM      5  CA  MET A   1      -5.181  60.685 -63.828  1.00 32.78           C  
ATOM      6  HA  MET A   1      -4.819  59.720 -63.476  1.00 32.78           H  
ATOM      7  C   MET A   1      -5.352  61.592 -62.630  1.00 32.78           C  
ATOM      8  CB  MET A   1      -4.146  61.281 -64.799  1.00 32.78           C  
ATOM      9  HB2 MET A   1      -3.235  61.486 -64.238  1.00 32.78           H  
ATOM     10  HB3 MET A   1      -4.512  62.222 -65.210  1.00 32.78           H  
ATOM     11  O   MET A   1      -5.550  62.782 -62.823  1.00 32.78           O  
ATOM     12  CG  MET A   1      -3.787  60.341 -65.955  1.00 32.78           C  
ATOM     13  HG2 MET A   1      -3.545  59.358 -65.553  1.00 32.78           H  
ATOM     14  HG3 MET A   1      -4.642  60.248 -66.625  1.00 32.78           H  
ATOM     15  SD  MET A   1      -2.362  60.933 -66.900  1.00 32.78           S  
ATOM     16  CE  MET A   1      -2.278  59.688 -68.212  1.00 32.78           C  
ATOM     17  HE1 MET A   1      -3.203  59.695 -68.788  1.00 32.78           H  
ATOM     18  HE2 MET A   1      -2.125  58.702 -67.774  1.00 32.78           H  
ATOM     19  HE3 MET A   1      -1.442  59.918 -68.874  1.00 32.78           H  
ATOM     20  N   ALA A   2      -5.390  61.016 -61.435  1.00 34.12           N  
ATOM     21  H   ALA A   2      -5.266  60.019 -61.329  1.00 34.12           H  
ATOM     22  CA  ALA A   2      -5.287  61.744 -60.181  1.00 34.12           C  
ATOM     23  HA  ALA A   2      -4.778  62.693 -60.348  1.00 34.12           H  
ATOM     24  C   ALA A   2      -4.427  60.873 -59.258  1.00 34.12           C  
ATOM     25  CB  ALA A   2      -6.672  62.061 -59.614  1.00 34.12           C  
ATOM     26  HB1 ALA A   2      -7.224  61.140 -59.430  1.00 34.12           H  
ATOM     27  HB2 ALA A   2      -6.558  62.594 -58.670  1.00 34.12           H  
ATOM     28  HB3 ALA A   2      -7.226  62.693 -60.308  1.00 34.12           H  
ATOM     29  O   ALA A   2      -4.746  59.712 -59.025  1.00 34.12           O  
ATOM     30  N   GLU A   3      -3.271  61.453 -58.966  1.00 32.75           N  
ATOM     31  H   GLU A   3      -3.187  62.383 -59.350  1.00 32.75           H  
ATOM     32  CA  GLU A   3      -2.251  61.240 -57.939  1.00 32.75           C  
ATOM     33  HA  GLU A   3      -1.305  61.093 -58.460  1.00 32.75           H  
ATOM     34  C   GLU A   3      -2.383  60.062 -56.964  1.00 32.75           C  
ATOM     35  CB  GLU A   3      -2.133  62.579 -57.197  1.00 32.75           C  
ATOM     36  HB2 GLU A   3      -1.504  62.463 -56.314  1.00 32.75           H  
ATOM     37  HB3 GLU A   3      -3.128  62.894 -56.884  1.00 32.75           H  
ATOM     38  O   GLU A   3      -3.422  59.807 -56.360  1.00 32.75           O  
ATOM     39  CG  GLU A   3      -1.490  63.625 -58.137  1.00 32.75           C  
ATOM     40  HG2 GLU A   3      -0.430  63.388 -58.231  1.00 32.75           H  
ATOM     41  HG3 GLU A   3      -1.918  63.550 -59.136  1.00 32.75           H  
ATOM     42  CD  GLU A   3      -1.659  65.083 -57.698  1.00 32.75           C  
ATOM     43  OE1 GLU A   3      -0.935  65.919 -58.283  1.00 32.75           O  
ATOM     44  OE2 GLU A   3      -2.569  65.366 -56.892  1.00 32.75           O  
ATOM     45  N   GLY A   4      -1.250  59.369 -56.812  1.00 31.31           N  
ATOM     46  H   GLY A   4      -0.419  59.727 -57.260  1.00 31.31           H  
ATOM     47  CA  GLY A   4      -1.045  58.296 -55.856  1.00 31.31           C  
ATOM     48  HA2 GLY A   4      -0.084  57.815 -56.036  1.00 31.31           H  
ATOM     49  HA3 GLY A   4      -1.833  57.554 -55.989  1.00 31.31           H  
ATOM     50  C   GLY A   4      -1.070  58.780 -54.411  1.00 31.31           C  
ATOM     51  O   GLY A   4      -0.692  59.905 -54.096  1.00 31.31           O  
ATOM     52  N   THR A   5      -1.515  57.881 -53.544  1.00 35.00           N  
ATOM     53  H   THR A   5      -1.835  56.987 -53.886  1.00 35.00           H  
ATOM     54  CA  THR A   5      -1.398  57.990 -52.093  1.00 35.00           C  
ATOM     55  HA  THR A   5      -1.220  59.034 -51.837  1.00 35.00           H  
ATOM     56  C   THR A   5      -0.172  57.192 -51.654  1.00 35.00           C  
ATOM     57  CB  THR A   5      -2.683  57.524 -51.377  1.00 35.00           C  
ATOM     58  HB  THR A   5      -2.471  56.647 -50.765  1.00 35.00           H  
ATOM     59  O   THR A   5       0.021  56.052 -52.083  1.00 35.00           O  
ATOM     60  CG2 THR A   5      -3.237  58.638 -50.491  1.00 35.00           C  
ATOM     61 HG21 THR A   5      -2.502  58.893 -49.727  1.00 35.00           H  
ATOM     62 HG22 THR A   5      -3.460  59.524 -51.087  1.00 35.00           H  
ATOM     63 HG23 THR A   5      -4.144  58.291 -49.996  1.00 35.00           H  
ATOM     64  OG1 THR A   5      -3.722  57.210 -52.287  1.00 35.00           O  
ATOM     65  HG1 THR A   5      -3.925  58.022 -52.757  1.00 35.00           H  
ATOM     66  N   ASP A   6       0.678  57.847 -50.865  1.00 32.50           N  
ATOM     67  H   ASP A   6       0.438  58.789 -50.592  1.00 32.50           H  
ATOM     68  CA  ASP A   6       1.963  57.367 -50.357  1.00 32.50           C  
ATOM     69  HA  ASP A   6       2.624  57.223 -51.212  1.00 32.50           H  
ATOM     70  C   ASP A   6       1.856  56.055 -49.550  1.00 32.50           C  
ATOM     71  CB  ASP A   6       2.567  58.456 -49.450  1.00 32.50           C  
ATOM     72  HB2 ASP A   6       3.289  57.989 -48.781  1.00 32.50           H  
ATOM     73  HB3 ASP A   6       1.786  58.897 -48.830  1.00 32.50           H  
ATOM     74  O   ASP A   6       0.928  55.902 -48.755  1.00 32.50           O  
ATOM     75  CG  ASP A   6       3.314  59.541 -50.223  1.00 32.50           C  
ATOM     76  OD1 ASP A   6       4.149  59.157 -51.075  1.00 32.50           O  
ATOM     77  OD2 ASP A   6       3.064  60.736 -49.951  1.00 32.50           O  
ATOM     78  N   PRO A   7       2.823  55.123 -49.677  1.00 35.34           N  
ATOM     79  CA  PRO A   7       2.849  53.853 -48.947  1.00 35.34           C  
ATOM     80  HA  PRO A   7       1.834  53.561 -48.676  1.00 35.34           H  
ATOM     81  C   PRO A   7       3.674  53.914 -47.643  1.00 35.34           C  
ATOM     82  CB  PRO A   7       3.393  52.856 -49.975  1.00 35.34           C  
ATOM     83  HB2 PRO A   7       2.596  52.586 -50.668  1.00 35.34           H  
ATOM     84  HB3 PRO A   7       3.817  51.958 -49.527  1.00 35.34           H  
ATOM     85  O   PRO A   7       4.337  52.943 -47.283  1.00 35.34           O  
ATOM     86  CG  PRO A   7       4.442  53.691 -50.707  1.00 35.34           C  
ATOM     87  HG2 PRO A   7       4.614  53.324 -51.719  1.00 35.34           H  
ATOM     88  HG3 PRO A   7       5.371  53.691 -50.137  1.00 35.34           H  
ATOM     89  CD  PRO A   7       3.850  55.102 -50.712  1.00 35.34           C  
ATOM     90  HD2 PRO A   7       4.621  55.846 -50.512  1.00 35.34           H  
ATOM     91  HD3 PRO A   7       3.391  55.287 -51.683  1.00 35.34           H  
ATOM     92  N   LEU A   8       3.672  55.045 -46.935  1.00 31.50           N  
ATOM     93  H   LEU A   8       3.053  55.789 -47.225  1.00 31.50           H  
ATOM     94  CA  LEU A   8       4.439  55.239 -45.698  1.00 31.50           C  
ATOM     95  HA  LEU A   8       4.858  54.290 -45.365  1.00 31.50           H  
ATOM     96  C   LEU A   8       3.522  55.691 -44.555  1.00 31.50           C  
ATOM     97  CB  LEU A   8       5.616  56.205 -45.966  1.00 31.50           C  
ATOM     98  HB2 LEU A   8       5.279  56.971 -46.665  1.00 31.50           H  
ATOM     99  HB3 LEU A   8       5.890  56.718 -45.044  1.00 31.50           H  
ATOM    100  O   LEU A   8       3.550  56.849 -44.167  1.00 31.50           O  
ATOM    101  CG  LEU A   8       6.871  55.499 -46.510  1.00 31.50           C  
ATOM    102  HG  LEU A   8       6.584  54.624 -47.094  1.00 31.50           H  
ATOM    103  CD1 LEU A   8       7.660  56.432 -47.429  1.00 31.50           C  
ATOM    104 HD11 LEU A   8       7.953  57.327 -46.882  1.00 31.50           H  
ATOM    105 HD12 LEU A   8       8.545  55.920 -47.806  1.00 31.50           H  
ATOM    106 HD13 LEU A   8       7.032  56.721 -48.272  1.00 31.50           H  
ATOM    107  CD2 LEU A   8       7.803  55.061 -45.374  1.00 31.50           C  
ATOM    108 HD21 LEU A   8       8.662  54.529 -45.783  1.00 31.50           H  
ATOM    109 HD22 LEU A   8       8.139  55.930 -44.809  1.00 31.50           H  
ATOM    110 HD23 LEU A   8       7.260  54.395 -44.704  1.00 31.50           H  
ATOM    111  N   ASP A   9       2.710  54.767 -44.041  1.00 37.50           N  
ATOM    112  H   ASP A   9       2.565  53.917 -44.567  1.00 37.50           H  
ATOM    113  CA  ASP A   9       2.517  54.627 -42.593  1.00 37.50           C  
ATOM    114  HA  ASP A   9       3.517  54.645 -42.160  1.00 37.50           H  
ATOM    115  C   ASP A   9       1.945  53.236 -42.250  1.00 37.50           C  
ATOM    116  CB  ASP A   9       1.703  55.782 -41.960  1.00 37.50           C  
ATOM    117  HB2 ASP A   9       1.134  56.300 -42.733  1.00 37.50           H  
ATOM    118  HB3 ASP A   9       0.982  55.358 -41.260  1.00 37.50           H  
ATOM    119  O   ASP A   9       1.016  52.731 -42.877  1.00 37.50           O  
ATOM    120  CG  ASP A   9       2.561  56.800 -41.174  1.00 37.50           C  
ATOM    121  OD1 ASP A   9       3.719  56.471 -40.817  1.00 37.50           O  
ATOM    122  OD2 ASP A   9       2.027  57.892 -40.871  1.00 37.50           O  
ATOM    123  N   ASP A  10       2.626  52.604 -41.299  1.00 35.47           N  
ATOM    124  H   ASP A  10       3.337  53.177 -40.867  1.00 35.47           H  
ATOM    125  CA  ASP A  10       2.463  51.300 -40.648  1.00 35.47           C  
ATOM    126  HA  ASP A  10       3.360  50.737 -40.906  1.00 35.47           H  
ATOM    127  C   ASP A  10       1.289  50.363 -41.020  1.00 35.47           C  
ATOM    128  CB  ASP A  10       2.492  51.546 -39.126  1.00 35.47           C  
ATOM    129  HB2 ASP A  10       2.016  52.498 -38.891  1.00 35.47           H  
ATOM    130  HB3 ASP A  10       1.921  50.765 -38.625  1.00 35.47           H  
ATOM    131  O   ASP A  10       0.147  50.496 -40.580  1.00 35.47           O  
ATOM    132  CG  ASP A  10       3.906  51.501 -38.536  1.00 35.47           C  
ATOM    133  OD1 ASP A  10       4.718  50.685 -39.035  1.00 35.47           O  
ATOM    134  OD2 ASP A  10       4.156  52.232 -37.555  1.00 35.47           O  
ATOM    135  N   CYS A  11       1.649  49.244 -41.663  1.00 35.12           N  
ATOM    136  H   CYS A  11       2.610  49.209 -41.973  1.00 35.12           H  
ATOM    137  CA  CYS A  11       0.885  47.989 -41.723  1.00 35.12           C  
ATOM    138  HA  CYS A  11      -0.157  48.228 -41.934  1.00 35.12           H  
ATOM    139  C   CYS A  11       0.903  47.223 -40.379  1.00 35.12           C  
ATOM    140  CB  CYS A  11       1.436  47.122 -42.872  1.00 35.12           C  
ATOM    141  HB2 CYS A  11       2.525  47.106 -42.831  1.00 35.12           H  
ATOM    142  HB3 CYS A  11       1.074  46.100 -42.762  1.00 35.12           H  
ATOM    143  O   CYS A  11       1.296  46.056 -40.321  1.00 35.12           O  
ATOM    144  SG  CYS A  11       0.873  47.735 -44.481  1.00 35.12           S  
ATOM    145  HG  CYS A  11       0.992  49.036 -44.202  1.00 35.12           H  
ATOM    146  N   GLY A  12       0.470  47.872 -39.296  1.00 32.47           N  
ATOM    147  H   GLY A  12       0.216  48.843 -39.411  1.00 32.47           H  
ATOM    148  CA  GLY A  12       0.315  47.275 -37.962  1.00 32.47           C  
ATOM    149  HA2 GLY A  12       0.527  48.038 -37.213  1.00 32.47           H  
ATOM    150  HA3 GLY A  12       1.043  46.474 -37.834  1.00 32.47           H  
ATOM    151  C   GLY A  12      -1.077  46.700 -37.656  1.00 32.47           C  
ATOM    152  O   GLY A  12      -1.341  46.358 -36.512  1.00 32.47           O  
ATOM    153  N   GLY A  13      -1.982  46.600 -38.635  1.00 35.91           N  
ATOM    154  H   GLY A  13      -1.707  46.911 -39.556  1.00 35.91           H  
ATOM    155  CA  GLY A  13      -3.416  46.371 -38.390  1.00 35.91           C  
ATOM    156  HA2 GLY A  13      -3.670  46.745 -37.399  1.00 35.91           H  
ATOM    157  HA3 GLY A  13      -3.986  46.965 -39.104  1.00 35.91           H  
ATOM    158  C   GLY A  13      -3.941  44.931 -38.469  1.00 35.91           C  
ATOM    159  O   GLY A  13      -5.104  44.769 -38.813  1.00 35.91           O  
ATOM    160  N   PHE A  14      -3.141  43.879 -38.241  1.00 37.56           N  
ATOM    161  H   PHE A  14      -2.194  44.051 -37.934  1.00 37.56           H  
ATOM    162  CA  PHE A  14      -3.648  42.488 -38.353  1.00 37.56           C  
ATOM    163  HA  PHE A  14      -4.666  42.532 -38.743  1.00 37.56           H  
ATOM    164  C   PHE A  14      -3.831  41.743 -37.024  1.00 37.56           C  
ATOM    165  CB  PHE A  14      -2.861  41.679 -39.394  1.00 37.56           C  
ATOM    166  HB2 PHE A  14      -1.958  41.276 -38.935  1.00 37.56           H  
ATOM    167  HB3 PHE A  14      -2.558  42.341 -40.205  1.00 37.56           H  
ATOM    168  O   PHE A  14      -4.231  40.582 -37.007  1.00 37.56           O  
ATOM    169  CG  PHE A  14      -3.692  40.554 -39.996  1.00 37.56           C  
ATOM    170  CD1 PHE A  14      -3.566  39.231 -39.531  1.00 37.56           C  
ATOM    171  HD1 PHE A  14      -2.862  39.003 -38.744  1.00 37.56           H  
ATOM    172  CD2 PHE A  14      -4.662  40.854 -40.972  1.00 37.56           C  
ATOM    173  HD2 PHE A  14      -4.792  41.874 -41.303  1.00 37.56           H  
ATOM    174  CE1 PHE A  14      -4.408  38.219 -40.029  1.00 37.56           C  
ATOM    175  HE1 PHE A  14      -4.335  37.217 -39.634  1.00 37.56           H  
ATOM    176  CE2 PHE A  14      -5.496  39.842 -41.479  1.00 37.56           C  
ATOM    177  HE2 PHE A  14      -6.258  40.088 -42.204  1.00 37.56           H  
ATOM    178  CZ  PHE A  14      -5.372  38.525 -41.005  1.00 37.56           C  
ATOM    179  HZ  PHE A  14      -6.038  37.755 -41.367  1.00 37.56           H  
ATOM    180  N   LEU A  15      -3.571  42.395 -35.898  1.00 35.50           N  
ATOM    181  H   LEU A  15      -3.315  43.371 -35.949  1.00 35.50           H  
ATOM    182  CA  LEU A  15      -3.947  41.883 -34.587  1.00 35.50           C  
ATOM    183  HA  LEU A  15      -4.697  41.097 -34.676  1.00 35.50           H  
ATOM    184  C   LEU A  15      -4.602  43.041 -33.852  1.00 35.50           C  
ATOM    185  CB  LEU A  15      -2.704  41.313 -33.873  1.00 35.50           C  
ATOM    186  HB2 LEU A  15      -2.866  41.342 -32.795  1.00 35.50           H  
ATOM    187  HB3 LEU A  15      -1.855  41.963 -34.087  1.00 35.50           H  
ATOM    188  O   LEU A  15      -3.895  43.871 -33.287  1.00 35.50           O  
ATOM    189  CG  LEU A  15      -2.376  39.864 -34.287  1.00 35.50           C  
ATOM    190  HG  LEU A  15      -2.583  39.713 -35.346  1.00 35.50           H  
ATOM    191  CD1 LEU A  15      -0.892  39.559 -34.082  1.00 35.50           C  
ATOM    192 HD11 LEU A  15      -0.299  40.237 -34.695  1.00 35.50           H  
ATOM    193 HD12 LEU A  15      -0.631  39.698 -33.033  1.00 35.50           H  
ATOM    194 HD13 LEU A  15      -0.684  38.531 -34.381  1.00 35.50           H  
ATOM    195  CD2 LEU A  15      -3.186  38.853 -33.471  1.00 35.50           C  
ATOM    196 HD21 LEU A  15      -4.250  39.035 -33.624  1.00 35.50           H  
ATOM    197 HD22 LEU A  15      -2.957  37.840 -33.801  1.00 35.50           H  
ATOM    198 HD23 LEU A  15      -2.961  38.956 -32.409  1.00 35.50           H  
ATOM    199  N   ASP A  16      -5.934  43.098 -33.904  1.00 42.50           N  
ATOM    200  H   ASP A  16      -6.442  42.445 -34.484  1.00 42.50           H  
ATOM    201  CA  ASP A  16      -6.728  43.889 -32.967  1.00 42.50           C  
ATOM    202  HA  ASP A  16      -6.429  44.936 -33.024  1.00 42.50           H  
ATOM    203  C   ASP A  16      -6.396  43.372 -31.564  1.00 42.50           C  
ATOM    204  CB  ASP A  16      -8.233  43.798 -33.285  1.00 42.50           C  
ATOM    205  HB2 ASP A  16      -8.501  42.758 -33.469  1.00 42.50           H  
ATOM    206  HB3 ASP A  16      -8.789  44.137 -32.411  1.00 42.50           H  
ATOM    207  O   ASP A  16      -6.883  42.343 -31.090  1.00 42.50           O  
ATOM    208  CG  ASP A  16      -8.669  44.668 -34.473  1.00 42.50           C  
ATOM    209  OD1 ASP A  16      -8.017  45.709 -34.718  1.00 42.50           O  
ATOM    210  OD2 ASP A  16      -9.638  44.262 -35.155  1.00 42.50           O  
ATOM    211  N   THR A  17      -5.425  44.031 -30.944  1.00 42.56           N  
ATOM    212  H   THR A  17      -4.971  44.782 -31.443  1.00 42.56           H  
ATOM    213  CA  THR A  17      -5.121  43.887 -29.535  1.00 42.56           C  
ATOM    214  HA  THR A  17      -5.115  42.832 -29.261  1.00 42.56           H  
ATOM    215  C   THR A  17      -6.231  44.600 -28.793  1.00 42.56           C  
ATOM    216  CB  THR A  17      -3.764  44.513 -29.180  1.00 42.56           C  
ATOM    217  HB  THR A  17      -3.664  44.545 -28.095  1.00 42.56           H  
ATOM    218  O   THR A  17      -6.349  45.811 -28.935  1.00 42.56           O  
ATOM    219  CG2 THR A  17      -2.600  43.704 -29.754  1.00 42.56           C  
ATOM    220 HG21 THR A  17      -2.657  43.695 -30.842  1.00 42.56           H  
ATOM    221 HG22 THR A  17      -2.641  42.681 -29.378  1.00 42.56           H  
ATOM    222 HG23 THR A  17      -1.660  44.166 -29.450  1.00 42.56           H  
ATOM    223  OG1 THR A  17      -3.658  45.820 -29.691  1.00 42.56           O  
ATOM    224  HG1 THR A  17      -4.485  46.256 -29.471  1.00 42.56           H  
ATOM    225  N   GLU A  18      -6.960  43.838 -27.981  1.00 39.25           N  
ATOM    226  H   GLU A  18      -6.831  42.842 -28.082  1.00 39.25           H  
ATOM    227  CA  GLU A  18      -8.054  44.269 -27.102  1.00 39.25           C  
ATOM    228  HA  GLU A  18      -8.029  43.588 -26.252  1.00 39.25           H  
ATOM    229  C   GLU A  18      -9.430  44.044 -27.739  1.00 39.25           C  
ATOM    230  CB  GLU A  18      -7.821  45.650 -26.440  1.00 39.25           C  
ATOM    231  HB2 GLU A  18      -8.607  45.812 -25.703  1.00 39.25           H  
ATOM    232  HB3 GLU A  18      -7.890  46.453 -27.175  1.00 39.25           H  
ATOM    233  O   GLU A  18      -9.966  44.850 -28.489  1.00 39.25           O  
ATOM    234  CG  GLU A  18      -6.454  45.684 -25.715  1.00 39.25           C  
ATOM    235  HG2 GLU A  18      -5.652  45.357 -26.377  1.00 39.25           H  
ATOM    236  HG3 GLU A  18      -6.492  44.960 -24.901  1.00 39.25           H  
ATOM    237  CD  GLU A  18      -6.031  47.043 -25.140  1.00 39.25           C  
ATOM    238  OE1 GLU A  18      -4.852  47.116 -24.710  1.00 39.25           O  
ATOM    239  OE2 GLU A  18      -6.859  47.973 -25.057  1.00 39.25           O  
ATOM    240  N   ALA A  19     -10.005  42.877 -27.428  1.00 43.53           N  
ATOM    241  H   ALA A  19      -9.517  42.253 -26.801  1.00 43.53           H  
ATOM    242  CA  ALA A  19     -11.437  42.683 -27.552  1.00 43.53           C  
ATOM    243  HA  ALA A  19     -11.749  42.898 -28.574  1.00 43.53           H  
ATOM    244  C   ALA A  19     -12.107  43.679 -26.600  1.00 43.53           C  
ATOM    245  CB  ALA A  19     -11.780  41.225 -27.208  1.00 43.53           C  
ATOM    246  HB1 ALA A  19     -12.859  41.084 -27.284  1.00 43.53           H  
ATOM    247  HB2 ALA A  19     -11.283  40.554 -27.908  1.00 43.53           H  
ATOM    248  HB3 ALA A  19     -11.466  40.995 -26.190  1.00 43.53           H  
ATOM    249  O   ALA A  19     -11.940  43.570 -25.383  1.00 43.53           O  
ATOM    250  N   ASP A  20     -12.828  44.647 -27.160  1.00 41.78           N  
ATOM    251  H   ASP A  20     -12.758  44.797 -28.156  1.00 41.78           H  
ATOM    252  CA  ASP A  20     -13.707  45.526 -26.402  1.00 41.78           C  
ATOM    253  HA  ASP A  20     -13.125  46.065 -25.654  1.00 41.78           H  
ATOM    254  C   ASP A  20     -14.740  44.651 -25.687  1.00 41.78           C  
ATOM    255  CB  ASP A  20     -14.386  46.550 -27.331  1.00 41.78           C  
ATOM    256  HB2 ASP A  20     -14.750  46.044 -28.226  1.00 41.78           H  
ATOM    257  HB3 ASP A  20     -15.251  46.961 -26.811  1.00 41.78           H  
ATOM    258  O   ASP A  20     -15.690  44.141 -26.289  1.00 41.78           O  
ATOM    259  CG  ASP A  20     -13.491  47.730 -27.727  1.00 41.78           C  
ATOM    260  OD1 ASP A  20     -12.681  48.159 -26.875  1.00 41.78           O  
ATOM    261  OD2 ASP A  20     -13.695  48.251 -28.848  1.00 41.78           O  
ATOM    262  N   CYS A  21     -14.534  44.440 -24.387  1.00 41.12           N  
ATOM    263  H   CYS A  21     -13.655  44.743 -23.992  1.00 41.12           H  
ATOM    264  CA  CYS A  21     -15.545  43.889 -23.502  1.00 41.12           C  
ATOM    265  HA  CYS A  21     -15.959  42.977 -23.934  1.00 41.12           H  
ATOM    266  C   CYS A  21     -16.662  44.929 -23.400  1.00 41.12           C  
ATOM    267  CB  CYS A  21     -14.939  43.564 -22.128  1.00 41.12           C  
ATOM    268  HB2 CYS A  21     -15.743  43.274 -21.452  1.00 41.12           H  
ATOM    269  HB3 CYS A  21     -14.471  44.461 -21.723  1.00 41.12           H  
ATOM    270  O   CYS A  21     -16.670  45.768 -22.503  1.00 41.12           O  
ATOM    271  SG  CYS A  21     -13.721  42.219 -22.238  1.00 41.12           S  
ATOM    272  HG  CYS A  21     -13.399  42.225 -20.942  1.00 41.12           H  
ATOM    273  N   LEU A  22     -17.580  44.922 -24.363  1.00 41.75           N  
ATOM    274  H   LEU A  22     -17.432  44.320 -25.160  1.00 41.75           H  
ATOM    275  CA  LEU A  22     -18.850  45.605 -24.200  1.00 41.75           C  
ATOM    276  HA  LEU A  22     -18.669  46.629 -23.875  1.00 41.75           H  
ATOM    277  C   LEU A  22     -19.581  44.877 -23.074  1.00 41.75           C  
ATOM    278  CB  LEU A  22     -19.625  45.622 -25.530  1.00 41.75           C  
ATOM    279  HB2 LEU A  22     -19.612  44.616 -25.950  1.00 41.75           H  
ATOM    280  HB3 LEU A  22     -20.664  45.884 -25.330  1.00 41.75           H  
ATOM    281  O   LEU A  22     -20.039  43.750 -23.260  1.00 41.75           O  
ATOM    282  CG  LEU A  22     -19.049  46.616 -26.556  1.00 41.75           C  
ATOM    283  HG  LEU A  22     -17.970  46.480 -26.638  1.00 41.75           H  
ATOM    284  CD1 LEU A  22     -19.669  46.363 -27.931  1.00 41.75           C  
ATOM    285 HD11 LEU A  22     -19.437  45.345 -28.246  1.00 41.75           H  
ATOM    286 HD12 LEU A  22     -19.241  47.053 -28.657  1.00 41.75           H  
ATOM    287 HD13 LEU A  22     -20.750  46.491 -27.886  1.00 41.75           H  
ATOM    288  CD2 LEU A  22     -19.344  48.073 -26.176  1.00 41.75           C  
ATOM    289 HD21 LEU A  22     -18.956  48.734 -26.951  1.00 41.75           H  
ATOM    290 HD22 LEU A  22     -20.418  48.223 -26.065  1.00 41.75           H  
ATOM    291 HD23 LEU A  22     -18.842  48.320 -25.241  1.00 41.75           H  
ATOM    292  N   ASP A  23     -19.624  45.529 -21.911  1.00 44.84           N  
ATOM    293  H   ASP A  23     -19.018  46.330 -21.814  1.00 44.84           H  
ATOM    294  CA  ASP A  23     -20.410  45.168 -20.732  1.00 44.84           C  
ATOM    295  HA  ASP A  23     -20.095  44.192 -20.365  1.00 44.84           H  
ATOM    296  C   ASP A  23     -21.896  45.096 -21.126  1.00 44.84           C  
ATOM    297  CB  ASP A  23     -20.183  46.211 -19.616  1.00 44.84           C  
ATOM    298  HB2 ASP A  23     -20.435  47.200 -20.001  1.00 44.84           H  
ATOM    299  HB3 ASP A  23     -20.869  45.990 -18.798  1.00 44.84           H  
ATOM    300  O   ASP A  23     -22.666  46.044 -20.967  1.00 44.84           O  
ATOM    301  CG  ASP A  23     -18.765  46.255 -19.031  1.00 44.84           C  
ATOM    302  OD1 ASP A  23     -18.121  45.186 -18.936  1.00 44.84           O  
ATOM    303  OD2 ASP A  23     -18.345  47.371 -18.637  1.00 44.84           O  
ATOM    304  N   CYS A  24     -22.292  43.992 -21.754  1.00 41.75           N  
ATOM    305  H   CYS A  24     -21.584  43.314 -21.997  1.00 41.75           H  
ATOM    306  CA  CYS A  24     -23.667  43.720 -22.122  1.00 41.75           C  
ATOM    307  HA  CYS A  24     -24.253  44.633 -22.012  1.00 41.75           H  
ATOM    308  C   CYS A  24     -24.207  42.699 -21.124  1.00 41.75           C  
ATOM    309  CB  CYS A  24     -23.744  43.301 -23.597  1.00 41.75           C  
ATOM    310  HB2 CYS A  24     -23.009  43.864 -24.172  1.00 41.75           H  
ATOM    311  HB3 CYS A  24     -23.525  42.238 -23.696  1.00 41.75           H  
ATOM    312  O   CYS A  24     -23.969  41.497 -21.245  1.00 41.75           O  
ATOM    313  SG  CYS A  24     -25.407  43.670 -24.233  1.00 41.75           S  
ATOM    314  HG  CYS A  24     -25.392  44.975 -23.948  1.00 41.75           H  
ATOM    315  N   ASP A  25     -24.924  43.212 -20.124  1.00 47.28           N  
ATOM    316  H   ASP A  25     -24.955  44.219 -20.063  1.00 47.28           H  
ATOM    317  CA  ASP A  25     -25.568  42.498 -19.011  1.00 47.28           C  
ATOM    318  HA  ASP A  25     -24.804  41.917 -18.492  1.00 47.28           H  
ATOM    319  C   ASP A  25     -26.665  41.487 -19.437  1.00 47.28           C  
ATOM    320  CB  ASP A  25     -26.128  43.547 -18.021  1.00 47.28           C  
ATOM    321  HB2 ASP A  25     -26.733  44.267 -18.571  1.00 47.28           H  
ATOM    322  HB3 ASP A  25     -26.782  43.056 -17.300  1.00 47.28           H  
ATOM    323  O   ASP A  25     -27.507  41.107 -18.628  1.00 47.28           O  
ATOM    324  CG  ASP A  25     -25.068  44.285 -17.193  1.00 47.28           C  
ATOM    325  OD1 ASP A  25     -24.061  43.645 -16.818  1.00 47.28           O  
ATOM    326  OD2 ASP A  25     -25.311  45.475 -16.881  1.00 47.28           O  
ATOM    327  N   ASN A  26     -26.666  41.007 -20.685  1.00 46.16           N  
ATOM    328  H   ASN A  26     -25.897  41.273 -21.283  1.00 46.16           H  
ATOM    329  CA  ASN A  26     -27.710  40.134 -21.234  1.00 46.16           C  
ATOM    330  HA  ASN A  26     -28.478  39.988 -20.474  1.00 46.16           H  
ATOM    331  C   ASN A  26     -27.239  38.701 -21.554  1.00 46.16           C  
ATOM    332  CB  ASN A  26     -28.397  40.845 -22.412  1.00 46.16           C  
ATOM    333  HB2 ASN A  26     -27.658  41.336 -23.045  1.00 46.16           H  
ATOM    334  HB3 ASN A  26     -28.912  40.102 -23.020  1.00 46.16           H  
ATOM    335  O   ASN A  26     -27.955  37.948 -22.210  1.00 46.16           O  
ATOM    336  CG  ASN A  26     -29.441  41.861 -21.972  1.00 46.16           C  
ATOM    337  ND2 ASN A  26     -30.387  42.153 -22.831  1.00 46.16           N  
ATOM    338 HD21 ASN A  26     -30.477  41.574 -23.654  1.00 46.16           H  
ATOM    339 HD22 ASN A  26     -31.159  42.682 -22.451  1.00 46.16           H  
ATOM    340  OD1 ASN A  26     -29.455  42.407 -20.883  1.00 46.16           O  
ATOM    341  N   LEU A  27     -26.073  38.277 -21.050  1.00 45.44           N  
ATOM    342  H   LEU A  27     -25.527  38.943 -20.521  1.00 45.44           H  
ATOM    343  CA  LEU A  27     -25.518  36.933 -21.291  1.00 45.44           C  
ATOM    344  HA  LEU A  27     -25.440  36.792 -22.369  1.00 45.44           H  
ATOM    345  C   LEU A  27     -26.393  35.761 -20.794  1.00 45.44           C  
ATOM    346  CB  LEU A  27     -24.112  36.849 -20.661  1.00 45.44           C  
ATOM    347  HB2 LEU A  27     -24.124  37.383 -19.711  1.00 45.44           H  
ATOM    348  HB3 LEU A  27     -23.874  35.808 -20.441  1.00 45.44           H  
ATOM    349  O   LEU A  27     -26.151  34.626 -21.201  1.00 45.44           O  
ATOM    350  CG  LEU A  27     -22.997  37.410 -21.561  1.00 45.44           C  
ATOM    351  HG  LEU A  27     -23.312  38.363 -21.987  1.00 45.44           H  
ATOM    352  CD1 LEU A  27     -21.733  37.643 -20.732  1.00 45.44           C  
ATOM    353 HD11 LEU A  27     -21.944  38.373 -19.950  1.00 45.44           H  
ATOM    354 HD12 LEU A  27     -21.401  36.708 -20.280  1.00 45.44           H  
ATOM    355 HD13 LEU A  27     -20.947  38.044 -21.372  1.00 45.44           H  
ATOM    356  CD2 LEU A  27     -22.644  36.437 -22.691  1.00 45.44           C  
ATOM    357 HD21 LEU A  27     -21.845  36.859 -23.301  1.00 45.44           H  
ATOM    358 HD22 LEU A  27     -22.327  35.478 -22.280  1.00 45.44           H  
ATOM    359 HD23 LEU A  27     -23.512  36.279 -23.330  1.00 45.44           H  
ATOM    360  N   GLU A  28     -27.385  35.989 -19.928  1.00 50.31           N  
ATOM    361  H   GLU A  28     -27.575  36.936 -19.633  1.00 50.31           H  
ATOM    362  CA  GLU A  28     -28.256  34.902 -19.450  1.00 50.31           C  
ATOM    363  HA  GLU A  28     -27.647  34.007 -19.325  1.00 50.31           H  
ATOM    364  C   GLU A  28     -29.336  34.485 -20.464  1.00 50.31           C  
ATOM    365  CB  GLU A  28     -28.852  35.235 -18.067  1.00 50.31           C  
ATOM    366  HB2 GLU A  28     -29.113  36.292 -18.020  1.00 50.31           H  
ATOM    367  HB3 GLU A  28     -29.758  34.647 -17.922  1.00 50.31           H  
ATOM    368  O   GLU A  28     -29.688  33.303 -20.506  1.00 50.31           O  
ATOM    369  CG  GLU A  28     -27.864  34.870 -16.943  1.00 50.31           C  
ATOM    370  HG2 GLU A  28     -26.960  35.467 -17.065  1.00 50.31           H  
ATOM    371  HG3 GLU A  28     -27.584  33.823 -17.060  1.00 50.31           H  
ATOM    372  CD  GLU A  28     -28.407  35.076 -15.515  1.00 50.31           C  
ATOM    373  OE1 GLU A  28     -27.854  34.431 -14.590  1.00 50.31           O  
ATOM    374  OE2 GLU A  28     -29.348  35.880 -15.325  1.00 50.31           O  
ATOM    375  N   GLU A  29     -29.824  35.386 -21.324  1.00 49.47           N  
ATOM    376  H   GLU A  29     -29.453  36.326 -21.336  1.00 49.47           H  
ATOM    377  CA  GLU A  29     -30.831  35.012 -22.333  1.00 49.47           C  
ATOM    378  HA  GLU A  29     -31.493  34.260 -21.904  1.00 49.47           H  
ATOM    379  C   GLU A  29     -30.186  34.312 -23.544  1.00 49.47           C  
ATOM    380  CB  GLU A  29     -31.735  36.209 -22.699  1.00 49.47           C  
ATOM    381  HB2 GLU A  29     -31.122  37.089 -22.893  1.00 49.47           H  
ATOM    382  HB3 GLU A  29     -32.292  35.961 -23.602  1.00 49.47           H  
ATOM    383  O   GLU A  29     -30.670  33.268 -23.976  1.00 49.47           O  
ATOM    384  CG  GLU A  29     -32.748  36.498 -21.569  1.00 49.47           C  
ATOM    385  HG2 GLU A  29     -33.278  35.574 -21.338  1.00 49.47           H  
ATOM    386  HG3 GLU A  29     -32.198  36.791 -20.675  1.00 49.47           H  
ATOM    387  CD  GLU A  29     -33.790  37.593 -21.883  1.00 49.47           C  
ATOM    388  OE1 GLU A  29     -34.828  37.626 -21.174  1.00 49.47           O  
ATOM    389  OE2 GLU A  29     -33.554  38.433 -22.782  1.00 49.47           O  
ATOM    390  N   ASP A  30     -29.014  34.757 -24.007  1.00 48.88           N  
ATOM    391  H   ASP A  30     -28.667  35.645 -23.674  1.00 48.88           H  
ATOM    392  CA  ASP A  30     -28.371  34.139 -25.181  1.00 48.88           C  
ATOM    393  HA  ASP A  30     -29.130  33.967 -25.944  1.00 48.88           H  
ATOM    394  C   ASP A  30     -27.742  32.763 -24.891  1.00 48.88           C  
ATOM    395  CB  ASP A  30     -27.323  35.098 -25.767  1.00 48.88           C  
ATOM    396  HB2 ASP A  30     -26.708  35.492 -24.958  1.00 48.88           H  
ATOM    397  HB3 ASP A  30     -26.669  34.533 -26.432  1.00 48.88           H  
ATOM    398  O   ASP A  30     -27.597  31.932 -25.792  1.00 48.88           O  
ATOM    399  CG  ASP A  30     -27.911  36.258 -26.584  1.00 48.88           C  
ATOM    400  OD1 ASP A  30     -29.120  36.240 -26.897  1.00 48.88           O  
ATOM    401  OD2 ASP A  30     -27.113  37.161 -26.924  1.00 48.88           O  
ATOM    402  N   LEU A  31     -27.379  32.471 -23.635  1.00 45.12           N  
ATOM    403  H   LEU A  31     -27.504  33.179 -22.925  1.00 45.12           H  
ATOM    404  CA  LEU A  31     -26.886  31.139 -23.270  1.00 45.12           C  
ATOM    405  HA  LEU A  31     -26.295  30.750 -24.099  1.00 45.12           H  
ATOM    406  C   LEU A  31     -28.015  30.123 -23.087  1.00 45.12           C  
ATOM    407  CB  LEU A  31     -25.989  31.215 -22.024  1.00 45.12           C  
ATOM    408  HB2 LEU A  31     -25.847  30.207 -21.634  1.00 45.12           H  
ATOM    409  HB3 LEU A  31     -26.503  31.799 -21.261  1.00 45.12           H  
ATOM    410  O   LEU A  31     -27.774  28.933 -23.277  1.00 45.12           O  
ATOM    411  CG  LEU A  31     -24.603  31.829 -22.293  1.00 45.12           C  
ATOM    412  HG  LEU A  31     -24.714  32.825 -22.723  1.00 45.12           H  
ATOM    413  CD1 LEU A  31     -23.840  31.948 -20.972  1.00 45.12           C  
ATOM    414 HD11 LEU A  31     -22.872  32.417 -21.151  1.00 45.12           H  
ATOM    415 HD12 LEU A  31     -24.409  32.583 -20.294  1.00 45.12           H  
ATOM    416 HD13 LEU A  31     -23.704  30.964 -20.524  1.00 45.12           H  
ATOM    417  CD2 LEU A  31     -23.750  30.975 -23.240  1.00 45.12           C  
ATOM    418 HD21 LEU A  31     -23.702  29.947 -22.880  1.00 45.12           H  
ATOM    419 HD22 LEU A  31     -22.746  31.393 -23.307  1.00 45.12           H  
ATOM    420 HD23 LEU A  31     -24.184  30.989 -24.240  1.00 45.12           H  
ATOM    421  N   THR A  32     -29.233  30.552 -22.749  1.00 50.09           N  
ATOM    422  H   THR A  32     -29.415  31.546 -22.726  1.00 50.09           H  
ATOM    423  CA  THR A  32     -30.366  29.623 -22.607  1.00 50.09           C  
ATOM    424  HA  THR A  32     -29.997  28.708 -22.144  1.00 50.09           H  
ATOM    425  C   THR A  32     -30.909  29.178 -23.964  1.00 50.09           C  
ATOM    426  CB  THR A  32     -31.466  30.161 -21.679  1.00 50.09           C  
ATOM    427  HB  THR A  32     -32.373  29.576 -21.826  1.00 50.09           H  
ATOM    428  O   THR A  32     -31.181  27.990 -24.139  1.00 50.09           O  
ATOM    429  CG2 THR A  32     -31.044  30.041 -20.214  1.00 50.09           C  
ATOM    430 HG21 THR A  32     -30.885  28.991 -19.969  1.00 50.09           H  
ATOM    431 HG22 THR A  32     -31.831  30.441 -19.575  1.00 50.09           H  
ATOM    432 HG23 THR A  32     -30.123  30.599 -20.043  1.00 50.09           H  
ATOM    433  OG1 THR A  32     -31.756  31.519 -21.887  1.00 50.09           O  
ATOM    434  HG1 THR A  32     -31.039  32.054 -21.540  1.00 50.09           H  
ATOM    435  N   GLU A  33     -30.917  30.050 -24.979  1.00 51.28           N  
ATOM    436  H   GLU A  33     -30.746  31.028 -24.795  1.00 51.28           H  
ATOM    437  CA  GLU A  33     -31.281  29.639 -26.346  1.00 51.28           C  
ATOM    438  HA  GLU A  33     -32.236  29.115 -26.302  1.00 51.28           H  
ATOM    439  C   GLU A  33     -30.284  28.643 -26.972  1.00 51.28           C  
ATOM    440  CB  GLU A  33     -31.465  30.860 -27.259  1.00 51.28           C  
ATOM    441  HB2 GLU A  33     -30.567  31.478 -27.240  1.00 51.28           H  
ATOM    442  HB3 GLU A  33     -31.610  30.487 -28.273  1.00 51.28           H  
ATOM    443  O   GLU A  33     -30.657  27.850 -27.838  1.00 51.28           O  
ATOM    444  CG  GLU A  33     -32.694  31.703 -26.870  1.00 51.28           C  
ATOM    445  HG2 GLU A  33     -32.466  32.273 -25.970  1.00 51.28           H  
ATOM    446  HG3 GLU A  33     -33.514  31.024 -26.633  1.00 51.28           H  
ATOM    447  CD  GLU A  33     -33.171  32.658 -27.983  1.00 51.28           C  
ATOM    448  OE1 GLU A  33     -34.310  33.169 -27.853  1.00 51.28           O  
ATOM    449  OE2 GLU A  33     -32.467  32.804 -29.010  1.00 51.28           O  
ATOM    450  N   LEU A  34     -29.032  28.612 -26.501  1.00 46.53           N  
ATOM    451  H   LEU A  34     -28.775  29.298 -25.805  1.00 46.53           H  
ATOM    452  CA  LEU A  34     -28.014  27.678 -26.992  1.00 46.53           C  
ATOM    453  HA  LEU A  34     -28.185  27.553 -28.062  1.00 46.53           H  
ATOM    454  C   LEU A  34     -28.138  26.263 -26.401  1.00 46.53           C  
ATOM    455  CB  LEU A  34     -26.620  28.308 -26.784  1.00 46.53           C  
ATOM    456  HB2 LEU A  34     -26.742  29.279 -26.305  1.00 46.53           H  
ATOM    457  HB3 LEU A  34     -26.030  27.698 -26.101  1.00 46.53           H  
ATOM    458  O   LEU A  34     -27.621  25.319 -27.001  1.00 46.53           O  
ATOM    459  CG  LEU A  34     -25.859  28.509 -28.111  1.00 46.53           C  
ATOM    460  HG  LEU A  34     -26.562  28.654 -28.931  1.00 46.53           H  
ATOM    461  CD1 LEU A  34     -24.982  29.759 -28.045  1.00 46.53           C  
ATOM    462 HD11 LEU A  34     -24.458  29.897 -28.991  1.00 46.53           H  
ATOM    463 HD12 LEU A  34     -24.265  29.672 -27.229  1.00 46.53           H  
ATOM    464 HD13 LEU A  34     -25.614  30.629 -27.868  1.00 46.53           H  
ATOM    465  CD2 LEU A  34     -24.960  27.312 -28.435  1.00 46.53           C  
ATOM    466 HD21 LEU A  34     -24.215  27.182 -27.649  1.00 46.53           H  
ATOM    467 HD22 LEU A  34     -25.574  26.414 -28.496  1.00 46.53           H  
ATOM    468 HD23 LEU A  34     -24.465  27.472 -29.393  1.00 46.53           H  
ATOM    469  N   PHE A  35     -28.835  26.094 -25.271  1.00 48.91           N  
ATOM    470  H   PHE A  35     -29.258  26.907 -24.845  1.00 48.91           H  
ATOM    471  CA  PHE A  35     -29.045  24.781 -24.643  1.00 48.91           C  
ATOM    472  HA  PHE A  35     -28.373  24.060 -25.107  1.00 48.91           H  
ATOM    473  C   PHE A  35     -30.444  24.191 -24.860  1.00 48.91           C  
ATOM    474  CB  PHE A  35     -28.676  24.836 -23.154  1.00 48.91           C  
ATOM    475  HB2 PHE A  35     -28.992  23.906 -22.682  1.00 48.91           H  
ATOM    476  HB3 PHE A  35     -29.232  25.646 -22.682  1.00 48.91           H  
ATOM    477  O   PHE A  35     -30.589  22.978 -24.734  1.00 48.91           O  
ATOM    478  CG  PHE A  35     -27.189  25.002 -22.894  1.00 48.91           C  
ATOM    479  CD1 PHE A  35     -26.286  23.983 -23.256  1.00 48.91           C  
ATOM    480  HD1 PHE A  35     -26.658  23.080 -23.716  1.00 48.91           H  
ATOM    481  CD2 PHE A  35     -26.700  26.177 -22.298  1.00 48.91           C  
ATOM    482  HD2 PHE A  35     -27.392  26.950 -21.999  1.00 48.91           H  
ATOM    483  CE1 PHE A  35     -24.905  24.153 -23.045  1.00 48.91           C  
ATOM    484  HE1 PHE A  35     -24.218  23.376 -23.348  1.00 48.91           H  
ATOM    485  CE2 PHE A  35     -25.320  26.358 -22.103  1.00 48.91           C  
ATOM    486  HE2 PHE A  35     -24.961  27.283 -21.676  1.00 48.91           H  
ATOM    487  CZ  PHE A  35     -24.420  25.345 -22.478  1.00 48.91           C  
ATOM    488  HZ  PHE A  35     -23.359  25.489 -22.339  1.00 48.91           H  
ATOM    489  N   ASP A  36     -31.449  24.987 -25.237  1.00 46.84           N  
ATOM    490  H   ASP A  36     -31.311  25.988 -25.218  1.00 46.84           H  
ATOM    491  CA  ASP A  36     -32.815  24.474 -25.443  1.00 46.84           C  
ATOM    492  HA  ASP A  36     -32.939  23.575 -24.840  1.00 46.84           H  
ATOM    493  C   ASP A  36     -33.100  24.001 -26.886  1.00 46.84           C  
ATOM    494  CB  ASP A  36     -33.841  25.498 -24.924  1.00 46.84           C  
ATOM    495  HB2 ASP A  36     -33.554  26.497 -25.251  1.00 46.84           H  
ATOM    496  HB3 ASP A  36     -34.811  25.273 -25.368  1.00 46.84           H  
ATOM    497  O   ASP A  36     -34.110  23.341 -27.145  1.00 46.84           O  
ATOM    498  CG  ASP A  36     -34.026  25.478 -23.394  1.00 46.84           C  
ATOM    499  OD1 ASP A  36     -33.603  24.500 -22.734  1.00 46.84           O  
ATOM    500  OD2 ASP A  36     -34.691  26.409 -22.886  1.00 46.84           O  
ATOM    501  N   ALA A  37     -32.195  24.241 -27.840  1.00 39.94           N  
ATOM    502  H   ALA A  37     -31.384  24.790 -27.592  1.00 39.94           H  
ATOM    503  CA  ALA A  37     -32.288  23.686 -29.193  1.00 39.94           C  
ATOM    504  HA  ALA A  37     -33.344  23.553 -29.429  1.00 39.94           H  
ATOM    505  C   ALA A  37     -31.649  22.285 -29.290  1.00 39.94           C  
ATOM    506  CB  ALA A  37     -31.753  24.702 -30.206  1.00 39.94           C  
ATOM    507  HB1 ALA A  37     -30.693  24.879 -30.024  1.00 39.94           H  
ATOM    508  HB2 ALA A  37     -32.290  25.645 -30.099  1.00 39.94           H  
ATOM    509  HB3 ALA A  37     -31.887  24.323 -31.219  1.00 39.94           H  
ATOM    510  O   ALA A  37     -30.732  22.040 -30.072  1.00 39.94           O  
ATOM    511  N   ASP A  38     -32.187  21.332 -28.530  1.00 38.56           N  
ATOM    512  H   ASP A  38     -32.878  21.640 -27.860  1.00 38.56           H  
ATOM    513  CA  ASP A  38     -31.758  19.924 -28.444  1.00 38.56           C  
ATOM    514  HA  ASP A  38     -30.670  19.942 -28.378  1.00 38.56           H  
ATOM    515  C   ASP A  38     -32.110  19.089 -29.709  1.00 38.56           C  
ATOM    516  CB  ASP A  38     -32.330  19.340 -27.125  1.00 38.56           C  
ATOM    517  HB2 ASP A  38     -32.748  20.149 -26.526  1.00 38.56           H  
ATOM    518  HB3 ASP A  38     -33.161  18.671 -27.347  1.00 38.56           H  
ATOM    519  O   ASP A  38     -32.416  17.898 -29.654  1.00 38.56           O  
ATOM    520  CG  ASP A  38     -31.319  18.615 -26.224  1.00 38.56           C  
ATOM    521  OD1 ASP A  38     -30.107  18.616 -26.538  1.00 38.56           O  
ATOM    522  OD2 ASP A  38     -31.785  18.030 -25.218  1.00 38.56           O  
ATOM    523  N   THR A  39     -32.135  19.706 -30.899  1.00 42.34           N  
ATOM    524  H   THR A  39     -31.796  20.657 -30.921  1.00 42.34           H  
ATOM    525  CA  THR A  39     -32.677  19.097 -32.133  1.00 42.34           C  
ATOM    526  HA  THR A  39     -32.648  18.015 -32.005  1.00 42.34           H  
ATOM    527  C   THR A  39     -31.828  19.326 -33.382  1.00 42.34           C  
ATOM    528  CB  THR A  39     -34.158  19.454 -32.371  1.00 42.34           C  
ATOM    529  HB  THR A  39     -34.437  19.242 -33.403  1.00 42.34           H  
ATOM    530  O   THR A  39     -32.346  19.569 -34.469  1.00 42.34           O  
ATOM    531  CG2 THR A  39     -35.096  18.629 -31.495  1.00 42.34           C  
ATOM    532 HG21 THR A  39     -36.129  18.890 -31.725  1.00 42.34           H  
ATOM    533 HG22 THR A  39     -34.903  18.830 -30.441  1.00 42.34           H  
ATOM    534 HG23 THR A  39     -34.944  17.567 -31.688  1.00 42.34           H  
ATOM    535  OG1 THR A  39     -34.411  20.809 -32.099  1.00 42.34           O  
ATOM    536  HG1 THR A  39     -34.161  20.964 -31.185  1.00 42.34           H  
ATOM    537  N   VAL A  40     -30.513  19.121 -33.288  1.00 46.06           N  
ATOM    538  H   VAL A  40     -30.110  19.002 -32.369  1.00 46.06           H  
ATOM    539  CA  VAL A  40     -29.722  18.756 -34.478  1.00 46.06           C  
ATOM    540  HA  VAL A  40     -30.359  18.849 -35.358  1.00 46.06           H  
ATOM    541  C   VAL A  40     -29.373  17.271 -34.397  1.00 46.06           C  
ATOM    542  CB  VAL A  40     -28.534  19.698 -34.757  1.00 46.06           C  
ATOM    543  HB  VAL A  40     -27.697  19.450 -34.104  1.00 46.06           H  
ATOM    544  O   VAL A  40     -28.221  16.878 -34.245  1.00 46.06           O  
ATOM    545  CG1 VAL A  40     -28.106  19.547 -36.227  1.00 46.06           C  
ATOM    546 HG11 VAL A  40     -28.924  19.824 -36.892  1.00 46.06           H  
ATOM    547 HG12 VAL A  40     -27.253  20.195 -36.424  1.00 46.06           H  
ATOM    548 HG13 VAL A  40     -27.804  18.519 -36.426  1.00 46.06           H  
ATOM    549  CG2 VAL A  40     -28.896  21.173 -34.539  1.00 46.06           C  
ATOM    550 HG21 VAL A  40     -29.102  21.356 -33.485  1.00 46.06           H  
ATOM    551 HG22 VAL A  40     -29.776  21.438 -35.125  1.00 46.06           H  
ATOM    552 HG23 VAL A  40     -28.060  21.810 -34.831  1.00 46.06           H  
ATOM    553  N   SER A  41     -30.400  16.417 -34.489  1.00 47.06           N  
ATOM    554  H   SER A  41     -31.322  16.809 -34.618  1.00 47.06           H  
ATOM    555  CA  SER A  41     -30.291  14.949 -34.409  1.00 47.06           C  
ATOM    556  HA  SER A  41     -29.633  14.727 -33.569  1.00 47.06           H  
ATOM    557  C   SER A  41     -29.638  14.303 -35.646  1.00 47.06           C  
ATOM    558  CB  SER A  41     -31.656  14.314 -34.082  1.00 47.06           C  
ATOM    559  HB2 SER A  41     -31.482  13.369 -33.567  1.00 47.06           H  
ATOM    560  HB3 SER A  41     -32.220  14.965 -33.415  1.00 47.06           H  
ATOM    561  O   SER A  41     -29.950  13.166 -35.988  1.00 47.06           O  
ATOM    562  OG  SER A  41     -32.410  14.042 -35.247  1.00 47.06           O  
ATOM    563  HG  SER A  41     -31.876  13.444 -35.776  1.00 47.06           H  
ATOM    564  N   SER A  42     -28.774  15.024 -36.361  1.00 48.34           N  
ATOM    565  H   SER A  42     -28.493  15.920 -35.989  1.00 48.34           H  
ATOM    566  CA  SER A  42     -28.232  14.589 -37.653  1.00 48.34           C  
ATOM    567  HA  SER A  42     -28.276  13.501 -37.702  1.00 48.34           H  
ATOM    568  C   SER A  42     -26.757  14.955 -37.838  1.00 48.34           C  
ATOM    569  CB  SER A  42     -29.112  15.128 -38.786  1.00 48.34           C  
ATOM    570  HB2 SER A  42     -30.160  14.943 -38.551  1.00 48.34           H  
ATOM    571  HB3 SER A  42     -28.956  16.201 -38.893  1.00 48.34           H  
ATOM    572  O   SER A  42     -26.315  15.202 -38.957  1.00 48.34           O  
ATOM    573  OG  SER A  42     -28.803  14.474 -39.997  1.00 48.34           O  
ATOM    574  HG  SER A  42     -27.853  14.538 -40.121  1.00 48.34           H  
ATOM    575  N   LEU A  43     -25.988  15.019 -36.747  1.00 49.62           N  
ATOM    576  H   LEU A  43     -26.419  14.867 -35.846  1.00 49.62           H  
ATOM    577  CA  LEU A  43     -24.526  15.179 -36.801  1.00 49.62           C  
ATOM    578  HA  LEU A  43     -24.271  15.791 -37.666  1.00 49.62           H  
ATOM    579  C   LEU A  43     -23.777  13.856 -37.021  1.00 49.62           C  
ATOM    580  CB  LEU A  43     -24.058  15.908 -35.528  1.00 49.62           C  
ATOM    581  HB2 LEU A  43     -24.787  15.750 -34.734  1.00 49.62           H  
ATOM    582  HB3 LEU A  43     -23.114  15.487 -35.180  1.00 49.62           H  
ATOM    583  O   LEU A  43     -22.584  13.876 -37.312  1.00 49.62           O  
ATOM    584  CG  LEU A  43     -23.871  17.415 -35.778  1.00 49.62           C  
ATOM    585  HG  LEU A  43     -24.590  17.758 -36.522  1.00 49.62           H  
ATOM    586  CD1 LEU A  43     -24.118  18.207 -34.498  1.00 49.62           C  
ATOM    587 HD11 LEU A  43     -23.428  17.887 -33.717  1.00 49.62           H  
ATOM    588 HD12 LEU A  43     -23.978  19.271 -34.689  1.00 49.62           H  
ATOM    589 HD13 LEU A  43     -25.142  18.049 -34.159  1.00 49.62           H  
ATOM    590  CD2 LEU A  43     -22.452  17.712 -36.273  1.00 49.62           C  
ATOM    591 HD21 LEU A  43     -21.722  17.430 -35.514  1.00 49.62           H  
ATOM    592 HD22 LEU A  43     -22.257  17.146 -37.183  1.00 49.62           H  
ATOM    593 HD23 LEU A  43     -22.356  18.776 -36.490  1.00 49.62           H  
ATOM    594  N   LEU A  44     -24.464  12.719 -36.894  1.00 50.12           N  
ATOM    595  H   LEU A  44     -25.458  12.771 -36.720  1.00 50.12           H  
ATOM    596  CA  LEU A  44     -23.916  11.401 -37.191  1.00 50.12           C  
ATOM    597  HA  LEU A  44     -22.834  11.461 -37.309  1.00 50.12           H  
ATOM    598  C   LEU A  44     -24.482  10.939 -38.536  1.00 50.12           C  
ATOM    599  CB  LEU A  44     -24.206  10.440 -36.024  1.00 50.12           C  
ATOM    600  HB2 LEU A  44     -25.286  10.353 -35.902  1.00 50.12           H  
ATOM    601  HB3 LEU A  44     -23.828   9.452 -36.288  1.00 50.12           H  
ATOM    602  O   LEU A  44     -25.652  10.582 -38.644  1.00 50.12           O  
ATOM    603  CG  LEU A  44     -23.583  10.875 -34.680  1.00 50.12           C  
ATOM    604  HG  LEU A  44     -23.973  11.853 -34.399  1.00 50.12           H  
ATOM    605  CD1 LEU A  44     -23.971   9.890 -33.579  1.00 50.12           C  
ATOM    606 HD11 LEU A  44     -23.567  10.219 -32.622  1.00 50.12           H  
ATOM    607 HD12 LEU A  44     -25.058   9.836 -33.508  1.00 50.12           H  
ATOM    608 HD13 LEU A  44     -23.588   8.899 -33.821  1.00 50.12           H  
ATOM    609  CD2 LEU A  44     -22.054  10.958 -34.727  1.00 50.12           C  
ATOM    610 HD21 LEU A  44     -21.645  10.008 -35.070  1.00 50.12           H  
ATOM    611 HD22 LEU A  44     -21.747  11.752 -35.407  1.00 50.12           H  
ATOM    612 HD23 LEU A  44     -21.665  11.188 -33.735  1.00 50.12           H  
ATOM    613  N   ASP A  45     -23.658  11.037 -39.575  1.00 60.56           N  
ATOM    614  H   ASP A  45     -22.719  11.375 -39.414  1.00 60.56           H  
ATOM    615  CA  ASP A  45     -23.936  10.457 -40.886  1.00 60.56           C  
ATOM    616  HA  ASP A  45     -24.995  10.564 -41.118  1.00 60.56           H  
ATOM    617  C   ASP A  45     -23.605   8.957 -40.828  1.00 60.56           C  
ATOM    618  CB  ASP A  45     -23.139  11.227 -41.957  1.00 60.56           C  
ATOM    619  HB2 ASP A  45     -22.073  11.132 -41.751  1.00 60.56           H  
ATOM    620  HB3 ASP A  45     -23.399  12.283 -41.884  1.00 60.56           H  
ATOM    621  O   ASP A  45     -22.451   8.558 -40.979  1.00 60.56           O  
ATOM    622  CG  ASP A  45     -23.415  10.767 -43.394  1.00 60.56           C  
ATOM    623  OD1 ASP A  45     -24.261   9.863 -43.598  1.00 60.56           O  
ATOM    624  OD2 ASP A  45     -22.782  11.334 -44.312  1.00 60.56           O  
ATOM    625  N   ASP A  46     -24.622   8.134 -40.557  1.00 67.19           N  
ATOM    626  H   ASP A  46     -25.503   8.561 -40.308  1.00 67.19           H  
ATOM    627  CA  ASP A  46     -24.528   6.668 -40.445  1.00 67.19           C  
ATOM    628  HA  ASP A  46     -23.617   6.427 -39.898  1.00 67.19           H  
ATOM    629  C   ASP A  46     -24.419   5.956 -41.813  1.00 67.19           C  
ATOM    630  CB  ASP A  46     -25.726   6.121 -39.639  1.00 67.19           C  
ATOM    631  HB2 ASP A  46     -26.648   6.468 -40.104  1.00 67.19           H  
ATOM    632  HB3 ASP A  46     -25.724   5.032 -39.686  1.00 67.19           H  
ATOM    633  O   ASP A  46     -24.667   4.753 -41.924  1.00 67.19           O  
ATOM    634  CG  ASP A  46     -25.733   6.486 -38.151  1.00 67.19           C  
ATOM    635  OD1 ASP A  46     -24.640   6.639 -37.558  1.00 67.19           O  
ATOM    636  OD2 ASP A  46     -26.854   6.534 -37.593  1.00 67.19           O  
ATOM    637  N   THR A  47     -24.088   6.673 -42.890  1.00 63.62           N  
ATOM    638  H   THR A  47     -23.860   7.650 -42.771  1.00 63.62           H  
ATOM    639  CA  THR A  47     -23.827   6.036 -44.184  1.00 63.62           C  
ATOM    640  HA  THR A  47     -24.540   5.219 -44.301  1.00 63.62           H  
ATOM    641  C   THR A  47     -22.433   5.409 -44.208  1.00 63.62           C  
ATOM    642  CB  THR A  47     -24.058   6.979 -45.372  1.00 63.62           C  
ATOM    643  HB  THR A  47     -23.798   6.436 -46.280  1.00 63.62           H  
ATOM    644  O   THR A  47     -21.463   6.015 -43.758  1.00 63.62           O  
ATOM    645  CG2 THR A  47     -25.522   7.405 -45.487  1.00 63.62           C  
ATOM    646 HG21 THR A  47     -25.827   7.939 -44.588  1.00 63.62           H  
ATOM    647 HG22 THR A  47     -25.638   8.065 -46.347  1.00 63.62           H  
ATOM    648 HG23 THR A  47     -26.153   6.525 -45.616  1.00 63.62           H  
ATOM    649  OG1 THR A  47     -23.271   8.140 -45.327  1.00 63.62           O  
ATOM    650  HG1 THR A  47     -23.666   8.762 -44.712  1.00 63.62           H  
ATOM    651  N   ASP A  48     -22.327   4.183 -44.738  1.00 58.28           N  
ATOM    652  H   ASP A  48     -23.178   3.698 -44.984  1.00 58.28           H  
ATOM    653  CA  ASP A  48     -21.073   3.429 -44.860  1.00 58.28           C  
ATOM    654  HA  ASP A  48     -20.691   3.218 -43.861  1.00 58.28           H  
ATOM    655  C   ASP A  48     -20.007   4.242 -45.621  1.00 58.28           C  
ATOM    656  CB  ASP A  48     -21.319   2.086 -45.579  1.00 58.28           C  
ATOM    657  HB2 ASP A  48     -21.886   2.269 -46.492  1.00 58.28           H  
ATOM    658  HB3 ASP A  48     -20.354   1.672 -45.870  1.00 58.28           H  
ATOM    659  O   ASP A  48     -19.944   4.246 -46.854  1.00 58.28           O  
ATOM    660  CG  ASP A  48     -22.028   1.017 -44.741  1.00 58.28           C  
ATOM    661  OD1 ASP A  48     -21.726   0.920 -43.533  1.00 58.28           O  
ATOM    662  OD2 ASP A  48     -22.813   0.249 -45.344  1.00 58.28           O  
ATOM    663  N   GLN A  49     -19.144   4.942 -44.883  1.00 57.56           N  
ATOM    664  H   GLN A  49     -19.354   5.051 -43.901  1.00 57.56           H  
ATOM    665  CA  GLN A  49     -18.039   5.690 -45.464  1.00 57.56           C  
ATOM    666  HA  GLN A  49     -18.394   6.210 -46.353  1.00 57.56           H  
ATOM    667  C   GLN A  49     -16.959   4.695 -45.884  1.00 57.56           C  
ATOM    668  CB  GLN A  49     -17.500   6.746 -44.483  1.00 57.56           C  
ATOM    669  HB2 GLN A  49     -17.151   6.247 -43.579  1.00 57.56           H  
ATOM    670  HB3 GLN A  49     -16.646   7.244 -44.941  1.00 57.56           H  
ATOM    671  O   GLN A  49     -16.182   4.197 -45.066  1.00 57.56           O  
ATOM    672  CG  GLN A  49     -18.531   7.812 -44.075  1.00 57.56           C  
ATOM    673  HG2 GLN A  49     -18.062   8.501 -43.373  1.00 57.56           H  
ATOM    674  HG3 GLN A  49     -19.358   7.338 -43.545  1.00 57.56           H  
ATOM    675  CD  GLN A  49     -19.070   8.637 -45.242  1.00 57.56           C  
ATOM    676  NE2 GLN A  49     -20.359   8.870 -45.294  1.00 57.56           N  
ATOM    677 HE21 GLN A  49     -20.731   9.512 -45.980  1.00 57.56           H  
ATOM    678 HE22 GLN A  49     -21.000   8.450 -44.636  1.00 57.56           H  
ATOM    679  OE1 GLN A  49     -18.326   9.087 -46.105  1.00 57.56           O  
ATOM    680  N   VAL A  50     -16.880   4.400 -47.182  1.00 62.84           N  
ATOM    681  H   VAL A  50     -17.608   4.743 -47.792  1.00 62.84           H  
ATOM    682  CA  VAL A  50     -15.703   3.728 -47.735  1.00 62.84           C  
ATOM    683  HA  VAL A  50     -15.539   2.804 -47.181  1.00 62.84           H  
ATOM    684  C   VAL A  50     -14.530   4.669 -47.495  1.00 62.84           C  
ATOM    685  CB  VAL A  50     -15.858   3.380 -49.226  1.00 62.84           C  
ATOM    686  HB  VAL A  50     -15.970   4.294 -49.809  1.00 62.84           H  
ATOM    687  O   VAL A  50     -14.488   5.757 -48.071  1.00 62.84           O  
ATOM    688  CG1 VAL A  50     -14.632   2.609 -49.740  1.00 62.84           C  
ATOM    689 HG11 VAL A  50     -14.496   1.694 -49.164  1.00 62.84           H  
ATOM    690 HG12 VAL A  50     -13.738   3.226 -49.652  1.00 62.84           H  
ATOM    691 HG13 VAL A  50     -14.771   2.357 -50.791  1.00 62.84           H  
ATOM    692  CG2 VAL A  50     -17.094   2.503 -49.462  1.00 62.84           C  
ATOM    693 HG21 VAL A  50     -17.030   1.594 -48.864  1.00 62.84           H  
ATOM    694 HG22 VAL A  50     -17.998   3.043 -49.180  1.00 62.84           H  
ATOM    695 HG23 VAL A  50     -17.170   2.240 -50.517  1.00 62.84           H  
ATOM    696  N   GLN A  51     -13.605   4.266 -46.619  1.00 57.06           N  
ATOM    697  H   GLN A  51     -13.801   3.434 -46.082  1.00 57.06           H  
ATOM    698  CA  GLN A  51     -12.355   4.974 -46.363  1.00 57.06           C  
ATOM    699  HA  GLN A  51     -12.590   5.965 -45.973  1.00 57.06           H  
ATOM    700  C   GLN A  51     -11.628   5.117 -47.703  1.00 57.06           C  
ATOM    701  CB  GLN A  51     -11.540   4.202 -45.308  1.00 57.06           C  
ATOM    702  HB2 GLN A  51     -12.168   4.054 -44.429  1.00 57.06           H  
ATOM    703  HB3 GLN A  51     -11.273   3.221 -45.703  1.00 57.06           H  
ATOM    704  O   GLN A  51     -10.973   4.190 -48.172  1.00 57.06           O  
ATOM    705  CG  GLN A  51     -10.264   4.940 -44.871  1.00 57.06           C  
ATOM    706  HG2 GLN A  51     -10.538   5.915 -44.468  1.00 57.06           H  
ATOM    707  HG3 GLN A  51      -9.621   5.095 -45.738  1.00 57.06           H  
ATOM    708  CD  GLN A  51      -9.463   4.184 -43.809  1.00 57.06           C  
ATOM    709  NE2 GLN A  51      -8.351   4.728 -43.363  1.00 57.06           N  
ATOM    710 HE21 GLN A  51      -8.013   5.600 -43.744  1.00 57.06           H  
ATOM    711 HE22 GLN A  51      -7.868   4.199 -42.650  1.00 57.06           H  
ATOM    712  OE1 GLN A  51      -9.795   3.104 -43.352  1.00 57.06           O  
ATOM    713  N   GLY A  52     -11.852   6.247 -48.374  1.00 68.44           N  
ATOM    714  H   GLY A  52     -12.598   6.837 -48.035  1.00 68.44           H  
ATOM    715  CA  GLY A  52     -11.314   6.501 -49.698  1.00 68.44           C  
ATOM    716  HA2 GLY A  52     -11.528   5.657 -50.354  1.00 68.44           H  
ATOM    717  HA3 GLY A  52     -11.785   7.393 -50.111  1.00 68.44           H  
ATOM    718  C   GLY A  52      -9.805   6.702 -49.638  1.00 68.44           C  
ATOM    719  O   GLY A  52      -9.122   6.319 -48.688  1.00 68.44           O  
ATOM    720  N   ASN A  53      -9.272   7.413 -50.620  1.00 73.56           N  
ATOM    721  H   ASN A  53      -9.860   7.692 -51.393  1.00 73.56           H  
ATOM    722  CA  ASN A  53      -7.859   7.778 -50.664  1.00 73.56           C  
ATOM    723  HA  ASN A  53      -7.278   6.903 -50.374  1.00 73.56           H  
ATOM    724  C   ASN A  53      -7.480   8.857 -49.626  1.00 73.56           C  
ATOM    725  CB  ASN A  53      -7.502   8.114 -52.126  1.00 73.56           C  
ATOM    726  HB2 ASN A  53      -6.607   8.735 -52.173  1.00 73.56           H  
ATOM    727  HB3 ASN A  53      -8.302   8.686 -52.597  1.00 73.56           H  
ATOM    728  O   ASN A  53      -6.614   9.682 -49.884  1.00 73.56           O  
ATOM    729  CG  ASN A  53      -7.212   6.882 -52.964  1.00 73.56           C  
ATOM    730  ND2 ASN A  53      -6.893   7.049 -54.217  1.00 73.56           N  
ATOM    731 HD21 ASN A  53      -6.606   6.204 -54.690  1.00 73.56           H  
ATOM    732 HD22 ASN A  53      -6.372   7.888 -54.427  1.00 73.56           H  
ATOM    733  OD1 ASN A  53      -7.274   5.750 -52.519  1.00 73.56           O  
ATOM    734  N   SER A  54      -8.086   8.862 -48.431  1.00 81.31           N  
ATOM    735  H   SER A  54      -8.701   8.090 -48.216  1.00 81.31           H  
ATOM    736  CA  SER A  54      -7.732   9.774 -47.336  1.00 81.31           C  
ATOM    737  HA  SER A  54      -7.914  10.798 -47.661  1.00 81.31           H  
ATOM    738  C   SER A  54      -6.254   9.665 -46.966  1.00 81.31           C  
ATOM    739  CB  SER A  54      -8.599   9.503 -46.102  1.00 81.31           C  
ATOM    740  HB2 SER A  54      -9.644   9.675 -46.361  1.00 81.31           H  
ATOM    741  HB3 SER A  54      -8.321  10.196 -45.308  1.00 81.31           H  
ATOM    742  O   SER A  54      -5.633  10.675 -46.655  1.00 81.31           O  
ATOM    743  OG  SER A  54      -8.450   8.172 -45.638  1.00 81.31           O  
ATOM    744  HG  SER A  54      -9.130   8.021 -44.977  1.00 81.31           H  
ATOM    745  N   LEU A  55      -5.667   8.469 -47.086  1.00 81.00           N  
ATOM    746  H   LEU A  55      -6.260   7.679 -47.294  1.00 81.00           H  
ATOM    747  CA  LEU A  55      -4.231   8.261 -46.924  1.00 81.00           C  
ATOM    748  HA  LEU A  55      -3.934   8.703 -45.973  1.00 81.00           H  
ATOM    749  C   LEU A  55      -3.413   8.952 -48.027  1.00 81.00           C  
ATOM    750  CB  LEU A  55      -3.950   6.748 -46.892  1.00 81.00           C  
ATOM    751  HB2 LEU A  55      -4.615   6.273 -46.171  1.00 81.00           H  
ATOM    752  HB3 LEU A  55      -4.173   6.336 -47.876  1.00 81.00           H  
ATOM    753  O   LEU A  55      -2.409   9.586 -47.726  1.00 81.00           O  
ATOM    754  CG  LEU A  55      -2.493   6.409 -46.525  1.00 81.00           C  
ATOM    755  HG  LEU A  55      -1.803   6.991 -47.137  1.00 81.00           H  
ATOM    756  CD1 LEU A  55      -2.203   6.684 -45.047  1.00 81.00           C  
ATOM    757 HD11 LEU A  55      -1.184   6.378 -44.808  1.00 81.00           H  
ATOM    758 HD12 LEU A  55      -2.902   6.135 -44.416  1.00 81.00           H  
ATOM    759 HD13 LEU A  55      -2.292   7.751 -44.841  1.00 81.00           H  
ATOM    760  CD2 LEU A  55      -2.220   4.931 -46.799  1.00 81.00           C  
ATOM    761 HD21 LEU A  55      -1.185   4.695 -46.550  1.00 81.00           H  
ATOM    762 HD22 LEU A  55      -2.889   4.310 -46.202  1.00 81.00           H  
ATOM    763 HD23 LEU A  55      -2.382   4.722 -47.856  1.00 81.00           H  
ATOM    764  N   GLU A  56      -3.838   8.861 -49.288  1.00 84.75           N  
ATOM    765  H   GLU A  56      -4.723   8.411 -49.473  1.00 84.75           H  
ATOM    766  CA  GLU A  56      -3.166   9.533 -50.410  1.00 84.75           C  
ATOM    767  HA  GLU A  56      -2.103   9.290 -50.398  1.00 84.75           H  
ATOM    768  C   GLU A  56      -3.312  11.057 -50.303  1.00 84.75           C  
ATOM    769  CB  GLU A  56      -3.775   9.044 -51.730  1.00 84.75           C  
ATOM    770  HB2 GLU A  56      -3.902   7.962 -51.696  1.00 84.75           H  
ATOM    771  HB3 GLU A  56      -4.748   9.525 -51.827  1.00 84.75           H  
ATOM    772  O   GLU A  56      -2.359  11.797 -50.527  1.00 84.75           O  
ATOM    773  CG  GLU A  56      -2.940   9.409 -52.966  1.00 84.75           C  
ATOM    774  HG2 GLU A  56      -2.798  10.489 -52.994  1.00 84.75           H  
ATOM    775  HG3 GLU A  56      -1.961   8.940 -52.871  1.00 84.75           H  
ATOM    776  CD  GLU A  56      -3.600   8.965 -54.283  1.00 84.75           C  
ATOM    777  OE1 GLU A  56      -2.885   8.903 -55.306  1.00 84.75           O  
ATOM    778  OE2 GLU A  56      -4.823   8.702 -54.282  1.00 84.75           O  
ATOM    779  N   LEU A  57      -4.488  11.534 -49.887  1.00 83.94           N  
ATOM    780  H   LEU A  57      -5.239  10.872 -49.755  1.00 83.94           H  
ATOM    781  CA  LEU A  57      -4.766  12.947 -49.659  1.00 83.94           C  
ATOM    782  HA  LEU A  57      -4.456  13.495 -50.548  1.00 83.94           H  
ATOM    783  C   LEU A  57      -3.933  13.478 -48.483  1.00 83.94           C  
ATOM    784  CB  LEU A  57      -6.290  13.105 -49.494  1.00 83.94           C  
ATOM    785  HB2 LEU A  57      -6.760  12.509 -50.277  1.00 83.94           H  
ATOM    786  HB3 LEU A  57      -6.608  12.686 -48.540  1.00 83.94           H  
ATOM    787  O   LEU A  57      -3.316  14.533 -48.602  1.00 83.94           O  
ATOM    788  CG  LEU A  57      -6.787  14.557 -49.637  1.00 83.94           C  
ATOM    789  HG  LEU A  57      -6.034  15.161 -50.142  1.00 83.94           H  
ATOM    790  CD1 LEU A  57      -8.080  14.604 -50.455  1.00 83.94           C  
ATOM    791 HD11 LEU A  57      -7.887  14.235 -51.463  1.00 83.94           H  
ATOM    792 HD12 LEU A  57      -8.432  15.633 -50.523  1.00 83.94           H  
ATOM    793 HD13 LEU A  57      -8.848  13.989 -49.986  1.00 83.94           H  
ATOM    794  CD2 LEU A  57      -7.100  15.172 -48.276  1.00 83.94           C  
ATOM    795 HD21 LEU A  57      -6.276  14.994 -47.585  1.00 83.94           H  
ATOM    796 HD22 LEU A  57      -7.996  14.718 -47.853  1.00 83.94           H  
ATOM    797 HD23 LEU A  57      -7.261  16.245 -48.385  1.00 83.94           H  
ATOM    798  N   PHE A  58      -3.817  12.714 -47.392  1.00 88.94           N  
ATOM    799  H   PHE A  58      -4.363  11.865 -47.340  1.00 88.94           H  
ATOM    800  CA  PHE A  58      -2.920  13.018 -46.275  1.00 88.94           C  
ATOM    801  HA  PHE A  58      -3.177  13.999 -45.876  1.00 88.94           H  
ATOM    802  C   PHE A  58      -1.456  13.083 -46.727  1.00 88.94           C  
ATOM    803  CB  PHE A  58      -3.108  11.983 -45.157  1.00 88.94           C  
ATOM    804  HB2 PHE A  58      -4.147  12.009 -44.826  1.00 88.94           H  
ATOM    805  HB3 PHE A  58      -2.912  10.984 -45.547  1.00 88.94           H  
ATOM    806  O   PHE A  58      -0.777  14.062 -46.433  1.00 88.94           O  
ATOM    807  CG  PHE A  58      -2.215  12.226 -43.957  1.00 88.94           C  
ATOM    808  CD1 PHE A  58      -0.983  11.554 -43.838  1.00 88.94           C  
ATOM    809  HD1 PHE A  58      -0.669  10.853 -44.597  1.00 88.94           H  
ATOM    810  CD2 PHE A  58      -2.591  13.172 -42.985  1.00 88.94           C  
ATOM    811  HD2 PHE A  58      -3.527  13.702 -43.079  1.00 88.94           H  
ATOM    812  CE1 PHE A  58      -0.128  11.835 -42.757  1.00 88.94           C  
ATOM    813  HE1 PHE A  58       0.842  11.363 -42.697  1.00 88.94           H  
ATOM    814  CE2 PHE A  58      -1.740  13.445 -41.899  1.00 88.94           C  
ATOM    815  HE2 PHE A  58      -2.021  14.185 -41.164  1.00 88.94           H  
ATOM    816  CZ  PHE A  58      -0.507  12.778 -41.787  1.00 88.94           C  
ATOM    817  HZ  PHE A  58       0.166  13.012 -40.975  1.00 88.94           H  
ATOM    818  N   GLN A  59      -0.989  12.106 -47.511  1.00 91.38           N  
ATOM    819  H   GLN A  59      -1.593  11.324 -47.722  1.00 91.38           H  
ATOM    820  CA  GLN A  59       0.362  12.118 -48.086  1.00 91.38           C  
ATOM    821  HA  GLN A  59       1.093  12.175 -47.280  1.00 91.38           H  
ATOM    822  C   GLN A  59       0.588  13.335 -48.989  1.00 91.38           C  
ATOM    823  CB  GLN A  59       0.597  10.832 -48.890  1.00 91.38           C  
ATOM    824  HB2 GLN A  59      -0.261  10.644 -49.536  1.00 91.38           H  
ATOM    825  HB3 GLN A  59       1.475  10.963 -49.523  1.00 91.38           H  
ATOM    826  O   GLN A  59       1.658  13.942 -48.953  1.00 91.38           O  
ATOM    827  CG  GLN A  59       0.841   9.616 -47.988  1.00 91.38           C  
ATOM    828  HG2 GLN A  59       1.775   9.763 -47.446  1.00 91.38           H  
ATOM    829  HG3 GLN A  59       0.044   9.527 -47.250  1.00 91.38           H  
ATOM    830  CD  GLN A  59       0.931   8.308 -48.768  1.00 91.38           C  
ATOM    831  NE2 GLN A  59       1.191   7.208 -48.098  1.00 91.38           N  
ATOM    832 HE21 GLN A  59       1.209   6.361 -48.648  1.00 91.38           H  
ATOM    833 HE22 GLN A  59       1.291   7.242 -47.093  1.00 91.38           H  
ATOM    834  OE1 GLN A  59       0.792   8.225 -49.976  1.00 91.38           O  
ATOM    835  N   HIS A  60      -0.420  13.737 -49.766  1.00 89.94           N  
ATOM    836  H   HIS A  60      -1.250  13.163 -49.812  1.00 89.94           H  
ATOM    837  CA  HIS A  60      -0.355  14.933 -50.598  1.00 89.94           C  
ATOM    838  HA  HIS A  60       0.554  14.874 -51.197  1.00 89.94           H  
ATOM    839  C   HIS A  60      -0.271  16.210 -49.747  1.00 89.94           C  
ATOM    840  CB  HIS A  60      -1.555  14.950 -51.556  1.00 89.94           C  
ATOM    841  HB2 HIS A  60      -1.727  13.940 -51.927  1.00 89.94           H  
ATOM    842  HB3 HIS A  60      -2.452  15.269 -51.025  1.00 89.94           H  
ATOM    843  O   HIS A  60       0.484  17.126 -50.085  1.00 89.94           O  
ATOM    844  CG  HIS A  60      -1.335  15.842 -52.748  1.00 89.94           C  
ATOM    845  CD2 HIS A  60      -1.316  15.455 -54.062  1.00 89.94           C  
ATOM    846  HD2 HIS A  60      -1.483  14.453 -54.429  1.00 89.94           H  
ATOM    847  ND1 HIS A  60      -1.055  17.188 -52.717  1.00 89.94           N  
ATOM    848  HD1 HIS A  60      -0.915  17.735 -51.880  1.00 89.94           H  
ATOM    849  CE1 HIS A  60      -0.878  17.603 -53.981  1.00 89.94           C  
ATOM    850  HE1 HIS A  60      -0.625  18.612 -54.271  1.00 89.94           H  
ATOM    851  NE2 HIS A  60      -1.021  16.582 -54.838  1.00 89.94           N  
ATOM    852  N   HIS A  61      -0.990  16.274 -48.623  1.00 92.19           N  
ATOM    853  H   HIS A  61      -1.617  15.512 -48.408  1.00 92.19           H  
ATOM    854  CA  HIS A  61      -0.883  17.379 -47.671  1.00 92.19           C  
ATOM    855  HA  HIS A  61      -1.007  18.311 -48.223  1.00 92.19           H  
ATOM    856  C   HIS A  61       0.496  17.432 -47.011  1.00 92.19           C  
ATOM    857  CB  HIS A  61      -2.007  17.317 -46.632  1.00 92.19           C  
ATOM    858  HB2 HIS A  61      -2.175  16.288 -46.314  1.00 92.19           H  
ATOM    859  HB3 HIS A  61      -1.713  17.894 -45.755  1.00 92.19           H  
ATOM    860  O   HIS A  61       1.128  18.490 -47.029  1.00 92.19           O  
ATOM    861  CG  HIS A  61      -3.284  17.910 -47.160  1.00 92.19           C  
ATOM    862  CD2 HIS A  61      -4.415  17.237 -47.520  1.00 92.19           C  
ATOM    863  HD2 HIS A  61      -4.557  16.169 -47.440  1.00 92.19           H  
ATOM    864  ND1 HIS A  61      -3.526  19.246 -47.376  1.00 92.19           N  
ATOM    865  HD1 HIS A  61      -2.886  19.999 -47.167  1.00 92.19           H  
ATOM    866  CE1 HIS A  61      -4.773  19.370 -47.858  1.00 92.19           C  
ATOM    867  HE1 HIS A  61      -5.256  20.303 -48.111  1.00 92.19           H  
ATOM    868  NE2 HIS A  61      -5.354  18.170 -47.971  1.00 92.19           N  
ATOM    869  N   GLU A  62       1.011  16.301 -46.531  1.00 94.50           N  
ATOM    870  H   GLU A  62       0.434  15.472 -46.531  1.00 94.50           H  
ATOM    871  CA  GLU A  62       2.341  16.200 -45.920  1.00 94.50           C  
ATOM    872  HA  GLU A  62       2.385  16.887 -45.075  1.00 94.50           H  
ATOM    873  C   GLU A  62       3.445  16.599 -46.918  1.00 94.50           C  
ATOM    874  CB  GLU A  62       2.546  14.760 -45.406  1.00 94.50           C  
ATOM    875  HB2 GLU A  62       3.139  14.203 -46.131  1.00 94.50           H  
ATOM    876  HB3 GLU A  62       1.584  14.259 -45.299  1.00 94.50           H  
ATOM    877  O   GLU A  62       4.357  17.368 -46.603  1.00 94.50           O  
ATOM    878  CG  GLU A  62       3.235  14.738 -44.034  1.00 94.50           C  
ATOM    879  HG2 GLU A  62       4.142  15.339 -44.095  1.00 94.50           H  
ATOM    880  HG3 GLU A  62       2.570  15.205 -43.307  1.00 94.50           H  
ATOM    881  CD  GLU A  62       3.607  13.324 -43.551  1.00 94.50           C  
ATOM    882  OE1 GLU A  62       4.137  13.229 -42.420  1.00 94.50           O  
ATOM    883  OE2 GLU A  62       3.418  12.347 -44.314  1.00 94.50           O  
ATOM    884  N   ALA A  63       3.323  16.171 -48.179  1.00 93.06           N  
ATOM    885  H   ALA A  63       2.594  15.502 -48.384  1.00 93.06           H  
ATOM    886  CA  ALA A  63       4.215  16.576 -49.264  1.00 93.06           C  
ATOM    887  HA  ALA A  63       5.239  16.332 -48.981  1.00 93.06           H  
ATOM    888  C   ALA A  63       4.143  18.090 -49.542  1.00 93.06           C  
ATOM    889  CB  ALA A  63       3.877  15.755 -50.511  1.00 93.06           C  
ATOM    890  HB1 ALA A  63       3.984  14.693 -50.292  1.00 93.06           H  
ATOM    891  HB2 ALA A  63       2.852  15.952 -50.825  1.00 93.06           H  
ATOM    892  HB3 ALA A  63       4.558  16.020 -51.321  1.00 93.06           H  
ATOM    893  O   ALA A  63       5.169  18.745 -49.736  1.00 93.06           O  
ATOM    894  N   THR A  64       2.949  18.691 -49.524  1.00 93.50           N  
ATOM    895  H   THR A  64       2.123  18.120 -49.417  1.00 93.50           H  
ATOM    896  CA  THR A  64       2.820  20.148 -49.697  1.00 93.50           C  
ATOM    897  HA  THR A  64       3.436  20.438 -50.548  1.00 93.50           H  
ATOM    898  C   THR A  64       3.352  20.947 -48.508  1.00 93.50           C  
ATOM    899  CB  THR A  64       1.389  20.592 -50.018  1.00 93.50           C  
ATOM    900  HB  THR A  64       1.368  21.681 -50.000  1.00 93.50           H  
ATOM    901  O   THR A  64       3.971  21.991 -48.716  1.00 93.50           O  
ATOM    902  CG2 THR A  64       0.947  20.166 -51.417  1.00 93.50           C  
ATOM    903 HG21 THR A  64       1.552  20.680 -52.163  1.00 93.50           H  
ATOM    904 HG22 THR A  64       1.072  19.091 -51.545  1.00 93.50           H  
ATOM    905 HG23 THR A  64      -0.101  20.427 -51.565  1.00 93.50           H  
ATOM    906  OG1 THR A  64       0.435  20.142 -49.089  1.00 93.50           O  
ATOM    907  HG1 THR A  64       0.824  19.487 -48.505  1.00 93.50           H  
ATOM    908  N   GLU A  65       3.171  20.481 -47.270  1.00 92.44           N  
ATOM    909  H   GLU A  65       2.645  19.630 -47.131  1.00 92.44           H  
ATOM    910  CA  GLU A  65       3.740  21.130 -46.083  1.00 92.44           C  
ATOM    911  HA  GLU A  65       3.496  22.192 -46.097  1.00 92.44           H  
ATOM    912  C   GLU A  65       5.263  21.036 -46.052  1.00 92.44           C  
ATOM    913  CB  GLU A  65       3.195  20.508 -44.791  1.00 92.44           C  
ATOM    914  HB2 GLU A  65       3.990  20.531 -44.047  1.00 92.44           H  
ATOM    915  HB3 GLU A  65       2.917  19.467 -44.954  1.00 92.44           H  
ATOM    916  O   GLU A  65       5.944  22.021 -45.751  1.00 92.44           O  
ATOM    917  CG  GLU A  65       2.011  21.298 -44.226  1.00 92.44           C  
ATOM    918  HG2 GLU A  65       1.107  21.036 -44.774  1.00 92.44           H  
ATOM    919  HG3 GLU A  65       2.194  22.363 -44.371  1.00 92.44           H  
ATOM    920  CD  GLU A  65       1.831  21.028 -42.726  1.00 92.44           C  
ATOM    921  OE1 GLU A  65       1.458  21.997 -42.029  1.00 92.44           O  
ATOM    922  OE2 GLU A  65       2.105  19.887 -42.297  1.00 92.44           O  
ATOM    923  N   THR A  66       5.816  19.877 -46.408  1.00 90.25           N  
ATOM    924  H   THR A  66       5.209  19.089 -46.588  1.00 90.25           H  
ATOM    925  CA  THR A  66       7.268  19.693 -46.491  1.00 90.25           C  
ATOM    926  HA  THR A  66       7.706  20.017 -45.547  1.00 90.25           H  
ATOM    927  C   THR A  66       7.872  20.574 -47.584  1.00 90.25           C  
ATOM    928  CB  THR A  66       7.660  18.225 -46.696  1.00 90.25           C  
ATOM    929  HB  THR A  66       8.724  18.176 -46.927  1.00 90.25           H  
ATOM    930  O   THR A  66       8.890  21.223 -47.337  1.00 90.25           O  
ATOM    931  CG2 THR A  66       7.400  17.368 -45.460  1.00 90.25           C  
ATOM    932 HG21 THR A  66       8.081  17.663 -44.662  1.00 90.25           H  
ATOM    933 HG22 THR A  66       6.378  17.493 -45.103  1.00 90.25           H  
ATOM    934 HG23 THR A  66       7.568  16.317 -45.695  1.00 90.25           H  
ATOM    935  OG1 THR A  66       6.950  17.650 -47.753  1.00 90.25           O  
ATOM    936  HG1 THR A  66       6.081  17.433 -47.408  1.00 90.25           H  
ATOM    937  N   LEU A  67       7.221  20.709 -48.746  1.00 91.81           N  
ATOM    938  H   LEU A  67       6.430  20.105 -48.919  1.00 91.81           H  
ATOM    939  CA  LEU A  67       7.640  21.650 -49.792  1.00 91.81           C  
ATOM    940  HA  LEU A  67       8.690  21.463 -50.017  1.00 91.81           H  
ATOM    941  C   LEU A  67       7.571  23.113 -49.329  1.00 91.81           C  
ATOM    942  CB  LEU A  67       6.810  21.431 -51.067  1.00 91.81           C  
ATOM    943  HB2 LEU A  67       5.757  21.365 -50.792  1.00 91.81           H  
ATOM    944  HB3 LEU A  67       6.926  22.299 -51.716  1.00 91.81           H  
ATOM    945  O   LEU A  67       8.547  23.839 -49.516  1.00 91.81           O  
ATOM    946  CG  LEU A  67       7.204  20.176 -51.870  1.00 91.81           C  
ATOM    947  HG  LEU A  67       7.176  19.295 -51.230  1.00 91.81           H  
ATOM    948  CD1 LEU A  67       6.211  19.987 -53.017  1.00 91.81           C  
ATOM    949 HD11 LEU A  67       5.210  19.859 -52.607  1.00 91.81           H  
ATOM    950 HD12 LEU A  67       6.224  20.853 -53.679  1.00 91.81           H  
ATOM    951 HD13 LEU A  67       6.464  19.089 -53.581  1.00 91.81           H  
ATOM    952  CD2 LEU A  67       8.610  20.287 -52.473  1.00 91.81           C  
ATOM    953 HD21 LEU A  67       8.687  21.195 -53.071  1.00 91.81           H  
ATOM    954 HD22 LEU A  67       9.358  20.297 -51.681  1.00 91.81           H  
ATOM    955 HD23 LEU A  67       8.798  19.419 -53.106  1.00 91.81           H  
ATOM    956  N   LYS A  68       6.495  23.535 -48.653  1.00 86.69           N  
ATOM    957  H   LYS A  68       5.718  22.898 -48.552  1.00 86.69           H  
ATOM    958  CA  LYS A  68       6.397  24.882 -48.054  1.00 86.69           C  
ATOM    959  HA  LYS A  68       6.530  25.635 -48.831  1.00 86.69           H  
ATOM    960  C   LYS A  68       7.483  25.128 -47.007  1.00 86.69           C  
ATOM    961  CB  LYS A  68       5.024  25.071 -47.397  1.00 86.69           C  
ATOM    962  HB2 LYS A  68       5.071  25.932 -46.730  1.00 86.69           H  
ATOM    963  HB3 LYS A  68       4.788  24.193 -46.797  1.00 86.69           H  
ATOM    964  O   LYS A  68       8.062  26.211 -46.958  1.00 86.69           O  
ATOM    965  CG  LYS A  68       3.903  25.325 -48.411  1.00 86.69           C  
ATOM    966  HG2 LYS A  68       3.874  24.523 -49.149  1.00 86.69           H  
ATOM    967  HG3 LYS A  68       4.084  26.269 -48.925  1.00 86.69           H  
ATOM    968  CD  LYS A  68       2.566  25.389 -47.664  1.00 86.69           C  
ATOM    969  HD2 LYS A  68       2.416  24.448 -47.135  1.00 86.69           H  
ATOM    970  HD3 LYS A  68       2.598  26.202 -46.938  1.00 86.69           H  
ATOM    971  CE  LYS A  68       1.406  25.610 -48.636  1.00 86.69           C  
ATOM    972  HE2 LYS A  68       1.552  26.562 -49.147  1.00 86.69           H  
ATOM    973  HE3 LYS A  68       1.432  24.819 -49.385  1.00 86.69           H  
ATOM    974  NZ  LYS A  68       0.105  25.592 -47.920  1.00 86.69           N  
ATOM    975  HZ1 LYS A  68      -0.664  25.721 -48.562  1.00 86.69           H  
ATOM    976  HZ2 LYS A  68       0.070  26.317 -47.218  1.00 86.69           H  
ATOM    977  HZ3 LYS A  68      -0.022  24.706 -47.453  1.00 86.69           H  
ATOM    978  N   SER A  69       7.793  24.125 -46.190  1.00 85.50           N  
ATOM    979  H   SER A  69       7.226  23.290 -46.239  1.00 85.50           H  
ATOM    980  CA  SER A  69       8.858  24.195 -45.183  1.00 85.50           C  
ATOM    981  HA  SER A  69       8.685  25.061 -44.543  1.00 85.50           H  
ATOM    982  C   SER A  69      10.230  24.356 -45.836  1.00 85.50           C  
ATOM    983  CB  SER A  69       8.841  22.941 -44.305  1.00 85.50           C  
ATOM    984  HB2 SER A  69       9.630  23.015 -43.557  1.00 85.50           H  
ATOM    985  HB3 SER A  69       9.014  22.051 -44.911  1.00 85.50           H  
ATOM    986  O   SER A  69      11.034  25.188 -45.410  1.00 85.50           O  
ATOM    987  OG  SER A  69       7.596  22.827 -43.652  1.00 85.50           O  
ATOM    988  HG  SER A  69       6.925  22.545 -44.278  1.00 85.50           H  
ATOM    989  N   ILE A  70      10.477  23.618 -46.923  1.00 82.69           N  
ATOM    990  H   ILE A  70       9.782  22.941 -47.204  1.00 82.69           H  
ATOM    991  CA  ILE A  70      11.682  23.756 -47.746  1.00 82.69           C  
ATOM    992  HA  ILE A  70      12.550  23.675 -47.093  1.00 82.69           H  
ATOM    993  C   ILE A  70      11.743  25.144 -48.395  1.00 82.69           C  
ATOM    994  CB  ILE A  70      11.761  22.620 -48.794  1.00 82.69           C  
ATOM    995  HB  ILE A  70      10.802  22.550 -49.308  1.00 82.69           H  
ATOM    996  O   ILE A  70      12.815  25.744 -48.412  1.00 82.69           O  
ATOM    997  CG1 ILE A  70      12.056  21.272 -48.099  1.00 82.69           C  
ATOM    998 HG12 ILE A  70      13.097  21.249 -47.778  1.00 82.69           H  
ATOM    999 HG13 ILE A  70      11.442  21.173 -47.204  1.00 82.69           H  
ATOM   1000  CG2 ILE A  70      12.854  22.902 -49.849  1.00 82.69           C  
ATOM   1001 HG21 ILE A  70      13.814  23.049 -49.355  1.00 82.69           H  
ATOM   1002 HG22 ILE A  70      12.594  23.791 -50.424  1.00 82.69           H  
ATOM   1003 HG23 ILE A  70      12.925  22.069 -50.549  1.00 82.69           H  
ATOM   1004  CD1 ILE A  70      11.778  20.050 -48.986  1.00 82.69           C  
ATOM   1005 HD11 ILE A  70      12.439  20.033 -49.852  1.00 82.69           H  
ATOM   1006 HD12 ILE A  70      10.740  20.064 -49.318  1.00 82.69           H  
ATOM   1007 HD13 ILE A  70      11.947  19.143 -48.405  1.00 82.69           H  
ATOM   1008  N   GLU A  71      10.635  25.684 -48.905  1.00 79.62           N  
ATOM   1009  H   GLU A  71       9.790  25.130 -48.933  1.00 79.62           H  
ATOM   1010  CA  GLU A  71      10.578  27.051 -49.437  1.00 79.62           C  
ATOM   1011  HA  GLU A  71      11.334  27.170 -50.214  1.00 79.62           H  
ATOM   1012  C   GLU A  71      10.873  28.100 -48.365  1.00 79.62           C  
ATOM   1013  CB  GLU A  71       9.208  27.343 -50.055  1.00 79.62           C  
ATOM   1014  HB2 GLU A  71       9.107  28.422 -50.174  1.00 79.62           H  
ATOM   1015  HB3 GLU A  71       8.422  26.995 -49.384  1.00 79.62           H  
ATOM   1016  O   GLU A  71      11.612  29.046 -48.629  1.00 79.62           O  
ATOM   1017  CG  GLU A  71       9.044  26.698 -51.434  1.00 79.62           C  
ATOM   1018  HG2 GLU A  71       9.860  27.038 -52.071  1.00 79.62           H  
ATOM   1019  HG3 GLU A  71       9.125  25.615 -51.345  1.00 79.62           H  
ATOM   1020  CD  GLU A  71       7.704  27.062 -52.091  1.00 79.62           C  
ATOM   1021  OE1 GLU A  71       7.612  26.836 -53.317  1.00 79.62           O  
ATOM   1022  OE2 GLU A  71       6.812  27.586 -51.384  1.00 79.62           O  
ATOM   1023  N   HIS A  72      10.370  27.918 -47.143  1.00 76.19           N  
ATOM   1024  H   HIS A  72       9.721  27.157 -47.005  1.00 76.19           H  
ATOM   1025  CA  HIS A  72      10.649  28.813 -46.021  1.00 76.19           C  
ATOM   1026  HA  HIS A  72      10.420  29.831 -46.338  1.00 76.19           H  
ATOM   1027  C   HIS A  72      12.130  28.785 -45.619  1.00 76.19           C  
ATOM   1028  CB  HIS A  72       9.745  28.450 -44.832  1.00 76.19           C  
ATOM   1029  HB2 HIS A  72       9.022  27.685 -45.116  1.00 76.19           H  
ATOM   1030  HB3 HIS A  72      10.339  28.039 -44.016  1.00 76.19           H  
ATOM   1031  O   HIS A  72      12.741  29.832 -45.393  1.00 76.19           O  
ATOM   1032  CG  HIS A  72       8.978  29.641 -44.334  1.00 76.19           C  
ATOM   1033  CD2 HIS A  72       9.324  30.462 -43.298  1.00 76.19           C  
ATOM   1034  HD2 HIS A  72      10.201  30.361 -42.675  1.00 76.19           H  
ATOM   1035  ND1 HIS A  72       7.807  30.125 -44.867  1.00 76.19           N  
ATOM   1036  HD1 HIS A  72       7.272  29.695 -45.608  1.00 76.19           H  
ATOM   1037  CE1 HIS A  72       7.448  31.209 -44.158  1.00 76.19           C  
ATOM   1038  HE1 HIS A  72       6.551  31.788 -44.317  1.00 76.19           H  
ATOM   1039  NE2 HIS A  72       8.354  31.461 -43.199  1.00 76.19           N  
ATOM   1040  N   LEU A  73      12.730  27.592 -45.578  1.00 67.00           N  
ATOM   1041  H   LEU A  73      12.159  26.773 -45.731  1.00 67.00           H  
ATOM   1042  CA  LEU A  73      14.163  27.409 -45.335  1.00 67.00           C  
ATOM   1043  HA  LEU A  73      14.443  27.940 -44.425  1.00 67.00           H  
ATOM   1044  C   LEU A  73      15.006  28.001 -46.464  1.00 67.00           C  
ATOM   1045  CB  LEU A  73      14.449  25.908 -45.157  1.00 67.00           C  
ATOM   1046  HB2 LEU A  73      15.477  25.691 -45.449  1.00 67.00           H  
ATOM   1047  HB3 LEU A  73      13.799  25.343 -45.825  1.00 67.00           H  
ATOM   1048  O   LEU A  73      15.990  28.685 -46.192  1.00 67.00           O  
ATOM   1049  CG  LEU A  73      14.236  25.450 -43.705  1.00 67.00           C  
ATOM   1050  HG  LEU A  73      13.422  26.016 -43.252  1.00 67.00           H  
ATOM   1051  CD1 LEU A  73      13.870  23.969 -43.653  1.00 67.00           C  
ATOM   1052 HD11 LEU A  73      13.717  23.663 -42.618  1.00 67.00           H  
ATOM   1053 HD12 LEU A  73      12.942  23.802 -44.199  1.00 67.00           H  
ATOM   1054 HD13 LEU A  73      14.662  23.367 -44.097  1.00 67.00           H  
ATOM   1055  CD2 LEU A  73      15.513  25.660 -42.884  1.00 67.00           C  
ATOM   1056 HD21 LEU A  73      16.328  25.062 -43.295  1.00 67.00           H  
ATOM   1057 HD22 LEU A  73      15.336  25.359 -41.852  1.00 67.00           H  
ATOM   1058 HD23 LEU A  73      15.796  26.712 -42.901  1.00 67.00           H  
ATOM   1059  N   LYS A  74      14.597  27.805 -47.723  1.00 64.44           N  
ATOM   1060  H   LYS A  74      13.789  27.217 -47.875  1.00 64.44           H  
ATOM   1061  CA  LYS A  74      15.252  28.424 -48.877  1.00 64.44           C  
ATOM   1062  HA  LYS A  74      16.321  28.218 -48.824  1.00 64.44           H  
ATOM   1063  C   LYS A  74      15.134  29.939 -48.822  1.00 64.44           C  
ATOM   1064  CB  LYS A  74      14.708  27.870 -50.198  1.00 64.44           C  
ATOM   1065  HB2 LYS A  74      13.619  27.830 -50.157  1.00 64.44           H  
ATOM   1066  HB3 LYS A  74      14.994  28.546 -51.004  1.00 64.44           H  
ATOM   1067  O   LYS A  74      16.145  30.592 -48.992  1.00 64.44           O  
ATOM   1068  CG  LYS A  74      15.281  26.481 -50.509  1.00 64.44           C  
ATOM   1069  HG2 LYS A  74      15.044  25.786 -49.704  1.00 64.44           H  
ATOM   1070  HG3 LYS A  74      16.365  26.554 -50.599  1.00 64.44           H  
ATOM   1071  CD  LYS A  74      14.699  25.957 -51.825  1.00 64.44           C  
ATOM   1072  HD2 LYS A  74      13.617  25.873 -51.720  1.00 64.44           H  
ATOM   1073  HD3 LYS A  74      14.924  26.665 -52.623  1.00 64.44           H  
ATOM   1074  CE  LYS A  74      15.293  24.588 -52.164  1.00 64.44           C  
ATOM   1075  HE2 LYS A  74      15.080  23.908 -51.340  1.00 64.44           H  
ATOM   1076  HE3 LYS A  74      16.375  24.688 -52.249  1.00 64.44           H  
ATOM   1077  NZ  LYS A  74      14.718  24.060 -53.426  1.00 64.44           N  
ATOM   1078  HZ1 LYS A  74      14.906  24.688 -54.194  1.00 64.44           H  
ATOM   1079  HZ2 LYS A  74      15.097  23.148 -53.641  1.00 64.44           H  
ATOM   1080  HZ3 LYS A  74      13.716  23.971 -53.336  1.00 64.44           H  
ATOM   1081  N   ARG A  75      13.979  30.524 -48.499  1.00 53.06           N  
ATOM   1082  H   ARG A  75      13.162  29.943 -48.380  1.00 53.06           H  
ATOM   1083  CA  ARG A  75      13.846  31.987 -48.382  1.00 53.06           C  
ATOM   1084  HA  ARG A  75      14.303  32.437 -49.263  1.00 53.06           H  
ATOM   1085  C   ARG A  75      14.638  32.560 -47.196  1.00 53.06           C  
ATOM   1086  CB  ARG A  75      12.357  32.374 -48.369  1.00 53.06           C  
ATOM   1087  HB2 ARG A  75      11.822  31.777 -49.108  1.00 53.06           H  
ATOM   1088  HB3 ARG A  75      11.937  32.164 -47.385  1.00 53.06           H  
ATOM   1089  O   ARG A  75      15.102  33.686 -47.287  1.00 53.06           O  
ATOM   1090  CG  ARG A  75      12.161  33.858 -48.723  1.00 53.06           C  
ATOM   1091  HG2 ARG A  75      12.550  34.063 -49.720  1.00 53.06           H  
ATOM   1092  HG3 ARG A  75      12.729  34.460 -48.014  1.00 53.06           H  
ATOM   1093  CD  ARG A  75      10.697  34.314 -48.627  1.00 53.06           C  
ATOM   1094  HD2 ARG A  75      10.226  33.826 -47.774  1.00 53.06           H  
ATOM   1095  HD3 ARG A  75      10.706  35.388 -48.441  1.00 53.06           H  
ATOM   1096  NE  ARG A  75       9.916  34.067 -49.858  1.00 53.06           N  
ATOM   1097  HE  ARG A  75      10.400  33.629 -50.629  1.00 53.06           H  
ATOM   1098  NH1 ARG A  75       7.952  35.003 -49.112  1.00 53.06           N  
ATOM   1099 HH11 ARG A  75       7.000  35.293 -49.281  1.00 53.06           H  
ATOM   1100 HH12 ARG A  75       8.382  35.172 -48.214  1.00 53.06           H  
ATOM   1101  NH2 ARG A  75       8.078  34.251 -51.205  1.00 53.06           N  
ATOM   1102 HH21 ARG A  75       7.113  34.521 -51.335  1.00 53.06           H  
ATOM   1103 HH22 ARG A  75       8.571  33.786 -51.953  1.00 53.06           H  
ATOM   1104  CZ  ARG A  75       8.659  34.438 -50.053  1.00 53.06           C  
ATOM   1105  N   LYS A  76      14.870  31.798 -46.117  1.00 47.88           N  
ATOM   1106  H   LYS A  76      14.400  30.907 -46.049  1.00 47.88           H  
ATOM   1107  CA  LYS A  76      15.806  32.213 -45.049  1.00 47.88           C  
ATOM   1108  HA  LYS A  76      15.668  33.280 -44.869  1.00 47.88           H  
ATOM   1109  C   LYS A  76      17.285  32.103 -45.435  1.00 47.88           C  
ATOM   1110  CB  LYS A  76      15.532  31.460 -43.737  1.00 47.88           C  
ATOM   1111  HB2 LYS A  76      16.430  31.495 -43.122  1.00 47.88           H  
ATOM   1112  HB3 LYS A  76      15.304  30.414 -43.944  1.00 47.88           H  
ATOM   1113  O   LYS A  76      18.103  32.745 -44.786  1.00 47.88           O  
ATOM   1114  CG  LYS A  76      14.390  32.108 -42.942  1.00 47.88           C  
ATOM   1115  HG2 LYS A  76      14.570  33.180 -42.866  1.00 47.88           H  
ATOM   1116  HG3 LYS A  76      13.447  31.945 -43.464  1.00 47.88           H  
ATOM   1117  CD  LYS A  76      14.307  31.525 -41.524  1.00 47.88           C  
ATOM   1118  HD2 LYS A  76      15.262  31.674 -41.020  1.00 47.88           H  
ATOM   1119  HD3 LYS A  76      14.096  30.458 -41.589  1.00 47.88           H  
ATOM   1120  CE  LYS A  76      13.195  32.234 -40.742  1.00 47.88           C  
ATOM   1121  HE2 LYS A  76      12.252  32.083 -41.268  1.00 47.88           H  
ATOM   1122  HE3 LYS A  76      13.400  33.305 -40.743  1.00 47.88           H  
ATOM   1123  NZ  LYS A  76      13.087  31.738 -39.347  1.00 47.88           N  
ATOM   1124  HZ1 LYS A  76      12.339  32.218 -38.867  1.00 47.88           H  
ATOM   1125  HZ2 LYS A  76      13.946  31.902 -38.843  1.00 47.88           H  
ATOM   1126  HZ3 LYS A  76      12.880  30.749 -39.338  1.00 47.88           H  
ATOM   1127  N   TYR A  77      17.632  31.307 -46.448  1.00 41.72           N  
ATOM   1128  H   TYR A  77      16.910  30.770 -46.905  1.00 41.72           H  
ATOM   1129  CA  TYR A  77      19.016  31.155 -46.920  1.00 41.72           C  
ATOM   1130  HA  TYR A  77      19.685  31.626 -46.200  1.00 41.72           H  
ATOM   1131  C   TYR A  77      19.315  31.865 -48.247  1.00 41.72           C  
ATOM   1132  CB  TYR A  77      19.386  29.665 -46.978  1.00 41.72           C  
ATOM   1133  HB2 TYR A  77      18.507  29.044 -46.805  1.00 41.72           H  
ATOM   1134  HB3 TYR A  77      19.752  29.416 -47.974  1.00 41.72           H  
ATOM   1135  O   TYR A  77      20.481  32.044 -48.587  1.00 41.72           O  
ATOM   1136  CG  TYR A  77      20.454  29.302 -45.969  1.00 41.72           C  
ATOM   1137  CD1 TYR A  77      21.811  29.465 -46.304  1.00 41.72           C  
ATOM   1138  HD1 TYR A  77      22.079  29.847 -47.279  1.00 41.72           H  
ATOM   1139  CD2 TYR A  77      20.092  28.862 -44.681  1.00 41.72           C  
ATOM   1140  HD2 TYR A  77      19.048  28.766 -44.422  1.00 41.72           H  
ATOM   1141  CE1 TYR A  77      22.813  29.169 -45.361  1.00 41.72           C  
ATOM   1142  HE1 TYR A  77      23.852  29.308 -45.621  1.00 41.72           H  
ATOM   1143  CE2 TYR A  77      21.090  28.564 -43.734  1.00 41.72           C  
ATOM   1144  HE2 TYR A  77      20.827  28.230 -42.741  1.00 41.72           H  
ATOM   1145  OH  TYR A  77      23.414  28.433 -43.158  1.00 41.72           O  
ATOM   1146  HH  TYR A  77      24.288  28.634 -43.500  1.00 41.72           H  
ATOM   1147  CZ  TYR A  77      22.451  28.716 -44.074  1.00 41.72           C  
ATOM   1148  N   VAL A  78      18.287  32.265 -48.991  1.00 39.62           N  
ATOM   1149  H   VAL A  78      17.355  32.044 -48.671  1.00 39.62           H  
ATOM   1150  CA  VAL A  78      18.387  32.990 -50.256  1.00 39.62           C  
ATOM   1151  HA  VAL A  78      19.407  32.922 -50.634  1.00 39.62           H  
ATOM   1152  C   VAL A  78      18.110  34.460 -49.956  1.00 39.62           C  
ATOM   1153  CB  VAL A  78      17.472  32.379 -51.337  1.00 39.62           C  
ATOM   1154  HB  VAL A  78      16.434  32.410 -51.004  1.00 39.62           H  
ATOM   1155  O   VAL A  78      16.970  34.912 -49.959  1.00 39.62           O  
ATOM   1156  CG1 VAL A  78      17.590  33.130 -52.669  1.00 39.62           C  
ATOM   1157 HG11 VAL A  78      18.627  33.156 -53.001  1.00 39.62           H  
ATOM   1158 HG12 VAL A  78      16.971  32.655 -53.430  1.00 39.62           H  
ATOM   1159 HG13 VAL A  78      17.250  34.159 -52.546  1.00 39.62           H  
ATOM   1160  CG2 VAL A  78      17.852  30.916 -51.639  1.00 39.62           C  
ATOM   1161 HG21 VAL A  78      17.139  30.491 -52.345  1.00 39.62           H  
ATOM   1162 HG22 VAL A  78      17.854  30.314 -50.730  1.00 39.62           H  
ATOM   1163 HG23 VAL A  78      18.854  30.883 -52.069  1.00 39.62           H  
ATOM   1164  N   ASP A  79      19.210  35.149 -49.671  1.00 39.69           N  
ATOM   1165  H   ASP A  79      20.071  34.621 -49.707  1.00 39.69           H  
ATOM   1166  CA  ASP A  79      19.410  36.594 -49.734  1.00 39.69           C  
ATOM   1167  HA  ASP A  79      20.471  36.743 -49.534  1.00 39.69           H  
ATOM   1168  C   ASP A  79      18.699  37.465 -48.681  1.00 39.69           C  
ATOM   1169  CB  ASP A  79      19.237  37.072 -51.188  1.00 39.69           C  
ATOM   1170  HB2 ASP A  79      19.435  38.143 -51.238  1.00 39.69           H  
ATOM   1171  HB3 ASP A  79      18.207  36.908 -51.505  1.00 39.69           H  
ATOM   1172  O   ASP A  79      17.556  37.902 -48.820  1.00 39.69           O  
ATOM   1173  CG  ASP A  79      20.197  36.358 -52.154  1.00 39.69           C  
ATOM   1174  OD1 ASP A  79      21.282  35.921 -51.700  1.00 39.69           O  
ATOM   1175  OD2 ASP A  79      19.826  36.215 -53.340  1.00 39.69           O  
ATOM   1176  N   SER A  80      19.488  37.900 -47.688  1.00 33.16           N  
ATOM   1177  H   SER A  80      20.399  37.471 -47.613  1.00 33.16           H  
ATOM   1178  CA  SER A  80      19.479  39.321 -47.332  1.00 33.16           C  
ATOM   1179  HA  SER A  80      18.524  39.549 -46.858  1.00 33.16           H  
ATOM   1180  C   SER A  80      19.624  40.124 -48.633  1.00 33.16           C  
ATOM   1181  CB  SER A  80      20.617  39.660 -46.358  1.00 33.16           C  
ATOM   1182  HB2 SER A  80      20.271  39.468 -45.342  1.00 33.16           H  
ATOM   1183  HB3 SER A  80      20.866  40.717 -46.445  1.00 33.16           H  
ATOM   1184  O   SER A  80      20.509  39.825 -49.434  1.00 33.16           O  
ATOM   1185  OG  SER A  80      21.771  38.868 -46.586  1.00 33.16           O  
ATOM   1186  HG  SER A  80      22.556  39.367 -46.351  1.00 33.16           H  
ATOM   1187  N   PRO A  81      18.730  41.089 -48.890  1.00 37.09           N  
ATOM   1188  CA  PRO A  81      18.368  41.466 -50.244  1.00 37.09           C  
ATOM   1189  HA  PRO A  81      17.981  40.583 -50.752  1.00 37.09           H  
ATOM   1190  C   PRO A  81      19.566  41.993 -51.027  1.00 37.09           C  
ATOM   1191  CB  PRO A  81      17.229  42.483 -50.119  1.00 37.09           C  
ATOM   1192  HB2 PRO A  81      16.274  41.969 -50.227  1.00 37.09           H  
ATOM   1193  HB3 PRO A  81      17.311  43.287 -50.850  1.00 37.09           H  
ATOM   1194  O   PRO A  81      20.281  42.902 -50.594  1.00 37.09           O  
ATOM   1195  CG  PRO A  81      17.369  43.004 -48.689  1.00 37.09           C  
ATOM   1196  HG2 PRO A  81      18.097  43.815 -48.668  1.00 37.09           H  
ATOM   1197  HG3 PRO A  81      16.413  43.335 -48.283  1.00 37.09           H  
ATOM   1198  CD  PRO A  81      17.923  41.804 -47.927  1.00 37.09           C  
ATOM   1199  HD2 PRO A  81      17.100  41.169 -47.598  1.00 37.09           H  
ATOM   1200  HD3 PRO A  81      18.516  42.135 -47.075  1.00 37.09           H  
ATOM   1201  N   ASP A  82      19.725  41.402 -52.206  1.00 37.62           N  
ATOM   1202  H   ASP A  82      19.147  40.596 -52.395  1.00 37.62           H  
ATOM   1203  CA  ASP A  82      20.585  41.821 -53.296  1.00 37.62           C  
ATOM   1204  HA  ASP A  82      21.626  41.708 -52.994  1.00 37.62           H  
ATOM   1205  C   ASP A  82      20.298  43.300 -53.622  1.00 37.62           C  
ATOM   1206  CB  ASP A  82      20.303  40.848 -54.463  1.00 37.62           C  
ATOM   1207  HB2 ASP A  82      20.272  39.834 -54.065  1.00 37.62           H  
ATOM   1208  HB3 ASP A  82      19.322  41.061 -54.889  1.00 37.62           H  
ATOM   1209  O   ASP A  82      19.342  43.648 -54.320  1.00 37.62           O  
ATOM   1210  CG  ASP A  82      21.349  40.856 -55.577  1.00 37.62           C  
ATOM   1211  OD1 ASP A  82      22.265  41.712 -55.534  1.00 37.62           O  
ATOM   1212  OD2 ASP A  82      21.209  40.061 -56.531  1.00 37.62           O  
ATOM   1213  N   LYS A  83      21.118  44.208 -53.075  1.00 37.16           N  
ATOM   1214  H   LYS A  83      21.789  43.848 -52.411  1.00 37.16           H  
ATOM   1215  CA  LYS A  83      21.103  45.658 -53.355  1.00 37.16           C  
ATOM   1216  HA  LYS A  83      20.069  45.999 -53.303  1.00 37.16           H  
ATOM   1217  C   LYS A  83      21.575  45.973 -54.785  1.00 37.16           C  
ATOM   1218  CB  LYS A  83      21.930  46.436 -52.311  1.00 37.16           C  
ATOM   1219  HB2 LYS A  83      22.923  45.994 -52.237  1.00 37.16           H  
ATOM   1220  HB3 LYS A  83      22.044  47.461 -52.662  1.00 37.16           H  
ATOM   1221  O   LYS A  83      22.325  46.923 -55.000  1.00 37.16           O  
ATOM   1222  CG  LYS A  83      21.300  46.529 -50.917  1.00 37.16           C  
ATOM   1223  HG2 LYS A  83      20.280  46.903 -51.006  1.00 37.16           H  
ATOM   1224  HG3 LYS A  83      21.286  45.545 -50.448  1.00 37.16           H  
ATOM   1225  CD  LYS A  83      22.131  47.506 -50.070  1.00 37.16           C  
ATOM   1226  HD2 LYS A  83      22.185  48.464 -50.587  1.00 37.16           H  
ATOM   1227  HD3 LYS A  83      23.138  47.107 -49.948  1.00 37.16           H  
ATOM   1228  CE  LYS A  83      21.485  47.717 -48.700  1.00 37.16           C  
ATOM   1229  HE2 LYS A  83      20.448  48.014 -48.855  1.00 37.16           H  
ATOM   1230  HE3 LYS A  83      21.482  46.768 -48.164  1.00 37.16           H  
ATOM   1231  NZ  LYS A  83      22.198  48.761 -47.924  1.00 37.16           N  
ATOM   1232  HZ1 LYS A  83      22.164  49.637 -48.424  1.00 37.16           H  
ATOM   1233  HZ2 LYS A  83      21.745  48.899 -47.032  1.00 37.16           H  
ATOM   1234  HZ3 LYS A  83      23.162  48.500 -47.773  1.00 37.16           H  
ATOM   1235  N   SER A  84      21.177  45.177 -55.773  1.00 35.03           N  
ATOM   1236  H   SER A  84      20.609  44.377 -55.534  1.00 35.03           H  
ATOM   1237  CA  SER A  84      21.488  45.407 -57.185  1.00 35.03           C  
ATOM   1238  HA  SER A  84      22.140  46.278 -57.256  1.00 35.03           H  
ATOM   1239  C   SER A  84      20.269  45.779 -58.035  1.00 35.03           C  
ATOM   1240  CB  SER A  84      22.309  44.251 -57.756  1.00 35.03           C  
ATOM   1241  HB2 SER A  84      22.626  44.508 -58.766  1.00 35.03           H  
ATOM   1242  HB3 SER A  84      23.195  44.095 -57.140  1.00 35.03           H  
ATOM   1243  O   SER A  84      20.433  46.134 -59.202  1.00 35.03           O  
ATOM   1244  OG  SER A  84      21.565  43.060 -57.804  1.00 35.03           O  
ATOM   1245  HG  SER A  84      21.817  42.495 -57.069  1.00 35.03           H  
ATOM   1246  N   LEU A  85      19.067  45.858 -57.454  1.00 32.81           N  
ATOM   1247  H   LEU A  85      18.967  45.528 -56.505  1.00 32.81           H  
ATOM   1248  CA  LEU A  85      17.893  46.433 -58.119  1.00 32.81           C  
ATOM   1249  HA  LEU A  85      18.099  46.512 -59.187  1.00 32.81           H  
ATOM   1250  C   LEU A  85      17.641  47.890 -57.682  1.00 32.81           C  
ATOM   1251  CB  LEU A  85      16.690  45.480 -57.996  1.00 32.81           C  
ATOM   1252  HB2 LEU A  85      15.800  45.986 -58.370  1.00 32.81           H  
ATOM   1253  HB3 LEU A  85      16.529  45.259 -56.941  1.00 32.81           H  
ATOM   1254  O   LEU A  85      16.722  48.205 -56.940  1.00 32.81           O  
ATOM   1255  CG  LEU A  85      16.867  44.156 -58.775  1.00 32.81           C  
ATOM   1256  HG  LEU A  85      17.782  43.659 -58.451  1.00 32.81           H  
ATOM   1257  CD1 LEU A  85      15.693  43.224 -58.478  1.00 32.81           C  
ATOM   1258 HD11 LEU A  85      15.645  43.034 -57.406  1.00 32.81           H  
ATOM   1259 HD12 LEU A  85      14.757  43.680 -58.803  1.00 32.81           H  
ATOM   1260 HD13 LEU A  85      15.836  42.272 -58.989  1.00 32.81           H  
ATOM   1261  CD2 LEU A  85      16.926  44.356 -60.296  1.00 32.81           C  
ATOM   1262 HD21 LEU A  85      17.839  44.885 -60.567  1.00 32.81           H  
ATOM   1263 HD22 LEU A  85      16.055  44.919 -60.633  1.00 32.81           H  
ATOM   1264 HD23 LEU A  85      16.943  43.384 -60.789  1.00 32.81           H  
ATOM   1265  N   GLY A  86      18.463  48.799 -58.213  1.00 31.81           N  
ATOM   1266  H   GLY A  86      19.352  48.414 -58.497  1.00 31.81           H  
ATOM   1267  CA  GLY A  86      17.914  49.730 -59.202  1.00 31.81           C  
ATOM   1268  HA2 GLY A  86      17.065  49.246 -59.686  1.00 31.81           H  
ATOM   1269  HA3 GLY A  86      18.673  49.864 -59.972  1.00 31.81           H  
ATOM   1270  C   GLY A  86      17.437  51.139 -58.831  1.00 31.81           C  
ATOM   1271  O   GLY A  86      16.872  51.743 -59.738  1.00 31.81           O  
ATOM   1272  N   ILE A  87      17.644  51.715 -57.633  1.00 34.28           N  
ATOM   1273  H   ILE A  87      17.994  51.157 -56.867  1.00 34.28           H  
ATOM   1274  CA  ILE A  87      17.183  53.114 -57.389  1.00 34.28           C  
ATOM   1275  HA  ILE A  87      17.009  53.578 -58.360  1.00 34.28           H  
ATOM   1276  C   ILE A  87      18.218  54.090 -56.783  1.00 34.28           C  
ATOM   1277  CB  ILE A  87      15.781  53.131 -56.713  1.00 34.28           C  
ATOM   1278  HB  ILE A  87      15.841  52.594 -55.767  1.00 34.28           H  
ATOM   1279  O   ILE A  87      18.123  55.287 -57.043  1.00 34.28           O  
ATOM   1280  CG1 ILE A  87      14.752  52.417 -57.635  1.00 34.28           C  
ATOM   1281 HG12 ILE A  87      15.043  51.372 -57.744  1.00 34.28           H  
ATOM   1282 HG13 ILE A  87      14.764  52.885 -58.619  1.00 34.28           H  
ATOM   1283  CG2 ILE A  87      15.300  54.566 -56.421  1.00 34.28           C  
ATOM   1284 HG21 ILE A  87      14.317  54.555 -55.950  1.00 34.28           H  
ATOM   1285 HG22 ILE A  87      15.969  55.045 -55.706  1.00 34.28           H  
ATOM   1286 HG23 ILE A  87      15.262  55.153 -57.339  1.00 34.28           H  
ATOM   1287  CD1 ILE A  87      13.299  52.387 -57.154  1.00 34.28           C  
ATOM   1288 HD11 ILE A  87      12.721  51.723 -57.797  1.00 34.28           H  
ATOM   1289 HD12 ILE A  87      12.858  53.382 -57.203  1.00 34.28           H  
ATOM   1290 HD13 ILE A  87      13.256  52.014 -56.130  1.00 34.28           H  
ATOM   1291  N   ASP A  88      19.307  53.654 -56.146  1.00 34.53           N  
ATOM   1292  H   ASP A  88      19.336  52.685 -55.863  1.00 34.53           H  
ATOM   1293  CA  ASP A  88      20.158  54.616 -55.402  1.00 34.53           C  
ATOM   1294  HA  ASP A  88      19.534  55.470 -55.138  1.00 34.53           H  
ATOM   1295  C   ASP A  88      21.319  55.238 -56.204  1.00 34.53           C  
ATOM   1296  CB  ASP A  88      20.581  54.027 -54.054  1.00 34.53           C  
ATOM   1297  HB2 ASP A  88      21.230  54.735 -53.538  1.00 34.53           H  
ATOM   1298  HB3 ASP A  88      21.148  53.112 -54.229  1.00 34.53           H  
ATOM   1299  O   ASP A  88      22.261  55.805 -55.642  1.00 34.53           O  
ATOM   1300  CG  ASP A  88      19.392  53.730 -53.134  1.00 34.53           C  
ATOM   1301  OD1 ASP A  88      18.273  54.203 -53.427  1.00 34.53           O  
ATOM   1302  OD2 ASP A  88      19.637  53.001 -52.148  1.00 34.53           O  
ATOM   1303  N   ASN A  89      21.239  55.215 -57.539  1.00 34.84           N  
ATOM   1304  H   ASN A  89      20.403  54.815 -57.940  1.00 34.84           H  
ATOM   1305  CA  ASN A  89      22.201  55.916 -58.403  1.00 34.84           C  
ATOM   1306  HA  ASN A  89      23.195  55.663 -58.034  1.00 34.84           H  
ATOM   1307  C   ASN A  89      22.132  57.455 -58.285  1.00 34.84           C  
ATOM   1308  CB  ASN A  89      22.066  55.426 -59.864  1.00 34.84           C  
ATOM   1309  HB2 ASN A  89      21.159  54.834 -59.980  1.00 34.84           H  
ATOM   1310  HB3 ASN A  89      21.976  56.287 -60.527  1.00 34.84           H  
ATOM   1311  O   ASN A  89      22.923  58.143 -58.926  1.00 34.84           O  
ATOM   1312  CG  ASN A  89      23.246  54.598 -60.357  1.00 34.84           C  
ATOM   1313  ND2 ASN A  89      23.207  54.176 -61.600  1.00 34.84           N  
ATOM   1314 HD21 ASN A  89      22.416  54.396 -62.187  1.00 34.84           H  
ATOM   1315 HD22 ASN A  89      23.993  53.617 -61.900  1.00 34.84           H  
ATOM   1316  OD1 ASN A  89      24.208  54.304 -59.669  1.00 34.84           O  
ATOM   1317  N   SER A  90      21.233  58.013 -57.469  1.00 39.91           N  
ATOM   1318  H   SER A  90      20.572  57.420 -56.988  1.00 39.91           H  
ATOM   1319  CA  SER A  90      21.126  59.460 -57.244  1.00 39.91           C  
ATOM   1320  HA  SER A  90      21.592  59.983 -58.079  1.00 39.91           H  
ATOM   1321  C   SER A  90      21.835  59.968 -55.981  1.00 39.91           C  
ATOM   1322  CB  SER A  90      19.652  59.869 -57.252  1.00 39.91           C  
ATOM   1323  HB2 SER A  90      19.566  60.944 -57.091  1.00 39.91           H  
ATOM   1324  HB3 SER A  90      19.211  59.614 -58.215  1.00 39.91           H  
ATOM   1325  O   SER A  90      22.168  61.150 -55.929  1.00 39.91           O  
ATOM   1326  OG  SER A  90      18.974  59.176 -56.227  1.00 39.91           O  
ATOM   1327  HG  SER A  90      18.025  59.288 -56.322  1.00 39.91           H  
ATOM   1328  N   VAL A  91      22.152  59.125 -54.987  1.00 39.22           N  
ATOM   1329  H   VAL A  91      21.848  58.164 -55.053  1.00 39.22           H  
ATOM   1330  CA  VAL A  91      22.731  59.620 -53.715  1.00 39.22           C  
ATOM   1331  HA  VAL A  91      22.434  60.661 -53.589  1.00 39.22           H  
ATOM   1332  C   VAL A  91      24.266  59.638 -53.727  1.00 39.22           C  
ATOM   1333  CB  VAL A  91      22.139  58.877 -52.501  1.00 39.22           C  
ATOM   1334  HB  VAL A  91      22.417  57.824 -52.551  1.00 39.22           H  
ATOM   1335  O   VAL A  91      24.891  60.481 -53.084  1.00 39.22           O  
ATOM   1336  CG1 VAL A  91      22.638  59.463 -51.173  1.00 39.22           C  
ATOM   1337 HG11 VAL A  91      23.710  59.297 -51.064  1.00 39.22           H  
ATOM   1338 HG12 VAL A  91      22.429  60.532 -51.130  1.00 39.22           H  
ATOM   1339 HG13 VAL A  91      22.137  58.967 -50.341  1.00 39.22           H  
ATOM   1340  CG2 VAL A  91      20.607  58.991 -52.496  1.00 39.22           C  
ATOM   1341 HG21 VAL A  91      20.302  60.037 -52.490  1.00 39.22           H  
ATOM   1342 HG22 VAL A  91      20.200  58.495 -51.614  1.00 39.22           H  
ATOM   1343 HG23 VAL A  91      20.181  58.499 -53.371  1.00 39.22           H  
ATOM   1344  N   ASN A  92      24.906  58.804 -54.550  1.00 42.59           N  
ATOM   1345  H   ASN A  92      24.354  58.135 -55.069  1.00 42.59           H  
ATOM   1346  CA  ASN A  92      26.372  58.767 -54.649  1.00 42.59           C  
ATOM   1347  HA  ASN A  92      26.776  58.928 -53.650  1.00 42.59           H  
ATOM   1348  C   ASN A  92      26.986  59.905 -55.489  1.00 42.59           C  
ATOM   1349  CB  ASN A  92      26.811  57.367 -55.104  1.00 42.59           C  
ATOM   1350  HB2 ASN A  92      26.216  57.053 -55.962  1.00 42.59           H  
ATOM   1351  HB3 ASN A  92      27.859  57.392 -55.404  1.00 42.59           H  
ATOM   1352  O   ASN A  92      28.209  60.000 -55.585  1.00 42.59           O  
ATOM   1353  CG  ASN A  92      26.696  56.342 -53.988  1.00 42.59           C  
ATOM   1354  ND2 ASN A  92      26.540  55.084 -54.322  1.00 42.59           N  
ATOM   1355 HD21 ASN A  92      26.372  54.453 -53.552  1.00 42.59           H  
ATOM   1356 HD22 ASN A  92      26.364  54.826 -55.283  1.00 42.59           H  
ATOM   1357  OD1 ASN A  92      26.772  56.640 -52.810  1.00 42.59           O  
ATOM   1358  N   ALA A  93      26.170  60.801 -56.053  1.00 42.25           N  
ATOM   1359  H   ALA A  93      25.173  60.681 -55.940  1.00 42.25           H  
ATOM   1360  CA  ALA A  93      26.642  61.990 -56.761  1.00 42.25           C  
ATOM   1361  HA  ALA A  93      27.581  61.745 -57.258  1.00 42.25           H  
ATOM   1362  C   ALA A  93      26.944  63.190 -55.836  1.00 42.25           C  
ATOM   1363  CB  ALA A  93      25.627  62.336 -57.857  1.00 42.25           C  
ATOM   1364  HB1 ALA A  93      25.990  63.183 -58.441  1.00 42.25           H  
ATOM   1365  HB2 ALA A  93      24.669  62.600 -57.408  1.00 42.25           H  
ATOM   1366  HB3 ALA A  93      25.489  61.482 -58.521  1.00 42.25           H  
ATOM   1367  O   ALA A  93      27.411  64.218 -56.321  1.00 42.25           O  
ATOM   1368  N   LEU A  94      26.707  63.092 -54.518  1.00 35.16           N  
ATOM   1369  H   LEU A  94      26.289  62.243 -54.165  1.00 35.16           H  
ATOM   1370  CA  LEU A  94      26.777  64.260 -53.626  1.00 35.16           C  
ATOM   1371  HA  LEU A  94      26.749  65.152 -54.253  1.00 35.16           H  
ATOM   1372  C   LEU A  94      28.085  64.458 -52.846  1.00 35.16           C  
ATOM   1373  CB  LEU A  94      25.520  64.318 -52.740  1.00 35.16           C  
ATOM   1374  HB2 LEU A  94      25.307  63.317 -52.366  1.00 35.16           H  
ATOM   1375  HB3 LEU A  94      25.705  64.959 -51.879  1.00 35.16           H  
ATOM   1376  O   LEU A  94      28.242  65.511 -52.232  1.00 35.16           O  
ATOM   1377  CG  LEU A  94      24.290  64.868 -53.491  1.00 35.16           C  
ATOM   1378  HG  LEU A  94      24.169  64.335 -54.434  1.00 35.16           H  
ATOM   1379  CD1 LEU A  94      23.038  64.641 -52.648  1.00 35.16           C  
ATOM   1380 HD11 LEU A  94      23.119  65.167 -51.697  1.00 35.16           H  
ATOM   1381 HD12 LEU A  94      22.160  64.999 -53.186  1.00 35.16           H  
ATOM   1382 HD13 LEU A  94      22.911  63.574 -52.461  1.00 35.16           H  
ATOM   1383  CD2 LEU A  94      24.399  66.373 -53.775  1.00 35.16           C  
ATOM   1384 HD21 LEU A  94      24.580  66.917 -52.848  1.00 35.16           H  
ATOM   1385 HD22 LEU A  94      25.204  66.575 -54.481  1.00 35.16           H  
ATOM   1386 HD23 LEU A  94      23.469  66.726 -54.220  1.00 35.16           H  
ATOM   1387  N   SER A  95      29.072  63.553 -52.887  1.00 38.22           N  
ATOM   1388  H   SER A  95      28.928  62.689 -53.390  1.00 38.22           H  
ATOM   1389  CA  SER A  95      30.424  63.924 -52.429  1.00 38.22           C  
ATOM   1390  HA  SER A  95      30.627  64.905 -52.860  1.00 38.22           H  
ATOM   1391  C   SER A  95      31.529  62.930 -52.822  1.00 38.22           C  
ATOM   1392  CB  SER A  95      30.479  64.083 -50.902  1.00 38.22           C  
ATOM   1393  HB2 SER A  95      29.570  64.540 -50.511  1.00 38.22           H  
ATOM   1394  HB3 SER A  95      30.591  63.108 -50.427  1.00 38.22           H  
ATOM   1395  O   SER A  95      31.479  61.768 -52.414  1.00 38.22           O  
ATOM   1396  OG  SER A  95      31.580  64.911 -50.574  1.00 38.22           O  
ATOM   1397  HG  SER A  95      31.239  65.809 -50.567  1.00 38.22           H  
ATOM   1398  N   PRO A  96      32.608  63.373 -53.498  1.00 43.44           N  
ATOM   1399  CA  PRO A  96      33.744  62.526 -53.881  1.00 43.44           C  
ATOM   1400  HA  PRO A  96      33.366  61.617 -54.348  1.00 43.44           H  
ATOM   1401  C   PRO A  96      34.640  62.088 -52.704  1.00 43.44           C  
ATOM   1402  CB  PRO A  96      34.502  63.337 -54.941  1.00 43.44           C  
ATOM   1403  HB2 PRO A  96      34.086  63.112 -55.923  1.00 43.44           H  
ATOM   1404  HB3 PRO A  96      35.573  63.137 -54.937  1.00 43.44           H  
ATOM   1405  O   PRO A  96      35.623  61.378 -52.906  1.00 43.44           O  
ATOM   1406  CG  PRO A  96      34.190  64.788 -54.586  1.00 43.44           C  
ATOM   1407  HG2 PRO A  96      34.251  65.442 -55.456  1.00 43.44           H  
ATOM   1408  HG3 PRO A  96      34.872  65.125 -53.805  1.00 43.44           H  
ATOM   1409  CD  PRO A  96      32.774  64.718 -54.028  1.00 43.44           C  
ATOM   1410  HD2 PRO A  96      32.056  64.878 -54.833  1.00 43.44           H  
ATOM   1411  HD3 PRO A  96      32.649  65.475 -53.254  1.00 43.44           H  
ATOM   1412  N   ARG A  97      34.322  62.460 -51.455  1.00 41.56           N  
ATOM   1413  H   ARG A  97      33.485  63.010 -51.324  1.00 41.56           H  
ATOM   1414  CA  ARG A  97      35.126  62.085 -50.278  1.00 41.56           C  
ATOM   1415  HA  ARG A  97      36.162  62.017 -50.607  1.00 41.56           H  
ATOM   1416  C   ARG A  97      34.849  60.682 -49.722  1.00 41.56           C  
ATOM   1417  CB  ARG A  97      35.034  63.183 -49.202  1.00 41.56           C  
ATOM   1418  HB2 ARG A  97      34.313  63.947 -49.492  1.00 41.56           H  
ATOM   1419  HB3 ARG A  97      34.704  62.748 -48.259  1.00 41.56           H  
ATOM   1420  O   ARG A  97      35.669  60.190 -48.955  1.00 41.56           O  
ATOM   1421  CG  ARG A  97      36.410  63.833 -49.001  1.00 41.56           C  
ATOM   1422  HG2 ARG A  97      36.750  64.275 -49.938  1.00 41.56           H  
ATOM   1423  HG3 ARG A  97      37.113  63.057 -48.701  1.00 41.56           H  
ATOM   1424  CD  ARG A  97      36.367  64.915 -47.918  1.00 41.56           C  
ATOM   1425  HD2 ARG A  97      35.803  64.538 -47.065  1.00 41.56           H  
ATOM   1426  HD3 ARG A  97      35.858  65.792 -48.318  1.00 41.56           H  
ATOM   1427  NE  ARG A  97      37.731  65.259 -47.470  1.00 41.56           N  
ATOM   1428  HE  ARG A  97      38.463  64.615 -47.734  1.00 41.56           H  
ATOM   1429  NH1 ARG A  97      37.216  67.176 -46.317  1.00 41.56           N  
ATOM   1430 HH11 ARG A  97      36.251  67.076 -46.597  1.00 41.56           H  
ATOM   1431 HH12 ARG A  97      37.494  67.945 -45.725  1.00 41.56           H  
ATOM   1432  NH2 ARG A  97      39.314  66.414 -46.316  1.00 41.56           N  
ATOM   1433 HH21 ARG A  97      39.576  67.191 -45.727  1.00 41.56           H  
ATOM   1434 HH22 ARG A  97      40.010  65.733 -46.585  1.00 41.56           H  
ATOM   1435  CZ  ARG A  97      38.078  66.279 -46.707  1.00 41.56           C  
ATOM   1436  N   LEU A  98      33.761  60.018 -50.126  1.00 41.50           N  
ATOM   1437  H   LEU A  98      33.116  60.486 -50.746  1.00 41.50           H  
ATOM   1438  CA  LEU A  98      33.441  58.652 -49.674  1.00 41.50           C  
ATOM   1439  HA  LEU A  98      33.989  58.456 -48.753  1.00 41.50           H  
ATOM   1440  C   LEU A  98      33.916  57.539 -50.625  1.00 41.50           C  
ATOM   1441  CB  LEU A  98      31.938  58.554 -49.344  1.00 41.50           C  
ATOM   1442  HB2 LEU A  98      31.632  57.509 -49.363  1.00 41.50           H  
ATOM   1443  HB3 LEU A  98      31.372  59.073 -50.117  1.00 41.50           H  
ATOM   1444  O   LEU A  98      33.963  56.380 -50.222  1.00 41.50           O  
ATOM   1445  CG  LEU A  98      31.580  59.131 -47.959  1.00 41.50           C  
ATOM   1446  HG  LEU A  98      32.031  60.118 -47.849  1.00 41.50           H  
ATOM   1447  CD1 LEU A  98      30.066  59.282 -47.833  1.00 41.50           C  
ATOM   1448 HD11 LEU A  98      29.582  58.310 -47.930  1.00 41.50           H  
ATOM   1449 HD12 LEU A  98      29.691  59.943 -48.614  1.00 41.50           H  
ATOM   1450 HD13 LEU A  98      29.813  59.711 -46.863  1.00 41.50           H  
ATOM   1451  CD2 LEU A  98      32.059  58.231 -46.815  1.00 41.50           C  
ATOM   1452 HD21 LEU A  98      31.731  58.644 -45.861  1.00 41.50           H  
ATOM   1453 HD22 LEU A  98      31.642  57.230 -46.927  1.00 41.50           H  
ATOM   1454 HD23 LEU A  98      33.147  58.166 -46.802  1.00 41.50           H  
ATOM   1455  N   GLN A  99      34.354  57.859 -51.849  1.00 43.66           N  
ATOM   1456  H   GLN A  99      34.305  58.821 -52.153  1.00 43.66           H  
ATOM   1457  CA  GLN A  99      34.923  56.856 -52.765  1.00 43.66           C  
ATOM   1458  HA  GLN A  99      34.322  55.949 -52.699  1.00 43.66           H  
ATOM   1459  C   GLN A  99      36.353  56.421 -52.402  1.00 43.66           C  
ATOM   1460  CB  GLN A  99      34.860  57.359 -54.216  1.00 43.66           C  
ATOM   1461  HB2 GLN A  99      35.629  56.855 -54.801  1.00 43.66           H  
ATOM   1462  HB3 GLN A  99      35.056  58.430 -54.250  1.00 43.66           H  
ATOM   1463  O   GLN A  99      36.784  55.353 -52.827  1.00 43.66           O  
ATOM   1464  CG  GLN A  99      33.504  57.042 -54.865  1.00 43.66           C  
ATOM   1465  HG2 GLN A  99      33.319  55.970 -54.799  1.00 43.66           H  
ATOM   1466  HG3 GLN A  99      32.710  57.561 -54.328  1.00 43.66           H  
ATOM   1467  CD  GLN A  99      33.445  57.451 -56.335  1.00 43.66           C  
ATOM   1468  NE2 GLN A  99      32.487  56.956 -57.087  1.00 43.66           N  
ATOM   1469 HE21 GLN A  99      32.466  57.285 -58.042  1.00 43.66           H  
ATOM   1470 HE22 GLN A  99      31.778  56.351 -56.698  1.00 43.66           H  
ATOM   1471  OE1 GLN A  99      34.244  58.223 -56.836  1.00 43.66           O  
ATOM   1472  N   ALA A 100      37.089  57.188 -51.593  1.00 38.97           N  
ATOM   1473  H   ALA A 100      36.697  58.054 -51.251  1.00 38.97           H  
ATOM   1474  CA  ALA A 100      38.486  56.877 -51.271  1.00 38.97           C  
ATOM   1475  HA  ALA A 100      38.962  56.505 -52.177  1.00 38.97           H  
ATOM   1476  C   ALA A 100      38.677  55.766 -50.212  1.00 38.97           C  
ATOM   1477  CB  ALA A 100      39.199  58.180 -50.893  1.00 38.97           C  
ATOM   1478  HB1 ALA A 100      38.775  58.582 -49.973  1.00 38.97           H  
ATOM   1479  HB2 ALA A 100      39.092  58.910 -51.695  1.00 38.97           H  
ATOM   1480  HB3 ALA A 100      40.259  57.982 -50.735  1.00 38.97           H  
ATOM   1481  O   ALA A 100      39.814  55.388 -49.946  1.00 38.97           O  
ATOM   1482  N   PHE A 101      37.602  55.223 -49.623  1.00 33.91           N  
ATOM   1483  H   PHE A 101      36.687  55.563 -49.883  1.00 33.91           H  
ATOM   1484  CA  PHE A 101      37.690  54.211 -48.555  1.00 33.91           C  
ATOM   1485  HA  PHE A 101      38.711  53.832 -48.524  1.00 33.91           H  
ATOM   1486  C   PHE A 101      36.837  52.949 -48.785  1.00 33.91           C  
ATOM   1487  CB  PHE A 101      37.429  54.869 -47.188  1.00 33.91           C  
ATOM   1488  HB2 PHE A 101      37.396  54.100 -46.416  1.00 33.91           H  
ATOM   1489  HB3 PHE A 101      36.452  55.351 -47.206  1.00 33.91           H  
ATOM   1490  O   PHE A 101      36.533  52.239 -47.829  1.00 33.91           O  
ATOM   1491  CG  PHE A 101      38.490  55.867 -46.767  1.00 33.91           C  
ATOM   1492  CD1 PHE A 101      39.757  55.412 -46.351  1.00 33.91           C  
ATOM   1493  HD1 PHE A 101      39.974  54.354 -46.345  1.00 33.91           H  
ATOM   1494  CD2 PHE A 101      38.215  57.247 -46.780  1.00 33.91           C  
ATOM   1495  HD2 PHE A 101      37.246  57.603 -47.099  1.00 33.91           H  
ATOM   1496  CE1 PHE A 101      40.741  56.331 -45.948  1.00 33.91           C  
ATOM   1497  HE1 PHE A 101      41.712  55.977 -45.634  1.00 33.91           H  
ATOM   1498  CE2 PHE A 101      39.199  58.166 -46.374  1.00 33.91           C  
ATOM   1499  HE2 PHE A 101      38.982  59.224 -46.383  1.00 33.91           H  
ATOM   1500  CZ  PHE A 101      40.461  57.709 -45.957  1.00 33.91           C  
ATOM   1501  HZ  PHE A 101      41.218  58.413 -45.645  1.00 33.91           H  
ATOM   1502  N   SER A 102      36.468  52.615 -50.028  1.00 38.56           N  
ATOM   1503  H   SER A 102      36.770  53.189 -50.803  1.00 38.56           H  
ATOM   1504  CA  SER A 102      35.790  51.337 -50.309  1.00 38.56           C  
ATOM   1505  HA  SER A 102      35.314  50.984 -49.394  1.00 38.56           H  
ATOM   1506  C   SER A 102      36.788  50.256 -50.746  1.00 38.56           C  
ATOM   1507  CB  SER A 102      34.644  51.521 -51.297  1.00 38.56           C  
ATOM   1508  HB2 SER A 102      35.036  51.721 -52.295  1.00 38.56           H  
ATOM   1509  HB3 SER A 102      34.022  52.357 -50.977  1.00 38.56           H  
ATOM   1510  O   SER A 102      37.338  50.296 -51.845  1.00 38.56           O  
ATOM   1511  OG  SER A 102      33.868  50.339 -51.296  1.00 38.56           O  
ATOM   1512  HG  SER A 102      33.103  50.468 -51.862  1.00 38.56           H  
ATOM   1513  N   LEU A 103      37.045  49.301 -49.847  1.00 36.59           N  
ATOM   1514  H   LEU A 103      36.530  49.362 -48.980  1.00 36.59           H  
ATOM   1515  CA  LEU A 103      38.120  48.296 -49.899  1.00 36.59           C  
ATOM   1516  HA  LEU A 103      38.933  48.721 -50.487  1.00 36.59           H  
ATOM   1517  C   LEU A 103      37.771  46.975 -50.618  1.00 36.59           C  
ATOM   1518  CB  LEU A 103      38.637  48.069 -48.456  1.00 36.59           C  
ATOM   1519  HB2 LEU A 103      37.837  48.303 -47.754  1.00 36.59           H  
ATOM   1520  HB3 LEU A 103      38.885  47.020 -48.288  1.00 36.59           H  
ATOM   1521  O   LEU A 103      38.512  46.003 -50.484  1.00 36.59           O  
ATOM   1522  CG  LEU A 103      39.878  48.912 -48.115  1.00 36.59           C  
ATOM   1523  HG  LEU A 103      39.774  49.907 -48.550  1.00 36.59           H  
ATOM   1524  CD1 LEU A 103      40.011  49.063 -46.601  1.00 36.59           C  
ATOM   1525 HD11 LEU A 103      40.895  49.656 -46.367  1.00 36.59           H  
ATOM   1526 HD12 LEU A 103      39.134  49.575 -46.205  1.00 36.59           H  
ATOM   1527 HD13 LEU A 103      40.098  48.082 -46.133  1.00 36.59           H  
ATOM   1528  CD2 LEU A 103      41.159  48.259 -48.642  1.00 36.59           C  
ATOM   1529 HD21 LEU A 103      42.016  48.890 -48.408  1.00 36.59           H  
ATOM   1530 HD22 LEU A 103      41.297  47.279 -48.184  1.00 36.59           H  
ATOM   1531 HD23 LEU A 103      41.096  48.139 -49.724  1.00 36.59           H  
ATOM   1532  N   SER A 104      36.702  46.890 -51.413  1.00 35.47           N  
ATOM   1533  H   SER A 104      36.082  47.683 -51.500  1.00 35.47           H  
ATOM   1534  CA  SER A 104      36.445  45.671 -52.201  1.00 35.47           C  
ATOM   1535  HA  SER A 104      37.391  45.154 -52.359  1.00 35.47           H  
ATOM   1536  C   SER A 104      35.892  45.974 -53.591  1.00 35.47           C  
ATOM   1537  CB  SER A 104      35.566  44.683 -51.426  1.00 35.47           C  
ATOM   1538  HB2 SER A 104      36.012  44.478 -50.453  1.00 35.47           H  
ATOM   1539  HB3 SER A 104      35.507  43.748 -51.984  1.00 35.47           H  
ATOM   1540  O   SER A 104      34.718  46.300 -53.761  1.00 35.47           O  
ATOM   1541  OG  SER A 104      34.262  45.188 -51.248  1.00 35.47           O  
ATOM   1542  HG  SER A 104      33.992  45.611 -52.067  1.00 35.47           H  
ATOM   1543  N   GLY A 105      36.763  45.845 -54.594  1.00 30.98           N  
ATOM   1544  H   GLY A 105      37.715  45.603 -54.358  1.00 30.98           H  
ATOM   1545  CA  GLY A 105      36.426  45.974 -56.008  1.00 30.98           C  
ATOM   1546  HA2 GLY A 105      37.330  45.889 -56.611  1.00 30.98           H  
ATOM   1547  HA3 GLY A 105      35.998  46.963 -56.173  1.00 30.98           H  
ATOM   1548  C   GLY A 105      35.432  44.909 -56.479  1.00 30.98           C  
ATOM   1549  O   GLY A 105      35.599  43.715 -56.225  1.00 30.98           O  
ATOM   1550  N   GLN A 106      34.412  45.371 -57.204  1.00 31.12           N  
ATOM   1551  H   GLN A 106      34.351  46.372 -57.323  1.00 31.12           H  
ATOM   1552  CA  GLN A 106      33.397  44.570 -57.887  1.00 31.12           C  
ATOM   1553  HA  GLN A 106      32.818  44.014 -57.149  1.00 31.12           H  
ATOM   1554  C   GLN A 106      34.040  43.579 -58.870  1.00 31.12           C  
ATOM   1555  CB  GLN A 106      32.460  45.520 -58.658  1.00 31.12           C  
ATOM   1556  HB2 GLN A 106      31.863  44.935 -59.357  1.00 31.12           H  
ATOM   1557  HB3 GLN A 106      33.066  46.214 -59.240  1.00 31.12           H  
ATOM   1558  O   GLN A 106      34.722  43.978 -59.817  1.00 31.12           O  
ATOM   1559  CG  GLN A 106      31.491  46.308 -57.764  1.00 31.12           C  
ATOM   1560  HG2 GLN A 106      30.748  45.629 -57.346  1.00 31.12           H  
ATOM   1561  HG3 GLN A 106      32.036  46.766 -56.938  1.00 31.12           H  
ATOM   1562  CD  GLN A 106      30.801  47.427 -58.542  1.00 31.12           C  
ATOM   1563  NE2 GLN A 106      29.499  47.389 -58.724  1.00 31.12           N  
ATOM   1564 HE21 GLN A 106      28.929  46.673 -58.297  1.00 31.12           H  
ATOM   1565 HE22 GLN A 106      29.097  48.183 -59.201  1.00 31.12           H  
ATOM   1566  OE1 GLN A 106      31.438  48.351 -59.015  1.00 31.12           O  
ATOM   1567  N   LYS A 107      33.792  42.278 -58.683  1.00 32.75           N  
ATOM   1568  H   LYS A 107      33.225  42.014 -57.890  1.00 32.75           H  
ATOM   1569  CA  LYS A 107      34.187  41.225 -59.630  1.00 32.75           C  
ATOM   1570  HA  LYS A 107      34.931  41.637 -60.312  1.00 32.75           H  
ATOM   1571  C   LYS A 107      32.991  40.802 -60.482  1.00 32.75           C  
ATOM   1572  CB  LYS A 107      34.850  40.043 -58.903  1.00 32.75           C  
ATOM   1573  HB2 LYS A 107      34.933  39.208 -59.599  1.00 32.75           H  
ATOM   1574  HB3 LYS A 107      34.226  39.731 -58.066  1.00 32.75           H  
ATOM   1575  O   LYS A 107      31.915  40.513 -59.970  1.00 32.75           O  
ATOM   1576  CG  LYS A 107      36.260  40.408 -58.405  1.00 32.75           C  
ATOM   1577  HG2 LYS A 107      36.189  41.218 -57.679  1.00 32.75           H  
ATOM   1578  HG3 LYS A 107      36.862  40.745 -59.248  1.00 32.75           H  
ATOM   1579  CD  LYS A 107      36.947  39.203 -57.749  1.00 32.75           C  
ATOM   1580  HD2 LYS A 107      37.011  38.388 -58.470  1.00 32.75           H  
ATOM   1581  HD3 LYS A 107      36.348  38.877 -56.898  1.00 32.75           H  
ATOM   1582  CE  LYS A 107      38.356  39.582 -57.272  1.00 32.75           C  
ATOM   1583  HE2 LYS A 107      38.943  39.903 -58.132  1.00 32.75           H  
ATOM   1584  HE3 LYS A 107      38.269  40.431 -56.593  1.00 32.75           H  
ATOM   1585  NZ  LYS A 107      39.027  38.449 -56.582  1.00 32.75           N  
ATOM   1586  HZ1 LYS A 107      39.947  38.718 -56.263  1.00 32.75           H  
ATOM   1587  HZ2 LYS A 107      39.123  37.655 -57.198  1.00 32.75           H  
ATOM   1588  HZ3 LYS A 107      38.491  38.162 -55.775  1.00 32.75           H  
ATOM   1589  N   LYS A 108      33.206  40.782 -61.801  1.00 31.89           N  
ATOM   1590  H   LYS A 108      34.141  41.018 -62.104  1.00 31.89           H  
ATOM   1591  CA  LYS A 108      32.234  40.402 -62.835  1.00 31.89           C  
ATOM   1592  HA  LYS A 108      31.314  40.964 -62.673  1.00 31.89           H  
ATOM   1593  C   LYS A 108      31.893  38.911 -62.739  1.00 31.89           C  
ATOM   1594  CB  LYS A 108      32.798  40.744 -64.228  1.00 31.89           C  
ATOM   1595  HB2 LYS A 108      32.163  40.275 -64.980  1.00 31.89           H  
ATOM   1596  HB3 LYS A 108      33.799  40.324 -64.326  1.00 31.89           H  
ATOM   1597  O   LYS A 108      32.779  38.064 -62.824  1.00 31.89           O  
ATOM   1598  CG  LYS A 108      32.837  42.256 -64.509  1.00 31.89           C  
ATOM   1599  HG2 LYS A 108      33.450  42.753 -63.756  1.00 31.89           H  
ATOM   1600  HG3 LYS A 108      31.824  42.652 -64.452  1.00 31.89           H  
ATOM   1601  CD  LYS A 108      33.418  42.549 -65.902  1.00 31.89           C  
ATOM   1602  HD2 LYS A 108      32.843  42.004 -66.650  1.00 31.89           H  
ATOM   1603  HD3 LYS A 108      34.454  42.210 -65.933  1.00 31.89           H  
ATOM   1604  CE  LYS A 108      33.352  44.053 -66.204  1.00 31.89           C  
ATOM   1605  HE2 LYS A 108      32.310  44.369 -66.167  1.00 31.89           H  
ATOM   1606  HE3 LYS A 108      33.884  44.589 -65.417  1.00 31.89           H  
ATOM   1607  NZ  LYS A 108      33.940  44.383 -67.528  1.00 31.89           N  
ATOM   1608  HZ1 LYS A 108      34.913  44.115 -67.565  1.00 31.89           H  
ATOM   1609  HZ2 LYS A 108      33.882  45.377 -67.700  1.00 31.89           H  
ATOM   1610  HZ3 LYS A 108      33.444  43.907 -68.269  1.00 31.89           H  
ATOM   1611  N   ALA A 109      30.603  38.612 -62.605  1.00 30.41           N  
ATOM   1612  H   ALA A 109      29.949  39.373 -62.486  1.00 30.41           H  
ATOM   1613  CA  ALA A 109      30.056  37.262 -62.585  1.00 30.41           C  
ATOM   1614  HA  ALA A 109      30.621  36.667 -61.868  1.00 30.41           H  
ATOM   1615  C   ALA A 109      30.158  36.596 -63.971  1.00 30.41           C  
ATOM   1616  CB  ALA A 109      28.603  37.349 -62.098  1.00 30.41           C  
ATOM   1617  HB1 ALA A 109      28.175  36.348 -62.040  1.00 30.41           H  
ATOM   1618  HB2 ALA A 109      28.008  37.951 -62.785  1.00 30.41           H  
ATOM   1619  HB3 ALA A 109      28.570  37.798 -61.105  1.00 30.41           H  
ATOM   1620  O   ALA A 109      29.569  37.065 -64.945  1.00 30.41           O  
ATOM   1621  N   VAL A 110      30.884  35.478 -64.053  1.00 32.00           N  
ATOM   1622  H   VAL A 110      31.367  35.166 -63.223  1.00 32.00           H  
ATOM   1623  CA  VAL A 110      30.900  34.590 -65.223  1.00 32.00           C  
ATOM   1624  HA  VAL A 110      30.547  35.137 -66.096  1.00 32.00           H  
ATOM   1625  C   VAL A 110      29.926  33.442 -64.957  1.00 32.00           C  
ATOM   1626  CB  VAL A 110      32.328  34.104 -65.548  1.00 32.00           C  
ATOM   1627  HB  VAL A 110      32.760  33.631 -64.666  1.00 32.00           H  
ATOM   1628  O   VAL A 110      30.186  32.561 -64.142  1.00 32.00           O  
ATOM   1629  CG1 VAL A 110      32.342  33.091 -66.702  1.00 32.00           C  
ATOM   1630 HG11 VAL A 110      31.881  33.524 -67.590  1.00 32.00           H  
ATOM   1631 HG12 VAL A 110      33.370  32.814 -66.935  1.00 32.00           H  
ATOM   1632 HG13 VAL A 110      31.803  32.186 -66.419  1.00 32.00           H  
ATOM   1633  CG2 VAL A 110      33.215  35.289 -65.956  1.00 32.00           C  
ATOM   1634 HG21 VAL A 110      34.221  34.937 -66.186  1.00 32.00           H  
ATOM   1635 HG22 VAL A 110      33.285  36.005 -65.137  1.00 32.00           H  
ATOM   1636 HG23 VAL A 110      32.800  35.787 -66.832  1.00 32.00           H  
ATOM   1637  N   LYS A 111      28.783  33.471 -65.649  1.00 32.53           N  
ATOM   1638  H   LYS A 111      28.649  34.253 -66.274  1.00 32.53           H  
ATOM   1639  CA  LYS A 111      27.762  32.414 -65.650  1.00 32.53           C  
ATOM   1640  HA  LYS A 111      27.585  32.073 -64.630  1.00 32.53           H  
ATOM   1641  C   LYS A 111      28.260  31.220 -66.475  1.00 32.53           C  
ATOM   1642  CB  LYS A 111      26.444  32.970 -66.239  1.00 32.53           C  
ATOM   1643  HB2 LYS A 111      26.654  33.457 -67.191  1.00 32.53           H  
ATOM   1644  HB3 LYS A 111      25.776  32.131 -66.433  1.00 32.53           H  
ATOM   1645  O   LYS A 111      28.316  31.311 -67.699  1.00 32.53           O  
ATOM   1646  CG  LYS A 111      25.710  33.955 -65.313  1.00 32.53           C  
ATOM   1647  HG2 LYS A 111      25.453  33.439 -64.388  1.00 32.53           H  
ATOM   1648  HG3 LYS A 111      26.370  34.790 -65.073  1.00 32.53           H  
ATOM   1649  CD  LYS A 111      24.424  34.505 -65.961  1.00 32.53           C  
ATOM   1650  HD2 LYS A 111      24.693  35.103 -66.832  1.00 32.53           H  
ATOM   1651  HD3 LYS A 111      23.796  33.672 -66.276  1.00 32.53           H  
ATOM   1652  CE  LYS A 111      23.654  35.370 -64.950  1.00 32.53           C  
ATOM   1653  HE2 LYS A 111      23.397  34.751 -64.090  1.00 32.53           H  
ATOM   1654  HE3 LYS A 111      24.317  36.157 -64.590  1.00 32.53           H  
ATOM   1655  NZ  LYS A 111      22.419  35.977 -65.517  1.00 32.53           N  
ATOM   1656  HZ1 LYS A 111      21.769  35.266 -65.821  1.00 32.53           H  
ATOM   1657  HZ2 LYS A 111      21.953  36.526 -64.809  1.00 32.53           H  
ATOM   1658  HZ3 LYS A 111      22.634  36.592 -66.289  1.00 32.53           H  
ATOM   1659  N   LYS A 112      28.583  30.093 -65.833  1.00 32.84           N  
ATOM   1660  H   LYS A 112      28.554  30.097 -64.823  1.00 32.84           H  
ATOM   1661  CA  LYS A 112      28.764  28.802 -66.520  1.00 32.84           C  
ATOM   1662  HA  LYS A 112      29.062  28.987 -67.552  1.00 32.84           H  
ATOM   1663  C   LYS A 112      27.427  28.057 -66.573  1.00 32.84           C  
ATOM   1664  CB  LYS A 112      29.882  27.963 -65.873  1.00 32.84           C  
ATOM   1665  HB2 LYS A 112      29.768  26.932 -66.206  1.00 32.84           H  
ATOM   1666  HB3 LYS A 112      29.783  27.982 -64.788  1.00 32.84           H  
ATOM   1667  O   LYS A 112      26.854  27.724 -65.541  1.00 32.84           O  
ATOM   1668  CG  LYS A 112      31.283  28.449 -66.289  1.00 32.84           C  
ATOM   1669  HG2 LYS A 112      31.335  28.493 -67.377  1.00 32.84           H  
ATOM   1670  HG3 LYS A 112      31.456  29.449 -65.889  1.00 32.84           H  
ATOM   1671  CD  LYS A 112      32.378  27.497 -65.782  1.00 32.84           C  
ATOM   1672  HD2 LYS A 112      32.154  26.487 -66.126  1.00 32.84           H  
ATOM   1673  HD3 LYS A 112      32.380  27.504 -64.692  1.00 32.84           H  
ATOM   1674  CE  LYS A 112      33.759  27.914 -66.310  1.00 32.84           C  
ATOM   1675  HE2 LYS A 112      33.983  28.917 -65.947  1.00 32.84           H  
ATOM   1676  HE3 LYS A 112      33.714  27.956 -67.398  1.00 32.84           H  
ATOM   1677  NZ  LYS A 112      34.822  26.965 -65.886  1.00 32.84           N  
ATOM   1678  HZ1 LYS A 112      34.627  26.037 -66.234  1.00 32.84           H  
ATOM   1679  HZ2 LYS A 112      34.883  26.917 -64.879  1.00 32.84           H  
ATOM   1680  HZ3 LYS A 112      35.721  27.247 -66.248  1.00 32.84           H  
ATOM   1681  N   ARG A 113      26.928  27.839 -67.793  1.00 34.53           N  
ATOM   1682  H   ARG A 113      27.504  28.140 -68.567  1.00 34.53           H  
ATOM   1683  CA  ARG A 113      25.801  26.952 -68.127  1.00 34.53           C  
ATOM   1684  HA  ARG A 113      25.017  27.057 -67.377  1.00 34.53           H  
ATOM   1685  C   ARG A 113      26.295  25.498 -68.087  1.00 34.53           C  
ATOM   1686  CB  ARG A 113      25.254  27.327 -69.519  1.00 34.53           C  
ATOM   1687  HB2 ARG A 113      26.085  27.429 -70.217  1.00 34.53           H  
ATOM   1688  HB3 ARG A 113      24.619  26.516 -69.874  1.00 34.53           H  
ATOM   1689  O   ARG A 113      27.377  25.227 -68.594  1.00 34.53           O  
ATOM   1690  CG  ARG A 113      24.418  28.620 -69.513  1.00 34.53           C  
ATOM   1691  HG2 ARG A 113      23.523  28.447 -68.915  1.00 34.53           H  
ATOM   1692  HG3 ARG A 113      24.988  29.434 -69.065  1.00 34.53           H  
ATOM   1693  CD  ARG A 113      24.014  29.017 -70.942  1.00 34.53           C  
ATOM   1694  HD2 ARG A 113      24.888  29.431 -71.445  1.00 34.53           H  
ATOM   1695  HD3 ARG A 113      23.705  28.121 -71.481  1.00 34.53           H  
ATOM   1696  NE  ARG A 113      22.887  29.976 -70.956  1.00 34.53           N  
ATOM   1697  HE  ARG A 113      22.191  29.854 -70.235  1.00 34.53           H  
ATOM   1698  NH1 ARG A 113      23.403  31.088 -72.907  1.00 34.53           N  
ATOM   1699 HH11 ARG A 113      24.225  30.512 -73.018  1.00 34.53           H  
ATOM   1700 HH12 ARG A 113      23.140  31.723 -73.647  1.00 34.53           H  
ATOM   1701  NH2 ARG A 113      21.502  31.555 -71.842  1.00 34.53           N  
ATOM   1702 HH21 ARG A 113      20.807  31.351 -71.139  1.00 34.53           H  
ATOM   1703 HH22 ARG A 113      21.268  32.185 -72.596  1.00 34.53           H  
ATOM   1704  CZ  ARG A 113      22.609  30.867 -71.896  1.00 34.53           C  
ATOM   1705  N   LEU A 114      25.528  24.602 -67.457  1.00 32.03           N  
ATOM   1706  H   LEU A 114      24.647  24.919 -67.079  1.00 32.03           H  
ATOM   1707  CA  LEU A 114      25.975  23.263 -67.031  1.00 32.03           C  
ATOM   1708  HA  LEU A 114      27.065  23.269 -67.023  1.00 32.03           H  
ATOM   1709  C   LEU A 114      25.581  22.105 -67.973  1.00 32.03           C  
ATOM   1710  CB  LEU A 114      25.497  23.036 -65.575  1.00 32.03           C  
ATOM   1711  HB2 LEU A 114      25.724  23.932 -64.998  1.00 32.03           H  
ATOM   1712  HB3 LEU A 114      24.413  22.919 -65.592  1.00 32.03           H  
ATOM   1713  O   LEU A 114      25.915  20.967 -67.682  1.00 32.03           O  
ATOM   1714  CG  LEU A 114      26.094  21.827 -64.811  1.00 32.03           C  
ATOM   1715  HG  LEU A 114      25.843  20.888 -65.304  1.00 32.03           H  
ATOM   1716  CD1 LEU A 114      27.614  21.927 -64.658  1.00 32.03           C  
ATOM   1717 HD11 LEU A 114      28.087  21.848 -65.638  1.00 32.03           H  
ATOM   1718 HD12 LEU A 114      27.973  21.098 -64.048  1.00 32.03           H  
ATOM   1719 HD13 LEU A 114      27.887  22.871 -64.186  1.00 32.03           H  
ATOM   1720  CD2 LEU A 114      25.478  21.753 -63.415  1.00 32.03           C  
ATOM   1721 HD21 LEU A 114      25.709  22.655 -62.848  1.00 32.03           H  
ATOM   1722 HD22 LEU A 114      25.872  20.884 -62.887  1.00 32.03           H  
ATOM   1723 HD23 LEU A 114      24.397  21.641 -63.499  1.00 32.03           H  
ATOM   1724  N   PHE A 115      24.931  22.341 -69.113  1.00 33.81           N  
ATOM   1725  H   PHE A 115      24.697  23.287 -69.379  1.00 33.81           H  
ATOM   1726  CA  PHE A 115      24.576  21.248 -70.030  1.00 33.81           C  
ATOM   1727  HA  PHE A 115      25.139  20.349 -69.780  1.00 33.81           H  
ATOM   1728  C   PHE A 115      24.975  21.600 -71.461  1.00 33.81           C  
ATOM   1729  CB  PHE A 115      23.094  20.882 -69.862  1.00 33.81           C  
ATOM   1730  HB2 PHE A 115      22.858  20.061 -70.539  1.00 33.81           H  
ATOM   1731  HB3 PHE A 115      22.478  21.734 -70.151  1.00 33.81           H  
ATOM   1732  O   PHE A 115      24.253  22.306 -72.160  1.00 33.81           O  
ATOM   1733  CG  PHE A 115      22.740  20.455 -68.445  1.00 33.81           C  
ATOM   1734  CD1 PHE A 115      23.217  19.233 -67.932  1.00 33.81           C  
ATOM   1735  HD1 PHE A 115      23.816  18.583 -68.553  1.00 33.81           H  
ATOM   1736  CD2 PHE A 115      21.973  21.301 -67.620  1.00 33.81           C  
ATOM   1737  HD2 PHE A 115      21.596  22.235 -68.009  1.00 33.81           H  
ATOM   1738  CE1 PHE A 115      22.934  18.862 -66.605  1.00 33.81           C  
ATOM   1739  HE1 PHE A 115      23.306  17.925 -66.219  1.00 33.81           H  
ATOM   1740  CE2 PHE A 115      21.688  20.929 -66.294  1.00 33.81           C  
ATOM   1741  HE2 PHE A 115      21.087  21.572 -65.667  1.00 33.81           H  
ATOM   1742  CZ  PHE A 115      22.169  19.710 -65.786  1.00 33.81           C  
ATOM   1743  HZ  PHE A 115      21.945  19.418 -64.771  1.00 33.81           H  
ATOM   1744  N   GLY A 116      26.164  21.147 -71.857  1.00 31.89           N  
ATOM   1745  H   GLY A 116      26.707  20.607 -71.199  1.00 31.89           H  
ATOM   1746  CA  GLY A 116      26.553  21.003 -73.255  1.00 31.89           C  
ATOM   1747  HA2 GLY A 116      27.593  21.300 -73.391  1.00 31.89           H  
ATOM   1748  HA3 GLY A 116      25.925  21.608 -73.909  1.00 31.89           H  
ATOM   1749  C   GLY A 116      26.419  19.533 -73.622  1.00 31.89           C  
ATOM   1750  O   GLY A 116      27.198  18.708 -73.153  1.00 31.89           O  
ATOM   1751  N   THR A 117      25.386  19.209 -74.388  1.00 30.41           N  
ATOM   1752  H   THR A 117      24.768  19.947 -74.693  1.00 30.41           H  
ATOM   1753  CA  THR A 117      25.355  18.016 -75.229  1.00 30.41           C  
ATOM   1754  HA  THR A 117      25.722  17.137 -74.698  1.00 30.41           H  
ATOM   1755  C   THR A 117      26.241  18.314 -76.423  1.00 30.41           C  
ATOM   1756  CB  THR A 117      23.926  17.777 -75.756  1.00 30.41           C  
ATOM   1757  HB  THR A 117      23.951  17.002 -76.522  1.00 30.41           H  
ATOM   1758  O   THR A 117      25.955  19.306 -77.074  1.00 30.41           O  
ATOM   1759  CG2 THR A 117      22.974  17.344 -74.644  1.00 30.41           C  
ATOM   1760 HG21 THR A 117      21.996  17.131 -75.076  1.00 30.41           H  
ATOM   1761 HG22 THR A 117      22.873  18.137 -73.903  1.00 30.41           H  
ATOM   1762 HG23 THR A 117      23.355  16.442 -74.165  1.00 30.41           H  
ATOM   1763  OG1 THR A 117      23.391  18.966 -76.303  1.00 30.41           O  
ATOM   1764  HG1 THR A 117      24.033  19.263 -76.953  1.00 30.41           H  
ATOM   1765  N   ASP A 118      27.271  17.522 -76.690  1.00 31.39           N  
ATOM   1766  H   ASP A 118      27.590  16.859 -75.998  1.00 31.39           H  
ATOM   1767  CA  ASP A 118      27.777  17.299 -78.046  1.00 31.39           C  
ATOM   1768  HA  ASP A 118      26.930  17.059 -78.688  1.00 31.39           H  
ATOM   1769  C   ASP A 118      28.678  16.065 -78.025  1.00 31.39           C  
ATOM   1770  CB  ASP A 118      28.497  18.520 -78.653  1.00 31.39           C  
ATOM   1771  HB2 ASP A 118      29.191  18.171 -79.418  1.00 31.39           H  
ATOM   1772  HB3 ASP A 118      29.078  19.023 -77.880  1.00 31.39           H  
ATOM   1773  O   ASP A 118      29.491  15.872 -77.115  1.00 31.39           O  
ATOM   1774  CG  ASP A 118      27.531  19.511 -79.329  1.00 31.39           C  
ATOM   1775  OD1 ASP A 118      26.506  19.048 -79.890  1.00 31.39           O  
ATOM   1776  OD2 ASP A 118      27.822  20.730 -79.278  1.00 31.39           O  
ATOM   1777  N   GLY A 119      28.423  15.190 -78.991  1.00 25.11           N  
ATOM   1778  H   GLY A 119      27.800  15.488 -79.727  1.00 25.11           H  
ATOM   1779  CA  GLY A 119      29.221  14.013 -79.262  1.00 25.11           C  
ATOM   1780  HA2 GLY A 119      29.524  13.546 -78.325  1.00 25.11           H  
ATOM   1781  HA3 GLY A 119      28.623  13.302 -79.832  1.00 25.11           H  
ATOM   1782  C   GLY A 119      30.476  14.334 -80.069  1.00 25.11           C  
ATOM   1783  O   GLY A 119      30.807  15.486 -80.337  1.00 25.11           O  
ATOM   1784  N   ASP A 120      31.091  13.232 -80.479  1.00 25.50           N  
ATOM   1785  H   ASP A 120      30.597  12.374 -80.279  1.00 25.50           H  
ATOM   1786  CA  ASP A 120      32.090  13.080 -81.534  1.00 25.50           C  
ATOM   1787  HA  ASP A 120      32.033  12.017 -81.771  1.00 25.50           H  
ATOM   1788  C   ASP A 120      33.567  13.276 -81.145  1.00 25.50           C  
ATOM   1789  CB  ASP A 120      31.624  13.701 -82.860  1.00 25.50           C  
ATOM   1790  HB2 ASP A 120      32.350  13.451 -83.632  1.00 25.50           H  
ATOM   1791  HB3 ASP A 120      31.591  14.787 -82.769  1.00 25.50           H  
ATOM   1792  O   ASP A 120      34.113  14.365 -80.991  1.00 25.50           O  
ATOM   1793  CG  ASP A 120      30.244  13.167 -83.296  1.00 25.50           C  
ATOM   1794  OD1 ASP A 120      29.822  12.095 -82.791  1.00 25.50           O  
ATOM   1795  OD2 ASP A 120      29.601  13.836 -84.135  1.00 25.50           O  
ATOM   1796  N   GLU A 121      34.191  12.107 -80.967  1.00 24.55           N  
ATOM   1797  H   GLU A 121      33.537  11.340 -80.899  1.00 24.55           H  
ATOM   1798  CA  GLU A 121      35.456  11.671 -81.565  1.00 24.55           C  
ATOM   1799  HA  GLU A 121      35.983  11.080 -80.815  1.00 24.55           H  
ATOM   1800  C   GLU A 121      36.432  12.747 -82.071  1.00 24.55           C  
ATOM   1801  CB  GLU A 121      35.143  10.728 -82.748  1.00 24.55           C  
ATOM   1802  HB2 GLU A 121      34.601  11.280 -83.515  1.00 24.55           H  
ATOM   1803  HB3 GLU A 121      36.093  10.398 -83.168  1.00 24.55           H  
ATOM   1804  O   GLU A 121      36.206  13.385 -83.092  1.00 24.55           O  
ATOM   1805  CG  GLU A 121      34.330   9.477 -82.373  1.00 24.55           C  
ATOM   1806  HG2 GLU A 121      33.317   9.772 -82.099  1.00 24.55           H  
ATOM   1807  HG3 GLU A 121      34.794   9.022 -81.498  1.00 24.55           H  
ATOM   1808  CD  GLU A 121      34.274   8.442 -83.514  1.00 24.55           C  
ATOM   1809  OE1 GLU A 121      34.178   7.238 -83.181  1.00 24.55           O  
ATOM   1810  OE2 GLU A 121      34.375   8.836 -84.698  1.00 24.55           O  
ATOM   1811  N   ALA A 122      37.627  12.787 -81.474  1.00 23.94           N  
ATOM   1812  H   ALA A 122      37.654  12.497 -80.507  1.00 23.94           H  
ATOM   1813  CA  ALA A 122      38.878  12.620 -82.219  1.00 23.94           C  
ATOM   1814  HA  ALA A 122      38.811  11.684 -82.773  1.00 23.94           H  
ATOM   1815  C   ALA A 122      40.068  12.536 -81.258  1.00 23.94           C  
ATOM   1816  CB  ALA A 122      39.131  13.736 -83.241  1.00 23.94           C  
ATOM   1817  HB1 ALA A 122      40.147  13.661 -83.627  1.00 23.94           H  
ATOM   1818  HB2 ALA A 122      38.442  13.653 -84.082  1.00 23.94           H  
ATOM   1819  HB3 ALA A 122      39.003  14.708 -82.764  1.00 23.94           H  
ATOM   1820  O   ALA A 122      40.285  13.379 -80.390  1.00 23.94           O  
ATOM   1821  N   ALA A 123      40.856  11.487 -81.453  1.00 23.78           N  
ATOM   1822  H   ALA A 123      40.604  10.866 -82.208  1.00 23.78           H  
ATOM   1823  CA  ALA A 123      42.168  11.300 -80.869  1.00 23.78           C  
ATOM   1824  HA  ALA A 123      42.087  11.327 -79.783  1.00 23.78           H  
ATOM   1825  C   ALA A 123      43.169  12.376 -81.331  1.00 23.78           C  
ATOM   1826  CB  ALA A 123      42.632   9.910 -81.325  1.00 23.78           C  
ATOM   1827  HB1 ALA A 123      43.606   9.689 -80.889  1.00 23.78           H  
ATOM   1828  HB2 ALA A 123      41.920   9.154 -80.994  1.00 23.78           H  
ATOM   1829  HB3 ALA A 123      42.716   9.879 -82.412  1.00 23.78           H  
ATOM   1830  O   ALA A 123      43.095  12.839 -82.467  1.00 23.78           O  
ATOM   1831  N   SER A 124      44.169  12.660 -80.484  1.00 22.84           N  
ATOM   1832  H   SER A 124      43.958  12.520 -79.506  1.00 22.84           H  
ATOM   1833  CA  SER A 124      45.612  12.626 -80.811  1.00 22.84           C  
ATOM   1834  HA  SER A 124      45.983  11.657 -80.480  1.00 22.84           H  
ATOM   1835  C   SER A 124      46.432  13.710 -80.090  1.00 22.84           C  
ATOM   1836  CB  SER A 124      45.919  12.723 -82.315  1.00 22.84           C  
ATOM   1837  HB2 SER A 124      45.287  12.038 -82.879  1.00 22.84           H  
ATOM   1838  HB3 SER A 124      45.754  13.742 -82.665  1.00 22.84           H  
ATOM   1839  O   SER A 124      46.015  14.860 -80.014  1.00 22.84           O  
ATOM   1840  OG  SER A 124      47.255  12.324 -82.549  1.00 22.84           O  
ATOM   1841  HG  SER A 124      47.493  12.609 -83.434  1.00 22.84           H  
ATOM   1842  N   GLY A 125      47.634  13.313 -79.643  1.00 21.88           N  
ATOM   1843  H   GLY A 125      47.850  12.340 -79.804  1.00 21.88           H  
ATOM   1844  CA  GLY A 125      48.804  14.171 -79.385  1.00 21.88           C  
ATOM   1845  HA2 GLY A 125      48.879  14.916 -80.177  1.00 21.88           H  
ATOM   1846  HA3 GLY A 125      49.704  13.559 -79.431  1.00 21.88           H  
ATOM   1847  C   GLY A 125      48.776  14.933 -78.059  1.00 21.88           C  
ATOM   1848  O   GLY A 125      48.067  15.915 -77.918  1.00 21.88           O  
ATOM   1849  N   ALA A 126      49.461  14.509 -76.994  1.00 22.56           N  
ATOM   1850  H   ALA A 126      48.980  14.797 -76.154  1.00 22.56           H  
ATOM   1851  CA  ALA A 126      50.916  14.605 -76.840  1.00 22.56           C  
ATOM   1852  HA  ALA A 126      51.112  14.626 -75.768  1.00 22.56           H  
ATOM   1853  C   ALA A 126      51.481  15.915 -77.412  1.00 22.56           C  
ATOM   1854  CB  ALA A 126      51.643  13.362 -77.380  1.00 22.56           C  
ATOM   1855  HB1 ALA A 126      52.694  13.408 -77.095  1.00 22.56           H  
ATOM   1856  HB2 ALA A 126      51.196  12.459 -76.965  1.00 22.56           H  
ATOM   1857  HB3 ALA A 126      51.592  13.329 -78.469  1.00 22.56           H  
ATOM   1858  O   ALA A 126      51.628  16.025 -78.619  1.00 22.56           O  
ATOM   1859  N   GLU A 127      51.820  16.873 -76.543  1.00 26.14           N  
ATOM   1860  H   GLU A 127      51.307  16.917 -75.674  1.00 26.14           H  
ATOM   1861  CA  GLU A 127      53.170  17.443 -76.475  1.00 26.14           C  
ATOM   1862  HA  GLU A 127      53.829  16.611 -76.227  1.00 26.14           H  
ATOM   1863  C   GLU A 127      53.327  18.445 -75.322  1.00 26.14           C  
ATOM   1864  CB  GLU A 127      53.678  18.024 -77.808  1.00 26.14           C  
ATOM   1865  HB2 GLU A 127      54.284  18.910 -77.616  1.00 26.14           H  
ATOM   1866  HB3 GLU A 127      52.843  18.313 -78.446  1.00 26.14           H  
ATOM   1867  O   GLU A 127      52.424  19.175 -74.923  1.00 26.14           O  
ATOM   1868  CG  GLU A 127      54.569  16.966 -78.493  1.00 26.14           C  
ATOM   1869  HG2 GLU A 127      55.477  16.865 -77.899  1.00 26.14           H  
ATOM   1870  HG3 GLU A 127      54.087  15.988 -78.478  1.00 26.14           H  
ATOM   1871  CD  GLU A 127      54.963  17.317 -79.930  1.00 26.14           C  
ATOM   1872  OE1 GLU A 127      55.260  16.364 -80.688  1.00 26.14           O  
ATOM   1873  OE2 GLU A 127      55.056  18.528 -80.232  1.00 26.14           O  
ATOM   1874  N   SER A 128      54.524  18.375 -74.752  1.00 22.11           N  
ATOM   1875  H   SER A 128      55.201  17.828 -75.264  1.00 22.11           H  
ATOM   1876  CA  SER A 128      55.041  19.071 -73.585  1.00 22.11           C  
ATOM   1877  HA  SER A 128      54.352  18.964 -72.747  1.00 22.11           H  
ATOM   1878  C   SER A 128      55.291  20.551 -73.867  1.00 22.11           C  
ATOM   1879  CB  SER A 128      56.366  18.359 -73.266  1.00 22.11           C  
ATOM   1880  HB2 SER A 128      56.145  17.393 -72.813  1.00 22.11           H  
ATOM   1881  HB3 SER A 128      56.915  18.185 -74.191  1.00 22.11           H  
ATOM   1882  O   SER A 128      55.988  20.872 -74.823  1.00 22.11           O  
ATOM   1883  OG  SER A 128      57.208  19.091 -72.405  1.00 22.11           O  
ATOM   1884  HG  SER A 128      57.687  19.722 -72.947  1.00 22.11           H  
ATOM   1885  N   LEU A 129      54.867  21.437 -72.962  1.00 27.95           N  
ATOM   1886  H   LEU A 129      54.251  21.122 -72.226  1.00 27.95           H  
ATOM   1887  CA  LEU A 129      55.439  22.778 -72.834  1.00 27.95           C  
ATOM   1888  HA  LEU A 129      56.398  22.791 -73.351  1.00 27.95           H  
ATOM   1889  C   LEU A 129      55.739  23.081 -71.365  1.00 27.95           C  
ATOM   1890  CB  LEU A 129      54.546  23.835 -73.510  1.00 27.95           C  
ATOM   1891  HB2 LEU A 129      54.692  24.798 -73.021  1.00 27.95           H  
ATOM   1892  HB3 LEU A 129      53.502  23.551 -73.373  1.00 27.95           H  
ATOM   1893  O   LEU A 129      54.855  23.315 -70.543  1.00 27.95           O  
ATOM   1894  CG  LEU A 129      54.851  24.002 -75.014  1.00 27.95           C  
ATOM   1895  HG  LEU A 129      54.930  23.027 -75.494  1.00 27.95           H  
ATOM   1896  CD1 LEU A 129      53.708  24.747 -75.698  1.00 27.95           C  
ATOM   1897 HD11 LEU A 129      53.585  25.736 -75.256  1.00 27.95           H  
ATOM   1898 HD12 LEU A 129      53.921  24.846 -76.762  1.00 27.95           H  
ATOM   1899 HD13 LEU A 129      52.785  24.178 -75.584  1.00 27.95           H  
ATOM   1900  CD2 LEU A 129      56.144  24.793 -75.253  1.00 27.95           C  
ATOM   1901 HD21 LEU A 129      56.298  24.920 -76.325  1.00 27.95           H  
ATOM   1902 HD22 LEU A 129      56.082  25.772 -74.778  1.00 27.95           H  
ATOM   1903 HD23 LEU A 129      56.999  24.250 -74.851  1.00 27.95           H  
ATOM   1904  N   GLN A 130      57.035  23.050 -71.070  1.00 21.66           N  
ATOM   1905  H   GLN A 130      57.660  22.830 -71.832  1.00 21.66           H  
ATOM   1906  CA  GLN A 130      57.662  23.669 -69.914  1.00 21.66           C  
ATOM   1907  HA  GLN A 130      57.178  23.341 -68.994  1.00 21.66           H  
ATOM   1908  C   GLN A 130      57.562  25.192 -70.051  1.00 21.66           C  
ATOM   1909  CB  GLN A 130      59.155  23.287 -69.910  1.00 21.66           C  
ATOM   1910  HB2 GLN A 130      59.591  23.591 -70.861  1.00 21.66           H  
ATOM   1911  HB3 GLN A 130      59.659  23.849 -69.123  1.00 21.66           H  
ATOM   1912  O   GLN A 130      57.937  25.729 -71.091  1.00 21.66           O  
ATOM   1913  CG  GLN A 130      59.441  21.793 -69.688  1.00 21.66           C  
ATOM   1914  HG2 GLN A 130      58.850  21.190 -70.377  1.00 21.66           H  
ATOM   1915  HG3 GLN A 130      59.156  21.524 -68.670  1.00 21.66           H  
ATOM   1916  CD  GLN A 130      60.912  21.453 -69.921  1.00 21.66           C  
ATOM   1917  NE2 GLN A 130      61.534  20.676 -69.062  1.00 21.66           N  
ATOM   1918 HE21 GLN A 130      62.509  20.508 -69.265  1.00 21.66           H  
ATOM   1919 HE22 GLN A 130      61.063  20.325 -68.241  1.00 21.66           H  
ATOM   1920  OE1 GLN A 130      61.532  21.856 -70.889  1.00 21.66           O  
ATOM   1921  N   VAL A 131      57.146  25.885 -68.989  1.00 27.50           N  
ATOM   1922  H   VAL A 131      56.760  25.385 -68.201  1.00 27.50           H  
ATOM   1923  CA  VAL A 131      57.544  27.278 -68.747  1.00 27.50           C  
ATOM   1924  HA  VAL A 131      58.496  27.435 -69.255  1.00 27.50           H  
ATOM   1925  C   VAL A 131      57.767  27.465 -67.249  1.00 27.50           C  
ATOM   1926  CB  VAL A 131      56.563  28.340 -69.287  1.00 27.50           C  
ATOM   1927  HB  VAL A 131      55.699  28.399 -68.624  1.00 27.50           H  
ATOM   1928  O   VAL A 131      56.948  27.077 -66.417  1.00 27.50           O  
ATOM   1929  CG1 VAL A 131      57.259  29.710 -69.329  1.00 27.50           C  
ATOM   1930 HG11 VAL A 131      58.141  29.670 -69.968  1.00 27.50           H  
ATOM   1931 HG12 VAL A 131      56.571  30.462 -69.718  1.00 27.50           H  
ATOM   1932 HG13 VAL A 131      57.553  30.017 -68.325  1.00 27.50           H  
ATOM   1933  CG2 VAL A 131      56.047  28.066 -70.706  1.00 27.50           C  
ATOM   1934 HG21 VAL A 131      55.356  28.854 -71.006  1.00 27.50           H  
ATOM   1935 HG22 VAL A 131      55.512  27.117 -70.736  1.00 27.50           H  
ATOM   1936 HG23 VAL A 131      56.878  28.037 -71.411  1.00 27.50           H  
ATOM   1937  N   GLU A 132      58.930  28.019 -66.938  1.00 23.94           N  
ATOM   1938  H   GLU A 132      59.517  28.312 -67.705  1.00 23.94           H  
ATOM   1939  CA  GLU A 132      59.447  28.325 -65.615  1.00 23.94           C  
ATOM   1940  HA  GLU A 132      59.332  27.451 -64.973  1.00 23.94           H  
ATOM   1941  C   GLU A 132      58.761  29.536 -64.958  1.00 23.94           C  
ATOM   1942  CB  GLU A 132      60.944  28.661 -65.756  1.00 23.94           C  
ATOM   1943  HB2 GLU A 132      61.335  28.928 -64.775  1.00 23.94           H  
ATOM   1944  HB3 GLU A 132      61.031  29.535 -66.403  1.00 23.94           H  
ATOM   1945  O   GLU A 132      58.385  30.499 -65.617  1.00 23.94           O  
ATOM   1946  CG  GLU A 132      61.817  27.527 -66.314  1.00 23.94           C  
ATOM   1947  HG2 GLU A 132      61.414  27.191 -67.270  1.00 23.94           H  
ATOM   1948  HG3 GLU A 132      61.778  26.688 -65.620  1.00 23.94           H  
ATOM   1949  CD  GLU A 132      63.270  27.980 -66.530  1.00 23.94           C  
ATOM   1950  OE1 GLU A 132      64.176  27.202 -66.157  1.00 23.94           O  
ATOM   1951  OE2 GLU A 132      63.460  29.093 -67.067  1.00 23.94           O  
ATOM   1952  N   SER A 133      58.801  29.528 -63.621  1.00 23.03           N  
ATOM   1953  H   SER A 133      59.036  28.632 -63.219  1.00 23.03           H  
ATOM   1954  CA  SER A 133      59.009  30.682 -62.726  1.00 23.03           C  
ATOM   1955  HA  SER A 133      59.056  30.247 -61.727  1.00 23.03           H  
ATOM   1956  C   SER A 133      57.951  31.797 -62.639  1.00 23.03           C  
ATOM   1957  CB  SER A 133      60.407  31.271 -62.956  1.00 23.03           C  
ATOM   1958  HB2 SER A 133      60.639  31.971 -62.153  1.00 23.03           H  
ATOM   1959  HB3 SER A 133      61.146  30.470 -62.937  1.00 23.03           H  
ATOM   1960  O   SER A 133      57.665  32.521 -63.586  1.00 23.03           O  
ATOM   1961  OG  SER A 133      60.495  31.950 -64.188  1.00 23.03           O  
ATOM   1962  HG  SER A 133      59.747  31.711 -64.740  1.00 23.03           H  
ATOM   1963  N   GLY A 134      57.466  32.032 -61.414  1.00 23.95           N  
ATOM   1964  H   GLY A 134      57.680  31.373 -60.679  1.00 23.95           H  
ATOM   1965  CA  GLY A 134      56.740  33.253 -61.063  1.00 23.95           C  
ATOM   1966  HA2 GLY A 134      57.440  34.086 -61.002  1.00 23.95           H  
ATOM   1967  HA3 GLY A 134      56.025  33.481 -61.854  1.00 23.95           H  
ATOM   1968  C   GLY A 134      55.963  33.143 -59.757  1.00 23.95           C  
ATOM   1969  O   GLY A 134      54.799  32.762 -59.752  1.00 23.95           O  
ATOM   1970  N   PHE A 135      56.616  33.483 -58.646  1.00 25.12           N  
ATOM   1971  H   PHE A 135      57.566  33.809 -58.759  1.00 25.12           H  
ATOM   1972  CA  PHE A 135      56.017  33.659 -57.322  1.00 25.12           C  
ATOM   1973  HA  PHE A 135      55.737  32.687 -56.917  1.00 25.12           H  
ATOM   1974  C   PHE A 135      54.769  34.557 -57.363  1.00 25.12           C  
ATOM   1975  CB  PHE A 135      57.064  34.316 -56.404  1.00 25.12           C  
ATOM   1976  HB2 PHE A 135      56.542  34.940 -55.678  1.00 25.12           H  
ATOM   1977  HB3 PHE A 135      57.691  34.994 -56.983  1.00 25.12           H  
ATOM   1978  O   PHE A 135      54.811  35.671 -57.878  1.00 25.12           O  
ATOM   1979  CG  PHE A 135      57.948  33.361 -55.630  1.00 25.12           C  
ATOM   1980  CD1 PHE A 135      57.768  33.234 -54.239  1.00 25.12           C  
ATOM   1981  HD1 PHE A 135      56.998  33.799 -53.735  1.00 25.12           H  
ATOM   1982  CD2 PHE A 135      58.966  32.629 -56.271  1.00 25.12           C  
ATOM   1983  HD2 PHE A 135      59.123  32.728 -57.335  1.00 25.12           H  
ATOM   1984  CE1 PHE A 135      58.599  32.383 -53.492  1.00 25.12           C  
ATOM   1985  HE1 PHE A 135      58.462  32.291 -52.425  1.00 25.12           H  
ATOM   1986  CE2 PHE A 135      59.794  31.772 -55.523  1.00 25.12           C  
ATOM   1987  HE2 PHE A 135      60.576  31.212 -56.014  1.00 25.12           H  
ATOM   1988  CZ  PHE A 135      59.612  31.651 -54.134  1.00 25.12           C  
ATOM   1989  HZ  PHE A 135      60.253  30.998 -53.561  1.00 25.12           H  
ATOM   1990  N   GLY A 136      53.687  34.105 -56.731  1.00 24.12           N  
ATOM   1991  H   GLY A 136      53.688  33.147 -56.409  1.00 24.12           H  
ATOM   1992  CA  GLY A 136      52.470  34.893 -56.561  1.00 24.12           C  
ATOM   1993  HA2 GLY A 136      52.707  35.829 -56.054  1.00 24.12           H  
ATOM   1994  HA3 GLY A 136      52.054  35.125 -57.542  1.00 24.12           H  
ATOM   1995  C   GLY A 136      51.423  34.140 -55.755  1.00 24.12           C  
ATOM   1996  O   GLY A 136      50.397  33.736 -56.288  1.00 24.12           O  
ATOM   1997  N   SER A 137      51.694  33.914 -54.469  1.00 27.30           N  
ATOM   1998  H   SER A 137      52.550  34.286 -54.082  1.00 27.30           H  
ATOM   1999  CA  SER A 137      50.742  33.341 -53.518  1.00 27.30           C  
ATOM   2000  HA  SER A 137      50.371  32.393 -53.910  1.00 27.30           H  
ATOM   2001  C   SER A 137      49.551  34.285 -53.321  1.00 27.30           C  
ATOM   2002  CB  SER A 137      51.451  33.075 -52.182  1.00 27.30           C  
ATOM   2003  HB2 SER A 137      52.217  32.311 -52.320  1.00 27.30           H  
ATOM   2004  HB3 SER A 137      50.727  32.719 -51.449  1.00 27.30           H  
ATOM   2005  O   SER A 137      49.560  35.136 -52.433  1.00 27.30           O  
ATOM   2006  OG  SER A 137      52.054  34.267 -51.714  1.00 27.30           O  
ATOM   2007  HG  SER A 137      51.351  34.914 -51.625  1.00 27.30           H  
ATOM   2008  N   GLN A 138      48.515  34.152 -54.144  1.00 29.55           N  
ATOM   2009  H   GLN A 138      48.618  33.556 -54.953  1.00 29.55           H  
ATOM   2010  CA  GLN A 138      47.194  34.682 -53.829  1.00 29.55           C  
ATOM   2011  HA  GLN A 138      47.280  35.480 -53.092  1.00 29.55           H  
ATOM   2012  C   GLN A 138      46.383  33.569 -53.171  1.00 29.55           C  
ATOM   2013  CB  GLN A 138      46.523  35.296 -55.065  1.00 29.55           C  
ATOM   2014  HB2 GLN A 138      46.586  34.612 -55.911  1.00 29.55           H  
ATOM   2015  HB3 GLN A 138      45.472  35.468 -54.832  1.00 29.55           H  
ATOM   2016  O   GLN A 138      45.769  32.739 -53.834  1.00 29.55           O  
ATOM   2017  CG  GLN A 138      47.175  36.644 -55.418  1.00 29.55           C  
ATOM   2018  HG2 GLN A 138      48.188  36.469 -55.781  1.00 29.55           H  
ATOM   2019  HG3 GLN A 138      47.239  37.257 -54.520  1.00 29.55           H  
ATOM   2020  CD  GLN A 138      46.409  37.439 -56.472  1.00 29.55           C  
ATOM   2021  NE2 GLN A 138      46.829  38.652 -56.759  1.00 29.55           N  
ATOM   2022 HE21 GLN A 138      47.663  39.022 -56.328  1.00 29.55           H  
ATOM   2023 HE22 GLN A 138      46.327  39.129 -57.494  1.00 29.55           H  
ATOM   2024  OE1 GLN A 138      45.417  37.019 -57.044  1.00 29.55           O  
ATOM   2025  N   GLN A 139      46.414  33.553 -51.837  1.00 30.12           N  
ATOM   2026  H   GLN A 139      46.991  34.238 -51.371  1.00 30.12           H  
ATOM   2027  CA  GLN A 139      45.434  32.845 -51.020  1.00 30.12           C  
ATOM   2028  HA  GLN A 139      45.427  31.787 -51.279  1.00 30.12           H  
ATOM   2029  C   GLN A 139      44.048  33.426 -51.326  1.00 30.12           C  
ATOM   2030  CB  GLN A 139      45.793  33.002 -49.530  1.00 30.12           C  
ATOM   2031  HB2 GLN A 139      44.901  32.831 -48.928  1.00 30.12           H  
ATOM   2032  HB3 GLN A 139      46.131  34.023 -49.348  1.00 30.12           H  
ATOM   2033  O   GLN A 139      43.650  34.460 -50.791  1.00 30.12           O  
ATOM   2034  CG  GLN A 139      46.861  31.996 -49.075  1.00 30.12           C  
ATOM   2035  HG2 GLN A 139      47.714  32.037 -49.753  1.00 30.12           H  
ATOM   2036  HG3 GLN A 139      46.439  30.991 -49.118  1.00 30.12           H  
ATOM   2037  CD  GLN A 139      47.375  32.267 -47.661  1.00 30.12           C  
ATOM   2038  NE2 GLN A 139      47.844  31.263 -46.953  1.00 30.12           N  
ATOM   2039 HE21 GLN A 139      47.832  30.318 -47.309  1.00 30.12           H  
ATOM   2040 HE22 GLN A 139      48.168  31.501 -46.027  1.00 30.12           H  
ATOM   2041  OE1 GLN A 139      47.402  33.382 -47.175  1.00 30.12           O  
ATOM   2042  N   SER A 140      43.318  32.781 -52.233  1.00 36.81           N  
ATOM   2043  H   SER A 140      43.739  32.021 -52.749  1.00 36.81           H  
ATOM   2044  CA  SER A 140      41.890  33.003 -52.408  1.00 36.81           C  
ATOM   2045  HA  SER A 140      41.696  34.074 -52.462  1.00 36.81           H  
ATOM   2046  C   SER A 140      41.167  32.429 -51.189  1.00 36.81           C  
ATOM   2047  CB  SER A 140      41.403  32.366 -53.714  1.00 36.81           C  
ATOM   2048  HB2 SER A 140      41.875  32.865 -54.561  1.00 36.81           H  
ATOM   2049  HB3 SER A 140      40.322  32.484 -53.792  1.00 36.81           H  
ATOM   2050  O   SER A 140      41.012  31.213 -51.061  1.00 36.81           O  
ATOM   2051  OG  SER A 140      41.724  30.992 -53.751  1.00 36.81           O  
ATOM   2052  HG  SER A 140      41.421  30.604 -52.927  1.00 36.81           H  
ATOM   2053  N   VAL A 141      40.761  33.323 -50.288  1.00 36.38           N  
ATOM   2054  H   VAL A 141      41.052  34.281 -50.424  1.00 36.38           H  
ATOM   2055  CA  VAL A 141      39.832  33.065 -49.184  1.00 36.38           C  
ATOM   2056  HA  VAL A 141      40.253  32.318 -48.511  1.00 36.38           H  
ATOM   2057  C   VAL A 141      38.543  32.518 -49.800  1.00 36.38           C  
ATOM   2058  CB  VAL A 141      39.590  34.371 -48.395  1.00 36.38           C  
ATOM   2059  HB  VAL A 141      39.172  35.124 -49.062  1.00 36.38           H  
ATOM   2060  O   VAL A 141      37.804  33.250 -50.453  1.00 36.38           O  
ATOM   2061  CG1 VAL A 141      38.626  34.172 -47.222  1.00 36.38           C  
ATOM   2062 HG11 VAL A 141      38.496  35.110 -46.682  1.00 36.38           H  
ATOM   2063 HG12 VAL A 141      37.648  33.858 -47.589  1.00 36.38           H  
ATOM   2064 HG13 VAL A 141      39.009  33.414 -46.538  1.00 36.38           H  
ATOM   2065  CG2 VAL A 141      40.911  34.922 -47.830  1.00 36.38           C  
ATOM   2066 HG21 VAL A 141      41.379  34.179 -47.184  1.00 36.38           H  
ATOM   2067 HG22 VAL A 141      40.714  35.823 -47.250  1.00 36.38           H  
ATOM   2068 HG23 VAL A 141      41.599  35.182 -48.634  1.00 36.38           H  
ATOM   2069  N   SER A 142      38.362  31.204 -49.709  1.00 43.66           N  
ATOM   2070  H   SER A 142      38.985  30.675 -49.115  1.00 43.66           H  
ATOM   2071  CA  SER A 142      37.238  30.456 -50.272  1.00 43.66           C  
ATOM   2072  HA  SER A 142      36.683  31.103 -50.951  1.00 43.66           H  
ATOM   2073  C   SER A 142      36.285  30.067 -49.144  1.00 43.66           C  
ATOM   2074  CB  SER A 142      37.723  29.244 -51.090  1.00 43.66           C  
ATOM   2075  HB2 SER A 142      37.907  29.571 -52.113  1.00 43.66           H  
ATOM   2076  HB3 SER A 142      36.943  28.483 -51.111  1.00 43.66           H  
ATOM   2077  O   SER A 142      36.726  29.745 -48.043  1.00 43.66           O  
ATOM   2078  OG  SER A 142      38.924  28.682 -50.587  1.00 43.66           O  
ATOM   2079  HG  SER A 142      39.615  29.344 -50.656  1.00 43.66           H  
ATOM   2080  N   ASP A 143      34.985  30.136 -49.433  1.00 45.41           N  
ATOM   2081  H   ASP A 143      34.736  30.497 -50.342  1.00 45.41           H  
ATOM   2082  CA  ASP A 143      33.833  29.879 -48.556  1.00 45.41           C  
ATOM   2083  HA  ASP A 143      33.933  30.486 -47.656  1.00 45.41           H  
ATOM   2084  C   ASP A 143      33.710  28.404 -48.111  1.00 45.41           C  
ATOM   2085  CB  ASP A 143      32.560  30.329 -49.303  1.00 45.41           C  
ATOM   2086  HB2 ASP A 143      31.685  30.041 -48.720  1.00 45.41           H  
ATOM   2087  HB3 ASP A 143      32.506  29.816 -50.263  1.00 45.41           H  
ATOM   2088  O   ASP A 143      32.712  27.729 -48.366  1.00 45.41           O  
ATOM   2089  CG  ASP A 143      32.474  31.838 -49.514  1.00 45.41           C  
ATOM   2090  OD1 ASP A 143      32.654  32.564 -48.512  1.00 45.41           O  
ATOM   2091  OD2 ASP A 143      32.250  32.241 -50.677  1.00 45.41           O  
ATOM   2092  N   THR A 144      34.735  27.863 -47.455  1.00 51.75           N  
ATOM   2093  H   THR A 144      35.548  28.438 -47.286  1.00 51.75           H  
ATOM   2094  CA  THR A 144      34.875  26.425 -47.189  1.00 51.75           C  
ATOM   2095  HA  THR A 144      34.559  25.898 -48.089  1.00 51.75           H  
ATOM   2096  C   THR A 144      34.032  25.808 -46.056  1.00 51.75           C  
ATOM   2097  CB  THR A 144      36.351  26.067 -46.970  1.00 51.75           C  
ATOM   2098  HB  THR A 144      36.413  25.025 -46.654  1.00 51.75           H  
ATOM   2099  O   THR A 144      33.746  24.613 -46.159  1.00 51.75           O  
ATOM   2100  CG2 THR A 144      37.184  26.209 -48.244  1.00 51.75           C  
ATOM   2101 HG21 THR A 144      37.186  27.243 -48.588  1.00 51.75           H  
ATOM   2102 HG22 THR A 144      38.209  25.897 -48.043  1.00 51.75           H  
ATOM   2103 HG23 THR A 144      36.769  25.569 -49.022  1.00 51.75           H  
ATOM   2104  OG1 THR A 144      36.930  26.885 -45.977  1.00 51.75           O  
ATOM   2105  HG1 THR A 144      37.596  26.337 -45.557  1.00 51.75           H  
ATOM   2106  N   PRO A 145      33.554  26.493 -44.990  1.00 56.19           N  
ATOM   2107  CA  PRO A 145      33.115  25.753 -43.804  1.00 56.19           C  
ATOM   2108  HA  PRO A 145      33.899  25.051 -43.520  1.00 56.19           H  
ATOM   2109  C   PRO A 145      31.837  24.931 -44.027  1.00 56.19           C  
ATOM   2110  CB  PRO A 145      32.977  26.792 -42.688  1.00 56.19           C  
ATOM   2111  HB2 PRO A 145      32.151  26.567 -42.013  1.00 56.19           H  
ATOM   2112  HB3 PRO A 145      33.913  26.846 -42.132  1.00 56.19           H  
ATOM   2113  O   PRO A 145      31.738  23.809 -43.535  1.00 56.19           O  
ATOM   2114  CG  PRO A 145      32.758  28.107 -43.433  1.00 56.19           C  
ATOM   2115  HG2 PRO A 145      33.117  28.963 -42.861  1.00 56.19           H  
ATOM   2116  HG3 PRO A 145      31.700  28.222 -43.667  1.00 56.19           H  
ATOM   2117  CD  PRO A 145      33.547  27.924 -44.729  1.00 56.19           C  
ATOM   2118  HD2 PRO A 145      34.571  28.274 -44.597  1.00 56.19           H  
ATOM   2119  HD3 PRO A 145      33.055  28.475 -45.530  1.00 56.19           H  
ATOM   2120  N   VAL A 146      30.861  25.429 -44.796  1.00 64.38           N  
ATOM   2121  H   VAL A 146      31.005  26.326 -45.239  1.00 64.38           H  
ATOM   2122  CA  VAL A 146      29.593  24.701 -45.010  1.00 64.38           C  
ATOM   2123  HA  VAL A 146      29.254  24.314 -44.049  1.00 64.38           H  
ATOM   2124  C   VAL A 146      29.796  23.492 -45.922  1.00 64.38           C  
ATOM   2125  CB  VAL A 146      28.486  25.622 -45.556  1.00 64.38           C  
ATOM   2126  HB  VAL A 146      28.794  26.021 -46.523  1.00 64.38           H  
ATOM   2127  O   VAL A 146      29.303  22.400 -45.624  1.00 64.38           O  
ATOM   2128  CG1 VAL A 146      27.161  24.866 -45.735  1.00 64.38           C  
ATOM   2129 HG11 VAL A 146      26.385  25.556 -46.067  1.00 64.38           H  
ATOM   2130 HG12 VAL A 146      26.857  24.412 -44.792  1.00 64.38           H  
ATOM   2131 HG13 VAL A 146      27.264  24.089 -46.492  1.00 64.38           H  
ATOM   2132  CG2 VAL A 146      28.226  26.795 -44.602  1.00 64.38           C  
ATOM   2133 HG21 VAL A 146      27.422  27.418 -44.995  1.00 64.38           H  
ATOM   2134 HG22 VAL A 146      29.117  27.417 -44.512  1.00 64.38           H  
ATOM   2135 HG23 VAL A 146      27.944  26.425 -43.617  1.00 64.38           H  
ATOM   2136  N   THR A 147      30.549  23.657 -47.013  1.00 62.91           N  
ATOM   2137  H   THR A 147      30.998  24.546 -47.183  1.00 62.91           H  
ATOM   2138  CA  THR A 147      30.871  22.551 -47.923  1.00 62.91           C  
ATOM   2139  HA  THR A 147      29.944  22.063 -48.225  1.00 62.91           H  
ATOM   2140  C   THR A 147      31.721  21.494 -47.234  1.00 62.91           C  
ATOM   2141  CB  THR A 147      31.583  23.044 -49.190  1.00 62.91           C  
ATOM   2142  HB  THR A 147      31.959  22.187 -49.749  1.00 62.91           H  
ATOM   2143  O   THR A 147      31.481  20.306 -47.439  1.00 62.91           O  
ATOM   2144  CG2 THR A 147      30.619  23.827 -50.084  1.00 62.91           C  
ATOM   2145 HG21 THR A 147      31.141  24.133 -50.991  1.00 62.91           H  
ATOM   2146 HG22 THR A 147      30.265  24.718 -49.566  1.00 62.91           H  
ATOM   2147 HG23 THR A 147      29.769  23.200 -50.356  1.00 62.91           H  
ATOM   2148  OG1 THR A 147      32.651  23.911 -48.888  1.00 62.91           O  
ATOM   2149  HG1 THR A 147      33.317  23.465 -48.361  1.00 62.91           H  
ATOM   2150  N   ASP A 148      32.648  21.892 -46.362  1.00 63.66           N  
ATOM   2151  H   ASP A 148      32.840  22.878 -46.252  1.00 63.66           H  
ATOM   2152  CA  ASP A 148      33.488  20.963 -45.605  1.00 63.66           C  
ATOM   2153  HA  ASP A 148      33.953  20.261 -46.297  1.00 63.66           H  
ATOM   2154  C   ASP A 148      32.668  20.136 -44.609  1.00 63.66           C  
ATOM   2155  CB  ASP A 148      34.611  21.726 -44.887  1.00 63.66           C  
ATOM   2156  HB2 ASP A 148      34.180  22.538 -44.301  1.00 63.66           H  
ATOM   2157  HB3 ASP A 148      35.104  21.042 -44.196  1.00 63.66           H  
ATOM   2158  O   ASP A 148      32.858  18.922 -44.525  1.00 63.66           O  
ATOM   2159  CG  ASP A 148      35.677  22.282 -45.838  1.00 63.66           C  
ATOM   2160  OD1 ASP A 148      35.670  21.893 -47.031  1.00 63.66           O  
ATOM   2161  OD2 ASP A 148      36.515  23.067 -45.341  1.00 63.66           O  
ATOM   2162  N   ILE A 149      31.694  20.744 -43.919  1.00 65.69           N  
ATOM   2163  H   ILE A 149      31.610  21.747 -44.005  1.00 65.69           H  
ATOM   2164  CA  ILE A 149      30.778  20.029 -43.012  1.00 65.69           C  
ATOM   2165  HA  ILE A 149      31.374  19.464 -42.295  1.00 65.69           H  
ATOM   2166  C   ILE A 149      29.925  19.012 -43.784  1.00 65.69           C  
ATOM   2167  CB  ILE A 149      29.896  21.029 -42.226  1.00 65.69           C  
ATOM   2168  HB  ILE A 149      29.434  21.714 -42.937  1.00 65.69           H  
ATOM   2169  O   ILE A 149      29.802  17.857 -43.364  1.00 65.69           O  
ATOM   2170  CG1 ILE A 149      30.749  21.843 -41.226  1.00 65.69           C  
ATOM   2171 HG12 ILE A 149      31.688  22.143 -41.692  1.00 65.69           H  
ATOM   2172 HG13 ILE A 149      31.008  21.215 -40.374  1.00 65.69           H  
ATOM   2173  CG2 ILE A 149      28.776  20.300 -41.453  1.00 65.69           C  
ATOM   2174 HG21 ILE A 149      28.082  19.821 -42.144  1.00 65.69           H  
ATOM   2175 HG22 ILE A 149      29.206  19.546 -40.792  1.00 65.69           H  
ATOM   2176 HG23 ILE A 149      28.198  21.008 -40.860  1.00 65.69           H  
ATOM   2177  CD1 ILE A 149      30.049  23.112 -40.718  1.00 65.69           C  
ATOM   2178 HD11 ILE A 149      29.737  23.729 -41.561  1.00 65.69           H  
ATOM   2179 HD12 ILE A 149      30.747  23.683 -40.106  1.00 65.69           H  
ATOM   2180 HD13 ILE A 149      29.181  22.860 -40.109  1.00 65.69           H  
ATOM   2181  N   LEU A 150      29.352  19.408 -44.926  1.00 66.06           N  
ATOM   2182  H   LEU A 150      29.489  20.365 -45.221  1.00 66.06           H  
ATOM   2183  CA  LEU A 150      28.546  18.512 -45.763  1.00 66.06           C  
ATOM   2184  HA  LEU A 150      27.774  18.053 -45.146  1.00 66.06           H  
ATOM   2185  C   LEU A 150      29.387  17.364 -46.331  1.00 66.06           C  
ATOM   2186  CB  LEU A 150      27.884  19.314 -46.897  1.00 66.06           C  
ATOM   2187  HB2 LEU A 150      27.480  18.615 -47.630  1.00 66.06           H  
ATOM   2188  HB3 LEU A 150      28.652  19.905 -47.396  1.00 66.06           H  
ATOM   2189  O   LEU A 150      28.963  16.205 -46.286  1.00 66.06           O  
ATOM   2190  CG  LEU A 150      26.748  20.247 -46.442  1.00 66.06           C  
ATOM   2191  HG  LEU A 150      27.102  20.907 -45.650  1.00 66.06           H  
ATOM   2192  CD1 LEU A 150      26.295  21.103 -47.624  1.00 66.06           C  
ATOM   2193 HD11 LEU A 150      25.506  21.783 -47.303  1.00 66.06           H  
ATOM   2194 HD12 LEU A 150      27.134  21.698 -47.984  1.00 66.06           H  
ATOM   2195 HD13 LEU A 150      25.924  20.472 -48.431  1.00 66.06           H  
ATOM   2196  CD2 LEU A 150      25.535  19.468 -45.923  1.00 66.06           C  
ATOM   2197 HD21 LEU A 150      25.791  18.934 -45.008  1.00 66.06           H  
ATOM   2198 HD22 LEU A 150      25.190  18.762 -46.679  1.00 66.06           H  
ATOM   2199 HD23 LEU A 150      24.729  20.164 -45.693  1.00 66.06           H  
ATOM   2200  N   ASN A 151      30.598  17.659 -46.804  1.00 73.56           N  
ATOM   2201  H   ASN A 151      30.876  18.629 -46.835  1.00 73.56           H  
ATOM   2202  CA  ASN A 151      31.536  16.659 -47.304  1.00 73.56           C  
ATOM   2203  HA  ASN A 151      31.033  16.050 -48.056  1.00 73.56           H  
ATOM   2204  C   ASN A 151      31.990  15.704 -46.190  1.00 73.56           C  
ATOM   2205  CB  ASN A 151      32.725  17.374 -47.967  1.00 73.56           C  
ATOM   2206  HB2 ASN A 151      33.525  16.657 -48.148  1.00 73.56           H  
ATOM   2207  HB3 ASN A 151      33.109  18.145 -47.300  1.00 73.56           H  
ATOM   2208  O   ASN A 151      32.055  14.496 -46.423  1.00 73.56           O  
ATOM   2209  CG  ASN A 151      32.372  17.995 -49.310  1.00 73.56           C  
ATOM   2210  ND2 ASN A 151      33.100  19.000 -49.734  1.00 73.56           N  
ATOM   2211 HD21 ASN A 151      33.770  19.439 -49.119  1.00 73.56           H  
ATOM   2212 HD22 ASN A 151      32.829  19.418 -50.613  1.00 73.56           H  
ATOM   2213  OD1 ASN A 151      31.481  17.547 -50.015  1.00 73.56           O  
ATOM   2214  N   ALA A 152      32.236  16.202 -44.974  1.00 65.50           N  
ATOM   2215  H   ALA A 152      32.220  17.205 -44.854  1.00 65.50           H  
ATOM   2216  CA  ALA A 152      32.604  15.392 -43.814  1.00 65.50           C  
ATOM   2217  HA  ALA A 152      33.452  14.763 -44.087  1.00 65.50           H  
ATOM   2218  C   ALA A 152      31.464  14.463 -43.367  1.00 65.50           C  
ATOM   2219  CB  ALA A 152      33.047  16.319 -42.676  1.00 65.50           C  
ATOM   2220  HB1 ALA A 152      33.344  15.727 -41.810  1.00 65.50           H  
ATOM   2221  HB2 ALA A 152      32.233  16.985 -42.392  1.00 65.50           H  
ATOM   2222  HB3 ALA A 152      33.897  16.920 -43.000  1.00 65.50           H  
ATOM   2223  O   ALA A 152      31.692  13.269 -43.154  1.00 65.50           O  
ATOM   2224  N   ASN A 153      30.229  14.971 -43.294  1.00 75.31           N  
ATOM   2225  H   ASN A 153      30.109  15.965 -43.430  1.00 75.31           H  
ATOM   2226  CA  ASN A 153      29.051  14.153 -42.992  1.00 75.31           C  
ATOM   2227  HA  ASN A 153      29.226  13.613 -42.061  1.00 75.31           H  
ATOM   2228  C   ASN A 153      28.830  13.083 -44.064  1.00 75.31           C  
ATOM   2229  CB  ASN A 153      27.816  15.058 -42.831  1.00 75.31           C  
ATOM   2230  HB2 ASN A 153      26.914  14.476 -43.024  1.00 75.31           H  
ATOM   2231  HB3 ASN A 153      27.850  15.873 -43.554  1.00 75.31           H  
ATOM   2232  O   ASN A 153      28.659  11.907 -43.742  1.00 75.31           O  
ATOM   2233  CG  ASN A 153      27.677  15.623 -41.429  1.00 75.31           C  
ATOM   2234  ND2 ASN A 153      26.824  16.602 -41.246  1.00 75.31           N  
ATOM   2235 HD21 ASN A 153      26.331  17.012 -42.026  1.00 75.31           H  
ATOM   2236 HD22 ASN A 153      26.761  16.971 -40.307  1.00 75.31           H  
ATOM   2237  OD1 ASN A 153      28.285  15.164 -40.476  1.00 75.31           O  
ATOM   2238  N   THR A 154      28.928  13.462 -45.339  1.00 80.50           N  
ATOM   2239  H   THR A 154      29.054  14.444 -45.536  1.00 80.50           H  
ATOM   2240  CA  THR A 154      28.815  12.527 -46.465  1.00 80.50           C  
ATOM   2241  HA  THR A 154      27.854  12.017 -46.400  1.00 80.50           H  
ATOM   2242  C   THR A 154      29.917  11.465 -46.418  1.00 80.50           C  
ATOM   2243  CB  THR A 154      28.860  13.284 -47.801  1.00 80.50           C  
ATOM   2244  HB  THR A 154      29.836  13.749 -47.933  1.00 80.50           H  
ATOM   2245  O   THR A 154      29.651  10.283 -46.639  1.00 80.50           O  
ATOM   2246  CG2 THR A 154      28.568  12.368 -48.989  1.00 80.50           C  
ATOM   2247 HG21 THR A 154      28.520  12.966 -49.898  1.00 80.50           H  
ATOM   2248 HG22 THR A 154      27.610  11.869 -48.842  1.00 80.50           H  
ATOM   2249 HG23 THR A 154      29.360  11.626 -49.090  1.00 80.50           H  
ATOM   2250  OG1 THR A 154      27.869  14.280 -47.826  1.00 80.50           O  
ATOM   2251  HG1 THR A 154      28.186  15.036 -47.327  1.00 80.50           H  
ATOM   2252  N   ALA A 155      31.152  11.844 -46.075  1.00 79.88           N  
ATOM   2253  H   ALA A 155      31.335  12.828 -45.937  1.00 79.88           H  
ATOM   2254  CA  ALA A 155      32.271  10.918 -45.934  1.00 79.88           C  
ATOM   2255  HA  ALA A 155      32.345  10.322 -46.844  1.00 79.88           H  
ATOM   2256  C   ALA A 155      32.072   9.941 -44.767  1.00 79.88           C  
ATOM   2257  CB  ALA A 155      33.568  11.720 -45.781  1.00 79.88           C  
ATOM   2258  HB1 ALA A 155      34.414  11.038 -45.691  1.00 79.88           H  
ATOM   2259  HB2 ALA A 155      33.715  12.356 -46.654  1.00 79.88           H  
ATOM   2260  HB3 ALA A 155      33.522  12.347 -44.890  1.00 79.88           H  
ATOM   2261  O   ALA A 155      32.330   8.748 -44.925  1.00 79.88           O  
ATOM   2262  N   ARG A 156      31.571  10.413 -43.618  1.00 83.19           N  
ATOM   2263  H   ARG A 156      31.408  11.406 -43.543  1.00 83.19           H  
ATOM   2264  CA  ARG A 156      31.269   9.554 -42.463  1.00 83.19           C  
ATOM   2265  HA  ARG A 156      32.157   8.965 -42.232  1.00 83.19           H  
ATOM   2266  C   ARG A 156      30.160   8.552 -42.782  1.00 83.19           C  
ATOM   2267  CB  ARG A 156      30.922  10.428 -41.248  1.00 83.19           C  
ATOM   2268  HB2 ARG A 156      31.727  11.145 -41.088  1.00 83.19           H  
ATOM   2269  HB3 ARG A 156      30.004  10.980 -41.447  1.00 83.19           H  
ATOM   2270  O   ARG A 156      30.303   7.379 -42.448  1.00 83.19           O  
ATOM   2271  CG  ARG A 156      30.748   9.584 -39.974  1.00 83.19           C  
ATOM   2272  HG2 ARG A 156      31.667   9.032 -39.778  1.00 83.19           H  
ATOM   2273  HG3 ARG A 156      29.933   8.874 -40.112  1.00 83.19           H  
ATOM   2274  CD  ARG A 156      30.420  10.471 -38.768  1.00 83.19           C  
ATOM   2275  HD2 ARG A 156      31.231  11.181 -38.605  1.00 83.19           H  
ATOM   2276  HD3 ARG A 156      29.523  11.048 -38.995  1.00 83.19           H  
ATOM   2277  NE  ARG A 156      30.169   9.666 -37.553  1.00 83.19           N  
ATOM   2278  HE  ARG A 156      29.221   9.340 -37.428  1.00 83.19           H  
ATOM   2279  NH1 ARG A 156      32.268   9.772 -36.611  1.00 83.19           N  
ATOM   2280 HH11 ARG A 156      32.589  10.325 -37.393  1.00 83.19           H  
ATOM   2281 HH12 ARG A 156      32.879   9.590 -35.827  1.00 83.19           H  
ATOM   2282  NH2 ARG A 156      30.638   8.710 -35.532  1.00 83.19           N  
ATOM   2283 HH21 ARG A 156      31.274   8.556 -34.763  1.00 83.19           H  
ATOM   2284 HH22 ARG A 156      29.673   8.427 -35.433  1.00 83.19           H  
ATOM   2285  CZ  ARG A 156      31.024   9.386 -36.579  1.00 83.19           C  
ATOM   2286  N   VAL A 157      29.090   8.985 -43.452  1.00 84.88           N  
ATOM   2287  H   VAL A 157      29.026   9.972 -43.661  1.00 84.88           H  
ATOM   2288  CA  VAL A 157      27.990   8.102 -43.880  1.00 84.88           C  
ATOM   2289  HA  VAL A 157      27.612   7.565 -43.010  1.00 84.88           H  
ATOM   2290  C   VAL A 157      28.490   7.044 -44.865  1.00 84.88           C  
ATOM   2291  CB  VAL A 157      26.825   8.921 -44.471  1.00 84.88           C  
ATOM   2292  HB  VAL A 157      27.210   9.589 -45.241  1.00 84.88           H  
ATOM   2293  O   VAL A 157      28.210   5.862 -44.674  1.00 84.88           O  
ATOM   2294  CG1 VAL A 157      25.740   8.032 -45.092  1.00 84.88           C  
ATOM   2295 HG11 VAL A 157      24.900   8.646 -45.416  1.00 84.88           H  
ATOM   2296 HG12 VAL A 157      26.126   7.508 -45.966  1.00 84.88           H  
ATOM   2297 HG13 VAL A 157      25.385   7.302 -44.364  1.00 84.88           H  
ATOM   2298  CG2 VAL A 157      26.149   9.758 -43.377  1.00 84.88           C  
ATOM   2299 HG21 VAL A 157      25.388  10.398 -43.824  1.00 84.88           H  
ATOM   2300 HG22 VAL A 157      26.872  10.394 -42.866  1.00 84.88           H  
ATOM   2301 HG23 VAL A 157      25.676   9.106 -42.643  1.00 84.88           H  
ATOM   2302  N   LYS A 158      29.306   7.432 -45.856  1.00 84.44           N  
ATOM   2303  H   LYS A 158      29.478   8.419 -45.977  1.00 84.44           H  
ATOM   2304  CA  LYS A 158      29.953   6.481 -46.779  1.00 84.44           C  
ATOM   2305  HA  LYS A 158      29.186   5.893 -47.283  1.00 84.44           H  
ATOM   2306  C   LYS A 158      30.831   5.466 -46.041  1.00 84.44           C  
ATOM   2307  CB  LYS A 158      30.778   7.238 -47.832  1.00 84.44           C  
ATOM   2308  HB2 LYS A 158      31.384   8.001 -47.344  1.00 84.44           H  
ATOM   2309  HB3 LYS A 158      31.450   6.532 -48.321  1.00 84.44           H  
ATOM   2310  O   LYS A 158      30.769   4.281 -46.347  1.00 84.44           O  
ATOM   2311  CG  LYS A 158      29.897   7.881 -48.914  1.00 84.44           C  
ATOM   2312  HG2 LYS A 158      29.172   8.554 -48.456  1.00 84.44           H  
ATOM   2313  HG3 LYS A 158      29.353   7.096 -49.439  1.00 84.44           H  
ATOM   2314  CD  LYS A 158      30.754   8.661 -49.921  1.00 84.44           C  
ATOM   2315  HD2 LYS A 158      31.472   7.980 -50.378  1.00 84.44           H  
ATOM   2316  HD3 LYS A 158      31.289   9.452 -49.397  1.00 84.44           H  
ATOM   2317  CE  LYS A 158      29.858   9.271 -51.006  1.00 84.44           C  
ATOM   2318  HE2 LYS A 158      29.279   8.469 -51.464  1.00 84.44           H  
ATOM   2319  HE3 LYS A 158      29.151   9.953 -50.533  1.00 84.44           H  
ATOM   2320  NZ  LYS A 158      30.643   9.983 -52.047  1.00 84.44           N  
ATOM   2321  HZ1 LYS A 158      30.026  10.360 -52.752  1.00 84.44           H  
ATOM   2322  HZ2 LYS A 158      31.167  10.748 -51.647  1.00 84.44           H  
ATOM   2323  HZ3 LYS A 158      31.283   9.349 -52.505  1.00 84.44           H  
ATOM   2324  N   HIS A 159      31.598   5.909 -45.044  1.00 87.62           N  
ATOM   2325  H   HIS A 159      31.636   6.903 -44.873  1.00 87.62           H  
ATOM   2326  CA  HIS A 159      32.448   5.025 -44.243  1.00 87.62           C  
ATOM   2327  HA  HIS A 159      33.094   4.462 -44.916  1.00 87.62           H  
ATOM   2328  C   HIS A 159      31.621   4.013 -43.436  1.00 87.62           C  
ATOM   2329  CB  HIS A 159      33.331   5.884 -43.325  1.00 87.62           C  
ATOM   2330  HB2 HIS A 159      33.683   6.748 -43.889  1.00 87.62           H  
ATOM   2331  HB3 HIS A 159      32.746   6.251 -42.482  1.00 87.62           H  
ATOM   2332  O   HIS A 159      31.941   2.829 -43.407  1.00 87.62           O  
ATOM   2333  CG  HIS A 159      34.549   5.169 -42.801  1.00 87.62           C  
ATOM   2334  CD2 HIS A 159      34.600   3.974 -42.131  1.00 87.62           C  
ATOM   2335  HD2 HIS A 159      33.765   3.348 -41.856  1.00 87.62           H  
ATOM   2336  ND1 HIS A 159      35.846   5.611 -42.929  1.00 87.62           N  
ATOM   2337  HD1 HIS A 159      36.157   6.411 -43.462  1.00 87.62           H  
ATOM   2338  CE1 HIS A 159      36.652   4.708 -42.352  1.00 87.62           C  
ATOM   2339  HE1 HIS A 159      37.731   4.751 -42.335  1.00 87.62           H  
ATOM   2340  NE2 HIS A 159      35.936   3.695 -41.853  1.00 87.62           N  
ATOM   2341  N   LEU A 160      30.530   4.458 -42.807  1.00 89.38           N  
ATOM   2342  H   LEU A 160      30.313   5.443 -42.860  1.00 89.38           H  
ATOM   2343  CA  LEU A 160      29.626   3.577 -42.063  1.00 89.38           C  
ATOM   2344  HA  LEU A 160      30.207   3.006 -41.338  1.00 89.38           H  
ATOM   2345  C   LEU A 160      28.940   2.546 -42.970  1.00 89.38           C  
ATOM   2346  CB  LEU A 160      28.579   4.436 -41.332  1.00 89.38           C  
ATOM   2347  HB2 LEU A 160      28.163   5.151 -42.041  1.00 89.38           H  
ATOM   2348  HB3 LEU A 160      27.763   3.794 -41.000  1.00 89.38           H  
ATOM   2349  O   LEU A 160      28.773   1.397 -42.560  1.00 89.38           O  
ATOM   2350  CG  LEU A 160      29.131   5.191 -40.111  1.00 89.38           C  
ATOM   2351  HG  LEU A 160      30.062   5.695 -40.369  1.00 89.38           H  
ATOM   2352  CD1 LEU A 160      28.121   6.242 -39.651  1.00 89.38           C  
ATOM   2353 HD11 LEU A 160      27.954   6.958 -40.457  1.00 89.38           H  
ATOM   2354 HD12 LEU A 160      28.509   6.773 -38.782  1.00 89.38           H  
ATOM   2355 HD13 LEU A 160      27.174   5.766 -39.397  1.00 89.38           H  
ATOM   2356  CD2 LEU A 160      29.391   4.247 -38.934  1.00 89.38           C  
ATOM   2357 HD21 LEU A 160      30.116   3.486 -39.219  1.00 89.38           H  
ATOM   2358 HD22 LEU A 160      28.463   3.760 -38.634  1.00 89.38           H  
ATOM   2359 HD23 LEU A 160      29.794   4.811 -38.093  1.00 89.38           H  
ATOM   2360  N   LEU A 161      28.571   2.937 -44.194  1.00 87.69           N  
ATOM   2361  H   LEU A 161      28.691   3.907 -44.448  1.00 87.69           H  
ATOM   2362  CA  LEU A 161      27.995   2.030 -45.187  1.00 87.69           C  
ATOM   2363  HA  LEU A 161      27.157   1.508 -44.724  1.00 87.69           H  
ATOM   2364  C   LEU A 161      29.009   0.965 -45.629  1.00 87.69           C  
ATOM   2365  CB  LEU A 161      27.473   2.855 -46.377  1.00 87.69           C  
ATOM   2366  HB2 LEU A 161      28.310   3.392 -46.823  1.00 87.69           H  
ATOM   2367  HB3 LEU A 161      26.760   3.593 -46.009  1.00 87.69           H  
ATOM   2368  O   LEU A 161      28.690  -0.223 -45.592  1.00 87.69           O  
ATOM   2369  CG  LEU A 161      26.796   2.011 -47.474  1.00 87.69           C  
ATOM   2370  HG  LEU A 161      27.489   1.251 -47.837  1.00 87.69           H  
ATOM   2371  CD1 LEU A 161      25.525   1.326 -46.966  1.00 87.69           C  
ATOM   2372 HD11 LEU A 161      24.838   2.063 -46.549  1.00 87.69           H  
ATOM   2373 HD12 LEU A 161      25.779   0.581 -46.212  1.00 87.69           H  
ATOM   2374 HD13 LEU A 161      25.039   0.810 -47.794  1.00 87.69           H  
ATOM   2375  CD2 LEU A 161      26.426   2.914 -48.650  1.00 87.69           C  
ATOM   2376 HD21 LEU A 161      25.720   3.680 -48.332  1.00 87.69           H  
ATOM   2377 HD22 LEU A 161      27.325   3.383 -49.049  1.00 87.69           H  
ATOM   2378 HD23 LEU A 161      25.974   2.313 -49.439  1.00 87.69           H  
ATOM   2379  N   LEU A 162      30.234   1.387 -45.961  1.00 88.88           N  
ATOM   2380  H   LEU A 162      30.408   2.381 -45.987  1.00 88.88           H  
ATOM   2381  CA  LEU A 162      31.337   0.491 -46.314  1.00 88.88           C  
ATOM   2382  HA  LEU A 162      31.064  -0.061 -47.213  1.00 88.88           H  
ATOM   2383  C   LEU A 162      31.604  -0.530 -45.198  1.00 88.88           C  
ATOM   2384  CB  LEU A 162      32.591   1.348 -46.580  1.00 88.88           C  
ATOM   2385  HB2 LEU A 162      32.848   1.883 -45.666  1.00 88.88           H  
ATOM   2386  HB3 LEU A 162      32.371   2.088 -47.349  1.00 88.88           H  
ATOM   2387  O   LEU A 162      31.685  -1.730 -45.450  1.00 88.88           O  
ATOM   2388  CG  LEU A 162      33.809   0.515 -47.016  1.00 88.88           C  
ATOM   2389  HG  LEU A 162      33.898  -0.378 -46.398  1.00 88.88           H  
ATOM   2390  CD1 LEU A 162      33.674   0.100 -48.472  1.00 88.88           C  
ATOM   2391 HD11 LEU A 162      33.808   0.961 -49.126  1.00 88.88           H  
ATOM   2392 HD12 LEU A 162      32.693  -0.337 -48.658  1.00 88.88           H  
ATOM   2393 HD13 LEU A 162      34.437  -0.650 -48.679  1.00 88.88           H  
ATOM   2394  CD2 LEU A 162      35.100   1.313 -46.858  1.00 88.88           C  
ATOM   2395 HD21 LEU A 162      35.062   2.225 -47.453  1.00 88.88           H  
ATOM   2396 HD22 LEU A 162      35.945   0.710 -47.191  1.00 88.88           H  
ATOM   2397 HD23 LEU A 162      35.246   1.562 -45.807  1.00 88.88           H  
ATOM   2398  N   PHE A 163      31.681  -0.052 -43.954  1.00 92.12           N  
ATOM   2399  H   PHE A 163      31.643   0.949 -43.827  1.00 92.12           H  
ATOM   2400  CA  PHE A 163      31.899  -0.891 -42.779  1.00 92.12           C  
ATOM   2401  HA  PHE A 163      32.857  -1.403 -42.878  1.00 92.12           H  
ATOM   2402  C   PHE A 163      30.809  -1.960 -42.627  1.00 92.12           C  
ATOM   2403  CB  PHE A 163      31.943   0.015 -41.542  1.00 92.12           C  
ATOM   2404  HB2 PHE A 163      32.725   0.761 -41.680  1.00 92.12           H  
ATOM   2405  HB3 PHE A 163      30.996   0.545 -41.440  1.00 92.12           H  
ATOM   2406  O   PHE A 163      31.106  -3.133 -42.393  1.00 92.12           O  
ATOM   2407  CG  PHE A 163      32.216  -0.745 -40.265  1.00 92.12           C  
ATOM   2408  CD1 PHE A 163      31.164  -1.346 -39.546  1.00 92.12           C  
ATOM   2409  HD1 PHE A 163      30.146  -1.258 -39.894  1.00 92.12           H  
ATOM   2410  CD2 PHE A 163      33.543  -0.915 -39.842  1.00 92.12           C  
ATOM   2411  HD2 PHE A 163      34.356  -0.499 -40.419  1.00 92.12           H  
ATOM   2412  CE1 PHE A 163      31.443  -2.120 -38.408  1.00 92.12           C  
ATOM   2413  HE1 PHE A 163      30.641  -2.619 -37.883  1.00 92.12           H  
ATOM   2414  CE2 PHE A 163      33.821  -1.684 -38.703  1.00 92.12           C  
ATOM   2415  HE2 PHE A 163      34.853  -1.833 -38.423  1.00 92.12           H  
ATOM   2416  CZ  PHE A 163      32.771  -2.291 -37.988  1.00 92.12           C  
ATOM   2417  HZ  PHE A 163      32.977  -2.919 -37.133  1.00 92.12           H  
ATOM   2418  N   ARG A 164      29.537  -1.565 -42.783  1.00 92.25           N  
ATOM   2419  H   ARG A 164      29.366  -0.594 -42.998  1.00 92.25           H  
ATOM   2420  CA  ARG A 164      28.396  -2.481 -42.668  1.00 92.25           C  
ATOM   2421  HA  ARG A 164      28.476  -3.013 -41.720  1.00 92.25           H  
ATOM   2422  C   ARG A 164      28.424  -3.557 -43.755  1.00 92.25           C  
ATOM   2423  CB  ARG A 164      27.091  -1.672 -42.680  1.00 92.25           C  
ATOM   2424  HB2 ARG A 164      27.120  -0.946 -41.867  1.00 92.25           H  
ATOM   2425  HB3 ARG A 164      27.017  -1.130 -43.622  1.00 92.25           H  
ATOM   2426  O   ARG A 164      28.120  -4.704 -43.446  1.00 92.25           O  
ATOM   2427  CG  ARG A 164      25.850  -2.562 -42.510  1.00 92.25           C  
ATOM   2428  HG2 ARG A 164      25.905  -3.103 -41.565  1.00 92.25           H  
ATOM   2429  HG3 ARG A 164      25.810  -3.282 -43.327  1.00 92.25           H  
ATOM   2430  CD  ARG A 164      24.569  -1.720 -42.550  1.00 92.25           C  
ATOM   2431  HD2 ARG A 164      24.639  -1.022 -43.384  1.00 92.25           H  
ATOM   2432  HD3 ARG A 164      24.490  -1.136 -41.633  1.00 92.25           H  
ATOM   2433  NE  ARG A 164      23.378  -2.567 -42.763  1.00 92.25           N  
ATOM   2434  HE  ARG A 164      23.291  -2.978 -43.682  1.00 92.25           H  
ATOM   2435  NH1 ARG A 164      22.412  -2.425 -40.675  1.00 92.25           N  
ATOM   2436 HH11 ARG A 164      21.706  -2.731 -40.021  1.00 92.25           H  
ATOM   2437 HH12 ARG A 164      23.205  -1.899 -40.336  1.00 92.25           H  
ATOM   2438  NH2 ARG A 164      21.418  -3.610 -42.280  1.00 92.25           N  
ATOM   2439 HH21 ARG A 164      21.383  -3.985 -43.217  1.00 92.25           H  
ATOM   2440 HH22 ARG A 164      20.687  -3.846 -41.624  1.00 92.25           H  
ATOM   2441  CZ  ARG A 164      22.414  -2.858 -41.905  1.00 92.25           C  
ATOM   2442  N   GLN A 165      28.797  -3.210 -44.987  1.00 90.88           N  
ATOM   2443  H   GLN A 165      29.028  -2.244 -45.172  1.00 90.88           H  
ATOM   2444  CA  GLN A 165      28.938  -4.183 -46.076  1.00 90.88           C  
ATOM   2445  HA  GLN A 165      28.026  -4.775 -46.151  1.00 90.88           H  
ATOM   2446  C   GLN A 165      30.081  -5.172 -45.811  1.00 90.88           C  
ATOM   2447  CB  GLN A 165      29.148  -3.449 -47.409  1.00 90.88           C  
ATOM   2448  HB2 GLN A 165      29.935  -2.704 -47.293  1.00 90.88           H  
ATOM   2449  HB3 GLN A 165      29.469  -4.170 -48.161  1.00 90.88           H  
ATOM   2450  O   GLN A 165      29.892  -6.373 -45.973  1.00 90.88           O  
ATOM   2451  CG  GLN A 165      27.861  -2.777 -47.913  1.00 90.88           C  
ATOM   2452  HG2 GLN A 165      27.100  -3.543 -48.058  1.00 90.88           H  
ATOM   2453  HG3 GLN A 165      27.494  -2.063 -47.176  1.00 90.88           H  
ATOM   2454  CD  GLN A 165      28.076  -2.035 -49.230  1.00 90.88           C  
ATOM   2455  NE2 GLN A 165      27.116  -2.046 -50.125  1.00 90.88           N  
ATOM   2456 HE21 GLN A 165      27.373  -1.700 -51.039  1.00 90.88           H  
ATOM   2457 HE22 GLN A 165      26.383  -2.739 -50.073  1.00 90.88           H  
ATOM   2458  OE1 GLN A 165      29.109  -1.433 -49.476  1.00 90.88           O  
ATOM   2459  N   ALA A 166      31.234  -4.694 -45.336  1.00 90.31           N  
ATOM   2460  H   ALA A 166      31.348  -3.694 -45.251  1.00 90.31           H  
ATOM   2461  CA  ALA A 166      32.406  -5.540 -45.105  1.00 90.31           C  
ATOM   2462  HA  ALA A 166      32.557  -6.171 -45.981  1.00 90.31           H  
ATOM   2463  C   ALA A 166      32.261  -6.479 -43.888  1.00 90.31           C  
ATOM   2464  CB  ALA A 166      33.619  -4.613 -44.971  1.00 90.31           C  
ATOM   2465  HB1 ALA A 166      34.527  -5.207 -44.866  1.00 90.31           H  
ATOM   2466  HB2 ALA A 166      33.507  -3.974 -44.096  1.00 90.31           H  
ATOM   2467  HB3 ALA A 166      33.711  -3.992 -45.862  1.00 90.31           H  
ATOM   2468  O   ALA A 166      32.667  -7.638 -43.945  1.00 90.31           O  
ATOM   2469  N   HIS A 167      31.675  -6.005 -42.781  1.00 90.75           N  
ATOM   2470  H   HIS A 167      31.418  -5.028 -42.768  1.00 90.75           H  
ATOM   2471  CA  HIS A 167      31.613  -6.761 -41.519  1.00 90.75           C  
ATOM   2472  HA  HIS A 167      32.229  -7.655 -41.618  1.00 90.75           H  
ATOM   2473  C   HIS A 167      30.214  -7.279 -41.155  1.00 90.75           C  
ATOM   2474  CB  HIS A 167      32.239  -5.931 -40.392  1.00 90.75           C  
ATOM   2475  HB2 HIS A 167      31.661  -5.017 -40.256  1.00 90.75           H  
ATOM   2476  HB3 HIS A 167      32.200  -6.497 -39.461  1.00 90.75           H  
ATOM   2477  O   HIS A 167      30.061  -7.936 -40.125  1.00 90.75           O  
ATOM   2478  CG  HIS A 167      33.679  -5.576 -40.662  1.00 90.75           C  
ATOM   2479  CD2 HIS A 167      34.158  -4.326 -40.941  1.00 90.75           C  
ATOM   2480  HD2 HIS A 167      33.572  -3.420 -40.995  1.00 90.75           H  
ATOM   2481  ND1 HIS A 167      34.746  -6.448 -40.758  1.00 90.75           N  
ATOM   2482  HD1 HIS A 167      34.720  -7.457 -40.721  1.00 90.75           H  
ATOM   2483  CE1 HIS A 167      35.837  -5.736 -41.085  1.00 90.75           C  
ATOM   2484  HE1 HIS A 167      36.818  -6.148 -41.271  1.00 90.75           H  
ATOM   2485  NE2 HIS A 167      35.527  -4.435 -41.196  1.00 90.75           N  
ATOM   2486  N   SER A 168      29.196  -7.006 -41.981  1.00 89.12           N  
ATOM   2487  H   SER A 168      29.388  -6.433 -42.790  1.00 89.12           H  
ATOM   2488  CA  SER A 168      27.790  -7.413 -41.776  1.00 89.12           C  
ATOM   2489  HA  SER A 168      27.212  -6.976 -42.590  1.00 89.12           H  
ATOM   2490  C   SER A 168      27.132  -6.897 -40.482  1.00 89.12           C  
ATOM   2491  CB  SER A 168      27.638  -8.934 -41.903  1.00 89.12           C  
ATOM   2492  HB2 SER A 168      28.154  -9.422 -41.076  1.00 89.12           H  
ATOM   2493  HB3 SER A 168      26.582  -9.202 -41.855  1.00 89.12           H  
ATOM   2494  O   SER A 168      26.042  -7.334 -40.126  1.00 89.12           O  
ATOM   2495  OG  SER A 168      28.171  -9.405 -43.126  1.00 89.12           O  
ATOM   2496  HG  SER A 168      28.750  -8.738 -43.502  1.00 89.12           H  
ATOM   2497  N   VAL A 169      27.766  -5.955 -39.780  1.00 92.31           N  
ATOM   2498  H   VAL A 169      28.649  -5.627 -40.144  1.00 92.31           H  
ATOM   2499  CA  VAL A 169      27.302  -5.348 -38.522  1.00 92.31           C  
ATOM   2500  HA  VAL A 169      26.230  -5.506 -38.409  1.00 92.31           H  
ATOM   2501  C   VAL A 169      27.535  -3.844 -38.587  1.00 92.31           C  
ATOM   2502  CB  VAL A 169      28.016  -6.000 -37.315  1.00 92.31           C  
ATOM   2503  HB  VAL A 169      29.043  -6.237 -37.593  1.00 92.31           H  
ATOM   2504  O   VAL A 169      28.498  -3.383 -39.202  1.00 92.31           O  
ATOM   2505  CG1 VAL A 169      28.075  -5.126 -36.062  1.00 92.31           C  
ATOM   2506 HG11 VAL A 169      28.724  -4.269 -36.242  1.00 92.31           H  
ATOM   2507 HG12 VAL A 169      27.074  -4.794 -35.784  1.00 92.31           H  
ATOM   2508 HG13 VAL A 169      28.490  -5.706 -35.237  1.00 92.31           H  
ATOM   2509  CG2 VAL A 169      27.304  -7.298 -36.920  1.00 92.31           C  
ATOM   2510 HG21 VAL A 169      27.831  -7.779 -36.096  1.00 92.31           H  
ATOM   2511 HG22 VAL A 169      26.279  -7.083 -36.616  1.00 92.31           H  
ATOM   2512 HG23 VAL A 169      27.288  -7.983 -37.767  1.00 92.31           H  
ATOM   2513  N   SER A 170      26.664  -3.050 -37.958  1.00 93.12           N  
ATOM   2514  H   SER A 170      25.934  -3.464 -37.396  1.00 93.12           H  
ATOM   2515  CA  SER A 170      26.892  -1.606 -37.887  1.00 93.12           C  
ATOM   2516  HA  SER A 170      27.275  -1.289 -38.857  1.00 93.12           H  
ATOM   2517  C   SER A 170      27.961  -1.248 -36.846  1.00 93.12           C  
ATOM   2518  CB  SER A 170      25.588  -0.833 -37.681  1.00 93.12           C  
ATOM   2519  HB2 SER A 170      25.772   0.221 -37.889  1.00 93.12           H  
ATOM   2520  HB3 SER A 170      24.831  -1.195 -38.377  1.00 93.12           H  
ATOM   2521  O   SER A 170      28.053  -1.830 -35.765  1.00 93.12           O  
ATOM   2522  OG  SER A 170      25.109  -0.945 -36.367  1.00 93.12           O  
ATOM   2523  HG  SER A 170      24.392  -1.583 -36.361  1.00 93.12           H  
ATOM   2524  N   PHE A 171      28.778  -0.236 -37.138  1.00 94.31           N  
ATOM   2525  H   PHE A 171      28.745   0.171 -38.062  1.00 94.31           H  
ATOM   2526  CA  PHE A 171      29.814   0.220 -36.205  1.00 94.31           C  
ATOM   2527  HA  PHE A 171      30.483  -0.612 -35.984  1.00 94.31           H  
ATOM   2528  C   PHE A 171      29.224   0.706 -34.867  1.00 94.31           C  
ATOM   2529  CB  PHE A 171      30.615   1.328 -36.891  1.00 94.31           C  
ATOM   2530  HB2 PHE A 171      29.959   2.180 -37.068  1.00 94.31           H  
ATOM   2531  HB3 PHE A 171      30.967   0.970 -37.858  1.00 94.31           H  
ATOM   2532  O   PHE A 171      29.799   0.477 -33.803  1.00 94.31           O  
ATOM   2533  CG  PHE A 171      31.812   1.784 -36.088  1.00 94.31           C  
ATOM   2534  CD1 PHE A 171      31.720   2.914 -35.256  1.00 94.31           C  
ATOM   2535  HD1 PHE A 171      30.794   3.466 -35.184  1.00 94.31           H  
ATOM   2536  CD2 PHE A 171      33.014   1.060 -36.154  1.00 94.31           C  
ATOM   2537  HD2 PHE A 171      33.091   0.194 -36.796  1.00 94.31           H  
ATOM   2538  CE1 PHE A 171      32.829   3.313 -34.493  1.00 94.31           C  
ATOM   2539  HE1 PHE A 171      32.751   4.175 -33.847  1.00 94.31           H  
ATOM   2540  CE2 PHE A 171      34.123   1.464 -35.393  1.00 94.31           C  
ATOM   2541  HE2 PHE A 171      35.050   0.913 -35.460  1.00 94.31           H  
ATOM   2542  CZ  PHE A 171      34.033   2.590 -34.559  1.00 94.31           C  
ATOM   2543  HZ  PHE A 171      34.888   2.894 -33.974  1.00 94.31           H  
ATOM   2544  N   SER A 172      28.048   1.338 -34.905  1.00 92.38           N  
ATOM   2545  H   SER A 172      27.574   1.429 -35.793  1.00 92.38           H  
ATOM   2546  CA  SER A 172      27.303   1.800 -33.726  1.00 92.38           C  
ATOM   2547  HA  SER A 172      27.983   2.330 -33.059  1.00 92.38           H  
ATOM   2548  C   SER A 172      26.668   0.665 -32.912  1.00 92.38           C  
ATOM   2549  CB  SER A 172      26.207   2.777 -34.168  1.00 92.38           C  
ATOM   2550  HB2 SER A 172      25.553   3.002 -33.326  1.00 92.38           H  
ATOM   2551  HB3 SER A 172      26.666   3.703 -34.514  1.00 92.38           H  
ATOM   2552  O   SER A 172      26.343   0.859 -31.738  1.00 92.38           O  
ATOM   2553  OG  SER A 172      25.458   2.210 -35.226  1.00 92.38           O  
ATOM   2554  HG  SER A 172      24.553   2.528 -35.197  1.00 92.38           H  
ATOM   2555  N   GLU A 173      26.494  -0.533 -33.477  1.00 93.31           N  
ATOM   2556  H   GLU A 173      26.672  -0.654 -34.464  1.00 93.31           H  
ATOM   2557  CA  GLU A 173      26.092  -1.713 -32.703  1.00 93.31           C  
ATOM   2558  HA  GLU A 173      25.241  -1.454 -32.073  1.00 93.31           H  
ATOM   2559  C   GLU A 173      27.219  -2.173 -31.776  1.00 93.31           C  
ATOM   2560  CB  GLU A 173      25.639  -2.857 -33.616  1.00 93.31           C  
ATOM   2561  HB2 GLU A 173      26.266  -2.882 -34.508  1.00 93.31           H  
ATOM   2562  HB3 GLU A 173      25.767  -3.806 -33.095  1.00 93.31           H  
ATOM   2563  O   GLU A 173      26.952  -2.428 -30.599  1.00 93.31           O  
ATOM   2564  CG  GLU A 173      24.161  -2.732 -34.010  1.00 93.31           C  
ATOM   2565  HG2 GLU A 173      23.546  -3.154 -33.216  1.00 93.31           H  
ATOM   2566  HG3 GLU A 173      23.899  -1.678 -34.101  1.00 93.31           H  
ATOM   2567  CD  GLU A 173      23.886  -3.451 -35.336  1.00 93.31           C  
ATOM   2568  OE1 GLU A 173      23.233  -2.817 -36.197  1.00 93.31           O  
ATOM   2569  OE2 GLU A 173      24.456  -4.537 -35.560  1.00 93.31           O  
ATOM   2570  N   LEU A 174      28.465  -2.196 -32.266  1.00 94.25           N  
ATOM   2571  H   LEU A 174      28.577  -1.962 -33.242  1.00 94.25           H  
ATOM   2572  CA  LEU A 174      29.646  -2.661 -31.525  1.00 94.25           C  
ATOM   2573  HA  LEU A 174      29.385  -3.561 -30.968  1.00 94.25           H  
ATOM   2574  C   LEU A 174      30.167  -1.649 -30.500  1.00 94.25           C  
ATOM   2575  CB  LEU A 174      30.770  -2.996 -32.523  1.00 94.25           C  
ATOM   2576  HB2 LEU A 174      31.654  -3.302 -31.964  1.00 94.25           H  
ATOM   2577  HB3 LEU A 174      31.023  -2.094 -33.079  1.00 94.25           H  
ATOM   2578  O   LEU A 174      30.764  -2.028 -29.488  1.00 94.25           O  
ATOM   2579  CG  LEU A 174      30.421  -4.105 -33.528  1.00 94.25           C  
ATOM   2580  HG  LEU A 174      29.552  -3.794 -34.108  1.00 94.25           H  
ATOM   2581  CD1 LEU A 174      31.590  -4.311 -34.488  1.00 94.25           C  
ATOM   2582 HD11 LEU A 174      31.823  -3.373 -34.992  1.00 94.25           H  
ATOM   2583 HD12 LEU A 174      32.469  -4.664 -33.948  1.00 94.25           H  
ATOM   2584 HD13 LEU A 174      31.314  -5.048 -35.242  1.00 94.25           H  
ATOM   2585  CD2 LEU A 174      30.107  -5.426 -32.824  1.00 94.25           C  
ATOM   2586 HD21 LEU A 174      30.925  -5.706 -32.160  1.00 94.25           H  
ATOM   2587 HD22 LEU A 174      29.977  -6.209 -33.571  1.00 94.25           H  
ATOM   2588 HD23 LEU A 174      29.174  -5.344 -32.265  1.00 94.25           H  
ATOM   2589  N   THR A 175      29.960  -0.360 -30.756  1.00 96.12           N  
ATOM   2590  H   THR A 175      29.473  -0.119 -31.608  1.00 96.12           H  
ATOM   2591  CA  THR A 175      30.626   0.726 -30.031  1.00 96.12           C  
ATOM   2592  HA  THR A 175      31.294   0.302 -29.281  1.00 96.12           H  
ATOM   2593  C   THR A 175      29.651   1.631 -29.289  1.00 96.12           C  
ATOM   2594  CB  THR A 175      31.504   1.555 -30.969  1.00 96.12           C  
ATOM   2595  HB  THR A 175      32.040   2.275 -30.351  1.00 96.12           H  
ATOM   2596  O   THR A 175      28.493   1.778 -29.672  1.00 96.12           O  
ATOM   2597  CG2 THR A 175      32.510   0.706 -31.737  1.00 96.12           C  
ATOM   2598 HG21 THR A 175      32.028   0.172 -32.556  1.00 96.12           H  
ATOM   2599 HG22 THR A 175      33.277   1.358 -32.154  1.00 96.12           H  
ATOM   2600 HG23 THR A 175      32.971  -0.015 -31.061  1.00 96.12           H  
ATOM   2601  OG1 THR A 175      30.732   2.237 -31.923  1.00 96.12           O  
ATOM   2602  HG1 THR A 175      30.608   1.637 -32.662  1.00 96.12           H  
ATOM   2603  N   ARG A 176      30.104   2.245 -28.193  1.00 93.56           N  
ATOM   2604  H   ARG A 176      31.086   2.137 -27.982  1.00 93.56           H  
ATOM   2605  CA  ARG A 176      29.395   3.361 -27.552  1.00 93.56           C  
ATOM   2606  HA  ARG A 176      28.375   3.402 -27.934  1.00 93.56           H  
ATOM   2607  C   ARG A 176      30.072   4.661 -27.962  1.00 93.56           C  
ATOM   2608  CB  ARG A 176      29.316   3.189 -26.026  1.00 93.56           C  
ATOM   2609  HB2 ARG A 176      28.641   3.947 -25.629  1.00 93.56           H  
ATOM   2610  HB3 ARG A 176      28.903   2.207 -25.795  1.00 93.56           H  
ATOM   2611  O   ARG A 176      31.293   4.721 -28.016  1.00 93.56           O  
ATOM   2612  CG  ARG A 176      30.680   3.341 -25.342  1.00 93.56           C  
ATOM   2613  HG2 ARG A 176      31.062   4.345 -25.530  1.00 93.56           H  
ATOM   2614  HG3 ARG A 176      31.367   2.597 -25.745  1.00 93.56           H  
ATOM   2615  CD  ARG A 176      30.596   3.174 -23.830  1.00 93.56           C  
ATOM   2616  HD2 ARG A 176      29.906   3.922 -23.439  1.00 93.56           H  
ATOM   2617  HD3 ARG A 176      30.215   2.178 -23.603  1.00 93.56           H  
ATOM   2618  NE  ARG A 176      31.928   3.344 -23.223  1.00 93.56           N  
ATOM   2619  HE  ARG A 176      32.713   3.295 -23.856  1.00 93.56           H  
ATOM   2620  NH1 ARG A 176      31.245   3.635 -21.054  1.00 93.56           N  
ATOM   2621 HH11 ARG A 176      30.286   3.597 -21.368  1.00 93.56           H  
ATOM   2622 HH12 ARG A 176      31.465   3.825 -20.086  1.00 93.56           H  
ATOM   2623  NH2 ARG A 176      33.424   3.634 -21.534  1.00 93.56           N  
ATOM   2624 HH21 ARG A 176      34.178   3.557 -22.201  1.00 93.56           H  
ATOM   2625 HH22 ARG A 176      33.634   3.783 -20.557  1.00 93.56           H  
ATOM   2626  CZ  ARG A 176      32.192   3.532 -21.944  1.00 93.56           C  
ATOM   2627  N   THR A 177      29.294   5.707 -28.180  1.00 90.19           N  
ATOM   2628  H   THR A 177      28.289   5.621 -28.122  1.00 90.19           H  
ATOM   2629  CA  THR A 177      29.837   7.008 -28.567  1.00 90.19           C  
ATOM   2630  HA  THR A 177      30.647   6.864 -29.281  1.00 90.19           H  
ATOM   2631  C   THR A 177      30.395   7.749 -27.359  1.00 90.19           C  
ATOM   2632  CB  THR A 177      28.760   7.855 -29.247  1.00 90.19           C  
ATOM   2633  HB  THR A 177      29.133   8.867 -29.402  1.00 90.19           H  
ATOM   2634  O   THR A 177      29.681   7.973 -26.378  1.00 90.19           O  
ATOM   2635  CG2 THR A 177      28.359   7.260 -30.596  1.00 90.19           C  
ATOM   2636 HG21 THR A 177      29.232   7.216 -31.248  1.00 90.19           H  
ATOM   2637 HG22 THR A 177      27.604   7.897 -31.056  1.00 90.19           H  
ATOM   2638 HG23 THR A 177      27.950   6.258 -30.470  1.00 90.19           H  
ATOM   2639  OG1 THR A 177      27.608   7.887 -28.431  1.00 90.19           O  
ATOM   2640  HG1 THR A 177      27.875   8.253 -27.585  1.00 90.19           H  
ATOM   2641  N   PHE A 178      31.647   8.183 -27.438  1.00 88.44           N  
ATOM   2642  H   PHE A 178      32.205   7.903 -28.231  1.00 88.44           H  
ATOM   2643  CA  PHE A 178      32.175   9.210 -26.543  1.00 88.44           C  
ATOM   2644  HA  PHE A 178      31.643   9.185 -25.592  1.00 88.44           H  
ATOM   2645  C   PHE A 178      31.905  10.605 -27.112  1.00 88.44           C  
ATOM   2646  CB  PHE A 178      33.661   8.945 -26.264  1.00 88.44           C  
ATOM   2647  HB2 PHE A 178      34.118   9.886 -25.956  1.00 88.44           H  
ATOM   2648  HB3 PHE A 178      34.154   8.632 -27.185  1.00 88.44           H  
ATOM   2649  O   PHE A 178      32.209  10.890 -28.266  1.00 88.44           O  
ATOM   2650  CG  PHE A 178      33.991   7.923 -25.191  1.00 88.44           C  
ATOM   2651  CD1 PHE A 178      32.998   7.267 -24.431  1.00 88.44           C  
ATOM   2652  HD1 PHE A 178      31.947   7.398 -24.642  1.00 88.44           H  
ATOM   2653  CD2 PHE A 178      35.346   7.692 -24.896  1.00 88.44           C  
ATOM   2654  HD2 PHE A 178      36.111   8.181 -25.481  1.00 88.44           H  
ATOM   2655  CE1 PHE A 178      33.362   6.474 -23.332  1.00 88.44           C  
ATOM   2656  HE1 PHE A 178      32.586   6.063 -22.703  1.00 88.44           H  
ATOM   2657  CE2 PHE A 178      35.712   6.870 -23.818  1.00 88.44           C  
ATOM   2658  HE2 PHE A 178      36.758   6.738 -23.582  1.00 88.44           H  
ATOM   2659  CZ  PHE A 178      34.720   6.284 -23.016  1.00 88.44           C  
ATOM   2660  HZ  PHE A 178      35.016   5.719 -22.144  1.00 88.44           H  
ATOM   2661  N   GLN A 179      31.338  11.499 -26.302  1.00 85.62           N  
ATOM   2662  H   GLN A 179      31.056  11.225 -25.372  1.00 85.62           H  
ATOM   2663  CA  GLN A 179      31.097  12.880 -26.739  1.00 85.62           C  
ATOM   2664  HA  GLN A 179      30.652  12.876 -27.734  1.00 85.62           H  
ATOM   2665  C   GLN A 179      32.400  13.682 -26.841  1.00 85.62           C  
ATOM   2666  CB  GLN A 179      30.124  13.571 -25.778  1.00 85.62           C  
ATOM   2667  HB2 GLN A 179      30.076  14.628 -26.039  1.00 85.62           H  
ATOM   2668  HB3 GLN A 179      30.498  13.487 -24.758  1.00 85.62           H  
ATOM   2669  O   GLN A 179      32.527  14.534 -27.710  1.00 85.62           O  
ATOM   2670  CG  GLN A 179      28.702  12.993 -25.858  1.00 85.62           C  
ATOM   2671  HG2 GLN A 179      28.714  11.938 -25.585  1.00 85.62           H  
ATOM   2672  HG3 GLN A 179      28.336  13.081 -26.881  1.00 85.62           H  
ATOM   2673  CD  GLN A 179      27.731  13.720 -24.933  1.00 85.62           C  
ATOM   2674  NE2 GLN A 179      26.471  13.349 -24.922  1.00 85.62           N  
ATOM   2675 HE21 GLN A 179      25.866  13.897 -24.327  1.00 85.62           H  
ATOM   2676 HE22 GLN A 179      26.118  12.658 -25.569  1.00 85.62           H  
ATOM   2677  OE1 GLN A 179      28.082  14.615 -24.187  1.00 85.62           O  
ATOM   2678  N   SER A 180      33.375  13.390 -25.976  1.00 88.94           N  
ATOM   2679  H   SER A 180      33.238  12.621 -25.335  1.00 88.94           H  
ATOM   2680  CA  SER A 180      34.674  14.063 -25.959  1.00 88.94           C  
ATOM   2681  HA  SER A 180      34.615  14.977 -26.550  1.00 88.94           H  
ATOM   2682  C   SER A 180      35.766  13.184 -26.564  1.00 88.94           C  
ATOM   2683  CB  SER A 180      35.015  14.477 -24.526  1.00 88.94           C  
ATOM   2684  HB2 SER A 180      34.954  13.608 -23.870  1.00 88.94           H  
ATOM   2685  HB3 SER A 180      34.287  15.216 -24.191  1.00 88.94           H  
ATOM   2686  O   SER A 180      35.952  12.037 -26.155  1.00 88.94           O  
ATOM   2687  OG  SER A 180      36.316  15.031 -24.448  1.00 88.94           O  
ATOM   2688  HG  SER A 180      36.263  15.823 -23.908  1.00 88.94           H  
ATOM   2689  N   ASP A 181      36.554  13.755 -27.478  1.00 90.81           N  
ATOM   2690  H   ASP A 181      36.291  14.654 -27.855  1.00 90.81           H  
ATOM   2691  CA  ASP A 181      37.765  13.132 -28.032  1.00 90.81           C  
ATOM   2692  HA  ASP A 181      37.510  12.156 -28.443  1.00 90.81           H  
ATOM   2693  C   ASP A 181      38.869  12.925 -26.986  1.00 90.81           C  
ATOM   2694  CB  ASP A 181      38.323  14.011 -29.158  1.00 90.81           C  
ATOM   2695  HB2 ASP A 181      39.288  13.609 -29.468  1.00 90.81           H  
ATOM   2696  HB3 ASP A 181      38.479  15.025 -28.788  1.00 90.81           H  
ATOM   2697  O   ASP A 181      39.786  12.127 -27.191  1.00 90.81           O  
ATOM   2698  CG  ASP A 181      37.405  14.024 -30.370  1.00 90.81           C  
ATOM   2699  OD1 ASP A 181      37.193  12.930 -30.924  1.00 90.81           O  
ATOM   2700  OD2 ASP A 181      36.823  15.078 -30.677  1.00 90.81           O  
ATOM   2701  N   LYS A 182      38.785  13.622 -25.844  1.00 91.88           N  
ATOM   2702  H   LYS A 182      37.982  14.225 -25.736  1.00 91.88           H  
ATOM   2703  CA  LYS A 182      39.774  13.568 -24.758  1.00 91.88           C  
ATOM   2704  HA  LYS A 182      40.738  13.290 -25.183  1.00 91.88           H  
ATOM   2705  C   LYS A 182      39.474  12.495 -23.712  1.00 91.88           C  
ATOM   2706  CB  LYS A 182      39.925  14.953 -24.107  1.00 91.88           C  
ATOM   2707  HB2 LYS A 182      40.672  14.886 -23.316  1.00 91.88           H  
ATOM   2708  HB3 LYS A 182      38.980  15.234 -23.644  1.00 91.88           H  
ATOM   2709  O   LYS A 182      40.308  12.261 -22.841  1.00 91.88           O  
ATOM   2710  CG  LYS A 182      40.352  16.073 -25.069  1.00 91.88           C  
ATOM   2711  HG2 LYS A 182      39.561  16.249 -25.797  1.00 91.88           H  
ATOM   2712  HG3 LYS A 182      40.477  16.985 -24.485  1.00 91.88           H  
ATOM   2713  CD  LYS A 182      41.664  15.779 -25.813  1.00 91.88           C  
ATOM   2714  HD2 LYS A 182      41.494  14.966 -26.519  1.00 91.88           H  
ATOM   2715  HD3 LYS A 182      42.440  15.491 -25.103  1.00 91.88           H  
ATOM   2716  CE  LYS A 182      42.102  17.028 -26.584  1.00 91.88           C  
ATOM   2717  HE2 LYS A 182      42.428  17.793 -25.879  1.00 91.88           H  
ATOM   2718  HE3 LYS A 182      41.237  17.410 -27.126  1.00 91.88           H  
ATOM   2719  NZ  LYS A 182      43.171  16.720 -27.559  1.00 91.88           N  
ATOM   2720  HZ1 LYS A 182      42.792  16.070 -28.233  1.00 91.88           H  
ATOM   2721  HZ2 LYS A 182      43.983  16.297 -27.132  1.00 91.88           H  
ATOM   2722  HZ3 LYS A 182      43.426  17.537 -28.094  1.00 91.88           H  
ATOM   2723  N   THR A 183      38.322  11.827 -23.776  1.00 90.81           N  
ATOM   2724  H   THR A 183      37.665  12.043 -24.513  1.00 90.81           H  
ATOM   2725  CA  THR A 183      37.974  10.789 -22.800  1.00 90.81           C  
ATOM   2726  HA  THR A 183      38.108  11.214 -21.805  1.00 90.81           H  
ATOM   2727  C   THR A 183      38.901   9.583 -22.931  1.00 90.81           C  
ATOM   2728  CB  THR A 183      36.511  10.355 -22.925  1.00 90.81           C  
ATOM   2729  HB  THR A 183      36.357   9.869 -23.888  1.00 90.81           H  
ATOM   2730  O   THR A 183      39.075   9.021 -24.011  1.00 90.81           O  
ATOM   2731  CG2 THR A 183      36.088   9.427 -21.785  1.00 90.81           C  
ATOM   2732 HG21 THR A 183      36.220   9.921 -20.823  1.00 90.81           H  
ATOM   2733 HG22 THR A 183      35.038   9.163 -21.913  1.00 90.81           H  
ATOM   2734 HG23 THR A 183      36.678   8.511 -21.800  1.00 90.81           H  
ATOM   2735  OG1 THR A 183      35.662  11.474 -22.836  1.00 90.81           O  
ATOM   2736  HG1 THR A 183      35.762  11.862 -21.963  1.00 90.81           H  
ATOM   2737  N   MET A 184      39.489   9.177 -21.809  1.00 92.31           N  
ATOM   2738  H   MET A 184      39.300   9.684 -20.956  1.00 92.31           H  
ATOM   2739  CA  MET A 184      40.453   8.084 -21.736  1.00 92.31           C  
ATOM   2740  HA  MET A 184      41.071   8.108 -22.634  1.00 92.31           H  
ATOM   2741  C   MET A 184      39.747   6.721 -21.684  1.00 92.31           C  
ATOM   2742  CB  MET A 184      41.366   8.299 -20.518  1.00 92.31           C  
ATOM   2743  HB2 MET A 184      42.074   7.473 -20.446  1.00 92.31           H  
ATOM   2744  HB3 MET A 184      40.761   8.301 -19.611  1.00 92.31           H  
ATOM   2745  O   MET A 184      38.781   6.537 -20.944  1.00 92.31           O  
ATOM   2746  CG  MET A 184      42.159   9.613 -20.586  1.00 92.31           C  
ATOM   2747  HG2 MET A 184      41.458  10.447 -20.638  1.00 92.31           H  
ATOM   2748  HG3 MET A 184      42.725   9.725 -19.662  1.00 92.31           H  
ATOM   2749  SD  MET A 184      43.306   9.758 -21.984  1.00 92.31           S  
ATOM   2750  CE  MET A 184      44.660   8.732 -21.379  1.00 92.31           C  
ATOM   2751  HE1 MET A 184      45.447   8.678 -22.131  1.00 92.31           H  
ATOM   2752  HE2 MET A 184      45.069   9.169 -20.468  1.00 92.31           H  
ATOM   2753  HE3 MET A 184      44.288   7.732 -21.156  1.00 92.31           H  
ATOM   2754  N   SER A 185      40.245   5.751 -22.449  1.00 94.81           N  
ATOM   2755  H   SER A 185      40.986   5.987 -23.094  1.00 94.81           H  
ATOM   2756  CA  SER A 185      39.797   4.354 -22.420  1.00 94.81           C  
ATOM   2757  HA  SER A 185      39.344   4.151 -21.449  1.00 94.81           H  
ATOM   2758  C   SER A 185      40.978   3.402 -22.600  1.00 94.81           C  
ATOM   2759  CB  SER A 185      38.731   4.099 -23.494  1.00 94.81           C  
ATOM   2760  HB2 SER A 185      39.157   4.263 -24.484  1.00 94.81           H  
ATOM   2761  HB3 SER A 185      37.904   4.794 -23.352  1.00 94.81           H  
ATOM   2762  O   SER A 185      41.968   3.729 -23.261  1.00 94.81           O  
ATOM   2763  OG  SER A 185      38.239   2.772 -23.408  1.00 94.81           O  
ATOM   2764  HG  SER A 185      38.229   2.398 -24.292  1.00 94.81           H  
ATOM   2765  N   TRP A 186      40.865   2.215 -22.003  1.00 96.69           N  
ATOM   2766  H   TRP A 186      40.012   2.028 -21.495  1.00 96.69           H  
ATOM   2767  CA  TRP A 186      41.769   1.090 -22.247  1.00 96.69           C  
ATOM   2768  HA  TRP A 186      42.804   1.430 -22.256  1.00 96.69           H  
ATOM   2769  C   TRP A 186      41.481   0.425 -23.591  1.00 96.69           C  
ATOM   2770  CB  TRP A 186      41.588   0.052 -21.136  1.00 96.69           C  
ATOM   2771  HB2 TRP A 186      42.196  -0.819 -21.380  1.00 96.69           H  
ATOM   2772  HB3 TRP A 186      40.549  -0.278 -21.114  1.00 96.69           H  
ATOM   2773  O   TRP A 186      42.411   0.101 -24.327  1.00 96.69           O  
ATOM   2774  CG  TRP A 186      41.980   0.510 -19.771  1.00 96.69           C  
ATOM   2775  CD1 TRP A 186      41.144   0.839 -18.761  1.00 96.69           C  
ATOM   2776  HD1 TRP A 186      40.066   0.803 -18.821  1.00 96.69           H  
ATOM   2777  CD2 TRP A 186      43.324   0.630 -19.231  1.00 96.69           C  
ATOM   2778  CE2 TRP A 186      43.234   1.055 -17.873  1.00 96.69           C  
ATOM   2779  CE3 TRP A 186      44.608   0.384 -19.748  1.00 96.69           C  
ATOM   2780  HE3 TRP A 186      44.710   0.019 -20.759  1.00 96.69           H  
ATOM   2781  NE1 TRP A 186      41.879   1.122 -17.626  1.00 96.69           N  
ATOM   2782  HE1 TRP A 186      41.464   1.201 -16.709  1.00 96.69           H  
ATOM   2783  CH2 TRP A 186      45.635   1.025 -17.621  1.00 96.69           C  
ATOM   2784  HH2 TRP A 186      46.522   1.140 -17.016  1.00 96.69           H  
ATOM   2785  CZ2 TRP A 186      44.367   1.280 -17.077  1.00 96.69           C  
ATOM   2786  HZ2 TRP A 186      44.268   1.599 -16.050  1.00 96.69           H  
ATOM   2787  CZ3 TRP A 186      45.741   0.551 -18.938  1.00 96.69           C  
ATOM   2788  HZ3 TRP A 186      46.711   0.271 -19.322  1.00 96.69           H  
ATOM   2789  N   ASP A 187      40.193   0.248 -23.883  1.00 97.25           N  
ATOM   2790  H   ASP A 187      39.500   0.607 -23.241  1.00 97.25           H  
ATOM   2791  CA  ASP A 187      39.696  -0.505 -25.025  1.00 97.25           C  
ATOM   2792  HA  ASP A 187      40.518  -1.085 -25.443  1.00 97.25           H  
ATOM   2793  C   ASP A 187      39.155   0.451 -26.094  1.00 97.25           C  
ATOM   2794  CB  ASP A 187      38.625  -1.514 -24.584  1.00 97.25           C  
ATOM   2795  HB2 ASP A 187      38.316  -2.090 -25.455  1.00 97.25           H  
ATOM   2796  HB3 ASP A 187      37.755  -0.967 -24.219  1.00 97.25           H  
ATOM   2797  O   ASP A 187      38.380   1.367 -25.787  1.00 97.25           O  
ATOM   2798  CG  ASP A 187      39.096  -2.494 -23.498  1.00 97.25           C  
ATOM   2799  OD1 ASP A 187      40.125  -3.177 -23.687  1.00 97.25           O  
ATOM   2800  OD2 ASP A 187      38.396  -2.610 -22.469  1.00 97.25           O  
ATOM   2801  N   TRP A 188      39.547   0.217 -27.342  1.00 97.69           N  
ATOM   2802  H   TRP A 188      40.204  -0.534 -27.499  1.00 97.69           H  
ATOM   2803  CA  TRP A 188      39.145   1.003 -28.504  1.00 97.69           C  
ATOM   2804  HA  TRP A 188      38.269   1.604 -28.259  1.00 97.69           H  
ATOM   2805  C   TRP A 188      38.778   0.092 -29.665  1.00 97.69           C  
ATOM   2806  CB  TRP A 188      40.274   1.956 -28.905  1.00 97.69           C  
ATOM   2807  HB2 TRP A 188      41.209   1.400 -28.979  1.00 97.69           H  
ATOM   2808  HB3 TRP A 188      40.055   2.362 -29.893  1.00 97.69           H  
ATOM   2809  O   TRP A 188      39.499  -0.859 -29.965  1.00 97.69           O  
ATOM   2810  CG  TRP A 188      40.447   3.107 -27.969  1.00 97.69           C  
ATOM   2811  CD1 TRP A 188      41.212   3.121 -26.854  1.00 97.69           C  
ATOM   2812  HD1 TRP A 188      41.801   2.285 -26.505  1.00 97.69           H  
ATOM   2813  CD2 TRP A 188      39.754   4.389 -27.998  1.00 97.69           C  
ATOM   2814  CE2 TRP A 188      40.160   5.142 -26.857  1.00 97.69           C  
ATOM   2815  CE3 TRP A 188      38.786   4.968 -28.849  1.00 97.69           C  
ATOM   2816  HE3 TRP A 188      38.450   4.420 -29.717  1.00 97.69           H  
ATOM   2817  NE1 TRP A 188      41.084   4.341 -26.219  1.00 97.69           N  
ATOM   2818  HE1 TRP A 188      41.550   4.577 -25.355  1.00 97.69           H  
ATOM   2819  CH2 TRP A 188      38.633   6.935 -27.412  1.00 97.69           C  
ATOM   2820  HH2 TRP A 188      38.182   7.888 -27.178  1.00 97.69           H  
ATOM   2821  CZ2 TRP A 188      39.603   6.392 -26.555  1.00 97.69           C  
ATOM   2822  HZ2 TRP A 188      39.886   6.919 -25.656  1.00 97.69           H  
ATOM   2823  CZ3 TRP A 188      38.235   6.231 -28.562  1.00 97.69           C  
ATOM   2824  HZ3 TRP A 188      37.482   6.650 -29.213  1.00 97.69           H  
ATOM   2825  N   VAL A 189      37.673   0.417 -30.329  1.00 97.50           N  
ATOM   2826  H   VAL A 189      37.126   1.214 -30.034  1.00 97.50           H  
ATOM   2827  CA  VAL A 189      37.278  -0.186 -31.597  1.00 97.50           C  
ATOM   2828  HA  VAL A 189      37.875  -1.086 -31.744  1.00 97.50           H  
ATOM   2829  C   VAL A 189      37.581   0.798 -32.718  1.00 97.50           C  
ATOM   2830  CB  VAL A 189      35.806  -0.617 -31.600  1.00 97.50           C  
ATOM   2831  HB  VAL A 189      35.186   0.262 -31.421  1.00 97.50           H  
ATOM   2832  O   VAL A 189      37.206   1.970 -32.643  1.00 97.50           O  
ATOM   2833  CG1 VAL A 189      35.390  -1.242 -32.935  1.00 97.50           C  
ATOM   2834 HG11 VAL A 189      36.042  -2.081 -33.178  1.00 97.50           H  
ATOM   2835 HG12 VAL A 189      35.462  -0.503 -33.733  1.00 97.50           H  
ATOM   2836 HG13 VAL A 189      34.356  -1.584 -32.887  1.00 97.50           H  
ATOM   2837  CG2 VAL A 189      35.535  -1.644 -30.495  1.00 97.50           C  
ATOM   2838 HG21 VAL A 189      36.177  -2.513 -30.637  1.00 97.50           H  
ATOM   2839 HG22 VAL A 189      35.740  -1.198 -29.522  1.00 97.50           H  
ATOM   2840 HG23 VAL A 189      34.490  -1.954 -30.526  1.00 97.50           H  
ATOM   2841  N   GLY A 190      38.277   0.314 -33.741  1.00 94.56           N  
ATOM   2842  H   GLY A 190      38.490  -0.673 -33.735  1.00 94.56           H  
ATOM   2843  CA  GLY A 190      38.626   1.073 -34.936  1.00 94.56           C  
ATOM   2844  HA2 GLY A 190      39.703   1.036 -35.097  1.00 94.56           H  
ATOM   2845  HA3 GLY A 190      38.341   2.117 -34.810  1.00 94.56           H  
ATOM   2846  C   GLY A 190      37.937   0.514 -36.172  1.00 94.56           C  
ATOM   2847  O   GLY A 190      37.973  -0.690 -36.390  1.00 94.56           O  
ATOM   2848  N   GLY A 191      37.330   1.381 -36.977  1.00 93.38           N  
ATOM   2849  H   GLY A 191      37.282   2.345 -36.677  1.00 93.38           H  
ATOM   2850  CA  GLY A 191      36.902   1.083 -38.343  1.00 93.38           C  
ATOM   2851  HA2 GLY A 191      37.074   0.036 -38.592  1.00 93.38           H  
ATOM   2852  HA3 GLY A 191      35.838   1.296 -38.456  1.00 93.38           H  
ATOM   2853  C   GLY A 191      37.681   1.972 -39.301  1.00 93.38           C  
ATOM   2854  O   GLY A 191      37.539   3.194 -39.243  1.00 93.38           O  
ATOM   2855  N   LEU A 192      38.560   1.383 -40.107  1.00 91.12           N  
ATOM   2856  H   LEU A 192      38.633   0.376 -40.086  1.00 91.12           H  
ATOM   2857  CA  LEU A 192      39.387   2.104 -41.072  1.00 91.12           C  
ATOM   2858  HA  LEU A 192      39.182   3.172 -41.003  1.00 91.12           H  
ATOM   2859  C   LEU A 192      38.998   1.665 -42.483  1.00 91.12           C  
ATOM   2860  CB  LEU A 192      40.890   1.902 -40.808  1.00 91.12           C  
ATOM   2861  HB2 LEU A 192      41.408   2.422 -41.614  1.00 91.12           H  
ATOM   2862  HB3 LEU A 192      41.126   0.840 -40.877  1.00 91.12           H  
ATOM   2863  O   LEU A 192      38.688   0.497 -42.709  1.00 91.12           O  
ATOM   2864  CG  LEU A 192      41.428   2.451 -39.477  1.00 91.12           C  
ATOM   2865  HG  LEU A 192      41.037   3.460 -39.349  1.00 91.12           H  
ATOM   2866  CD1 LEU A 192      41.103   1.574 -38.270  1.00 91.12           C  
ATOM   2867 HD11 LEU A 192      41.605   1.965 -37.385  1.00 91.12           H  
ATOM   2868 HD12 LEU A 192      40.033   1.581 -38.061  1.00 91.12           H  
ATOM   2869 HD13 LEU A 192      41.413   0.548 -38.472  1.00 91.12           H  
ATOM   2870  CD2 LEU A 192      42.944   2.572 -39.454  1.00 91.12           C  
ATOM   2871 HD21 LEU A 192      43.264   3.216 -40.273  1.00 91.12           H  
ATOM   2872 HD22 LEU A 192      43.396   1.585 -39.557  1.00 91.12           H  
ATOM   2873 HD23 LEU A 192      43.274   3.011 -38.512  1.00 91.12           H  
ATOM   2874  N   ALA A 193      39.026   2.600 -43.425  1.00 88.12           N  
ATOM   2875  H   ALA A 193      39.403   3.509 -43.196  1.00 88.12           H  
ATOM   2876  CA  ALA A 193      38.732   2.351 -44.832  1.00 88.12           C  
ATOM   2877  HA  ALA A 193      38.352   1.338 -44.963  1.00 88.12           H  
ATOM   2878  C   ALA A 193      40.010   2.476 -45.666  1.00 88.12           C  
ATOM   2879  CB  ALA A 193      37.642   3.321 -45.298  1.00 88.12           C  
ATOM   2880  HB1 ALA A 193      36.732   3.161 -44.720  1.00 88.12           H  
ATOM   2881  HB2 ALA A 193      37.983   4.349 -45.180  1.00 88.12           H  
ATOM   2882  HB3 ALA A 193      37.428   3.146 -46.353  1.00 88.12           H  
ATOM   2883  O   ALA A 193      40.936   3.184 -45.270  1.00 88.12           O  
ATOM   2884  N   ASP A 194      40.021   1.811 -46.820  1.00 84.69           N  
ATOM   2885  H   ASP A 194      39.193   1.289 -47.068  1.00 84.69           H  
ATOM   2886  CA  ASP A 194      41.047   1.943 -47.862  1.00 84.69           C  
ATOM   2887  HA  ASP A 194      40.826   1.189 -48.617  1.00 84.69           H  
ATOM   2888  C   ASP A 194      42.477   1.624 -47.379  1.00 84.69           C  
ATOM   2889  CB  ASP A 194      40.896   3.297 -48.580  1.00 84.69           C  
ATOM   2890  HB2 ASP A 194      41.176   4.099 -47.897  1.00 84.69           H  
ATOM   2891  HB3 ASP A 194      41.576   3.324 -49.431  1.00 84.69           H  
ATOM   2892  O   ASP A 194      43.444   2.306 -47.718  1.00 84.69           O  
ATOM   2893  CG  ASP A 194      39.470   3.541 -49.094  1.00 84.69           C  
ATOM   2894  OD1 ASP A 194      38.839   2.562 -49.557  1.00 84.69           O  
ATOM   2895  OD2 ASP A 194      39.005   4.703 -48.993  1.00 84.69           O  
ATOM   2896  N   ILE A 195      42.624   0.569 -46.568  1.00 84.69           N  
ATOM   2897  H   ILE A 195      41.813  -0.012 -46.409  1.00 84.69           H  
ATOM   2898  CA  ILE A 195      43.924   0.085 -46.093  1.00 84.69           C  
ATOM   2899  HA  ILE A 195      44.632   0.912 -46.141  1.00 84.69           H  
ATOM   2900  C   ILE A 195      44.458  -1.011 -47.006  1.00 84.69           C  
ATOM   2901  CB  ILE A 195      43.867  -0.367 -44.621  1.00 84.69           C  
ATOM   2902  HB  ILE A 195      43.070  -1.099 -44.496  1.00 84.69           H  
ATOM   2903  O   ILE A 195      43.853  -2.069 -47.171  1.00 84.69           O  
ATOM   2904  CG1 ILE A 195      43.547   0.882 -43.778  1.00 84.69           C  
ATOM   2905 HG12 ILE A 195      44.227   1.688 -44.056  1.00 84.69           H  
ATOM   2906 HG13 ILE A 195      42.530   1.211 -43.990  1.00 84.69           H  
ATOM   2907  CG2 ILE A 195      45.200  -1.016 -44.182  1.00 84.69           C  
ATOM   2908 HG21 ILE A 195      45.427  -1.886 -44.799  1.00 84.69           H  
ATOM   2909 HG22 ILE A 195      45.130  -1.390 -43.161  1.00 84.69           H  
ATOM   2910 HG23 ILE A 195      46.017  -0.299 -44.258  1.00 84.69           H  
ATOM   2911  CD1 ILE A 195      43.670   0.678 -42.276  1.00 84.69           C  
ATOM   2912 HD11 ILE A 195      42.958  -0.080 -41.949  1.00 84.69           H  
ATOM   2913 HD12 ILE A 195      43.455   1.642 -41.815  1.00 84.69           H  
ATOM   2914 HD13 ILE A 195      44.685   0.406 -41.987  1.00 84.69           H  
ATOM   2915  N   HIS A 196      45.664  -0.787 -47.522  1.00 83.44           N  
ATOM   2916  H   HIS A 196      46.100   0.108 -47.356  1.00 83.44           H  
ATOM   2917  CA  HIS A 196      46.375  -1.776 -48.316  1.00 83.44           C  
ATOM   2918  HA  HIS A 196      45.663  -2.204 -49.022  1.00 83.44           H  
ATOM   2919  C   HIS A 196      46.932  -2.917 -47.447  1.00 83.44           C  
ATOM   2920  CB  HIS A 196      47.471  -1.075 -49.123  1.00 83.44           C  
ATOM   2921  HB2 HIS A 196      48.271  -0.752 -48.457  1.00 83.44           H  
ATOM   2922  HB3 HIS A 196      47.052  -0.192 -49.606  1.00 83.44           H  
ATOM   2923  O   HIS A 196      47.540  -2.682 -46.399  1.00 83.44           O  
ATOM   2924  CG  HIS A 196      48.034  -1.969 -50.192  1.00 83.44           C  
ATOM   2925  CD2 HIS A 196      47.466  -2.238 -51.407  1.00 83.44           C  
ATOM   2926  HD2 HIS A 196      46.537  -1.834 -51.781  1.00 83.44           H  
ATOM   2927  ND1 HIS A 196      49.197  -2.695 -50.119  1.00 83.44           N  
ATOM   2928  HD1 HIS A 196      49.923  -2.590 -49.425  1.00 83.44           H  
ATOM   2929  CE1 HIS A 196      49.332  -3.385 -51.261  1.00 83.44           C  
ATOM   2930  HE1 HIS A 196      50.176  -4.007 -51.520  1.00 83.44           H  
ATOM   2931  NE2 HIS A 196      48.295  -3.144 -52.072  1.00 83.44           N  
ATOM   2932  N   ALA A 197      46.785  -4.161 -47.917  1.00 80.81           N  
ATOM   2933  H   ALA A 197      46.280  -4.283 -48.783  1.00 80.81           H  
ATOM   2934  CA  ALA A 197      47.153  -5.367 -47.172  1.00 80.81           C  
ATOM   2935  HA  ALA A 197      46.552  -5.405 -46.263  1.00 80.81           H  
ATOM   2936  C   ALA A 197      48.633  -5.404 -46.739  1.00 80.81           C  
ATOM   2937  CB  ALA A 197      46.796  -6.584 -48.034  1.00 80.81           C  
ATOM   2938  HB1 ALA A 197      45.731  -6.577 -48.265  1.00 80.81           H  
ATOM   2939  HB2 ALA A 197      47.368  -6.572 -48.962  1.00 80.81           H  
ATOM   2940  HB3 ALA A 197      47.027  -7.498 -47.487  1.00 80.81           H  
ATOM   2941  O   ALA A 197      48.942  -5.914 -45.665  1.00 80.81           O  
ATOM   2942  N   SER A 198      49.543  -4.799 -47.515  1.00 84.50           N  
ATOM   2943  H   SER A 198      49.224  -4.372 -48.373  1.00 84.50           H  
ATOM   2944  CA  SER A 198      50.981  -4.761 -47.193  1.00 84.50           C  
ATOM   2945  HA  SER A 198      51.334  -5.786 -47.081  1.00 84.50           H  
ATOM   2946  C   SER A 198      51.310  -4.028 -45.887  1.00 84.50           C  
ATOM   2947  CB  SER A 198      51.770  -4.111 -48.335  1.00 84.50           C  
ATOM   2948  HB2 SER A 198      51.533  -4.620 -49.269  1.00 84.50           H  
ATOM   2949  HB3 SER A 198      52.838  -4.221 -48.144  1.00 84.50           H  
ATOM   2950  O   SER A 198      52.360  -4.264 -45.298  1.00 84.50           O  
ATOM   2951  OG  SER A 198      51.451  -2.733 -48.449  1.00 84.50           O  
ATOM   2952  HG  SER A 198      52.109  -2.236 -47.958  1.00 84.50           H  
ATOM   2953  N   VAL A 199      50.437  -3.128 -45.422  1.00 84.38           N  
ATOM   2954  H   VAL A 199      49.575  -2.986 -45.928  1.00 84.38           H  
ATOM   2955  CA  VAL A 199      50.652  -2.355 -44.186  1.00 84.38           C  
ATOM   2956  HA  VAL A 199      51.715  -2.127 -44.100  1.00 84.38           H  
ATOM   2957  C   VAL A 199      50.278  -3.176 -42.942  1.00 84.38           C  
ATOM   2958  CB  VAL A 199      49.888  -1.013 -44.250  1.00 84.38           C  
ATOM   2959  HB  VAL A 199      48.817  -1.207 -44.191  1.00 84.38           H  
ATOM   2960  O   VAL A 199      50.699  -2.870 -41.829  1.00 84.38           O  
ATOM   2961  CG1 VAL A 199      50.281  -0.075 -43.104  1.00 84.38           C  
ATOM   2962 HG11 VAL A 199      50.008  -0.515 -42.145  1.00 84.38           H  
ATOM   2963 HG12 VAL A 199      49.761   0.877 -43.209  1.00 84.38           H  
ATOM   2964 HG13 VAL A 199      51.356   0.107 -43.116  1.00 84.38           H  
ATOM   2965  CG2 VAL A 199      50.176  -0.248 -45.553  1.00 84.38           C  
ATOM   2966 HG21 VAL A 199      49.796  -0.802 -46.412  1.00 84.38           H  
ATOM   2967 HG22 VAL A 199      51.248  -0.089 -45.666  1.00 84.38           H  
ATOM   2968 HG23 VAL A 199      49.673   0.719 -45.534  1.00 84.38           H  
ATOM   2969  N   LEU A 200      49.511  -4.260 -43.096  1.00 83.88           N  
ATOM   2970  H   LEU A 200      49.244  -4.543 -44.028  1.00 83.88           H  
ATOM   2971  CA  LEU A 200      49.031  -5.049 -41.960  1.00 83.88           C  
ATOM   2972  HA  LEU A 200      48.614  -4.370 -41.216  1.00 83.88           H  
ATOM   2973  C   LEU A 200      50.145  -5.822 -41.247  1.00 83.88           C  
ATOM   2974  CB  LEU A 200      47.932  -6.008 -42.430  1.00 83.88           C  
ATOM   2975  HB2 LEU A 200      48.322  -6.629 -43.236  1.00 83.88           H  
ATOM   2976  HB3 LEU A 200      47.681  -6.672 -41.602  1.00 83.88           H  
ATOM   2977  O   LEU A 200      50.097  -5.959 -40.023  1.00 83.88           O  
ATOM   2978  CG  LEU A 200      46.640  -5.321 -42.895  1.00 83.88           C  
ATOM   2979  HG  LEU A 200      46.848  -4.650 -43.728  1.00 83.88           H  
ATOM   2980  CD1 LEU A 200      45.673  -6.401 -43.362  1.00 83.88           C  
ATOM   2981 HD11 LEU A 200      44.706  -5.942 -43.566  1.00 83.88           H  
ATOM   2982 HD12 LEU A 200      46.055  -6.875 -44.266  1.00 83.88           H  
ATOM   2983 HD13 LEU A 200      45.542  -7.156 -42.588  1.00 83.88           H  
ATOM   2984  CD2 LEU A 200      45.954  -4.532 -41.775  1.00 83.88           C  
ATOM   2985 HD21 LEU A 200      45.016  -4.123 -42.150  1.00 83.88           H  
ATOM   2986 HD22 LEU A 200      46.578  -3.695 -41.463  1.00 83.88           H  
ATOM   2987 HD23 LEU A 200      45.750  -5.183 -40.924  1.00 83.88           H  
ATOM   2988  N   GLU A 201      51.157  -6.296 -41.974  1.00 83.88           N  
ATOM   2989  H   GLU A 201      51.134  -6.172 -42.976  1.00 83.88           H  
ATOM   2990  CA  GLU A 201      52.290  -7.031 -41.391  1.00 83.88           C  
ATOM   2991  HA  GLU A 201      51.920  -7.863 -40.792  1.00 83.88           H  
ATOM   2992  C   GLU A 201      53.133  -6.137 -40.469  1.00 83.88           C  
ATOM   2993  CB  GLU A 201      53.177  -7.597 -42.508  1.00 83.88           C  
ATOM   2994  HB2 GLU A 201      53.466  -6.787 -43.178  1.00 83.88           H  
ATOM   2995  HB3 GLU A 201      54.076  -8.008 -42.049  1.00 83.88           H  
ATOM   2996  O   GLU A 201      53.488  -6.520 -39.347  1.00 83.88           O  
ATOM   2997  CG  GLU A 201      52.488  -8.711 -43.310  1.00 83.88           C  
ATOM   2998  HG2 GLU A 201      51.616  -8.295 -43.816  1.00 83.88           H  
ATOM   2999  HG3 GLU A 201      52.143  -9.475 -42.614  1.00 83.88           H  
ATOM   3000  CD  GLU A 201      53.418  -9.355 -44.353  1.00 83.88           C  
ATOM   3001  OE1 GLU A 201      53.003 -10.390 -44.917  1.00 83.88           O  
ATOM   3002  OE2 GLU A 201      54.528  -8.818 -44.572  1.00 83.88           O  
ATOM   3003  N   SER A 202      53.400  -4.898 -40.893  1.00 86.00           N  
ATOM   3004  H   SER A 202      53.050  -4.605 -41.793  1.00 86.00           H  
ATOM   3005  CA  SER A 202      54.119  -3.918 -40.072  1.00 86.00           C  
ATOM   3006  HA  SER A 202      55.001  -4.404 -39.654  1.00 86.00           H  
ATOM   3007  C   SER A 202      53.267  -3.426 -38.896  1.00 86.00           C  
ATOM   3008  CB  SER A 202      54.601  -2.754 -40.942  1.00 86.00           C  
ATOM   3009  HB2 SER A 202      55.186  -2.066 -40.332  1.00 86.00           H  
ATOM   3010  HB3 SER A 202      55.233  -3.143 -41.740  1.00 86.00           H  
ATOM   3011  O   SER A 202      53.786  -3.229 -37.787  1.00 86.00           O  
ATOM   3012  OG  SER A 202      53.504  -2.069 -41.504  1.00 86.00           O  
ATOM   3013  HG  SER A 202      53.817  -1.387 -42.102  1.00 86.00           H  
ATOM   3014  N   LEU A 203      51.948  -3.303 -39.091  1.00 87.38           N  
ATOM   3015  H   LEU A 203      51.612  -3.369 -40.041  1.00 87.38           H  
ATOM   3016  CA  LEU A 203      50.998  -2.948 -38.039  1.00 87.38           C  
ATOM   3017  HA  LEU A 203      51.340  -2.013 -37.594  1.00 87.38           H  
ATOM   3018  C   LEU A 203      50.953  -4.009 -36.927  1.00 87.38           C  
ATOM   3019  CB  LEU A 203      49.613  -2.718 -38.674  1.00 87.38           C  
ATOM   3020  HB2 LEU A 203      49.249  -3.668 -39.066  1.00 87.38           H  
ATOM   3021  HB3 LEU A 203      49.715  -2.028 -39.512  1.00 87.38           H  
ATOM   3022  O   LEU A 203      50.948  -3.647 -35.747  1.00 87.38           O  
ATOM   3023  CG  LEU A 203      48.563  -2.153 -37.704  1.00 87.38           C  
ATOM   3024  HG  LEU A 203      48.526  -2.784 -36.817  1.00 87.38           H  
ATOM   3025  CD1 LEU A 203      48.881  -0.715 -37.282  1.00 87.38           C  
ATOM   3026 HD11 LEU A 203      48.971  -0.081 -38.164  1.00 87.38           H  
ATOM   3027 HD12 LEU A 203      48.084  -0.331 -36.646  1.00 87.38           H  
ATOM   3028 HD13 LEU A 203      49.816  -0.687 -36.722  1.00 87.38           H  
ATOM   3029  CD2 LEU A 203      47.176  -2.176 -38.346  1.00 87.38           C  
ATOM   3030 HD21 LEU A 203      46.901  -3.202 -38.592  1.00 87.38           H  
ATOM   3031 HD22 LEU A 203      46.435  -1.772 -37.656  1.00 87.38           H  
ATOM   3032 HD23 LEU A 203      47.179  -1.585 -39.262  1.00 87.38           H  
ATOM   3033  N   GLN A 204      50.983  -5.305 -37.273  1.00 85.75           N  
ATOM   3034  H   GLN A 204      50.977  -5.532 -38.257  1.00 85.75           H  
ATOM   3035  CA  GLN A 204      51.020  -6.402 -36.292  1.00 85.75           C  
ATOM   3036  HA  GLN A 204      50.101  -6.396 -35.706  1.00 85.75           H  
ATOM   3037  C   GLN A 204      52.195  -6.256 -35.325  1.00 85.75           C  
ATOM   3038  CB  GLN A 204      51.180  -7.771 -36.973  1.00 85.75           C  
ATOM   3039  HB2 GLN A 204      51.958  -7.711 -37.735  1.00 85.75           H  
ATOM   3040  HB3 GLN A 204      51.512  -8.487 -36.221  1.00 85.75           H  
ATOM   3041  O   GLN A 204      52.018  -6.363 -34.111  1.00 85.75           O  
ATOM   3042  CG  GLN A 204      49.909  -8.340 -37.602  1.00 85.75           C  
ATOM   3043  HG2 GLN A 204      49.538  -7.629 -38.341  1.00 85.75           H  
ATOM   3044  HG3 GLN A 204      49.166  -8.486 -36.818  1.00 85.75           H  
ATOM   3045  CD  GLN A 204      50.150  -9.698 -38.263  1.00 85.75           C  
ATOM   3046  NE2 GLN A 204      49.240 -10.235 -39.042  1.00 85.75           N  
ATOM   3047 HE21 GLN A 204      49.505 -11.095 -39.501  1.00 85.75           H  
ATOM   3048 HE22 GLN A 204      48.382  -9.760 -39.284  1.00 85.75           H  
ATOM   3049  OE1 GLN A 204      51.161 -10.340 -38.042  1.00 85.75           O  
ATOM   3050  N   THR A 205      53.395  -6.021 -35.856  1.00 87.75           N  
ATOM   3051  H   THR A 205      53.467  -5.971 -36.862  1.00 87.75           H  
ATOM   3052  CA  THR A 205      54.620  -5.930 -35.049  1.00 87.75           C  
ATOM   3053  HA  THR A 205      54.666  -6.792 -34.383  1.00 87.75           H  
ATOM   3054  C   THR A 205      54.602  -4.675 -34.178  1.00 87.75           C  
ATOM   3055  CB  THR A 205      55.862  -5.972 -35.951  1.00 87.75           C  
ATOM   3056  HB  THR A 205      55.896  -5.090 -36.590  1.00 87.75           H  
ATOM   3057  O   THR A 205      54.884  -4.741 -32.980  1.00 87.75           O  
ATOM   3058  CG2 THR A 205      57.154  -6.072 -35.139  1.00 87.75           C  
ATOM   3059 HG21 THR A 205      57.293  -5.173 -34.539  1.00 87.75           H  
ATOM   3060 HG22 THR A 205      57.999  -6.168 -35.821  1.00 87.75           H  
ATOM   3061 HG23 THR A 205      57.120  -6.946 -34.489  1.00 87.75           H  
ATOM   3062  OG1 THR A 205      55.803  -7.131 -36.751  1.00 87.75           O  
ATOM   3063  HG1 THR A 205      55.369  -6.930 -37.583  1.00 87.75           H  
ATOM   3064  N   SER A 206      54.180  -3.546 -34.751  1.00 89.75           N  
ATOM   3065  H   SER A 206      53.965  -3.557 -35.738  1.00 89.75           H  
ATOM   3066  CA  SER A 206      54.131  -2.260 -34.057  1.00 89.75           C  
ATOM   3067  HA  SER A 206      55.106  -2.064 -33.611  1.00 89.75           H  
ATOM   3068  C   SER A 206      53.091  -2.215 -32.932  1.00 89.75           C  
ATOM   3069  CB  SER A 206      53.843  -1.148 -35.062  1.00 89.75           C  
ATOM   3070  HB2 SER A 206      53.795  -0.208 -34.512  1.00 89.75           H  
ATOM   3071  HB3 SER A 206      52.888  -1.326 -35.556  1.00 89.75           H  
ATOM   3072  O   SER A 206      53.385  -1.713 -31.847  1.00 89.75           O  
ATOM   3073  OG  SER A 206      54.866  -1.069 -36.032  1.00 89.75           O  
ATOM   3074  HG  SER A 206      54.585  -1.539 -36.821  1.00 89.75           H  
ATOM   3075  N   LEU A 207      51.888  -2.769 -33.128  1.00 92.12           N  
ATOM   3076  H   LEU A 207      51.681  -3.178 -34.028  1.00 92.12           H  
ATOM   3077  CA  LEU A 207      50.817  -2.704 -32.122  1.00 92.12           C  
ATOM   3078  HA  LEU A 207      50.721  -1.668 -31.796  1.00 92.12           H  
ATOM   3079  C   LEU A 207      51.126  -3.511 -30.850  1.00 92.12           C  
ATOM   3080  CB  LEU A 207      49.480  -3.157 -32.736  1.00 92.12           C  
ATOM   3081  HB2 LEU A 207      48.787  -3.370 -31.922  1.00 92.12           H  
ATOM   3082  HB3 LEU A 207      49.643  -4.086 -33.283  1.00 92.12           H  
ATOM   3083  O   LEU A 207      50.678  -3.125 -29.766  1.00 92.12           O  
ATOM   3084  CG  LEU A 207      48.792  -2.135 -33.659  1.00 92.12           C  
ATOM   3085  HG  LEU A 207      49.463  -1.848 -34.469  1.00 92.12           H  
ATOM   3086  CD1 LEU A 207      47.536  -2.780 -34.243  1.00 92.12           C  
ATOM   3087 HD11 LEU A 207      47.034  -2.081 -34.913  1.00 92.12           H  
ATOM   3088 HD12 LEU A 207      46.852  -3.064 -33.443  1.00 92.12           H  
ATOM   3089 HD13 LEU A 207      47.808  -3.671 -34.809  1.00 92.12           H  
ATOM   3090  CD2 LEU A 207      48.353  -0.876 -32.902  1.00 92.12           C  
ATOM   3091 HD21 LEU A 207      49.224  -0.312 -32.568  1.00 92.12           H  
ATOM   3092 HD22 LEU A 207      47.779  -0.235 -33.572  1.00 92.12           H  
ATOM   3093 HD23 LEU A 207      47.731  -1.145 -32.048  1.00 92.12           H  
ATOM   3094  N   ARG A 208      51.928  -4.582 -30.940  1.00 91.62           N  
ATOM   3095  H   ARG A 208      52.276  -4.825 -31.857  1.00 91.62           H  
ATOM   3096  CA  ARG A 208      52.324  -5.415 -29.782  1.00 91.62           C  
ATOM   3097  HA  ARG A 208      51.430  -5.785 -29.280  1.00 91.62           H  
ATOM   3098  C   ARG A 208      53.117  -4.637 -28.727  1.00 91.62           C  
ATOM   3099  CB  ARG A 208      53.160  -6.614 -30.262  1.00 91.62           C  
ATOM   3100  HB2 ARG A 208      53.980  -6.252 -30.881  1.00 91.62           H  
ATOM   3101  HB3 ARG A 208      53.588  -7.115 -29.393  1.00 91.62           H  
ATOM   3102  O   ARG A 208      53.059  -4.960 -27.536  1.00 91.62           O  
ATOM   3103  CG  ARG A 208      52.342  -7.650 -31.046  1.00 91.62           C  
ATOM   3104  HG2 ARG A 208      51.594  -8.097 -30.391  1.00 91.62           H  
ATOM   3105  HG3 ARG A 208      51.820  -7.164 -31.870  1.00 91.62           H  
ATOM   3106  CD  ARG A 208      53.268  -8.751 -31.579  1.00 91.62           C  
ATOM   3107  HD2 ARG A 208      53.633  -9.330 -30.731  1.00 91.62           H  
ATOM   3108  HD3 ARG A 208      54.116  -8.282 -32.077  1.00 91.62           H  
ATOM   3109  NE  ARG A 208      52.588  -9.630 -32.548  1.00 91.62           N  
ATOM   3110  HE  ARG A 208      51.805  -9.227 -33.042  1.00 91.62           H  
ATOM   3111  NH1 ARG A 208      54.043 -11.406 -32.422  1.00 91.62           N  
ATOM   3112 HH11 ARG A 208      54.356 -12.300 -32.772  1.00 91.62           H  
ATOM   3113 HH12 ARG A 208      54.574 -10.913 -31.717  1.00 91.62           H  
ATOM   3114  NH2 ARG A 208      52.369 -11.468 -33.888  1.00 91.62           N  
ATOM   3115 HH21 ARG A 208      51.641 -11.015 -34.421  1.00 91.62           H  
ATOM   3116 HH22 ARG A 208      52.716 -12.356 -34.222  1.00 91.62           H  
ATOM   3117  CZ  ARG A 208      52.996 -10.827 -32.941  1.00 91.62           C  
ATOM   3118  N   SER A 209      53.843  -3.591 -29.127  1.00 91.50           N  
ATOM   3119  H   SER A 209      53.845  -3.341 -30.106  1.00 91.50           H  
ATOM   3120  CA  SER A 209      54.586  -2.748 -28.183  1.00 91.50           C  
ATOM   3121  HA  SER A 209      55.148  -3.400 -27.513  1.00 91.50           H  
ATOM   3122  C   SER A 209      53.641  -1.897 -27.317  1.00 91.50           C  
ATOM   3123  CB  SER A 209      55.611  -1.889 -28.929  1.00 91.50           C  
ATOM   3124  HB2 SER A 209      56.314  -1.460 -28.215  1.00 91.50           H  
ATOM   3125  HB3 SER A 209      56.158  -2.501 -29.647  1.00 91.50           H  
ATOM   3126  O   SER A 209      53.912  -1.704 -26.129  1.00 91.50           O  
ATOM   3127  OG  SER A 209      54.941  -0.848 -29.590  1.00 91.50           O  
ATOM   3128  HG  SER A 209      55.210  -0.790 -30.510  1.00 91.50           H  
ATOM   3129  N   HIS A 210      52.482  -1.497 -27.852  1.00 93.00           N  
ATOM   3130  H   HIS A 210      52.345  -1.696 -28.833  1.00 93.00           H  
ATOM   3131  CA  HIS A 210      51.525  -0.596 -27.202  1.00 93.00           C  
ATOM   3132  HA  HIS A 210      52.039  -0.048 -26.412  1.00 93.00           H  
ATOM   3133  C   HIS A 210      50.326  -1.295 -26.546  1.00 93.00           C  
ATOM   3134  CB  HIS A 210      51.041   0.423 -28.241  1.00 93.00           C  
ATOM   3135  HB2 HIS A 210      50.560  -0.103 -29.066  1.00 93.00           H  
ATOM   3136  HB3 HIS A 210      50.299   1.076 -27.783  1.00 93.00           H  
ATOM   3137  O   HIS A 210      49.718  -0.728 -25.633  1.00 93.00           O  
ATOM   3138  CG  HIS A 210      52.150   1.285 -28.784  1.00 93.00           C  
ATOM   3139  CD2 HIS A 210      52.674   1.244 -30.049  1.00 93.00           C  
ATOM   3140  HD2 HIS A 210      52.369   0.586 -30.850  1.00 93.00           H  
ATOM   3141  ND1 HIS A 210      52.857   2.238 -28.082  1.00 93.00           N  
ATOM   3142  HD1 HIS A 210      52.810   2.411 -27.088  1.00 93.00           H  
ATOM   3143  CE1 HIS A 210      53.779   2.761 -28.908  1.00 93.00           C  
ATOM   3144  HE1 HIS A 210      54.518   3.501 -28.639  1.00 93.00           H  
ATOM   3145  NE2 HIS A 210      53.693   2.195 -30.117  1.00 93.00           N  
ATOM   3146  N   CYS A 211      49.978  -2.504 -26.990  1.00 96.38           N  
ATOM   3147  H   CYS A 211      50.489  -2.895 -27.768  1.00 96.38           H  
ATOM   3148  CA  CYS A 211      48.741  -3.183 -26.604  1.00 96.38           C  
ATOM   3149  HA  CYS A 211      48.147  -2.514 -25.982  1.00 96.38           H  
ATOM   3150  C   CYS A 211      48.986  -4.447 -25.768  1.00 96.38           C  
ATOM   3151  CB  CYS A 211      47.906  -3.467 -27.855  1.00 96.38           C  
ATOM   3152  HB2 CYS A 211      48.457  -4.151 -28.500  1.00 96.38           H  
ATOM   3153  HB3 CYS A 211      46.963  -3.932 -27.568  1.00 96.38           H  
ATOM   3154  O   CYS A 211      49.974  -5.157 -25.953  1.00 96.38           O  
ATOM   3155  SG  CYS A 211      47.553  -1.936 -28.767  1.00 96.38           S  
ATOM   3156  HG  CYS A 211      48.724  -1.902 -29.410  1.00 96.38           H  
ATOM   3157  N   VAL A 212      48.068  -4.714 -24.839  1.00 96.25           N  
ATOM   3158  H   VAL A 212      47.287  -4.077 -24.778  1.00 96.25           H  
ATOM   3159  CA  VAL A 212      47.928  -5.993 -24.126  1.00 96.25           C  
ATOM   3160  HA  VAL A 212      48.912  -6.407 -23.909  1.00 96.25           H  
ATOM   3161  C   VAL A 212      47.185  -6.994 -25.004  1.00 96.25           C  
ATOM   3162  CB  VAL A 212      47.158  -5.811 -22.801  1.00 96.25           C  
ATOM   3163  HB  VAL A 212      46.166  -5.415 -23.017  1.00 96.25           H  
ATOM   3164  O   VAL A 212      47.572  -8.155 -25.050  1.00 96.25           O  
ATOM   3165  CG1 VAL A 212      46.992  -7.132 -22.039  1.00 96.25           C  
ATOM   3166 HG11 VAL A 212      46.369  -7.824 -22.605  1.00 96.25           H  
ATOM   3167 HG12 VAL A 212      46.507  -6.954 -21.079  1.00 96.25           H  
ATOM   3168 HG13 VAL A 212      47.965  -7.593 -21.867  1.00 96.25           H  
ATOM   3169  CG2 VAL A 212      47.873  -4.822 -21.877  1.00 96.25           C  
ATOM   3170 HG21 VAL A 212      47.923  -3.842 -22.351  1.00 96.25           H  
ATOM   3171 HG22 VAL A 212      48.879  -5.180 -21.655  1.00 96.25           H  
ATOM   3172 HG23 VAL A 212      47.318  -4.717 -20.945  1.00 96.25           H  
ATOM   3173  N   TYR A 213      46.153  -6.528 -25.712  1.00 96.75           N  
ATOM   3174  H   TYR A 213      45.928  -5.545 -25.656  1.00 96.75           H  
ATOM   3175  CA  TYR A 213      45.369  -7.327 -26.646  1.00 96.75           C  
ATOM   3176  HA  TYR A 213      45.907  -8.254 -26.845  1.00 96.75           H  
ATOM   3177  C   TYR A 213      45.188  -6.581 -27.965  1.00 96.75           C  
ATOM   3178  CB  TYR A 213      44.016  -7.702 -26.035  1.00 96.75           C  
ATOM   3179  HB2 TYR A 213      43.441  -6.800 -25.824  1.00 96.75           H  
ATOM   3180  HB3 TYR A 213      44.183  -8.224 -25.093  1.00 96.75           H  
ATOM   3181  O   TYR A 213      44.941  -5.371 -27.967  1.00 96.75           O  
ATOM   3182  CG  TYR A 213      43.167  -8.571 -26.930  1.00 96.75           C  
ATOM   3183  CD1 TYR A 213      42.118  -8.014 -27.691  1.00 96.75           C  
ATOM   3184  HD1 TYR A 213      41.925  -6.952 -27.672  1.00 96.75           H  
ATOM   3185  CD2 TYR A 213      43.424  -9.950 -26.987  1.00 96.75           C  
ATOM   3186  HD2 TYR A 213      44.241 -10.367 -26.417  1.00 96.75           H  
ATOM   3187  CE1 TYR A 213      41.314  -8.856 -28.482  1.00 96.75           C  
ATOM   3188  HE1 TYR A 213      40.501  -8.460 -29.073  1.00 96.75           H  
ATOM   3189  CE2 TYR A 213      42.628 -10.791 -27.778  1.00 96.75           C  
ATOM   3190  HE2 TYR A 213      42.839 -11.849 -27.818  1.00 96.75           H  
ATOM   3191  OH  TYR A 213      40.799 -11.057 -29.286  1.00 96.75           O  
ATOM   3192  HH  TYR A 213      41.044 -11.982 -29.206  1.00 96.75           H  
ATOM   3193  CZ  TYR A 213      41.566 -10.243 -28.523  1.00 96.75           C  
ATOM   3194  N   VAL A 214      45.312  -7.304 -29.073  1.00 95.69           N  
ATOM   3195  H   VAL A 214      45.473  -8.295 -28.969  1.00 95.69           H  
ATOM   3196  CA  VAL A 214      45.076  -6.801 -30.428  1.00 95.69           C  
ATOM   3197  HA  VAL A 214      44.506  -5.873 -30.388  1.00 95.69           H  
ATOM   3198  C   VAL A 214      44.263  -7.841 -31.168  1.00 95.69           C  
ATOM   3199  CB  VAL A 214      46.392  -6.547 -31.190  1.00 95.69           C  
ATOM   3200  HB  VAL A 214      46.952  -7.480 -31.257  1.00 95.69           H  
ATOM   3201  O   VAL A 214      44.694  -8.984 -31.278  1.00 95.69           O  
ATOM   3202  CG1 VAL A 214      46.157  -6.038 -32.619  1.00 95.69           C  
ATOM   3203 HG11 VAL A 214      45.548  -5.134 -32.605  1.00 95.69           H  
ATOM   3204 HG12 VAL A 214      47.110  -5.822 -33.102  1.00 95.69           H  
ATOM   3205 HG13 VAL A 214      45.646  -6.799 -33.210  1.00 95.69           H  
ATOM   3206  CG2 VAL A 214      47.279  -5.534 -30.465  1.00 95.69           C  
ATOM   3207 HG21 VAL A 214      48.207  -5.398 -31.020  1.00 95.69           H  
ATOM   3208 HG22 VAL A 214      47.530  -5.915 -29.476  1.00 95.69           H  
ATOM   3209 HG23 VAL A 214      46.755  -4.582 -30.373  1.00 95.69           H  
ATOM   3210  N   GLN A 215      43.134  -7.430 -31.722  1.00 94.88           N  
ATOM   3211  H   GLN A 215      42.793  -6.500 -31.523  1.00 94.88           H  
ATOM   3212  CA  GLN A 215      42.386  -8.214 -32.689  1.00 94.88           C  
ATOM   3213  HA  GLN A 215      42.998  -9.055 -33.015  1.00 94.88           H  
ATOM   3214  C   GLN A 215      42.085  -7.342 -33.892  1.00 94.88           C  
ATOM   3215  CB  GLN A 215      41.125  -8.771 -32.032  1.00 94.88           C  
ATOM   3216  HB2 GLN A 215      40.543  -7.946 -31.619  1.00 94.88           H  
ATOM   3217  HB3 GLN A 215      41.440  -9.421 -31.215  1.00 94.88           H  
ATOM   3218  O   GLN A 215      41.698  -6.183 -33.731  1.00 94.88           O  
ATOM   3219  CG  GLN A 215      40.236  -9.589 -32.979  1.00 94.88           C  
ATOM   3220  HG2 GLN A 215      40.805 -10.434 -33.366  1.00 94.88           H  
ATOM   3221  HG3 GLN A 215      39.918  -8.970 -33.818  1.00 94.88           H  
ATOM   3222  CD  GLN A 215      38.984 -10.118 -32.285  1.00 94.88           C  
ATOM   3223  NE2 GLN A 215      38.122 -10.807 -32.995  1.00 94.88           N  
ATOM   3224 HE21 GLN A 215      37.367 -11.224 -32.468  1.00 94.88           H  
ATOM   3225 HE22 GLN A 215      38.323 -11.038 -33.958  1.00 94.88           H  
ATOM   3226  OE1 GLN A 215      38.725  -9.905 -31.115  1.00 94.88           O  
ATOM   3227  N   TYR A 216      42.260  -7.886 -35.091  1.00 93.31           N  
ATOM   3228  H   TYR A 216      42.565  -8.844 -35.180  1.00 93.31           H  
ATOM   3229  CA  TYR A 216      41.831  -7.185 -36.285  1.00 93.31           C  
ATOM   3230  HA  TYR A 216      40.948  -6.611 -36.004  1.00 93.31           H  
ATOM   3231  C   TYR A 216      41.404  -8.114 -37.401  1.00 93.31           C  
ATOM   3232  CB  TYR A 216      42.907  -6.208 -36.757  1.00 93.31           C  
ATOM   3233  HB2 TYR A 216      43.277  -5.690 -35.872  1.00 93.31           H  
ATOM   3234  HB3 TYR A 216      42.453  -5.475 -37.424  1.00 93.31           H  
ATOM   3235  O   TYR A 216      41.834  -9.264 -37.481  1.00 93.31           O  
ATOM   3236  CG  TYR A 216      44.097  -6.816 -37.452  1.00 93.31           C  
ATOM   3237  CD1 TYR A 216      45.337  -6.846 -36.791  1.00 93.31           C  
ATOM   3238  HD1 TYR A 216      45.426  -6.453 -35.789  1.00 93.31           H  
ATOM   3239  CD2 TYR A 216      43.980  -7.294 -38.771  1.00 93.31           C  
ATOM   3240  HD2 TYR A 216      43.038  -7.246 -39.298  1.00 93.31           H  
ATOM   3241  CE1 TYR A 216      46.468  -7.327 -37.467  1.00 93.31           C  
ATOM   3242  HE1 TYR A 216      47.433  -7.280 -36.984  1.00 93.31           H  
ATOM   3243  CE2 TYR A 216      45.090  -7.845 -39.420  1.00 93.31           C  
ATOM   3244  HE2 TYR A 216      45.005  -8.222 -40.428  1.00 93.31           H  
ATOM   3245  OH  TYR A 216      47.414  -8.211 -39.494  1.00 93.31           O  
ATOM   3246  HH  TYR A 216      48.209  -7.759 -39.204  1.00 93.31           H  
ATOM   3247  CZ  TYR A 216      46.336  -7.834 -38.779  1.00 93.31           C  
ATOM   3248  N   ASP A 217      40.588  -7.561 -38.284  1.00 92.56           N  
ATOM   3249  H   ASP A 217      40.287  -6.609 -38.133  1.00 92.56           H  
ATOM   3250  CA  ASP A 217      40.039  -8.254 -39.431  1.00 92.56           C  
ATOM   3251  HA  ASP A 217      40.668  -9.101 -39.704  1.00 92.56           H  
ATOM   3252  C   ASP A 217      39.944  -7.303 -40.626  1.00 92.56           C  
ATOM   3253  CB  ASP A 217      38.671  -8.778 -39.017  1.00 92.56           C  
ATOM   3254  HB2 ASP A 217      38.782  -9.447 -38.163  1.00 92.56           H  
ATOM   3255  HB3 ASP A 217      38.043  -7.943 -38.706  1.00 92.56           H  
ATOM   3256  O   ASP A 217      39.316  -6.245 -40.531  1.00 92.56           O  
ATOM   3257  CG  ASP A 217      37.977  -9.526 -40.138  1.00 92.56           C  
ATOM   3258  OD1 ASP A 217      38.616  -9.895 -41.138  1.00 92.56           O  
ATOM   3259  OD2 ASP A 217      36.761  -9.730 -39.962  1.00 92.56           O  
ATOM   3260  N   LEU A 218      40.588  -7.679 -41.732  1.00 91.75           N  
ATOM   3261  H   LEU A 218      40.920  -8.632 -41.769  1.00 91.75           H  
ATOM   3262  CA  LEU A 218      40.489  -6.974 -43.004  1.00 91.75           C  
ATOM   3263  HA  LEU A 218      40.152  -5.953 -42.821  1.00 91.75           H  
ATOM   3264  C   LEU A 218      39.446  -7.684 -43.864  1.00 91.75           C  
ATOM   3265  CB  LEU A 218      41.864  -6.919 -43.695  1.00 91.75           C  
ATOM   3266  HB2 LEU A 218      42.169  -7.937 -43.936  1.00 91.75           H  
ATOM   3267  HB3 LEU A 218      42.595  -6.501 -43.003  1.00 91.75           H  
ATOM   3268  O   LEU A 218      39.642  -8.822 -44.282  1.00 91.75           O  
ATOM   3269  CG  LEU A 218      41.832  -6.079 -44.992  1.00 91.75           C  
ATOM   3270  HG  LEU A 218      40.950  -6.343 -45.575  1.00 91.75           H  
ATOM   3271  CD1 LEU A 218      41.780  -4.583 -44.673  1.00 91.75           C  
ATOM   3272 HD11 LEU A 218      41.922  -4.007 -45.587  1.00 91.75           H  
ATOM   3273 HD12 LEU A 218      42.576  -4.319 -43.976  1.00 91.75           H  
ATOM   3274 HD13 LEU A 218      40.813  -4.328 -44.240  1.00 91.75           H  
ATOM   3275  CD2 LEU A 218      43.046  -6.328 -45.890  1.00 91.75           C  
ATOM   3276 HD21 LEU A 218      42.827  -5.939 -46.885  1.00 91.75           H  
ATOM   3277 HD22 LEU A 218      43.932  -5.812 -45.520  1.00 91.75           H  
ATOM   3278 HD23 LEU A 218      43.237  -7.398 -45.973  1.00 91.75           H  
ATOM   3279  N   SER A 219      38.354  -6.992 -44.154  1.00 91.31           N  
ATOM   3280  H   SER A 219      38.287  -6.040 -43.824  1.00 91.31           H  
ATOM   3281  CA  SER A 219      37.282  -7.479 -45.019  1.00 91.31           C  
ATOM   3282  HA  SER A 219      37.558  -8.441 -45.452  1.00 91.31           H  
ATOM   3283  C   SER A 219      37.065  -6.507 -46.180  1.00 91.31           C  
ATOM   3284  CB  SER A 219      36.012  -7.691 -44.189  1.00 91.31           C  
ATOM   3285  HB2 SER A 219      35.730  -6.747 -43.722  1.00 91.31           H  
ATOM   3286  HB3 SER A 219      35.200  -8.013 -44.840  1.00 91.31           H  
ATOM   3287  O   SER A 219      37.480  -5.350 -46.123  1.00 91.31           O  
ATOM   3288  OG  SER A 219      36.205  -8.668 -43.174  1.00 91.31           O  
ATOM   3289  HG  SER A 219      37.143  -8.839 -43.057  1.00 91.31           H  
ATOM   3290  N   PHE A 220      36.420  -6.964 -47.249  1.00 89.56           N  
ATOM   3291  H   PHE A 220      36.039  -7.900 -47.238  1.00 89.56           H  
ATOM   3292  CA  PHE A 220      36.157  -6.154 -48.439  1.00 89.56           C  
ATOM   3293  HA  PHE A 220      36.592  -5.162 -48.319  1.00 89.56           H  
ATOM   3294  C   PHE A 220      34.653  -5.970 -48.613  1.00 89.56           C  
ATOM   3295  CB  PHE A 220      36.819  -6.788 -49.669  1.00 89.56           C  
ATOM   3296  HB2 PHE A 220      36.413  -7.788 -49.820  1.00 89.56           H  
ATOM   3297  HB3 PHE A 220      36.559  -6.197 -50.547  1.00 89.56           H  
ATOM   3298  O   PHE A 220      33.883  -6.907 -48.409  1.00 89.56           O  
ATOM   3299  CG  PHE A 220      38.333  -6.873 -49.569  1.00 89.56           C  
ATOM   3300  CD1 PHE A 220      39.136  -5.832 -50.070  1.00 89.56           C  
ATOM   3301  HD1 PHE A 220      38.679  -4.980 -50.552  1.00 89.56           H  
ATOM   3302  CD2 PHE A 220      38.941  -7.986 -48.955  1.00 89.56           C  
ATOM   3303  HD2 PHE A 220      38.332  -8.790 -48.569  1.00 89.56           H  
ATOM   3304  CE1 PHE A 220      40.536  -5.905 -49.963  1.00 89.56           C  
ATOM   3305  HE1 PHE A 220      41.148  -5.112 -50.367  1.00 89.56           H  
ATOM   3306  CE2 PHE A 220      40.340  -8.054 -48.836  1.00 89.56           C  
ATOM   3307  HE2 PHE A 220      40.799  -8.906 -48.358  1.00 89.56           H  
ATOM   3308  CZ  PHE A 220      41.139  -7.014 -49.343  1.00 89.56           C  
ATOM   3309  HZ  PHE A 220      42.214  -7.071 -49.263  1.00 89.56           H  
ATOM   3310  N   ALA A 221      34.236  -4.757 -48.967  1.00 85.94           N  
ATOM   3311  H   ALA A 221      34.924  -4.033 -49.116  1.00 85.94           H  
ATOM   3312  CA  ALA A 221      32.867  -4.494 -49.389  1.00 85.94           C  
ATOM   3313  HA  ALA A 221      32.181  -5.052 -48.751  1.00 85.94           H  
ATOM   3314  C   ALA A 221      32.643  -4.954 -50.840  1.00 85.94           C  
ATOM   3315  CB  ALA A 221      32.587  -3.002 -49.208  1.00 85.94           C  
ATOM   3316  HB1 ALA A 221      32.758  -2.723 -48.168  1.00 85.94           H  
ATOM   3317  HB2 ALA A 221      33.246  -2.428 -49.859  1.00 85.94           H  
ATOM   3318  HB3 ALA A 221      31.552  -2.779 -49.466  1.00 85.94           H  
ATOM   3319  O   ALA A 221      33.590  -5.242 -51.570  1.00 85.94           O  
ATOM   3320  N   GLU A 222      31.386  -4.948 -51.285  1.00 82.69           N  
ATOM   3321  H   GLU A 222      30.645  -4.726 -50.635  1.00 82.69           H  
ATOM   3322  CA  GLU A 222      30.984  -5.324 -52.653  1.00 82.69           C  
ATOM   3323  HA  GLU A 222      31.229  -6.369 -52.839  1.00 82.69           H  
ATOM   3324  C   GLU A 222      31.678  -4.485 -53.739  1.00 82.69           C  
ATOM   3325  CB  GLU A 222      29.469  -5.126 -52.788  1.00 82.69           C  
ATOM   3326  HB2 GLU A 222      29.177  -5.308 -53.822  1.00 82.69           H  
ATOM   3327  HB3 GLU A 222      29.241  -4.089 -52.541  1.00 82.69           H  
ATOM   3328  O   GLU A 222      31.912  -4.952 -54.849  1.00 82.69           O  
ATOM   3329  CG  GLU A 222      28.657  -6.062 -51.879  1.00 82.69           C  
ATOM   3330  HG2 GLU A 222      28.822  -7.091 -52.200  1.00 82.69           H  
ATOM   3331  HG3 GLU A 222      29.015  -5.966 -50.853  1.00 82.69           H  
ATOM   3332  CD  GLU A 222      27.152  -5.751 -51.887  1.00 82.69           C  
ATOM   3333  OE1 GLU A 222      26.414  -6.504 -51.215  1.00 82.69           O  
ATOM   3334  OE2 GLU A 222      26.751  -4.719 -52.474  1.00 82.69           O  
ATOM   3335  N   THR A 223      32.055  -3.249 -53.410  1.00 80.94           N  
ATOM   3336  H   THR A 223      31.860  -2.927 -52.473  1.00 80.94           H  
ATOM   3337  CA  THR A 223      32.793  -2.337 -54.295  1.00 80.94           C  
ATOM   3338  HA  THR A 223      32.397  -2.442 -55.305  1.00 80.94           H  
ATOM   3339  C   THR A 223      34.293  -2.646 -54.386  1.00 80.94           C  
ATOM   3340  CB  THR A 223      32.583  -0.884 -53.846  1.00 80.94           C  
ATOM   3341  HB  THR A 223      33.187  -0.217 -54.461  1.00 80.94           H  
ATOM   3342  O   THR A 223      35.037  -1.852 -54.959  1.00 80.94           O  
ATOM   3343  CG2 THR A 223      31.121  -0.448 -53.958  1.00 80.94           C  
ATOM   3344 HG21 THR A 223      31.032   0.609 -53.708  1.00 80.94           H  
ATOM   3345 HG22 THR A 223      30.774  -0.600 -54.980  1.00 80.94           H  
ATOM   3346 HG23 THR A 223      30.496  -1.031 -53.281  1.00 80.94           H  
ATOM   3347  OG1 THR A 223      32.958  -0.744 -52.492  1.00 80.94           O  
ATOM   3348  HG1 THR A 223      32.815   0.173 -52.246  1.00 80.94           H  
ATOM   3349  N   ASN A 224      34.761  -3.758 -53.804  1.00 80.31           N  
ATOM   3350  H   ASN A 224      34.083  -4.381 -53.389  1.00 80.31           H  
ATOM   3351  CA  ASN A 224      36.172  -4.111 -53.588  1.00 80.31           C  
ATOM   3352  HA  ASN A 224      36.167  -5.044 -53.024  1.00 80.31           H  
ATOM   3353  C   ASN A 224      36.959  -3.131 -52.699  1.00 80.31           C  
ATOM   3354  CB  ASN A 224      36.877  -4.403 -54.927  1.00 80.31           C  
ATOM   3355  HB2 ASN A 224      36.818  -3.530 -55.578  1.00 80.31           H  
ATOM   3356  HB3 ASN A 224      37.931  -4.605 -54.742  1.00 80.31           H  
ATOM   3357  O   ASN A 224      38.176  -3.260 -52.563  1.00 80.31           O  
ATOM   3358  CG  ASN A 224      36.322  -5.617 -55.640  1.00 80.31           C  
ATOM   3359  ND2 ASN A 224      36.323  -5.613 -56.952  1.00 80.31           N  
ATOM   3360 HD21 ASN A 224      35.907  -6.424 -57.386  1.00 80.31           H  
ATOM   3361 HD22 ASN A 224      36.613  -4.789 -57.459  1.00 80.31           H  
ATOM   3362  OD1 ASN A 224      35.922  -6.599 -55.044  1.00 80.31           O  
ATOM   3363  N   ALA A 225      36.292  -2.171 -52.056  1.00 86.31           N  
ATOM   3364  H   ALA A 225      35.296  -2.089 -52.201  1.00 86.31           H  
ATOM   3365  CA  ALA A 225      36.932  -1.293 -51.086  1.00 86.31           C  
ATOM   3366  HA  ALA A 225      37.899  -0.985 -51.485  1.00 86.31           H  
ATOM   3367  C   ALA A 225      37.189  -2.043 -49.768  1.00 86.31           C  
ATOM   3368  CB  ALA A 225      36.092  -0.026 -50.930  1.00 86.31           C  
ATOM   3369  HB1 ALA A 225      36.465   0.570 -50.096  1.00 86.31           H  
ATOM   3370  HB2 ALA A 225      35.048  -0.295 -50.769  1.00 86.31           H  
ATOM   3371  HB3 ALA A 225      36.159   0.566 -51.843  1.00 86.31           H  
ATOM   3372  O   ALA A 225      36.314  -2.723 -49.226  1.00 86.31           O  
ATOM   3373  N   SER A 226      38.413  -1.929 -49.257  1.00 89.12           N  
ATOM   3374  H   SER A 226      39.086  -1.360 -49.752  1.00 89.12           H  
ATOM   3375  CA  SER A 226      38.859  -2.603 -48.037  1.00 89.12           C  
ATOM   3376  HA  SER A 226      38.473  -3.622 -48.025  1.00 89.12           H  
ATOM   3377  C   SER A 226      38.376  -1.876 -46.780  1.00 89.12           C  
ATOM   3378  CB  SER A 226      40.385  -2.671 -48.031  1.00 89.12           C  
ATOM   3379  HB2 SER A 226      40.740  -3.236 -48.892  1.00 89.12           H  
ATOM   3380  HB3 SER A 226      40.722  -3.158 -47.116  1.00 89.12           H  
ATOM   3381  O   SER A 226      38.483  -0.649 -46.701  1.00 89.12           O  
ATOM   3382  OG  SER A 226      40.888  -1.352 -48.086  1.00 89.12           O  
ATOM   3383  HG  SER A 226      40.196  -0.774 -47.756  1.00 89.12           H  
ATOM   3384  N   SER A 227      37.945  -2.623 -45.766  1.00 91.50           N  
ATOM   3385  H   SER A 227      37.876  -3.622 -45.900  1.00 91.50           H  
ATOM   3386  CA  SER A 227      37.648  -2.121 -44.426  1.00 91.50           C  
ATOM   3387  HA  SER A 227      38.021  -1.099 -44.361  1.00 91.50           H  
ATOM   3388  C   SER A 227      38.362  -2.962 -43.368  1.00 91.50           C  
ATOM   3389  CB  SER A 227      36.140  -2.082 -44.174  1.00 91.50           C  
ATOM   3390  HB2 SER A 227      35.766  -3.094 -44.022  1.00 91.50           H  
ATOM   3391  HB3 SER A 227      35.643  -1.642 -45.039  1.00 91.50           H  
ATOM   3392  O   SER A 227      38.295  -4.191 -43.375  1.00 91.50           O  
ATOM   3393  OG  SER A 227      35.860  -1.288 -43.034  1.00 91.50           O  
ATOM   3394  HG  SER A 227      36.454  -0.534 -43.039  1.00 91.50           H  
ATOM   3395  N   LEU A 228      39.081  -2.287 -42.474  1.00 92.38           N  
ATOM   3396  H   LEU A 228      39.055  -1.278 -42.522  1.00 92.38           H  
ATOM   3397  CA  LEU A 228      39.797  -2.891 -41.359  1.00 92.38           C  
ATOM   3398  HA  LEU A 228      39.847  -3.970 -41.509  1.00 92.38           H  
ATOM   3399  C   LEU A 228      39.044  -2.616 -40.057  1.00 92.38           C  
ATOM   3400  CB  LEU A 228      41.233  -2.343 -41.326  1.00 92.38           C  
ATOM   3401  HB2 LEU A 228      41.719  -2.547 -42.280  1.00 92.38           H  
ATOM   3402  HB3 LEU A 228      41.166  -1.262 -41.206  1.00 92.38           H  
ATOM   3403  O   LEU A 228      38.918  -1.463 -39.633  1.00 92.38           O  
ATOM   3404  CG  LEU A 228      42.097  -2.907 -40.183  1.00 92.38           C  
ATOM   3405  HG  LEU A 228      41.571  -2.798 -39.235  1.00 92.38           H  
ATOM   3406  CD1 LEU A 228      42.420  -4.383 -40.393  1.00 92.38           C  
ATOM   3407 HD11 LEU A 228      43.147  -4.715 -39.652  1.00 92.38           H  
ATOM   3408 HD12 LEU A 228      41.512  -4.975 -40.273  1.00 92.38           H  
ATOM   3409 HD13 LEU A 228      42.822  -4.546 -41.393  1.00 92.38           H  
ATOM   3410  CD2 LEU A 228      43.413  -2.137 -40.072  1.00 92.38           C  
ATOM   3411 HD21 LEU A 228      43.957  -2.194 -41.015  1.00 92.38           H  
ATOM   3412 HD22 LEU A 228      43.204  -1.095 -39.830  1.00 92.38           H  
ATOM   3413 HD23 LEU A 228      44.026  -2.563 -39.278  1.00 92.38           H  
ATOM   3414  N   LEU A 229      38.620  -3.687 -39.396  1.00 94.81           N  
ATOM   3415  H   LEU A 229      38.749  -4.587 -39.835  1.00 94.81           H  
ATOM   3416  CA  LEU A 229      38.056  -3.669 -38.054  1.00 94.81           C  
ATOM   3417  HA  LEU A 229      37.656  -2.676 -37.850  1.00 94.81           H  
ATOM   3418  C   LEU A 229      39.148  -3.984 -37.031  1.00 94.81           C  
ATOM   3419  CB  LEU A 229      36.894  -4.671 -38.015  1.00 94.81           C  
ATOM   3420  HB2 LEU A 229      37.246  -5.628 -38.400  1.00 94.81           H  
ATOM   3421  HB3 LEU A 229      36.111  -4.301 -38.676  1.00 94.81           H  
ATOM   3422  O   LEU A 229      39.837  -4.990 -37.153  1.00 94.81           O  
ATOM   3423  CG  LEU A 229      36.275  -4.903 -36.634  1.00 94.81           C  
ATOM   3424  HG  LEU A 229      37.032  -5.320 -35.969  1.00 94.81           H  
ATOM   3425  CD1 LEU A 229      35.712  -3.616 -36.025  1.00 94.81           C  
ATOM   3426 HD11 LEU A 229      36.524  -2.953 -35.723  1.00 94.81           H  
ATOM   3427 HD12 LEU A 229      35.095  -3.842 -35.156  1.00 94.81           H  
ATOM   3428 HD13 LEU A 229      35.098  -3.106 -36.766  1.00 94.81           H  
ATOM   3429  CD2 LEU A 229      35.142  -5.917 -36.756  1.00 94.81           C  
ATOM   3430 HD21 LEU A 229      34.359  -5.526 -37.405  1.00 94.81           H  
ATOM   3431 HD22 LEU A 229      34.737  -6.122 -35.765  1.00 94.81           H  
ATOM   3432 HD23 LEU A 229      35.527  -6.844 -37.181  1.00 94.81           H  
ATOM   3433  N   LEU A 230      39.284  -3.147 -36.005  1.00 95.06           N  
ATOM   3434  H   LEU A 230      38.692  -2.328 -36.006  1.00 95.06           H  
ATOM   3435  CA  LEU A 230      40.256  -3.279 -34.918  1.00 95.06           C  
ATOM   3436  HA  LEU A 230      40.829  -4.198 -35.042  1.00 95.06           H  
ATOM   3437  C   LEU A 230      39.545  -3.331 -33.566  1.00 95.06           C  
ATOM   3438  CB  LEU A 230      41.214  -2.071 -34.939  1.00 95.06           C  
ATOM   3439  HB2 LEU A 230      41.790  -2.054 -34.014  1.00 95.06           H  
ATOM   3440  HB3 LEU A 230      40.603  -1.168 -34.958  1.00 95.06           H  
ATOM   3441  O   LEU A 230      38.668  -2.512 -33.308  1.00 95.06           O  
ATOM   3442  CG  LEU A 230      42.197  -2.037 -36.121  1.00 95.06           C  
ATOM   3443  HG  LEU A 230      41.672  -2.297 -37.040  1.00 95.06           H  
ATOM   3444  CD1 LEU A 230      42.780  -0.633 -36.261  1.00 95.06           C  
ATOM   3445 HD11 LEU A 230      43.410  -0.388 -35.406  1.00 95.06           H  
ATOM   3446 HD12 LEU A 230      41.959   0.084 -36.288  1.00 95.06           H  
ATOM   3447 HD13 LEU A 230      43.361  -0.566 -37.180  1.00 95.06           H  
ATOM   3448  CD2 LEU A 230      43.376  -2.982 -35.900  1.00 95.06           C  
ATOM   3449 HD21 LEU A 230      44.223  -2.471 -35.443  1.00 95.06           H  
ATOM   3450 HD22 LEU A 230      43.690  -3.400 -36.857  1.00 95.06           H  
ATOM   3451 HD23 LEU A 230      43.072  -3.772 -35.213  1.00 95.06           H  
ATOM   3452  N   LEU A 231      40.001  -4.205 -32.671  1.00 97.06           N  
ATOM   3453  H   LEU A 231      40.675  -4.886 -32.992  1.00 97.06           H  
ATOM   3454  CA  LEU A 231      39.786  -4.122 -31.228  1.00 97.06           C  
ATOM   3455  HA  LEU A 231      39.265  -3.192 -31.001  1.00 97.06           H  
ATOM   3456  C   LEU A 231      41.150  -4.090 -30.539  1.00 97.06           C  
ATOM   3457  CB  LEU A 231      38.906  -5.286 -30.744  1.00 97.06           C  
ATOM   3458  HB2 LEU A 231      39.312  -6.220 -31.132  1.00 97.06           H  
ATOM   3459  HB3 LEU A 231      37.907  -5.152 -31.158  1.00 97.06           H  
ATOM   3460  O   LEU A 231      41.933  -5.038 -30.620  1.00 97.06           O  
ATOM   3461  CG  LEU A 231      38.766  -5.405 -29.217  1.00 97.06           C  
ATOM   3462  HG  LEU A 231      39.752  -5.499 -28.763  1.00 97.06           H  
ATOM   3463  CD1 LEU A 231      38.052  -4.192 -28.611  1.00 97.06           C  
ATOM   3464 HD11 LEU A 231      38.616  -3.281 -28.812  1.00 97.06           H  
ATOM   3465 HD12 LEU A 231      37.979  -4.318 -27.530  1.00 97.06           H  
ATOM   3466 HD13 LEU A 231      37.052  -4.101 -29.036  1.00 97.06           H  
ATOM   3467  CD2 LEU A 231      37.960  -6.649 -28.851  1.00 97.06           C  
ATOM   3468 HD21 LEU A 231      37.986  -6.805 -27.773  1.00 97.06           H  
ATOM   3469 HD22 LEU A 231      36.926  -6.537 -29.177  1.00 97.06           H  
ATOM   3470 HD23 LEU A 231      38.380  -7.527 -29.342  1.00 97.06           H  
ATOM   3471  N   LEU A 232      41.432  -2.986 -29.856  1.00 96.88           N  
ATOM   3472  H   LEU A 232      40.740  -2.251 -29.836  1.00 96.88           H  
ATOM   3473  CA  LEU A 232      42.716  -2.726 -29.216  1.00 96.88           C  
ATOM   3474  HA  LEU A 232      43.384  -3.577 -29.352  1.00 96.88           H  
ATOM   3475  C   LEU A 232      42.516  -2.519 -27.722  1.00 96.88           C  
ATOM   3476  CB  LEU A 232      43.372  -1.483 -29.846  1.00 96.88           C  
ATOM   3477  HB2 LEU A 232      42.757  -0.614 -29.611  1.00 96.88           H  
ATOM   3478  HB3 LEU A 232      44.347  -1.334 -29.382  1.00 96.88           H  
ATOM   3479  O   LEU A 232      41.746  -1.647 -27.324  1.00 96.88           O  
ATOM   3480  CG  LEU A 232      43.551  -1.538 -31.373  1.00 96.88           C  
ATOM   3481  HG  LEU A 232      42.576  -1.637 -31.851  1.00 96.88           H  
ATOM   3482  CD1 LEU A 232      44.185  -0.235 -31.861  1.00 96.88           C  
ATOM   3483 HD11 LEU A 232      44.274  -0.260 -32.947  1.00 96.88           H  
ATOM   3484 HD12 LEU A 232      45.175  -0.113 -31.421  1.00 96.88           H  
ATOM   3485 HD13 LEU A 232      43.552   0.607 -31.583  1.00 96.88           H  
ATOM   3486  CD2 LEU A 232      44.442  -2.697 -31.813  1.00 96.88           C  
ATOM   3487 HD21 LEU A 232      43.970  -3.645 -31.554  1.00 96.88           H  
ATOM   3488 HD22 LEU A 232      45.417  -2.627 -31.331  1.00 96.88           H  
ATOM   3489 HD23 LEU A 232      44.561  -2.669 -32.896  1.00 96.88           H  
ATOM   3490  N   ARG A 233      43.266  -3.261 -26.904  1.00 97.06           N  
ATOM   3491  H   ARG A 233      43.848  -3.972 -27.322  1.00 97.06           H  
ATOM   3492  CA  ARG A 233      43.420  -2.990 -25.471  1.00 97.06           C  
ATOM   3493  HA  ARG A 233      42.709  -2.221 -25.170  1.00 97.06           H  
ATOM   3494  C   ARG A 233      44.823  -2.488 -25.206  1.00 97.06           C  
ATOM   3495  CB  ARG A 233      43.108  -4.242 -24.656  1.00 97.06           C  
ATOM   3496  HB2 ARG A 233      42.116  -4.601 -24.928  1.00 97.06           H  
ATOM   3497  HB3 ARG A 233      43.852  -5.005 -24.885  1.00 97.06           H  
ATOM   3498  O   ARG A 233      45.784  -3.254 -25.292  1.00 97.06           O  
ATOM   3499  CG  ARG A 233      43.169  -3.964 -23.150  1.00 97.06           C  
ATOM   3500  HG2 ARG A 233      44.204  -3.818 -22.839  1.00 97.06           H  
ATOM   3501  HG3 ARG A 233      42.597  -3.067 -22.913  1.00 97.06           H  
ATOM   3502  CD  ARG A 233      42.569  -5.156 -22.409  1.00 97.06           C  
ATOM   3503  HD2 ARG A 233      43.122  -6.056 -22.676  1.00 97.06           H  
ATOM   3504  HD3 ARG A 233      41.542  -5.279 -22.752  1.00 97.06           H  
ATOM   3505  NE  ARG A 233      42.627  -4.968 -20.947  1.00 97.06           N  
ATOM   3506  HE  ARG A 233      43.523  -4.708 -20.560  1.00 97.06           H  
ATOM   3507  NH1 ARG A 233      40.424  -5.427 -20.494  1.00 97.06           N  
ATOM   3508 HH11 ARG A 233      40.212  -5.198 -21.454  1.00 97.06           H  
ATOM   3509 HH12 ARG A 233      39.671  -5.513 -19.826  1.00 97.06           H  
ATOM   3510  NH2 ARG A 233      41.859  -5.132 -18.811  1.00 97.06           N  
ATOM   3511 HH21 ARG A 233      41.115  -5.351 -18.164  1.00 97.06           H  
ATOM   3512 HH22 ARG A 233      42.790  -4.960 -18.461  1.00 97.06           H  
ATOM   3513  CZ  ARG A 233      41.639  -5.177 -20.095  1.00 97.06           C  
ATOM   3514  N   PHE A 234      44.957  -1.217 -24.861  1.00 97.12           N  
ATOM   3515  H   PHE A 234      44.121  -0.656 -24.779  1.00 97.12           H  
ATOM   3516  CA  PHE A 234      46.260  -0.604 -24.626  1.00 97.12           C  
ATOM   3517  HA  PHE A 234      46.950  -0.982 -25.380  1.00 97.12           H  
ATOM   3518  C   PHE A 234      46.847  -0.961 -23.255  1.00 97.12           C  
ATOM   3519  CB  PHE A 234      46.168   0.903 -24.853  1.00 97.12           C  
ATOM   3520  HB2 PHE A 234      47.104   1.361 -24.533  1.00 97.12           H  
ATOM   3521  HB3 PHE A 234      45.360   1.314 -24.247  1.00 97.12           H  
ATOM   3522  O   PHE A 234      46.126  -1.257 -22.306  1.00 97.12           O  
ATOM   3523  CG  PHE A 234      45.958   1.266 -26.306  1.00 97.12           C  
ATOM   3524  CD1 PHE A 234      47.050   1.248 -27.194  1.00 97.12           C  
ATOM   3525  HD1 PHE A 234      48.029   0.962 -26.839  1.00 97.12           H  
ATOM   3526  CD2 PHE A 234      44.674   1.581 -26.782  1.00 97.12           C  
ATOM   3527  HD2 PHE A 234      43.832   1.564 -26.105  1.00 97.12           H  
ATOM   3528  CE1 PHE A 234      46.859   1.558 -28.551  1.00 97.12           C  
ATOM   3529  HE1 PHE A 234      47.687   1.500 -29.242  1.00 97.12           H  
ATOM   3530  CE2 PHE A 234      44.484   1.893 -28.139  1.00 97.12           C  
ATOM   3531  HE2 PHE A 234      43.495   2.121 -28.509  1.00 97.12           H  
ATOM   3532  CZ  PHE A 234      45.577   1.885 -29.023  1.00 97.12           C  
ATOM   3533  HZ  PHE A 234      45.424   2.099 -30.070  1.00 97.12           H  
ATOM   3534  N   LYS A 235      48.180  -0.897 -23.141  1.00 95.12           N  
ATOM   3535  H   LYS A 235      48.713  -0.711 -23.979  1.00 95.12           H  
ATOM   3536  CA  LYS A 235      48.914  -1.039 -21.865  1.00 95.12           C  
ATOM   3537  HA  LYS A 235      48.532  -1.896 -21.312  1.00 95.12           H  
ATOM   3538  C   LYS A 235      48.751   0.162 -20.931  1.00 95.12           C  
ATOM   3539  CB  LYS A 235      50.409  -1.241 -22.146  1.00 95.12           C  
ATOM   3540  HB2 LYS A 235      50.955  -1.206 -21.203  1.00 95.12           H  
ATOM   3541  HB3 LYS A 235      50.765  -0.426 -22.777  1.00 95.12           H  
ATOM   3542  O   LYS A 235      49.005   0.043 -19.739  1.00 95.12           O  
ATOM   3543  CG  LYS A 235      50.711  -2.582 -22.821  1.00 95.12           C  
ATOM   3544  HG2 LYS A 235      50.445  -3.395 -22.144  1.00 95.12           H  
ATOM   3545  HG3 LYS A 235      50.126  -2.675 -23.736  1.00 95.12           H  
ATOM   3546  CD  LYS A 235      52.200  -2.678 -23.167  1.00 95.12           C  
ATOM   3547  HD2 LYS A 235      52.472  -1.825 -23.788  1.00 95.12           H  
ATOM   3548  HD3 LYS A 235      52.796  -2.662 -22.255  1.00 95.12           H  
ATOM   3549  CE  LYS A 235      52.459  -3.973 -23.942  1.00 95.12           C  
ATOM   3550  HE2 LYS A 235      51.748  -4.029 -24.766  1.00 95.12           H  
ATOM   3551  HE3 LYS A 235      52.278  -4.831 -23.294  1.00 95.12           H  
ATOM   3552  NZ  LYS A 235      53.832  -4.010 -24.496  1.00 95.12           N  
ATOM   3553  HZ1 LYS A 235      54.011  -3.149 -24.994  1.00 95.12           H  
ATOM   3554  HZ2 LYS A 235      54.529  -4.126 -23.775  1.00 95.12           H  
ATOM   3555  HZ3 LYS A 235      53.903  -4.753 -25.177  1.00 95.12           H  
ATOM   3556  N   ALA A 236      48.340   1.304 -21.473  1.00 93.50           N  
ATOM   3557  H   ALA A 236      48.117   1.295 -22.458  1.00 93.50           H  
ATOM   3558  CA  ALA A 236      47.977   2.515 -20.749  1.00 93.50           C  
ATOM   3559  HA  ALA A 236      47.728   2.274 -19.716  1.00 93.50           H  
ATOM   3560  C   ALA A 236      46.748   3.121 -21.426  1.00 93.50           C  
ATOM   3561  CB  ALA A 236      49.160   3.489 -20.752  1.00 93.50           C  
ATOM   3562  HB1 ALA A 236      48.886   4.401 -20.220  1.00 93.50           H  
ATOM   3563  HB2 ALA A 236      49.435   3.744 -21.775  1.00 93.50           H  
ATOM   3564  HB3 ALA A 236      50.014   3.033 -20.250  1.00 93.50           H  
ATOM   3565  O   ALA A 236      46.607   3.010 -22.646  1.00 93.50           O  
ATOM   3566  N   GLN A 237      45.871   3.764 -20.657  1.00 94.56           N  
ATOM   3567  H   GLN A 237      46.039   3.840 -19.664  1.00 94.56           H  
ATOM   3568  CA  GLN A 237      44.694   4.411 -21.229  1.00 94.56           C  
ATOM   3569  HA  GLN A 237      44.086   3.649 -21.716  1.00 94.56           H  
ATOM   3570  C   GLN A 237      45.095   5.449 -22.283  1.00 94.56           C  
ATOM   3571  CB  GLN A 237      43.854   5.088 -20.146  1.00 94.56           C  
ATOM   3572  HB2 GLN A 237      43.004   5.558 -20.641  1.00 94.56           H  
ATOM   3573  HB3 GLN A 237      44.451   5.855 -19.652  1.00 94.56           H  
ATOM   3574  O   GLN A 237      46.101   6.148 -22.140  1.00 94.56           O  
ATOM   3575  CG  GLN A 237      43.301   4.119 -19.100  1.00 94.56           C  
ATOM   3576  HG2 GLN A 237      42.685   3.374 -19.604  1.00 94.56           H  
ATOM   3577  HG3 GLN A 237      44.129   3.619 -18.596  1.00 94.56           H  
ATOM   3578  CD  GLN A 237      42.454   4.820 -18.044  1.00 94.56           C  
ATOM   3579  NE2 GLN A 237      41.843   4.084 -17.150  1.00 94.56           N  
ATOM   3580 HE21 GLN A 237      41.322   4.586 -16.446  1.00 94.56           H  
ATOM   3581 HE22 GLN A 237      41.966   3.082 -17.173  1.00 94.56           H  
ATOM   3582  OE1 GLN A 237      42.320   6.029 -17.997  1.00 94.56           O  
ATOM   3583  N   LYS A 238      44.279   5.575 -23.329  1.00 96.25           N  
ATOM   3584  H   LYS A 238      43.477   4.964 -23.378  1.00 96.25           H  
ATOM   3585  CA  LYS A 238      44.433   6.579 -24.388  1.00 96.25           C  
ATOM   3586  HA  LYS A 238      45.119   7.359 -24.056  1.00 96.25           H  
ATOM   3587  C   LYS A 238      43.097   7.248 -24.672  1.00 96.25           C  
ATOM   3588  CB  LYS A 238      44.998   5.928 -25.659  1.00 96.25           C  
ATOM   3589  HB2 LYS A 238      44.384   5.069 -25.931  1.00 96.25           H  
ATOM   3590  HB3 LYS A 238      44.952   6.653 -26.471  1.00 96.25           H  
ATOM   3591  O   LYS A 238      42.054   6.628 -24.482  1.00 96.25           O  
ATOM   3592  CG  LYS A 238      46.459   5.488 -25.490  1.00 96.25           C  
ATOM   3593  HG2 LYS A 238      47.061   6.354 -25.217  1.00 96.25           H  
ATOM   3594  HG3 LYS A 238      46.532   4.740 -24.700  1.00 96.25           H  
ATOM   3595  CD  LYS A 238      46.986   4.879 -26.794  1.00 96.25           C  
ATOM   3596  HD2 LYS A 238      46.843   5.574 -27.622  1.00 96.25           H  
ATOM   3597  HD3 LYS A 238      46.404   3.983 -27.011  1.00 96.25           H  
ATOM   3598  CE  LYS A 238      48.465   4.497 -26.678  1.00 96.25           C  
ATOM   3599  HE2 LYS A 238      48.697   3.802 -27.485  1.00 96.25           H  
ATOM   3600  HE3 LYS A 238      48.616   3.977 -25.733  1.00 96.25           H  
ATOM   3601  NZ  LYS A 238      49.341   5.694 -26.775  1.00 96.25           N  
ATOM   3602  HZ1 LYS A 238      49.132   6.342 -26.029  1.00 96.25           H  
ATOM   3603  HZ2 LYS A 238      49.188   6.168 -27.653  1.00 96.25           H  
ATOM   3604  HZ3 LYS A 238      50.317   5.439 -26.721  1.00 96.25           H  
ATOM   3605  N   CYS A 239      43.140   8.493 -25.129  1.00 95.56           N  
ATOM   3606  H   CYS A 239      44.038   8.943 -25.234  1.00 95.56           H  
ATOM   3607  CA  CYS A 239      41.989   9.209 -25.670  1.00 95.56           C  
ATOM   3608  HA  CYS A 239      41.077   8.810 -25.226  1.00 95.56           H  
ATOM   3609  C   CYS A 239      41.870   9.008 -27.188  1.00 95.56           C  
ATOM   3610  CB  CYS A 239      42.101  10.681 -25.270  1.00 95.56           C  
ATOM   3611  HB2 CYS A 239      41.207  11.205 -25.607  1.00 95.56           H  
ATOM   3612  HB3 CYS A 239      42.140  10.769 -24.184  1.00 95.56           H  
ATOM   3613  O   CYS A 239      42.808   8.500 -27.811  1.00 95.56           O  
ATOM   3614  SG  CYS A 239      43.575  11.447 -26.007  1.00 95.56           S  
ATOM   3615  HG  CYS A 239      43.399  12.655 -25.464  1.00 95.56           H  
ATOM   3616  N   ARG A 240      40.749   9.428 -27.793  1.00 94.25           N  
ATOM   3617  H   ARG A 240      40.084   9.969 -27.260  1.00 94.25           H  
ATOM   3618  CA  ARG A 240      40.476   9.219 -29.226  1.00 94.25           C  
ATOM   3619  HA  ARG A 240      40.481   8.147 -29.421  1.00 94.25           H  
ATOM   3620  C   ARG A 240      41.570   9.833 -30.096  1.00 94.25           C  
ATOM   3621  CB  ARG A 240      39.092   9.789 -29.604  1.00 94.25           C  
ATOM   3622  HB2 ARG A 240      39.136  10.877 -29.652  1.00 94.25           H  
ATOM   3623  HB3 ARG A 240      38.355   9.506 -28.853  1.00 94.25           H  
ATOM   3624  O   ARG A 240      42.107   9.152 -30.967  1.00 94.25           O  
ATOM   3625  CG  ARG A 240      38.651   9.236 -30.968  1.00 94.25           C  
ATOM   3626  HG2 ARG A 240      38.579   8.151 -30.889  1.00 94.25           H  
ATOM   3627  HG3 ARG A 240      39.408   9.475 -31.714  1.00 94.25           H  
ATOM   3628  CD  ARG A 240      37.313   9.776 -31.485  1.00 94.25           C  
ATOM   3629  HD2 ARG A 240      37.388  10.854 -31.624  1.00 94.25           H  
ATOM   3630  HD3 ARG A 240      37.147   9.353 -32.476  1.00 94.25           H  
ATOM   3631  NE  ARG A 240      36.166   9.393 -30.642  1.00 94.25           N  
ATOM   3632  HE  ARG A 240      35.966   8.404 -30.614  1.00 94.25           H  
ATOM   3633  NH1 ARG A 240      35.130  11.446 -30.254  1.00 94.25           N  
ATOM   3634 HH11 ARG A 240      34.350  11.961 -29.871  1.00 94.25           H  
ATOM   3635 HH12 ARG A 240      35.892  11.957 -30.676  1.00 94.25           H  
ATOM   3636  NH2 ARG A 240      34.206   9.605 -29.561  1.00 94.25           N  
ATOM   3637 HH21 ARG A 240      34.012   8.622 -29.689  1.00 94.25           H  
ATOM   3638 HH22 ARG A 240      33.422  10.181 -29.291  1.00 94.25           H  
ATOM   3639  CZ  ARG A 240      35.200  10.156 -30.161  1.00 94.25           C  
ATOM   3640  N   ASP A 241      41.969  11.065 -29.786  1.00 93.25           N  
ATOM   3641  H   ASP A 241      41.407  11.584 -29.126  1.00 93.25           H  
ATOM   3642  CA  ASP A 241      43.055  11.766 -30.485  1.00 93.25           C  
ATOM   3643  HA  ASP A 241      42.803  11.871 -31.540  1.00 93.25           H  
ATOM   3644  C   ASP A 241      44.385  11.017 -30.381  1.00 93.25           C  
ATOM   3645  CB  ASP A 241      43.258  13.158 -29.877  1.00 93.25           C  
ATOM   3646  HB2 ASP A 241      44.149  13.606 -30.318  1.00 93.25           H  
ATOM   3647  HB3 ASP A 241      43.432  13.060 -28.806  1.00 93.25           H  
ATOM   3648  O   ASP A 241      45.108  10.871 -31.364  1.00 93.25           O  
ATOM   3649  CG  ASP A 241      42.095  14.109 -30.112  1.00 93.25           C  
ATOM   3650  OD1 ASP A 241      41.374  13.919 -31.109  1.00 93.25           O  
ATOM   3651  OD2 ASP A 241      41.983  15.035 -29.273  1.00 93.25           O  
ATOM   3652  N   GLY A 242      44.699  10.504 -29.188  1.00 93.81           N  
ATOM   3653  H   GLY A 242      44.035  10.615 -28.436  1.00 93.81           H  
ATOM   3654  CA  GLY A 242      45.930   9.758 -28.944  1.00 93.81           C  
ATOM   3655  HA2 GLY A 242      46.784  10.357 -29.262  1.00 93.81           H  
ATOM   3656  HA3 GLY A 242      46.013   9.558 -27.876  1.00 93.81           H  
ATOM   3657  C   GLY A 242      45.972   8.424 -29.689  1.00 93.81           C  
ATOM   3658  O   GLY A 242      47.046   7.987 -30.103  1.00 93.81           O  
ATOM   3659  N   VAL A 243      44.819   7.777 -29.879  1.00 95.12           N  
ATOM   3660  H   VAL A 243      43.976   8.177 -29.493  1.00 95.12           H  
ATOM   3661  CA  VAL A 243      44.708   6.567 -30.706  1.00 95.12           C  
ATOM   3662  HA  VAL A 243      45.555   5.915 -30.491  1.00 95.12           H  
ATOM   3663  C   VAL A 243      44.797   6.919 -32.189  1.00 95.12           C  
ATOM   3664  CB  VAL A 243      43.423   5.782 -30.385  1.00 95.12           C  
ATOM   3665  HB  VAL A 243      42.553   6.422 -30.531  1.00 95.12           H  
ATOM   3666  O   VAL A 243      45.531   6.255 -32.916  1.00 95.12           O  
ATOM   3667  CG1 VAL A 243      43.284   4.534 -31.267  1.00 95.12           C  
ATOM   3668 HG11 VAL A 243      44.177   3.915 -31.191  1.00 95.12           H  
ATOM   3669 HG12 VAL A 243      43.139   4.823 -32.308  1.00 95.12           H  
ATOM   3670 HG13 VAL A 243      42.415   3.954 -30.955  1.00 95.12           H  
ATOM   3671  CG2 VAL A 243      43.441   5.304 -28.930  1.00 95.12           C  
ATOM   3672 HG21 VAL A 243      42.550   4.706 -28.737  1.00 95.12           H  
ATOM   3673 HG22 VAL A 243      44.329   4.700 -28.741  1.00 95.12           H  
ATOM   3674 HG23 VAL A 243      43.424   6.154 -28.249  1.00 95.12           H  
ATOM   3675  N   LYS A 244      44.124   7.987 -32.635  1.00 93.12           N  
ATOM   3676  H   LYS A 244      43.533   8.486 -31.986  1.00 93.12           H  
ATOM   3677  CA  LYS A 244      44.173   8.453 -34.027  1.00 93.12           C  
ATOM   3678  HA  LYS A 244      43.859   7.637 -34.678  1.00 93.12           H  
ATOM   3679  C   LYS A 244      45.597   8.812 -34.449  1.00 93.12           C  
ATOM   3680  CB  LYS A 244      43.208   9.635 -34.217  1.00 93.12           C  
ATOM   3681  HB2 LYS A 244      43.559  10.493 -33.643  1.00 93.12           H  
ATOM   3682  HB3 LYS A 244      42.222   9.359 -33.844  1.00 93.12           H  
ATOM   3683  O   LYS A 244      46.060   8.302 -35.460  1.00 93.12           O  
ATOM   3684  CG  LYS A 244      43.088  10.024 -35.698  1.00 93.12           C  
ATOM   3685  HG2 LYS A 244      44.061  10.349 -36.068  1.00 93.12           H  
ATOM   3686  HG3 LYS A 244      42.769   9.156 -36.275  1.00 93.12           H  
ATOM   3687  CD  LYS A 244      42.082  11.163 -35.903  1.00 93.12           C  
ATOM   3688  HD2 LYS A 244      42.385  12.020 -35.302  1.00 93.12           H  
ATOM   3689  HD3 LYS A 244      41.091  10.835 -35.587  1.00 93.12           H  
ATOM   3690  CE  LYS A 244      42.056  11.553 -37.387  1.00 93.12           C  
ATOM   3691  HE2 LYS A 244      43.075  11.778 -37.702  1.00 93.12           H  
ATOM   3692  HE3 LYS A 244      41.719  10.701 -37.977  1.00 93.12           H  
ATOM   3693  NZ  LYS A 244      41.189  12.731 -37.641  1.00 93.12           N  
ATOM   3694  HZ1 LYS A 244      41.226  12.976 -38.620  1.00 93.12           H  
ATOM   3695  HZ2 LYS A 244      40.230  12.540 -37.387  1.00 93.12           H  
ATOM   3696  HZ3 LYS A 244      41.515  13.530 -37.116  1.00 93.12           H  
ATOM   3697  N   ALA A 245      46.306   9.612 -33.652  1.00 92.69           N  
ATOM   3698  H   ALA A 245      45.849  10.011 -32.844  1.00 92.69           H  
ATOM   3699  CA  ALA A 245      47.687  10.006 -33.930  1.00 92.69           C  
ATOM   3700  HA  ALA A 245      47.722  10.511 -34.895  1.00 92.69           H  
ATOM   3701  C   ALA A 245      48.631   8.795 -34.007  1.00 92.69           C  
ATOM   3702  CB  ALA A 245      48.132  10.991 -32.843  1.00 92.69           C  
ATOM   3703  HB1 ALA A 245      48.091  10.516 -31.863  1.00 92.69           H  
ATOM   3704  HB2 ALA A 245      47.478  11.863 -32.846  1.00 92.69           H  
ATOM   3705  HB3 ALA A 245      49.153  11.316 -33.043  1.00 92.69           H  
ATOM   3706  O   ALA A 245      49.458   8.713 -34.914  1.00 92.69           O  
ATOM   3707  N   LEU A 246      48.463   7.824 -33.099  1.00 92.56           N  
ATOM   3708  H   LEU A 246      47.762   7.949 -32.383  1.00 92.56           H  
ATOM   3709  CA  LEU A 246      49.224   6.577 -33.126  1.00 92.56           C  
ATOM   3710  HA  LEU A 246      50.285   6.827 -33.118  1.00 92.56           H  
ATOM   3711  C   LEU A 246      48.954   5.786 -34.414  1.00 92.56           C  
ATOM   3712  CB  LEU A 246      48.886   5.756 -31.867  1.00 92.56           C  
ATOM   3713  HB2 LEU A 246      47.814   5.559 -31.863  1.00 92.56           H  
ATOM   3714  HB3 LEU A 246      49.122   6.352 -30.986  1.00 92.56           H  
ATOM   3715  O   LEU A 246      49.897   5.371 -35.077  1.00 92.56           O  
ATOM   3716  CG  LEU A 246      49.627   4.409 -31.778  1.00 92.56           C  
ATOM   3717  HG  LEU A 246      49.465   3.829 -32.687  1.00 92.56           H  
ATOM   3718  CD1 LEU A 246      51.128   4.596 -31.561  1.00 92.56           C  
ATOM   3719 HD11 LEU A 246      51.613   3.625 -31.460  1.00 92.56           H  
ATOM   3720 HD12 LEU A 246      51.567   5.089 -32.428  1.00 92.56           H  
ATOM   3721 HD13 LEU A 246      51.323   5.197 -30.672  1.00 92.56           H  
ATOM   3722  CD2 LEU A 246      49.072   3.600 -30.605  1.00 92.56           C  
ATOM   3723 HD21 LEU A 246      49.580   2.636 -30.565  1.00 92.56           H  
ATOM   3724 HD22 LEU A 246      48.007   3.430 -30.762  1.00 92.56           H  
ATOM   3725 HD23 LEU A 246      49.231   4.141 -29.673  1.00 92.56           H  
ATOM   3726  N   LEU A 247      47.686   5.589 -34.788  1.00 91.56           N  
ATOM   3727  H   LEU A 247      46.944   5.978 -34.223  1.00 91.56           H  
ATOM   3728  CA  LEU A 247      47.331   4.844 -36.000  1.00 91.56           C  
ATOM   3729  HA  LEU A 247      47.858   3.890 -35.992  1.00 91.56           H  
ATOM   3730  C   LEU A 247      47.795   5.559 -37.275  1.00 91.56           C  
ATOM   3731  CB  LEU A 247      45.817   4.579 -36.036  1.00 91.56           C  
ATOM   3732  HB2 LEU A 247      45.560   4.195 -37.023  1.00 91.56           H  
ATOM   3733  HB3 LEU A 247      45.296   5.527 -35.903  1.00 91.56           H  
ATOM   3734  O   LEU A 247      48.331   4.905 -38.162  1.00 91.56           O  
ATOM   3735  CG  LEU A 247      45.313   3.571 -34.987  1.00 91.56           C  
ATOM   3736  HG  LEU A 247      45.592   3.903 -33.987  1.00 91.56           H  
ATOM   3737  CD1 LEU A 247      43.788   3.493 -35.061  1.00 91.56           C  
ATOM   3738 HD11 LEU A 247      43.414   2.821 -34.288  1.00 91.56           H  
ATOM   3739 HD12 LEU A 247      43.480   3.123 -36.039  1.00 91.56           H  
ATOM   3740 HD13 LEU A 247      43.367   4.485 -34.902  1.00 91.56           H  
ATOM   3741  CD2 LEU A 247      45.874   2.162 -35.201  1.00 91.56           C  
ATOM   3742 HD21 LEU A 247      45.660   1.826 -36.215  1.00 91.56           H  
ATOM   3743 HD22 LEU A 247      45.417   1.472 -34.492  1.00 91.56           H  
ATOM   3744 HD23 LEU A 247      46.951   2.156 -35.039  1.00 91.56           H  
ATOM   3745  N   SER A 248      47.661   6.885 -37.349  1.00 90.50           N  
ATOM   3746  H   SER A 248      47.162   7.367 -36.615  1.00 90.50           H  
ATOM   3747  CA  SER A 248      48.183   7.696 -38.457  1.00 90.50           C  
ATOM   3748  HA  SER A 248      47.702   7.400 -39.390  1.00 90.50           H  
ATOM   3749  C   SER A 248      49.690   7.513 -38.635  1.00 90.50           C  
ATOM   3750  CB  SER A 248      47.896   9.178 -38.202  1.00 90.50           C  
ATOM   3751  HB2 SER A 248      48.519   9.787 -38.857  1.00 90.50           H  
ATOM   3752  HB3 SER A 248      48.136   9.427 -37.168  1.00 90.50           H  
ATOM   3753  O   SER A 248      50.153   7.288 -39.752  1.00 90.50           O  
ATOM   3754  OG  SER A 248      46.542   9.479 -38.463  1.00 90.50           O  
ATOM   3755  HG  SER A 248      46.539   9.875 -39.338  1.00 90.50           H  
ATOM   3756  N   GLN A 249      50.452   7.544 -37.535  1.00 89.44           N  
ATOM   3757  H   GLN A 249      50.017   7.745 -36.646  1.00 89.44           H  
ATOM   3758  CA  GLN A 249      51.899   7.330 -37.560  1.00 89.44           C  
ATOM   3759  HA  GLN A 249      52.338   8.020 -38.281  1.00 89.44           H  
ATOM   3760  C   GLN A 249      52.263   5.907 -38.004  1.00 89.44           C  
ATOM   3761  CB  GLN A 249      52.474   7.643 -36.169  1.00 89.44           C  
ATOM   3762  HB2 GLN A 249      52.187   8.656 -35.886  1.00 89.44           H  
ATOM   3763  HB3 GLN A 249      52.056   6.950 -35.440  1.00 89.44           H  
ATOM   3764  O   GLN A 249      53.175   5.739 -38.809  1.00 89.44           O  
ATOM   3765  CG  GLN A 249      54.007   7.537 -36.142  1.00 89.44           C  
ATOM   3766  HG2 GLN A 249      54.313   6.542 -36.465  1.00 89.44           H  
ATOM   3767  HG3 GLN A 249      54.431   8.265 -36.834  1.00 89.44           H  
ATOM   3768  CD  GLN A 249      54.608   7.771 -34.760  1.00 89.44           C  
ATOM   3769  NE2 GLN A 249      55.889   7.526 -34.600  1.00 89.44           N  
ATOM   3770 HE21 GLN A 249      56.450   7.209 -35.378  1.00 89.44           H  
ATOM   3771 HE22 GLN A 249      56.265   7.705 -33.680  1.00 89.44           H  
ATOM   3772  OE1 GLN A 249      53.962   8.161 -33.800  1.00 89.44           O  
ATOM   3773  N   LEU A 250      51.560   4.889 -37.498  1.00 88.19           N  
ATOM   3774  H   LEU A 250      50.832   5.094 -36.829  1.00 88.19           H  
ATOM   3775  CA  LEU A 250      51.840   3.487 -37.829  1.00 88.19           C  
ATOM   3776  HA  LEU A 250      52.912   3.311 -37.744  1.00 88.19           H  
ATOM   3777  C   LEU A 250      51.483   3.132 -39.277  1.00 88.19           C  
ATOM   3778  CB  LEU A 250      51.089   2.564 -36.853  1.00 88.19           C  
ATOM   3779  HB2 LEU A 250      51.176   1.543 -37.226  1.00 88.19           H  
ATOM   3780  HB3 LEU A 250      50.032   2.829 -36.860  1.00 88.19           H  
ATOM   3781  O   LEU A 250      52.156   2.302 -39.881  1.00 88.19           O  
ATOM   3782  CG  LEU A 250      51.605   2.586 -35.402  1.00 88.19           C  
ATOM   3783  HG  LEU A 250      51.467   3.573 -34.961  1.00 88.19           H  
ATOM   3784  CD1 LEU A 250      50.814   1.578 -34.564  1.00 88.19           C  
ATOM   3785 HD11 LEU A 250      49.752   1.820 -34.618  1.00 88.19           H  
ATOM   3786 HD12 LEU A 250      51.139   1.636 -33.525  1.00 88.19           H  
ATOM   3787 HD13 LEU A 250      50.978   0.570 -34.943  1.00 88.19           H  
ATOM   3788  CD2 LEU A 250      53.095   2.265 -35.313  1.00 88.19           C  
ATOM   3789 HD21 LEU A 250      53.379   2.066 -34.279  1.00 88.19           H  
ATOM   3790 HD22 LEU A 250      53.671   3.123 -35.658  1.00 88.19           H  
ATOM   3791 HD23 LEU A 250      53.332   1.413 -35.949  1.00 88.19           H  
ATOM   3792  N   LEU A 251      50.435   3.749 -39.826  1.00 85.50           N  
ATOM   3793  H   LEU A 251      49.896   4.379 -39.250  1.00 85.50           H  
ATOM   3794  CA  LEU A 251      49.972   3.505 -41.194  1.00 85.50           C  
ATOM   3795  HA  LEU A 251      50.239   2.488 -41.483  1.00 85.50           H  
ATOM   3796  C   LEU A 251      50.644   4.421 -42.229  1.00 85.50           C  
ATOM   3797  CB  LEU A 251      48.438   3.635 -41.230  1.00 85.50           C  
ATOM   3798  HB2 LEU A 251      48.101   3.533 -42.262  1.00 85.50           H  
ATOM   3799  HB3 LEU A 251      48.171   4.637 -40.894  1.00 85.50           H  
ATOM   3800  O   LEU A 251      50.485   4.195 -43.424  1.00 85.50           O  
ATOM   3801  CG  LEU A 251      47.694   2.595 -40.370  1.00 85.50           C  
ATOM   3802  HG  LEU A 251      48.079   2.599 -39.350  1.00 85.50           H  
ATOM   3803  CD1 LEU A 251      46.212   2.939 -40.308  1.00 85.50           C  
ATOM   3804 HD11 LEU A 251      45.702   2.210 -39.678  1.00 85.50           H  
ATOM   3805 HD12 LEU A 251      46.092   3.928 -39.868  1.00 85.50           H  
ATOM   3806 HD13 LEU A 251      45.784   2.925 -41.310  1.00 85.50           H  
ATOM   3807  CD2 LEU A 251      47.823   1.176 -40.919  1.00 85.50           C  
ATOM   3808 HD21 LEU A 251      47.167   0.501 -40.369  1.00 85.50           H  
ATOM   3809 HD22 LEU A 251      48.850   0.836 -40.787  1.00 85.50           H  
ATOM   3810 HD23 LEU A 251      47.555   1.153 -41.975  1.00 85.50           H  
ATOM   3811  N   GLY A 252      51.373   5.454 -41.795  1.00 81.50           N  
ATOM   3812  H   GLY A 252      51.464   5.592 -40.798  1.00 81.50           H  
ATOM   3813  CA  GLY A 252      52.001   6.433 -42.688  1.00 81.50           C  
ATOM   3814  HA2 GLY A 252      52.582   5.908 -43.446  1.00 81.50           H  
ATOM   3815  HA3 GLY A 252      52.678   7.055 -42.101  1.00 81.50           H  
ATOM   3816  C   GLY A 252      51.005   7.355 -43.401  1.00 81.50           C  
ATOM   3817  O   GLY A 252      51.318   7.890 -44.462  1.00 81.50           O  
ATOM   3818  N   VAL A 253      49.806   7.544 -42.840  1.00 79.25           N  
ATOM   3819  H   VAL A 253      49.657   7.153 -41.921  1.00 79.25           H  
ATOM   3820  CA  VAL A 253      48.728   8.344 -43.445  1.00 79.25           C  
ATOM   3821  HA  VAL A 253      49.007   8.602 -44.467  1.00 79.25           H  
ATOM   3822  C   VAL A 253      48.545   9.639 -42.657  1.00 79.25           C  
ATOM   3823  CB  VAL A 253      47.409   7.547 -43.528  1.00 79.25           C  
ATOM   3824  HB  VAL A 253      47.060   7.325 -42.519  1.00 79.25           H  
ATOM   3825  O   VAL A 253      48.210   9.596 -41.471  1.00 79.25           O  
ATOM   3826  CG1 VAL A 253      46.324   8.349 -44.257  1.00 79.25           C  
ATOM   3827 HG11 VAL A 253      45.406   7.765 -44.313  1.00 79.25           H  
ATOM   3828 HG12 VAL A 253      46.108   9.272 -43.718  1.00 79.25           H  
ATOM   3829 HG13 VAL A 253      46.650   8.590 -45.269  1.00 79.25           H  
ATOM   3830  CG2 VAL A 253      47.579   6.222 -44.282  1.00 79.25           C  
ATOM   3831 HG21 VAL A 253      48.270   5.570 -43.748  1.00 79.25           H  
ATOM   3832 HG22 VAL A 253      47.972   6.406 -45.282  1.00 79.25           H  
ATOM   3833 HG23 VAL A 253      46.621   5.708 -44.361  1.00 79.25           H  
ATOM   3834  N   GLN A 254      48.735  10.789 -43.317  1.00 71.62           N  
ATOM   3835  H   GLN A 254      49.031  10.749 -44.282  1.00 71.62           H  
ATOM   3836  CA  GLN A 254      48.568  12.109 -42.689  1.00 71.62           C  
ATOM   3837  HA  GLN A 254      49.171  12.140 -41.781  1.00 71.62           H  
ATOM   3838  C   GLN A 254      47.112  12.335 -42.245  1.00 71.62           C  
ATOM   3839  CB  GLN A 254      49.059  13.230 -43.624  1.00 71.62           C  
ATOM   3840  HB2 GLN A 254      48.576  13.137 -44.597  1.00 71.62           H  
ATOM   3841  HB3 GLN A 254      48.770  14.187 -43.190  1.00 71.62           H  
ATOM   3842  O   GLN A 254      46.864  12.547 -41.060  1.00 71.62           O  
ATOM   3843  CG  GLN A 254      50.589  13.223 -43.803  1.00 71.62           C  
ATOM   3844  HG2 GLN A 254      50.893  12.297 -44.290  1.00 71.62           H  
ATOM   3845  HG3 GLN A 254      51.061  13.264 -42.822  1.00 71.62           H  
ATOM   3846  CD  GLN A 254      51.112  14.398 -44.632  1.00 71.62           C  
ATOM   3847  NE2 GLN A 254      52.408  14.503 -44.823  1.00 71.62           N  
ATOM   3848 HE21 GLN A 254      52.693  15.289 -45.390  1.00 71.62           H  
ATOM   3849 HE22 GLN A 254      53.050  13.818 -44.452  1.00 71.62           H  
ATOM   3850  OE1 GLN A 254      50.388  15.238 -45.130  1.00 71.62           O  
ATOM   3851  N   ASP A 255      46.150  12.167 -43.158  1.00 72.06           N  
ATOM   3852  H   ASP A 255      46.420  12.029 -44.121  1.00 72.06           H  
ATOM   3853  CA  ASP A 255      44.714  12.297 -42.873  1.00 72.06           C  
ATOM   3854  HA  ASP A 255      44.588  12.697 -41.867  1.00 72.06           H  
ATOM   3855  C   ASP A 255      44.010  10.939 -42.856  1.00 72.06           C  
ATOM   3856  CB  ASP A 255      44.054  13.290 -43.840  1.00 72.06           C  
ATOM   3857  HB2 ASP A 255      44.432  13.128 -44.850  1.00 72.06           H  
ATOM   3858  HB3 ASP A 255      42.978  13.112 -43.851  1.00 72.06           H  
ATOM   3859  O   ASP A 255      43.333  10.522 -43.799  1.00 72.06           O  
ATOM   3860  CG  ASP A 255      44.255  14.746 -43.419  1.00 72.06           C  
ATOM   3861  OD1 ASP A 255      44.318  14.994 -42.193  1.00 72.06           O  
ATOM   3862  OD2 ASP A 255      44.263  15.595 -44.332  1.00 72.06           O  
ATOM   3863  N   LEU A 256      44.172  10.223 -41.743  1.00 73.44           N  
ATOM   3864  H   LEU A 256      44.778  10.596 -41.025  1.00 73.44           H  
ATOM   3865  CA  LEU A 256      43.527   8.931 -41.551  1.00 73.44           C  
ATOM   3866  HA  LEU A 256      43.681   8.358 -42.466  1.00 73.44           H  
ATOM   3867  C   LEU A 256      42.014   9.102 -41.339  1.00 73.44           C  
ATOM   3868  CB  LEU A 256      44.206   8.189 -40.392  1.00 73.44           C  
ATOM   3869  HB2 LEU A 256      43.954   8.696 -39.460  1.00 73.44           H  
ATOM   3870  HB3 LEU A 256      45.287   8.235 -40.520  1.00 73.44           H  
ATOM   3871  O   LEU A 256      41.562   9.613 -40.306  1.00 73.44           O  
ATOM   3872  CG  LEU A 256      43.789   6.712 -40.301  1.00 73.44           C  
ATOM   3873  HG  LEU A 256      42.708   6.622 -40.405  1.00 73.44           H  
ATOM   3874  CD1 LEU A 256      44.471   5.889 -41.397  1.00 73.44           C  
ATOM   3875 HD11 LEU A 256      44.215   6.269 -42.386  1.00 73.44           H  
ATOM   3876 HD12 LEU A 256      45.554   5.922 -41.275  1.00 73.44           H  
ATOM   3877 HD13 LEU A 256      44.140   4.852 -41.353  1.00 73.44           H  
ATOM   3878  CD2 LEU A 256      44.192   6.168 -38.933  1.00 73.44           C  
ATOM   3879 HD21 LEU A 256      45.268   6.281 -38.798  1.00 73.44           H  
ATOM   3880 HD22 LEU A 256      43.931   5.112 -38.864  1.00 73.44           H  
ATOM   3881 HD23 LEU A 256      43.673   6.717 -38.147  1.00 73.44           H  
ATOM   3882  N   LYS A 257      41.221   8.619 -42.300  1.00 78.44           N  
ATOM   3883  H   LYS A 257      41.665   8.273 -43.139  1.00 78.44           H  
ATOM   3884  CA  LYS A 257      39.766   8.481 -42.162  1.00 78.44           C  
ATOM   3885  HA  LYS A 257      39.369   9.359 -41.653  1.00 78.44           H  
ATOM   3886  C   LYS A 257      39.469   7.254 -41.302  1.00 78.44           C  
ATOM   3887  CB  LYS A 257      39.099   8.373 -43.543  1.00 78.44           C  
ATOM   3888  HB2 LYS A 257      39.548   7.548 -44.096  1.00 78.44           H  
ATOM   3889  HB3 LYS A 257      38.040   8.153 -43.402  1.00 78.44           H  
ATOM   3890  O   LYS A 257      39.553   6.128 -41.780  1.00 78.44           O  
ATOM   3891  CG  LYS A 257      39.229   9.665 -44.361  1.00 78.44           C  
ATOM   3892  HG2 LYS A 257      38.774  10.492 -43.815  1.00 78.44           H  
ATOM   3893  HG3 LYS A 257      40.284   9.887 -44.524  1.00 78.44           H  
ATOM   3894  CD  LYS A 257      38.537   9.508 -45.721  1.00 78.44           C  
ATOM   3895  HD2 LYS A 257      38.952   8.635 -46.225  1.00 78.44           H  
ATOM   3896  HD3 LYS A 257      37.467   9.358 -45.573  1.00 78.44           H  
ATOM   3897  CE  LYS A 257      38.780  10.752 -46.580  1.00 78.44           C  
ATOM   3898  HE2 LYS A 257      38.298  11.612 -46.115  1.00 78.44           H  
ATOM   3899  HE3 LYS A 257      39.852  10.947 -46.600  1.00 78.44           H  
ATOM   3900  NZ  LYS A 257      38.286  10.556 -47.966  1.00 78.44           N  
ATOM   3901  HZ1 LYS A 257      38.502  11.364 -48.532  1.00 78.44           H  
ATOM   3902  HZ2 LYS A 257      38.746   9.760 -48.384  1.00 78.44           H  
ATOM   3903  HZ3 LYS A 257      37.290  10.391 -47.981  1.00 78.44           H  
ATOM   3904  N   VAL A 258      39.126   7.476 -40.035  1.00 87.88           N  
ATOM   3905  H   VAL A 258      39.109   8.428 -39.698  1.00 87.88           H  
ATOM   3906  CA  VAL A 258      38.880   6.400 -39.067  1.00 87.88           C  
ATOM   3907  HA  VAL A 258      38.660   5.488 -39.622  1.00 87.88           H  
ATOM   3908  C   VAL A 258      37.661   6.680 -38.195  1.00 87.88           C  
ATOM   3909  CB  VAL A 258      40.144   6.115 -38.228  1.00 87.88           C  
ATOM   3910  HB  VAL A 258      40.958   5.899 -38.921  1.00 87.88           H  
ATOM   3911  O   VAL A 258      37.424   7.810 -37.763  1.00 87.88           O  
ATOM   3912  CG1 VAL A 258      40.587   7.290 -37.344  1.00 87.88           C  
ATOM   3913 HG11 VAL A 258      41.487   7.009 -36.798  1.00 87.88           H  
ATOM   3914 HG12 VAL A 258      40.814   8.156 -37.967  1.00 87.88           H  
ATOM   3915 HG13 VAL A 258      39.805   7.548 -36.629  1.00 87.88           H  
ATOM   3916  CG2 VAL A 258      39.957   4.872 -37.354  1.00 87.88           C  
ATOM   3917 HG21 VAL A 258      39.188   5.040 -36.600  1.00 87.88           H  
ATOM   3918 HG22 VAL A 258      39.594   4.039 -37.956  1.00 87.88           H  
ATOM   3919 HG23 VAL A 258      40.898   4.594 -36.879  1.00 87.88           H  
ATOM   3920  N   LEU A 259      36.910   5.624 -37.904  1.00 91.88           N  
ATOM   3921  H   LEU A 259      37.142   4.749 -38.353  1.00 91.88           H  
ATOM   3922  CA  LEU A 259      35.914   5.573 -36.846  1.00 91.88           C  
ATOM   3923  HA  LEU A 259      35.544   6.575 -36.630  1.00 91.88           H  
ATOM   3924  C   LEU A 259      36.580   5.013 -35.584  1.00 91.88           C  
ATOM   3925  CB  LEU A 259      34.743   4.692 -37.314  1.00 91.88           C  
ATOM   3926  HB2 LEU A 259      33.998   4.660 -36.518  1.00 91.88           H  
ATOM   3927  HB3 LEU A 259      35.111   3.677 -37.467  1.00 91.88           H  
ATOM   3928  O   LEU A 259      37.031   3.872 -35.592  1.00 91.88           O  
ATOM   3929  CG  LEU A 259      34.052   5.154 -38.609  1.00 91.88           C  
ATOM   3930  HG  LEU A 259      34.777   5.224 -39.420  1.00 91.88           H  
ATOM   3931  CD1 LEU A 259      32.992   4.129 -39.002  1.00 91.88           C  
ATOM   3932 HD11 LEU A 259      33.474   3.171 -39.200  1.00 91.88           H  
ATOM   3933 HD12 LEU A 259      32.274   4.002 -38.191  1.00 91.88           H  
ATOM   3934 HD13 LEU A 259      32.478   4.450 -39.908  1.00 91.88           H  
ATOM   3935  CD2 LEU A 259      33.370   6.516 -38.437  1.00 91.88           C  
ATOM   3936 HD21 LEU A 259      32.840   6.767 -39.355  1.00 91.88           H  
ATOM   3937 HD22 LEU A 259      34.123   7.282 -38.253  1.00 91.88           H  
ATOM   3938 HD23 LEU A 259      32.664   6.476 -37.607  1.00 91.88           H  
ATOM   3939  N   LEU A 260      36.670   5.809 -34.516  1.00 94.81           N  
ATOM   3940  H   LEU A 260      36.287   6.742 -34.572  1.00 94.81           H  
ATOM   3941  CA  LEU A 260      37.254   5.391 -33.237  1.00 94.81           C  
ATOM   3942  HA  LEU A 260      37.482   4.325 -33.265  1.00 94.81           H  
ATOM   3943  C   LEU A 260      36.261   5.602 -32.108  1.00 94.81           C  
ATOM   3944  CB  LEU A 260      38.548   6.163 -32.930  1.00 94.81           C  
ATOM   3945  HB2 LEU A 260      38.355   7.224 -33.083  1.00 94.81           H  
ATOM   3946  HB3 LEU A 260      38.798   6.011 -31.880  1.00 94.81           H  
ATOM   3947  O   LEU A 260      35.972   6.737 -31.727  1.00 94.81           O  
ATOM   3948  CG  LEU A 260      39.769   5.764 -33.759  1.00 94.81           C  
ATOM   3949  HG  LEU A 260      39.527   5.908 -34.812  1.00 94.81           H  
ATOM   3950  CD1 LEU A 260      40.928   6.697 -33.437  1.00 94.81           C  
ATOM   3951 HD11 LEU A 260      40.640   7.721 -33.673  1.00 94.81           H  
ATOM   3952 HD12 LEU A 260      41.176   6.635 -32.377  1.00 94.81           H  
ATOM   3953 HD13 LEU A 260      41.798   6.427 -34.036  1.00 94.81           H  
ATOM   3954  CD2 LEU A 260      40.218   4.325 -33.504  1.00 94.81           C  
ATOM   3955 HD21 LEU A 260      39.432   3.632 -33.804  1.00 94.81           H  
ATOM   3956 HD22 LEU A 260      40.437   4.180 -32.446  1.00 94.81           H  
ATOM   3957 HD23 LEU A 260      41.106   4.104 -34.098  1.00 94.81           H  
ATOM   3958  N   GLU A 261      35.784   4.505 -31.540  1.00 96.94           N  
ATOM   3959  H   GLU A 261      36.091   3.603 -31.876  1.00 96.94           H  
ATOM   3960  CA  GLU A 261      34.878   4.528 -30.400  1.00 96.94           C  
ATOM   3961  HA  GLU A 261      35.035   5.451 -29.841  1.00 96.94           H  
ATOM   3962  C   GLU A 261      35.171   3.346 -29.469  1.00 96.94           C  
ATOM   3963  CB  GLU A 261      33.420   4.480 -30.876  1.00 96.94           C  
ATOM   3964  HB2 GLU A 261      33.317   3.616 -31.533  1.00 96.94           H  
ATOM   3965  HB3 GLU A 261      32.772   4.327 -30.013  1.00 96.94           H  
ATOM   3966  O   GLU A 261      35.594   2.282 -29.922  1.00 96.94           O  
ATOM   3967  CG  GLU A 261      32.912   5.706 -31.646  1.00 96.94           C  
ATOM   3968  HG2 GLU A 261      33.521   5.855 -32.537  1.00 96.94           H  
ATOM   3969  HG3 GLU A 261      31.899   5.486 -31.984  1.00 96.94           H  
ATOM   3970  CD  GLU A 261      32.868   7.011 -30.845  1.00 96.94           C  
ATOM   3971  OE1 GLU A 261      32.463   8.031 -31.441  1.00 96.94           O  
ATOM   3972  OE2 GLU A 261      33.210   7.048 -29.638  1.00 96.94           O  
ATOM   3973  N   PRO A 262      34.972   3.487 -28.154  1.00 96.44           N  
ATOM   3974  CA  PRO A 262      35.121   2.371 -27.231  1.00 96.44           C  
ATOM   3975  HA  PRO A 262      36.099   1.915 -27.385  1.00 96.44           H  
ATOM   3976  C   PRO A 262      34.019   1.310 -27.435  1.00 96.44           C  
ATOM   3977  CB  PRO A 262      35.084   2.998 -25.840  1.00 96.44           C  
ATOM   3978  HB2 PRO A 262      34.644   2.334 -25.096  1.00 96.44           H  
ATOM   3979  HB3 PRO A 262      36.093   3.288 -25.547  1.00 96.44           H  
ATOM   3980  O   PRO A 262      32.883   1.645 -27.787  1.00 96.44           O  
ATOM   3981  CG  PRO A 262      34.241   4.250 -26.059  1.00 96.44           C  
ATOM   3982  HG2 PRO A 262      33.183   3.989 -26.036  1.00 96.44           H  
ATOM   3983  HG3 PRO A 262      34.471   5.019 -25.322  1.00 96.44           H  
ATOM   3984  CD  PRO A 262      34.604   4.707 -27.460  1.00 96.44           C  
ATOM   3985  HD2 PRO A 262      33.754   5.205 -27.927  1.00 96.44           H  
ATOM   3986  HD3 PRO A 262      35.461   5.379 -27.422  1.00 96.44           H  
ATOM   3987  N   PRO A 263      34.303   0.024 -27.161  1.00 96.62           N  
ATOM   3988  CA  PRO A 263      33.318  -1.047 -27.311  1.00 96.62           C  
ATOM   3989  HA  PRO A 263      32.893  -1.014 -28.315  1.00 96.62           H  
ATOM   3990  C   PRO A 263      32.179  -0.940 -26.284  1.00 96.62           C  
ATOM   3991  CB  PRO A 263      34.105  -2.352 -27.150  1.00 96.62           C  
ATOM   3992  HB2 PRO A 263      33.513  -3.138 -26.682  1.00 96.62           H  
ATOM   3993  HB3 PRO A 263      34.463  -2.692 -28.122  1.00 96.62           H  
ATOM   3994  O   PRO A 263      32.356  -0.430 -25.172  1.00 96.62           O  
ATOM   3995  CG  PRO A 263      35.296  -1.954 -26.279  1.00 96.62           C  
ATOM   3996  HG2 PRO A 263      36.161  -2.591 -26.468  1.00 96.62           H  
ATOM   3997  HG3 PRO A 263      35.012  -2.001 -25.228  1.00 96.62           H  
ATOM   3998  CD  PRO A 263      35.569  -0.501 -26.665  1.00 96.62           C  
ATOM   3999  HD2 PRO A 263      35.918   0.056 -25.796  1.00 96.62           H  
ATOM   4000  HD3 PRO A 263      36.319  -0.463 -27.455  1.00 96.62           H  
ATOM   4001  N   LYS A 264      31.004  -1.492 -26.613  1.00 94.31           N  
ATOM   4002  H   LYS A 264      30.902  -1.864 -27.547  1.00 94.31           H  
ATOM   4003  CA  LYS A 264      29.928  -1.730 -25.634  1.00 94.31           C  
ATOM   4004  HA  LYS A 264      29.837  -0.856 -24.989  1.00 94.31           H  
ATOM   4005  C   LYS A 264      30.281  -2.921 -24.741  1.00 94.31           C  
ATOM   4006  CB  LYS A 264      28.574  -1.960 -26.320  1.00 94.31           C  
ATOM   4007  HB2 LYS A 264      28.676  -2.776 -27.035  1.00 94.31           H  
ATOM   4008  HB3 LYS A 264      27.849  -2.258 -25.562  1.00 94.31           H  
ATOM   4009  O   LYS A 264      29.792  -4.029 -24.938  1.00 94.31           O  
ATOM   4010  CG  LYS A 264      28.032  -0.726 -27.039  1.00 94.31           C  
ATOM   4011  HG2 LYS A 264      28.697  -0.490 -27.870  1.00 94.31           H  
ATOM   4012  HG3 LYS A 264      27.991   0.119 -26.352  1.00 94.31           H  
ATOM   4013  CD  LYS A 264      26.625  -1.016 -27.576  1.00 94.31           C  
ATOM   4014  HD2 LYS A 264      25.915  -1.114 -26.754  1.00 94.31           H  
ATOM   4015  HD3 LYS A 264      26.654  -1.954 -28.132  1.00 94.31           H  
ATOM   4016  CE  LYS A 264      26.200   0.119 -28.507  1.00 94.31           C  
ATOM   4017  HE2 LYS A 264      25.890   0.997 -27.941  1.00 94.31           H  
ATOM   4018  HE3 LYS A 264      27.080   0.384 -29.094  1.00 94.31           H  
ATOM   4019  NZ  LYS A 264      25.175  -0.303 -29.479  1.00 94.31           N  
ATOM   4020  HZ1 LYS A 264      24.248  -0.382 -29.084  1.00 94.31           H  
ATOM   4021  HZ2 LYS A 264      25.185   0.348 -30.251  1.00 94.31           H  
ATOM   4022  HZ3 LYS A 264      25.469  -1.180 -29.885  1.00 94.31           H  
ATOM   4023  N   THR A 265      31.092  -2.675 -23.718  1.00 92.31           N  
ATOM   4024  H   THR A 265      31.515  -1.759 -23.666  1.00 92.31           H  
ATOM   4025  CA  THR A 265      31.625  -3.725 -22.833  1.00 92.31           C  
ATOM   4026  HA  THR A 265      32.143  -4.459 -23.449  1.00 92.31           H  
ATOM   4027  C   THR A 265      30.572  -4.496 -22.036  1.00 92.31           C  
ATOM   4028  CB  THR A 265      32.640  -3.148 -21.840  1.00 92.31           C  
ATOM   4029  HB  THR A 265      32.971  -3.938 -21.166  1.00 92.31           H  
ATOM   4030  O   THR A 265      30.879  -5.574 -21.555  1.00 92.31           O  
ATOM   4031  CG2 THR A 265      33.865  -2.565 -22.539  1.00 92.31           C  
ATOM   4032 HG21 THR A 265      33.597  -1.684 -23.121  1.00 92.31           H  
ATOM   4033 HG22 THR A 265      34.297  -3.315 -23.202  1.00 92.31           H  
ATOM   4034 HG23 THR A 265      34.618  -2.293 -21.799  1.00 92.31           H  
ATOM   4035  OG1 THR A 265      32.055  -2.105 -21.086  1.00 92.31           O  
ATOM   4036  HG1 THR A 265      32.704  -1.878 -20.417  1.00 92.31           H  
ATOM   4037  N   ARG A 266      29.341  -3.986 -21.892  1.00 87.31           N  
ATOM   4038  H   ARG A 266      29.170  -3.084 -22.313  1.00 87.31           H  
ATOM   4039  CA  ARG A 266      28.232  -4.661 -21.182  1.00 87.31           C  
ATOM   4040  HA  ARG A 266      28.636  -5.426 -20.520  1.00 87.31           H  
ATOM   4041  C   ARG A 266      27.267  -5.424 -22.096  1.00 87.31           C  
ATOM   4042  CB  ARG A 266      27.454  -3.645 -20.330  1.00 87.31           C  
ATOM   4043  HB2 ARG A 266      26.597  -4.149 -19.882  1.00 87.31           H  
ATOM   4044  HB3 ARG A 266      27.079  -2.846 -20.969  1.00 87.31           H  
ATOM   4045  O   ARG A 266      26.289  -5.976 -21.608  1.00 87.31           O  
ATOM   4046  CG  ARG A 266      28.288  -3.047 -19.192  1.00 87.31           C  
ATOM   4047  HG2 ARG A 266      28.702  -3.855 -18.588  1.00 87.31           H  
ATOM   4048  HG3 ARG A 266      29.103  -2.448 -19.600  1.00 87.31           H  
ATOM   4049  CD  ARG A 266      27.385  -2.169 -18.319  1.00 87.31           C  
ATOM   4050  HD2 ARG A 266      26.983  -1.360 -18.929  1.00 87.31           H  
ATOM   4051  HD3 ARG A 266      26.558  -2.778 -17.955  1.00 87.31           H  
ATOM   4052  NE  ARG A 266      28.117  -1.609 -17.169  1.00 87.31           N  
ATOM   4053  HE  ARG A 266      29.069  -1.919 -17.043  1.00 87.31           H  
ATOM   4054  NH1 ARG A 266      26.360  -0.444 -16.252  1.00 87.31           N  
ATOM   4055 HH11 ARG A 266      25.972   0.103 -15.497  1.00 87.31           H  
ATOM   4056 HH12 ARG A 266      25.749  -0.809 -16.969  1.00 87.31           H  
ATOM   4057  NH2 ARG A 266      28.346  -0.426 -15.237  1.00 87.31           N  
ATOM   4058 HH21 ARG A 266      27.934   0.118 -14.492  1.00 87.31           H  
ATOM   4059 HH22 ARG A 266      29.288  -0.774 -15.129  1.00 87.31           H  
ATOM   4060  CZ  ARG A 266      27.606  -0.830 -16.230  1.00 87.31           C  
ATOM   4061  N   SER A 267      27.469  -5.375 -23.412  1.00 87.12           N  
ATOM   4062  H   SER A 267      28.342  -5.008 -23.762  1.00 87.12           H  
ATOM   4063  CA  SER A 267      26.574  -6.044 -24.354  1.00 87.12           C  
ATOM   4064  HA  SER A 267      25.574  -6.110 -23.925  1.00 87.12           H  
ATOM   4065  C   SER A 267      27.062  -7.461 -24.633  1.00 87.12           C  
ATOM   4066  CB  SER A 267      26.445  -5.232 -25.642  1.00 87.12           C  
ATOM   4067  HB2 SER A 267      25.988  -4.269 -25.414  1.00 87.12           H  
ATOM   4068  HB3 SER A 267      27.432  -5.062 -26.071  1.00 87.12           H  
ATOM   4069  O   SER A 267      28.102  -7.643 -25.270  1.00 87.12           O  
ATOM   4070  OG  SER A 267      25.632  -5.936 -26.561  1.00 87.12           O  
ATOM   4071  HG  SER A 267      25.457  -5.381 -27.325  1.00 87.12           H  
ATOM   4072  N   VAL A 268      26.266  -8.455 -24.228  1.00 87.12           N  
ATOM   4073  H   VAL A 268      25.500  -8.225 -23.611  1.00 87.12           H  
ATOM   4074  CA  VAL A 268      26.563  -9.880 -24.452  1.00 87.12           C  
ATOM   4075  HA  VAL A 268      27.517 -10.116 -23.982  1.00 87.12           H  
ATOM   4076  C   VAL A 268      26.701 -10.177 -25.946  1.00 87.12           C  
ATOM   4077  CB  VAL A 268      25.478 -10.773 -23.814  1.00 87.12           C  
ATOM   4078  HB  VAL A 268      24.517 -10.545 -24.275  1.00 87.12           H  
ATOM   4079  O   VAL A 268      27.616 -10.886 -26.354  1.00 87.12           O  
ATOM   4080  CG1 VAL A 268      25.772 -12.264 -24.022  1.00 87.12           C  
ATOM   4081 HG11 VAL A 268      26.753 -12.514 -23.618  1.00 87.12           H  
ATOM   4082 HG12 VAL A 268      25.018 -12.865 -23.513  1.00 87.12           H  
ATOM   4083 HG13 VAL A 268      25.744 -12.517 -25.081  1.00 87.12           H  
ATOM   4084  CG2 VAL A 268      25.358 -10.530 -22.304  1.00 87.12           C  
ATOM   4085 HG21 VAL A 268      26.311 -10.738 -21.817  1.00 87.12           H  
ATOM   4086 HG22 VAL A 268      25.076  -9.498 -22.097  1.00 87.12           H  
ATOM   4087 HG23 VAL A 268      24.595 -11.182 -21.881  1.00 87.12           H  
ATOM   4088  N   ALA A 269      25.854  -9.572 -26.786  1.00 88.25           N  
ATOM   4089  H   ALA A 269      25.140  -8.972 -26.397  1.00 88.25           H  
ATOM   4090  CA  ALA A 269      25.925  -9.722 -28.238  1.00 88.25           C  
ATOM   4091  HA  ALA A 269      25.857 -10.781 -28.485  1.00 88.25           H  
ATOM   4092  C   ALA A 269      27.252  -9.197 -28.817  1.00 88.25           C  
ATOM   4093  CB  ALA A 269      24.722  -9.001 -28.858  1.00 88.25           C  
ATOM   4094  HB1 ALA A 269      24.743  -9.122 -29.941  1.00 88.25           H  
ATOM   4095  HB2 ALA A 269      24.753  -7.937 -28.620  1.00 88.25           H  
ATOM   4096  HB3 ALA A 269      23.795  -9.429 -28.476  1.00 88.25           H  
ATOM   4097  O   ALA A 269      27.834  -9.832 -29.693  1.00 88.25           O  
ATOM   4098  N   VAL A 270      27.766  -8.077 -28.295  1.00 93.50           N  
ATOM   4099  H   VAL A 270      27.287  -7.652 -27.514  1.00 93.50           H  
ATOM   4100  CA  VAL A 270      29.052  -7.504 -28.729  1.00 93.50           C  
ATOM   4101  HA  VAL A 270      29.087  -7.517 -29.819  1.00 93.50           H  
ATOM   4102  C   VAL A 270      30.221  -8.361 -28.245  1.00 93.50           C  
ATOM   4103  CB  VAL A 270      29.192  -6.040 -28.273  1.00 93.50           C  
ATOM   4104  HB  VAL A 270      29.062  -5.984 -27.192  1.00 93.50           H  
ATOM   4105  O   VAL A 270      31.146  -8.610 -29.013  1.00 93.50           O  
ATOM   4106  CG1 VAL A 270      30.558  -5.433 -28.615  1.00 93.50           C  
ATOM   4107 HG11 VAL A 270      31.343  -5.940 -28.054  1.00 93.50           H  
ATOM   4108 HG12 VAL A 270      30.573  -4.380 -28.332  1.00 93.50           H  
ATOM   4109 HG13 VAL A 270      30.753  -5.527 -29.683  1.00 93.50           H  
ATOM   4110  CG2 VAL A 270      28.114  -5.187 -28.956  1.00 93.50           C  
ATOM   4111 HG21 VAL A 270      28.199  -5.284 -30.039  1.00 93.50           H  
ATOM   4112 HG22 VAL A 270      28.229  -4.135 -28.694  1.00 93.50           H  
ATOM   4113 HG23 VAL A 270      27.117  -5.521 -28.667  1.00 93.50           H  
ATOM   4114  N   ALA A 271      30.172  -8.867 -27.010  1.00 93.12           N  
ATOM   4115  H   ALA A 271      29.395  -8.627 -26.410  1.00 93.12           H  
ATOM   4116  CA  ALA A 271      31.171  -9.811 -26.508  1.00 93.12           C  
ATOM   4117  HA  ALA A 271      32.156  -9.348 -26.566  1.00 93.12           H  
ATOM   4118  C   ALA A 271      31.219 -11.090 -27.364  1.00 93.12           C  
ATOM   4119  CB  ALA A 271      30.863 -10.115 -25.037  1.00 93.12           C  
ATOM   4120  HB1 ALA A 271      29.863 -10.534 -24.935  1.00 93.12           H  
ATOM   4121  HB2 ALA A 271      30.928  -9.201 -24.445  1.00 93.12           H  
ATOM   4122  HB3 ALA A 271      31.584 -10.837 -24.655  1.00 93.12           H  
ATOM   4123  O   ALA A 271      32.293 -11.501 -27.805  1.00 93.12           O  
ATOM   4124  N   LEU A 272      30.056 -11.674 -27.672  1.00 92.38           N  
ATOM   4125  H   LEU A 272      29.213 -11.301 -27.260  1.00 92.38           H  
ATOM   4126  CA  LEU A 272      29.943 -12.847 -28.542  1.00 92.38           C  
ATOM   4127  HA  LEU A 272      30.588 -13.633 -28.150  1.00 92.38           H  
ATOM   4128  C   LEU A 272      30.415 -12.569 -29.971  1.00 92.38           C  
ATOM   4129  CB  LEU A 272      28.485 -13.336 -28.568  1.00 92.38           C  
ATOM   4130  HB2 LEU A 272      27.835 -12.477 -28.731  1.00 92.38           H  
ATOM   4131  HB3 LEU A 272      28.355 -14.011 -29.414  1.00 92.38           H  
ATOM   4132  O   LEU A 272      31.028 -13.446 -30.574  1.00 92.38           O  
ATOM   4133  CG  LEU A 272      28.041 -14.075 -27.296  1.00 92.38           C  
ATOM   4134  HG  LEU A 272      28.285 -13.484 -26.414  1.00 92.38           H  
ATOM   4135  CD1 LEU A 272      26.529 -14.295 -27.353  1.00 92.38           C  
ATOM   4136 HD11 LEU A 272      26.259 -14.898 -28.220  1.00 92.38           H  
ATOM   4137 HD12 LEU A 272      26.023 -13.331 -27.409  1.00 92.38           H  
ATOM   4138 HD13 LEU A 272      26.202 -14.802 -26.446  1.00 92.38           H  
ATOM   4139  CD2 LEU A 272      28.702 -15.452 -27.176  1.00 92.38           C  
ATOM   4140 HD21 LEU A 272      28.399 -16.093 -28.004  1.00 92.38           H  
ATOM   4141 HD22 LEU A 272      29.788 -15.366 -27.175  1.00 92.38           H  
ATOM   4142 HD23 LEU A 272      28.396 -15.916 -26.239  1.00 92.38           H  
ATOM   4143  N   PHE A 273      30.153 -11.377 -30.511  1.00 94.38           N  
ATOM   4144  H   PHE A 273      29.581 -10.724 -29.996  1.00 94.38           H  
ATOM   4145  CA  PHE A 273      30.644 -10.976 -31.828  1.00 94.38           C  
ATOM   4146  HA  PHE A 273      30.269 -11.675 -32.576  1.00 94.38           H  
ATOM   4147  C   PHE A 273      32.174 -11.041 -31.888  1.00 94.38           C  
ATOM   4148  CB  PHE A 273      30.115  -9.578 -32.177  1.00 94.38           C  
ATOM   4149  HB2 PHE A 273      30.298  -8.898 -31.344  1.00 94.38           H  
ATOM   4150  HB3 PHE A 273      29.036  -9.633 -32.320  1.00 94.38           H  
ATOM   4151  O   PHE A 273      32.716 -11.751 -32.732  1.00 94.38           O  
ATOM   4152  CG  PHE A 273      30.752  -8.981 -33.414  1.00 94.38           C  
ATOM   4153  CD1 PHE A 273      31.917  -8.200 -33.293  1.00 94.38           C  
ATOM   4154  HD1 PHE A 273      32.349  -8.006 -32.322  1.00 94.38           H  
ATOM   4155  CD2 PHE A 273      30.200  -9.222 -34.685  1.00 94.38           C  
ATOM   4156  HD2 PHE A 273      29.303  -9.816 -34.786  1.00 94.38           H  
ATOM   4157  CE1 PHE A 273      32.529  -7.668 -34.437  1.00 94.38           C  
ATOM   4158  HE1 PHE A 273      33.426  -7.076 -34.329  1.00 94.38           H  
ATOM   4159  CE2 PHE A 273      30.808  -8.678 -35.831  1.00 94.38           C  
ATOM   4160  HE2 PHE A 273      30.376  -8.845 -36.807  1.00 94.38           H  
ATOM   4161  CZ  PHE A 273      31.974  -7.903 -35.708  1.00 94.38           C  
ATOM   4162  HZ  PHE A 273      32.440  -7.485 -36.588  1.00 94.38           H  
ATOM   4163  N   TRP A 274      32.873 -10.377 -30.960  1.00 95.56           N  
ATOM   4164  H   TRP A 274      32.373  -9.828 -30.276  1.00 95.56           H  
ATOM   4165  CA  TRP A 274      34.341 -10.371 -30.933  1.00 95.56           C  
ATOM   4166  HA  TRP A 274      34.712 -10.051 -31.906  1.00 95.56           H  
ATOM   4167  C   TRP A 274      34.924 -11.758 -30.677  1.00 95.56           C  
ATOM   4168  CB  TRP A 274      34.829  -9.379 -29.879  1.00 95.56           C  
ATOM   4169  HB2 TRP A 274      34.310  -9.557 -28.937  1.00 95.56           H  
ATOM   4170  HB3 TRP A 274      35.894  -9.542 -29.713  1.00 95.56           H  
ATOM   4171  O   TRP A 274      35.872 -12.160 -31.355  1.00 95.56           O  
ATOM   4172  CG  TRP A 274      34.658  -7.955 -30.289  1.00 95.56           C  
ATOM   4173  CD1 TRP A 274      33.800  -7.064 -29.754  1.00 95.56           C  
ATOM   4174  HD1 TRP A 274      33.118  -7.290 -28.947  1.00 95.56           H  
ATOM   4175  CD2 TRP A 274      35.349  -7.253 -31.361  1.00 95.56           C  
ATOM   4176  CE2 TRP A 274      34.871  -5.912 -31.398  1.00 95.56           C  
ATOM   4177  CE3 TRP A 274      36.335  -7.618 -32.298  1.00 95.56           C  
ATOM   4178  HE3 TRP A 274      36.716  -8.629 -32.289  1.00 95.56           H  
ATOM   4179  NE1 TRP A 274      33.921  -5.851 -30.402  1.00 95.56           N  
ATOM   4180  HE1 TRP A 274      33.356  -5.041 -30.188  1.00 95.56           H  
ATOM   4181  CH2 TRP A 274      36.382  -5.355 -33.195  1.00 95.56           C  
ATOM   4182  HH2 TRP A 274      36.835  -4.620 -33.844  1.00 95.56           H  
ATOM   4183  CZ2 TRP A 274      35.366  -4.971 -32.305  1.00 95.56           C  
ATOM   4184  HZ2 TRP A 274      34.990  -3.958 -32.302  1.00 95.56           H  
ATOM   4185  CZ3 TRP A 274      36.852  -6.679 -33.208  1.00 95.56           C  
ATOM   4186  HZ3 TRP A 274      37.634  -6.965 -33.896  1.00 95.56           H  
ATOM   4187  N   TYR A 275      34.306 -12.510 -29.763  1.00 93.56           N  
ATOM   4188  H   TYR A 275      33.550 -12.096 -29.236  1.00 93.56           H  
ATOM   4189  CA  TYR A 275      34.690 -13.881 -29.446  1.00 93.56           C  
ATOM   4190  HA  TYR A 275      35.732 -13.889 -29.126  1.00 93.56           H  
ATOM   4191  C   TYR A 275      34.573 -14.814 -30.655  1.00 93.56           C  
ATOM   4192  CB  TYR A 275      33.820 -14.369 -28.288  1.00 93.56           C  
ATOM   4193  HB2 TYR A 275      33.971 -13.690 -27.448  1.00 93.56           H  
ATOM   4194  HB3 TYR A 275      32.769 -14.317 -28.572  1.00 93.56           H  
ATOM   4195  O   TYR A 275      35.540 -15.482 -31.010  1.00 93.56           O  
ATOM   4196  CG  TYR A 275      34.143 -15.775 -27.837  1.00 93.56           C  
ATOM   4197  CD1 TYR A 275      33.376 -16.864 -28.297  1.00 93.56           C  
ATOM   4198  HD1 TYR A 275      32.551 -16.702 -28.975  1.00 93.56           H  
ATOM   4199  CD2 TYR A 275      35.227 -15.991 -26.967  1.00 93.56           C  
ATOM   4200  HD2 TYR A 275      35.806 -15.153 -26.609  1.00 93.56           H  
ATOM   4201  CE1 TYR A 275      33.693 -18.169 -27.879  1.00 93.56           C  
ATOM   4202  HE1 TYR A 275      33.118 -19.016 -28.223  1.00 93.56           H  
ATOM   4203  CE2 TYR A 275      35.550 -17.296 -26.552  1.00 93.56           C  
ATOM   4204  HE2 TYR A 275      36.380 -17.461 -25.880  1.00 93.56           H  
ATOM   4205  OH  TYR A 275      35.088 -19.650 -26.616  1.00 93.56           O  
ATOM   4206  HH  TYR A 275      35.818 -19.673 -25.994  1.00 93.56           H  
ATOM   4207  CZ  TYR A 275      34.779 -18.387 -27.005  1.00 93.56           C  
ATOM   4208  N   LYS A 276      33.420 -14.821 -31.338  1.00 92.19           N  
ATOM   4209  H   LYS A 276      32.670 -14.225 -31.018  1.00 92.19           H  
ATOM   4210  CA  LYS A 276      33.213 -15.631 -32.548  1.00 92.19           C  
ATOM   4211  HA  LYS A 276      33.478 -16.668 -32.337  1.00 92.19           H  
ATOM   4212  C   LYS A 276      34.132 -15.187 -33.680  1.00 92.19           C  
ATOM   4213  CB  LYS A 276      31.749 -15.558 -33.005  1.00 92.19           C  
ATOM   4214  HB2 LYS A 276      31.683 -15.972 -34.011  1.00 92.19           H  
ATOM   4215  HB3 LYS A 276      31.433 -14.516 -33.047  1.00 92.19           H  
ATOM   4216  O   LYS A 276      34.686 -16.030 -34.375  1.00 92.19           O  
ATOM   4217  CG  LYS A 276      30.806 -16.359 -32.097  1.00 92.19           C  
ATOM   4218  HG2 LYS A 276      31.116 -17.404 -32.095  1.00 92.19           H  
ATOM   4219  HG3 LYS A 276      30.852 -15.980 -31.076  1.00 92.19           H  
ATOM   4220  CD  LYS A 276      29.366 -16.259 -32.617  1.00 92.19           C  
ATOM   4221  HD2 LYS A 276      29.334 -16.628 -33.642  1.00 92.19           H  
ATOM   4222  HD3 LYS A 276      29.054 -15.214 -32.602  1.00 92.19           H  
ATOM   4223  CE  LYS A 276      28.425 -17.092 -31.741  1.00 92.19           C  
ATOM   4224  HE2 LYS A 276      28.438 -16.684 -30.730  1.00 92.19           H  
ATOM   4225  HE3 LYS A 276      28.811 -18.110 -31.692  1.00 92.19           H  
ATOM   4226  NZ  LYS A 276      27.040 -17.102 -32.279  1.00 92.19           N  
ATOM   4227  HZ1 LYS A 276      26.667 -16.165 -32.328  1.00 92.19           H  
ATOM   4228  HZ2 LYS A 276      27.025 -17.501 -33.207  1.00 92.19           H  
ATOM   4229  HZ3 LYS A 276      26.435 -17.658 -31.692  1.00 92.19           H  
ATOM   4230  N   ARG A 277      34.326 -13.875 -33.859  1.00 92.25           N  
ATOM   4231  H   ARG A 277      33.823 -13.231 -33.267  1.00 92.25           H  
ATOM   4232  CA  ARG A 277      35.195 -13.336 -34.915  1.00 92.25           C  
ATOM   4233  HA  ARG A 277      34.902 -13.805 -35.854  1.00 92.25           H  
ATOM   4234  C   ARG A 277      36.654 -13.731 -34.699  1.00 92.25           C  
ATOM   4235  CB  ARG A 277      35.003 -11.811 -35.025  1.00 92.25           C  
ATOM   4236  HB2 ARG A 277      35.566 -11.318 -34.232  1.00 92.25           H  
ATOM   4237  HB3 ARG A 277      33.950 -11.570 -34.879  1.00 92.25           H  
ATOM   4238  O   ARG A 277      37.329 -14.037 -35.669  1.00 92.25           O  
ATOM   4239  CG  ARG A 277      35.406 -11.212 -36.382  1.00 92.25           C  
ATOM   4240  HG2 ARG A 277      36.432 -11.488 -36.626  1.00 92.25           H  
ATOM   4241  HG3 ARG A 277      35.356 -10.126 -36.302  1.00 92.25           H  
ATOM   4242  CD  ARG A 277      34.449 -11.661 -37.502  1.00 92.25           C  
ATOM   4243  HD2 ARG A 277      34.576 -12.729 -37.676  1.00 92.25           H  
ATOM   4244  HD3 ARG A 277      33.426 -11.473 -37.178  1.00 92.25           H  
ATOM   4245  NE  ARG A 277      34.695 -10.948 -38.766  1.00 92.25           N  
ATOM   4246  HE  ARG A 277      35.605 -10.536 -38.915  1.00 92.25           H  
ATOM   4247  NH1 ARG A 277      32.730 -11.381 -39.877  1.00 92.25           N  
ATOM   4248 HH11 ARG A 277      32.391 -11.895 -39.077  1.00 92.25           H  
ATOM   4249 HH12 ARG A 277      32.162 -11.240 -40.700  1.00 92.25           H  
ATOM   4250  NH2 ARG A 277      34.323 -10.188 -40.875  1.00 92.25           N  
ATOM   4251 HH21 ARG A 277      35.294  -9.914 -40.867  1.00 92.25           H  
ATOM   4252 HH22 ARG A 277      33.825 -10.156 -41.753  1.00 92.25           H  
ATOM   4253  CZ  ARG A 277      33.915 -10.844 -39.828  1.00 92.25           C  
ATOM   4254  N   ALA A 278      37.122 -13.815 -33.452  1.00 91.81           N  
ATOM   4255  H   ALA A 278      36.520 -13.555 -32.684  1.00 91.81           H  
ATOM   4256  CA  ALA A 278      38.478 -14.276 -33.140  1.00 91.81           C  
ATOM   4257  HA  ALA A 278      39.190 -13.662 -33.691  1.00 91.81           H  
ATOM   4258  C   ALA A 278      38.742 -15.738 -33.556  1.00 91.81           C  
ATOM   4259  CB  ALA A 278      38.728 -14.075 -31.639  1.00 91.81           C  
ATOM   4260  HB1 ALA A 278      39.756 -14.351 -31.406  1.00 91.81           H  
ATOM   4261  HB2 ALA A 278      38.053 -14.705 -31.060  1.00 91.81           H  
ATOM   4262  HB3 ALA A 278      38.574 -13.031 -31.364  1.00 91.81           H  
ATOM   4263  O   ALA A 278      39.898 -16.131 -33.669  1.00 91.81           O  
ATOM   4264  N   MET A 279      37.692 -16.537 -33.790  1.00 89.69           N  
ATOM   4265  H   MET A 279      36.763 -16.162 -33.662  1.00 89.69           H  
ATOM   4266  CA  MET A 279      37.795 -17.925 -34.261  1.00 89.69           C  
ATOM   4267  HA  MET A 279      38.735 -18.353 -33.914  1.00 89.69           H  
ATOM   4268  C   MET A 279      37.785 -18.059 -35.791  1.00 89.69           C  
ATOM   4269  CB  MET A 279      36.643 -18.756 -33.676  1.00 89.69           C  
ATOM   4270  HB2 MET A 279      36.731 -19.781 -34.036  1.00 89.69           H  
ATOM   4271  HB3 MET A 279      35.689 -18.361 -34.024  1.00 89.69           H  
ATOM   4272  O   MET A 279      38.011 -19.151 -36.310  1.00 89.69           O  
ATOM   4273  CG  MET A 279      36.646 -18.792 -32.149  1.00 89.69           C  
ATOM   4274  HG2 MET A 279      36.550 -17.780 -31.756  1.00 89.69           H  
ATOM   4275  HG3 MET A 279      37.598 -19.205 -31.816  1.00 89.69           H  
ATOM   4276  SD  MET A 279      35.304 -19.801 -31.472  1.00 89.69           S  
ATOM   4277  CE  MET A 279      35.868 -19.867 -29.759  1.00 89.69           C  
ATOM   4278  HE1 MET A 279      36.829 -20.380 -29.710  1.00 89.69           H  
ATOM   4279  HE2 MET A 279      35.983 -18.852 -29.378  1.00 89.69           H  
ATOM   4280  HE3 MET A 279      35.140 -20.412 -29.160  1.00 89.69           H  
ATOM   4281  N   VAL A 280      37.487 -16.984 -36.527  1.00 90.56           N  
ATOM   4282  H   VAL A 280      37.408 -16.089 -36.068  1.00 90.56           H  
ATOM   4283  CA  VAL A 280      37.405 -17.015 -37.993  1.00 90.56           C  
ATOM   4284  HA  VAL A 280      36.892 -17.931 -38.286  1.00 90.56           H  
ATOM   4285  C   VAL A 280      38.810 -17.053 -38.595  1.00 90.56           C  
ATOM   4286  CB  VAL A 280      36.580 -15.828 -38.528  1.00 90.56           C  
ATOM   4287  HB  VAL A 280      37.013 -14.894 -38.169  1.00 90.56           H  
ATOM   4288  O   VAL A 280      39.690 -16.287 -38.205  1.00 90.56           O  
ATOM   4289  CG1 VAL A 280      36.537 -15.781 -40.059  1.00 90.56           C  
ATOM   4290 HG11 VAL A 280      37.530 -15.568 -40.455  1.00 90.56           H  
ATOM   4291 HG12 VAL A 280      36.178 -16.727 -40.464  1.00 90.56           H  
ATOM   4292 HG13 VAL A 280      35.881 -14.975 -40.389  1.00 90.56           H  
ATOM   4293  CG2 VAL A 280      35.127 -15.910 -38.039  1.00 90.56           C  
ATOM   4294 HG21 VAL A 280      34.561 -15.059 -38.417  1.00 90.56           H  
ATOM   4295 HG22 VAL A 280      35.100 -15.894 -36.949  1.00 90.56           H  
ATOM   4296 HG23 VAL A 280      34.668 -16.834 -38.391  1.00 90.56           H  
ATOM   4297  N   SER A 281      39.016 -17.929 -39.584  1.00 80.94           N  
ATOM   4298  H   SER A 281      38.245 -18.510 -39.881  1.00 80.94           H  
ATOM   4299  CA  SER A 281      40.276 -17.995 -40.331  1.00 80.94           C  
ATOM   4300  HA  SER A 281      41.085 -18.168 -39.621  1.00 80.94           H  
ATOM   4301  C   SER A 281      40.537 -16.675 -41.065  1.00 80.94           C  
ATOM   4302  CB  SER A 281      40.248 -19.159 -41.322  1.00 80.94           C  
ATOM   4303  HB2 SER A 281      39.907 -20.063 -40.817  1.00 80.94           H  
ATOM   4304  HB3 SER A 281      39.566 -18.929 -42.140  1.00 80.94           H  
ATOM   4305  O   SER A 281      39.664 -16.180 -41.773  1.00 80.94           O  
ATOM   4306  OG  SER A 281      41.549 -19.375 -41.829  1.00 80.94           O  
ATOM   4307  HG  SER A 281      41.877 -20.217 -41.506  1.00 80.94           H  
ATOM   4308  N   GLY A 282      41.726 -16.096 -40.876  1.00 85.44           N  
ATOM   4309  H   GLY A 282      42.385 -16.564 -40.270  1.00 85.44           H  
ATOM   4310  CA  GLY A 282      42.123 -14.798 -41.441  1.00 85.44           C  
ATOM   4311  HA2 GLY A 282      43.146 -14.869 -41.808  1.00 85.44           H  
ATOM   4312  HA3 GLY A 282      41.480 -14.553 -42.287  1.00 85.44           H  
ATOM   4313  C   GLY A 282      42.055 -13.626 -40.456  1.00 85.44           C  
ATOM   4314  O   GLY A 282      42.696 -12.604 -40.688  1.00 85.44           O  
ATOM   4315  N   VAL A 283      41.365 -13.784 -39.323  1.00 90.88           N  
ATOM   4316  H   VAL A 283      40.874 -14.651 -39.162  1.00 90.88           H  
ATOM   4317  CA  VAL A 283      41.351 -12.776 -38.256  1.00 90.88           C  
ATOM   4318  HA  VAL A 283      41.350 -11.786 -38.713  1.00 90.88           H  
ATOM   4319  C   VAL A 283      42.618 -12.910 -37.423  1.00 90.88           C  
ATOM   4320  CB  VAL A 283      40.079 -12.886 -37.399  1.00 90.88           C  
ATOM   4321  HB  VAL A 283      40.020 -13.880 -36.957  1.00 90.88           H  
ATOM   4322  O   VAL A 283      42.952 -13.985 -36.923  1.00 90.88           O  
ATOM   4323  CG1 VAL A 283      40.032 -11.852 -36.263  1.00 90.88           C  
ATOM   4324 HG11 VAL A 283      39.110 -11.987 -35.699  1.00 90.88           H  
ATOM   4325 HG12 VAL A 283      40.056 -10.844 -36.676  1.00 90.88           H  
ATOM   4326 HG13 VAL A 283      40.877 -11.995 -35.589  1.00 90.88           H  
ATOM   4327  CG2 VAL A 283      38.859 -12.666 -38.302  1.00 90.88           C  
ATOM   4328 HG21 VAL A 283      38.786 -13.469 -39.036  1.00 90.88           H  
ATOM   4329 HG22 VAL A 283      37.942 -12.667 -37.713  1.00 90.88           H  
ATOM   4330 HG23 VAL A 283      38.951 -11.721 -38.837  1.00 90.88           H  
ATOM   4331  N   PHE A 284      43.335 -11.805 -37.246  1.00 91.94           N  
ATOM   4332  H   PHE A 284      42.977 -10.935 -37.615  1.00 91.94           H  
ATOM   4333  CA  PHE A 284      44.517 -11.777 -36.399  1.00 91.94           C  
ATOM   4334  HA  PHE A 284      45.016 -12.744 -36.454  1.00 91.94           H  
ATOM   4335  C   PHE A 284      44.114 -11.529 -34.945  1.00 91.94           C  
ATOM   4336  CB  PHE A 284      45.496 -10.720 -36.912  1.00 91.94           C  
ATOM   4337  HB2 PHE A 284      45.804 -10.980 -37.925  1.00 91.94           H  
ATOM   4338  HB3 PHE A 284      44.978  -9.762 -36.958  1.00 91.94           H  
ATOM   4339  O   PHE A 284      43.313 -10.636 -34.663  1.00 91.94           O  
ATOM   4340  CG  PHE A 284      46.728 -10.580 -36.040  1.00 91.94           C  
ATOM   4341  CD1 PHE A 284      46.773  -9.587 -35.045  1.00 91.94           C  
ATOM   4342  HD1 PHE A 284      45.932  -8.922 -34.914  1.00 91.94           H  
ATOM   4343  CD2 PHE A 284      47.802 -11.476 -36.181  1.00 91.94           C  
ATOM   4344  HD2 PHE A 284      47.766 -12.244 -36.939  1.00 91.94           H  
ATOM   4345  CE1 PHE A 284      47.893  -9.478 -34.203  1.00 91.94           C  
ATOM   4346  HE1 PHE A 284      47.909  -8.724 -33.430  1.00 91.94           H  
ATOM   4347  CE2 PHE A 284      48.921 -11.375 -35.335  1.00 91.94           C  
ATOM   4348  HE2 PHE A 284      49.733 -12.078 -35.452  1.00 91.94           H  
ATOM   4349  CZ  PHE A 284      48.965 -10.376 -34.346  1.00 91.94           C  
ATOM   4350  HZ  PHE A 284      49.805 -10.310 -33.670  1.00 91.94           H  
ATOM   4351  N   SER A 285      44.718 -12.268 -34.011  1.00 93.06           N  
ATOM   4352  H   SER A 285      45.389 -12.965 -34.303  1.00 93.06           H  
ATOM   4353  CA  SER A 285      44.578 -12.022 -32.574  1.00 93.06           C  
ATOM   4354  HA  SER A 285      44.257 -10.989 -32.443  1.00 93.06           H  
ATOM   4355  C   SER A 285      45.916 -12.185 -31.844  1.00 93.06           C  
ATOM   4356  CB  SER A 285      43.472 -12.895 -31.970  1.00 93.06           C  
ATOM   4357  HB2 SER A 285      42.598 -12.876 -32.620  1.00 93.06           H  
ATOM   4358  HB3 SER A 285      43.188 -12.485 -31.000  1.00 93.06           H  
ATOM   4359  O   SER A 285      46.716 -13.063 -32.167  1.00 93.06           O  
ATOM   4360  OG  SER A 285      43.902 -14.227 -31.791  1.00 93.06           O  
ATOM   4361  HG  SER A 285      44.309 -14.535 -32.604  1.00 93.06           H  
ATOM   4362  N   TYR A 286      46.171 -11.322 -30.864  1.00 93.44           N  
ATOM   4363  H   TYR A 286      45.498 -10.585 -30.707  1.00 93.44           H  
ATOM   4364  CA  TYR A 286      47.354 -11.335 -30.008  1.00 93.44           C  
ATOM   4365  HA  TYR A 286      47.773 -12.342 -29.989  1.00 93.44           H  
ATOM   4366  C   TYR A 286      46.977 -10.948 -28.578  1.00 93.44           C  
ATOM   4367  CB  TYR A 286      48.414 -10.371 -30.565  1.00 93.44           C  
ATOM   4368  HB2 TYR A 286      47.922  -9.450 -30.877  1.00 93.44           H  
ATOM   4369  HB3 TYR A 286      48.859 -10.821 -31.453  1.00 93.44           H  
ATOM   4370  O   TYR A 286      46.268  -9.964 -28.373  1.00 93.44           O  
ATOM   4371  CG  TYR A 286      49.517 -10.013 -29.582  1.00 93.44           C  
ATOM   4372  CD1 TYR A 286      49.419  -8.835 -28.814  1.00 93.44           C  
ATOM   4373  HD1 TYR A 286      48.561  -8.189 -28.931  1.00 93.44           H  
ATOM   4374  CD2 TYR A 286      50.603 -10.888 -29.391  1.00 93.44           C  
ATOM   4375  HD2 TYR A 286      50.663 -11.805 -29.959  1.00 93.44           H  
ATOM   4376  CE1 TYR A 286      50.408  -8.522 -27.862  1.00 93.44           C  
ATOM   4377  HE1 TYR A 286      50.315  -7.629 -27.262  1.00 93.44           H  
ATOM   4378  CE2 TYR A 286      51.597 -10.579 -28.442  1.00 93.44           C  
ATOM   4379  HE2 TYR A 286      52.427 -11.249 -28.273  1.00 93.44           H  
ATOM   4380  OH  TYR A 286      52.462  -9.094 -26.770  1.00 93.44           O  
ATOM   4381  HH  TYR A 286      52.239  -8.291 -26.295  1.00 93.44           H  
ATOM   4382  CZ  TYR A 286      51.500  -9.397 -27.678  1.00 93.44           C  
ATOM   4383  N   GLY A 287      47.537 -11.668 -27.603  1.00 93.56           N  
ATOM   4384  H   GLY A 287      48.075 -12.481 -27.869  1.00 93.56           H  
ATOM   4385  CA  GLY A 287      47.360 -11.409 -26.175  1.00 93.56           C  
ATOM   4386  HA2 GLY A 287      47.237 -10.337 -26.021  1.00 93.56           H  
ATOM   4387  HA3 GLY A 287      48.258 -11.724 -25.644  1.00 93.56           H  
ATOM   4388  C   GLY A 287      46.148 -12.116 -25.554  1.00 93.56           C  
ATOM   4389  O   GLY A 287      45.376 -12.767 -26.260  1.00 93.56           O  
ATOM   4390  N   PRO A 288      45.974 -12.013 -24.225  1.00 93.44           N  
ATOM   4391  CA  PRO A 288      44.824 -12.589 -23.539  1.00 93.44           C  
ATOM   4392  HA  PRO A 288      44.711 -13.637 -23.817  1.00 93.44           H  
ATOM   4393  C   PRO A 288      43.543 -11.830 -23.900  1.00 93.44           C  
ATOM   4394  CB  PRO A 288      45.151 -12.491 -22.047  1.00 93.44           C  
ATOM   4395  HB2 PRO A 288      44.256 -12.387 -21.434  1.00 93.44           H  
ATOM   4396  HB3 PRO A 288      45.719 -13.370 -21.742  1.00 93.44           H  
ATOM   4397  O   PRO A 288      43.528 -10.597 -23.909  1.00 93.44           O  
ATOM   4398  CG  PRO A 288      46.045 -11.253 -21.966  1.00 93.44           C  
ATOM   4399  HG2 PRO A 288      46.713 -11.292 -21.106  1.00 93.44           H  
ATOM   4400  HG3 PRO A 288      45.428 -10.356 -21.928  1.00 93.44           H  
ATOM   4401  CD  PRO A 288      46.819 -11.287 -23.285  1.00 93.44           C  
ATOM   4402  HD2 PRO A 288      47.014 -10.270 -23.628  1.00 93.44           H  
ATOM   4403  HD3 PRO A 288      47.756 -11.827 -23.150  1.00 93.44           H  
ATOM   4404  N   MET A 289      42.467 -12.576 -24.166  1.00 92.69           N  
ATOM   4405  H   MET A 289      42.557 -13.581 -24.130  1.00 92.69           H  
ATOM   4406  CA  MET A 289      41.149 -12.011 -24.462  1.00 92.69           C  
ATOM   4407  HA  MET A 289      41.224 -11.488 -25.415  1.00 92.69           H  
ATOM   4408  C   MET A 289      40.724 -11.037 -23.342  1.00 92.69           C  
ATOM   4409  CB  MET A 289      40.130 -13.151 -24.623  1.00 92.69           C  
ATOM   4410  HB2 MET A 289      40.011 -13.656 -23.664  1.00 92.69           H  
ATOM   4411  HB3 MET A 289      40.511 -13.877 -25.341  1.00 92.69           H  
ATOM   4412  O   MET A 289      40.851 -11.387 -22.166  1.00 92.69           O  
ATOM   4413  CG  MET A 289      38.755 -12.666 -25.098  1.00 92.69           C  
ATOM   4414  HG2 MET A 289      38.047 -13.490 -25.012  1.00 92.69           H  
ATOM   4415  HG3 MET A 289      38.416 -11.876 -24.428  1.00 92.69           H  
ATOM   4416  SD  MET A 289      38.695 -12.044 -26.801  1.00 92.69           S  
ATOM   4417  CE  MET A 289      38.729 -13.591 -27.747  1.00 92.69           C  
ATOM   4418  HE1 MET A 289      37.885 -14.219 -27.460  1.00 92.69           H  
ATOM   4419  HE2 MET A 289      39.662 -14.124 -27.561  1.00 92.69           H  
ATOM   4420  HE3 MET A 289      38.655 -13.359 -28.809  1.00 92.69           H  
ATOM   4421  N   PRO A 290      40.227  -9.827 -23.667  1.00 94.44           N  
ATOM   4422  CA  PRO A 290      39.786  -8.861 -22.673  1.00 94.44           C  
ATOM   4423  HA  PRO A 290      40.663  -8.526 -22.118  1.00 94.44           H  
ATOM   4424  C   PRO A 290      38.753  -9.435 -21.705  1.00 94.44           C  
ATOM   4425  CB  PRO A 290      39.208  -7.686 -23.467  1.00 94.44           C  
ATOM   4426  HB2 PRO A 290      38.156  -7.864 -23.691  1.00 94.44           H  
ATOM   4427  HB3 PRO A 290      39.335  -6.738 -22.945  1.00 94.44           H  
ATOM   4428  O   PRO A 290      37.795 -10.090 -22.114  1.00 94.44           O  
ATOM   4429  CG  PRO A 290      40.005  -7.728 -24.767  1.00 94.44           C  
ATOM   4430  HG2 PRO A 290      40.973  -7.247 -24.623  1.00 94.44           H  
ATOM   4431  HG3 PRO A 290      39.464  -7.267 -25.593  1.00 94.44           H  
ATOM   4432  CD  PRO A 290      40.206  -9.224 -24.989  1.00 94.44           C  
ATOM   4433  HD2 PRO A 290      41.147  -9.394 -25.512  1.00 94.44           H  
ATOM   4434  HD3 PRO A 290      39.377  -9.632 -25.568  1.00 94.44           H  
ATOM   4435  N   GLU A 291      38.914  -9.096 -20.427  1.00 89.00           N  
ATOM   4436  H   GLU A 291      39.798  -8.683 -20.167  1.00 89.00           H  
ATOM   4437  CA  GLU A 291      38.105  -9.654 -19.339  1.00 89.00           C  
ATOM   4438  HA  GLU A 291      38.289 -10.728 -19.306  1.00 89.00           H  
ATOM   4439  C   GLU A 291      36.592  -9.439 -19.523  1.00 89.00           C  
ATOM   4440  CB  GLU A 291      38.610  -9.038 -18.025  1.00 89.00           C  
ATOM   4441  HB2 GLU A 291      38.506  -7.955 -18.089  1.00 89.00           H  
ATOM   4442  HB3 GLU A 291      39.672  -9.257 -17.913  1.00 89.00           H  
ATOM   4443  O   GLU A 291      35.775 -10.294 -19.203  1.00 89.00           O  
ATOM   4444  CG  GLU A 291      37.870  -9.510 -16.769  1.00 89.00           C  
ATOM   4445  HG2 GLU A 291      38.281  -8.965 -15.919  1.00 89.00           H  
ATOM   4446  HG3 GLU A 291      36.827  -9.209 -16.869  1.00 89.00           H  
ATOM   4447  CD  GLU A 291      37.963 -11.019 -16.480  1.00 89.00           C  
ATOM   4448  OE1 GLU A 291      37.277 -11.438 -15.522  1.00 89.00           O  
ATOM   4449  OE2 GLU A 291      38.714 -11.726 -17.191  1.00 89.00           O  
ATOM   4450  N   TRP A 292      36.187  -8.312 -20.112  1.00 90.75           N  
ATOM   4451  H   TRP A 292      36.880  -7.664 -20.458  1.00 90.75           H  
ATOM   4452  CA  TRP A 292      34.769  -8.049 -20.358  1.00 90.75           C  
ATOM   4453  HA  TRP A 292      34.225  -8.222 -19.429  1.00 90.75           H  
ATOM   4454  C   TRP A 292      34.158  -9.004 -21.400  1.00 90.75           C  
ATOM   4455  CB  TRP A 292      34.592  -6.578 -20.745  1.00 90.75           C  
ATOM   4456  HB2 TRP A 292      33.523  -6.371 -20.804  1.00 90.75           H  
ATOM   4457  HB3 TRP A 292      34.997  -5.953 -19.949  1.00 90.75           H  
ATOM   4458  O   TRP A 292      32.947  -9.206 -21.387  1.00 90.75           O  
ATOM   4459  CG  TRP A 292      35.217  -6.179 -22.046  1.00 90.75           C  
ATOM   4460  CD1 TRP A 292      36.422  -5.585 -22.209  1.00 90.75           C  
ATOM   4461  HD1 TRP A 292      37.086  -5.289 -21.410  1.00 90.75           H  
ATOM   4462  CD2 TRP A 292      34.650  -6.303 -23.384  1.00 90.75           C  
ATOM   4463  CE2 TRP A 292      35.594  -5.787 -24.322  1.00 90.75           C  
ATOM   4464  CE3 TRP A 292      33.419  -6.777 -23.891  1.00 90.75           C  
ATOM   4465  HE3 TRP A 292      32.683  -7.178 -23.210  1.00 90.75           H  
ATOM   4466  NE1 TRP A 292      36.654  -5.360 -23.550  1.00 90.75           N  
ATOM   4467  HE1 TRP A 292      37.461  -4.854 -23.887  1.00 90.75           H  
ATOM   4468  CH2 TRP A 292      34.100  -6.227 -26.169  1.00 90.75           C  
ATOM   4469  HH2 TRP A 292      33.889  -6.199 -27.227  1.00 90.75           H  
ATOM   4470  CZ2 TRP A 292      35.336  -5.756 -25.698  1.00 90.75           C  
ATOM   4471  HZ2 TRP A 292      36.075  -5.374 -26.387  1.00 90.75           H  
ATOM   4472  CZ3 TRP A 292      33.141  -6.728 -25.269  1.00 90.75           C  
ATOM   4473  HZ3 TRP A 292      32.192  -7.087 -25.638  1.00 90.75           H  
ATOM   4474  N   ILE A 293      34.967  -9.613 -22.277  1.00 92.56           N  
ATOM   4475  H   ILE A 293      35.962  -9.469 -22.185  1.00 92.56           H  
ATOM   4476  CA  ILE A 293      34.519 -10.647 -23.219  1.00 92.56           C  
ATOM   4477  HA  ILE A 293      33.507 -10.409 -23.545  1.00 92.56           H  
ATOM   4478  C   ILE A 293      34.459 -11.999 -22.508  1.00 92.56           C  
ATOM   4479  CB  ILE A 293      35.422 -10.705 -24.478  1.00 92.56           C  
ATOM   4480  HB  ILE A 293      36.449 -10.890 -24.166  1.00 92.56           H  
ATOM   4481  O   ILE A 293      33.444 -12.689 -22.598  1.00 92.56           O  
ATOM   4482  CG1 ILE A 293      35.376  -9.361 -25.233  1.00 92.56           C  
ATOM   4483 HG12 ILE A 293      35.665  -8.567 -24.545  1.00 92.56           H  
ATOM   4484 HG13 ILE A 293      34.354  -9.180 -25.567  1.00 92.56           H  
ATOM   4485  CG2 ILE A 293      34.989 -11.859 -25.405  1.00 92.56           C  
ATOM   4486 HG21 ILE A 293      33.959 -11.712 -25.729  1.00 92.56           H  
ATOM   4487 HG22 ILE A 293      35.070 -12.820 -24.897  1.00 92.56           H  
ATOM   4488 HG23 ILE A 293      35.635 -11.913 -26.281  1.00 92.56           H  
ATOM   4489  CD1 ILE A 293      36.310  -9.249 -26.441  1.00 92.56           C  
ATOM   4490 HD11 ILE A 293      37.339  -9.422 -26.128  1.00 92.56           H  
ATOM   4491 HD12 ILE A 293      36.037  -9.967 -27.214  1.00 92.56           H  
ATOM   4492 HD13 ILE A 293      36.232  -8.247 -26.865  1.00 92.56           H  
ATOM   4493  N   THR A 294      35.511 -12.383 -21.779  1.00 88.69           N  
ATOM   4494  H   THR A 294      36.286 -11.748 -21.653  1.00 88.69           H  
ATOM   4495  CA  THR A 294      35.584 -13.683 -21.082  1.00 88.69           C  
ATOM   4496  HA  THR A 294      35.443 -14.484 -21.808  1.00 88.69           H  
ATOM   4497  C   THR A 294      34.478 -13.829 -20.036  1.00 88.69           C  
ATOM   4498  CB  THR A 294      36.954 -13.898 -20.418  1.00 88.69           C  
ATOM   4499  HB  THR A 294      36.930 -14.803 -19.811  1.00 88.69           H  
ATOM   4500  O   THR A 294      33.818 -14.867 -19.997  1.00 88.69           O  
ATOM   4501  CG2 THR A 294      38.071 -14.005 -21.456  1.00 88.69           C  
ATOM   4502 HG21 THR A 294      37.857 -14.819 -22.149  1.00 88.69           H  
ATOM   4503 HG22 THR A 294      38.163 -13.069 -22.006  1.00 88.69           H  
ATOM   4504 HG23 THR A 294      39.015 -14.206 -20.949  1.00 88.69           H  
ATOM   4505  OG1 THR A 294      37.237 -12.788 -19.613  1.00 88.69           O  
ATOM   4506  HG1 THR A 294      37.825 -12.999 -18.884  1.00 88.69           H  
ATOM   4507  N   GLN A 295      34.187 -12.771 -19.271  1.00 82.00           N  
ATOM   4508  H   GLN A 295      34.819 -11.983 -19.304  1.00 82.00           H  
ATOM   4509  CA  GLN A 295      33.107 -12.743 -18.273  1.00 82.00           C  
ATOM   4510  HA  GLN A 295      33.288 -13.520 -17.529  1.00 82.00           H  
ATOM   4511  C   GLN A 295      31.712 -12.998 -18.857  1.00 82.00           C  
ATOM   4512  CB  GLN A 295      33.091 -11.376 -17.575  1.00 82.00           C  
ATOM   4513  HB2 GLN A 295      32.151 -11.261 -17.034  1.00 82.00           H  
ATOM   4514  HB3 GLN A 295      33.157 -10.581 -18.318  1.00 82.00           H  
ATOM   4515  O   GLN A 295      30.836 -13.494 -18.155  1.00 82.00           O  
ATOM   4516  CG  GLN A 295      34.230 -11.246 -16.562  1.00 82.00           C  
ATOM   4517  HG2 GLN A 295      34.120 -12.020 -15.802  1.00 82.00           H  
ATOM   4518  HG3 GLN A 295      35.186 -11.412 -17.058  1.00 82.00           H  
ATOM   4519  CD  GLN A 295      34.265  -9.893 -15.859  1.00 82.00           C  
ATOM   4520  NE2 GLN A 295      35.173  -9.733 -14.927  1.00 82.00           N  
ATOM   4521 HE21 GLN A 295      35.890 -10.441 -14.856  1.00 82.00           H  
ATOM   4522 HE22 GLN A 295      35.203  -8.857 -14.424  1.00 82.00           H  
ATOM   4523  OE1 GLN A 295      33.496  -8.974 -16.113  1.00 82.00           O  
ATOM   4524  N   GLN A 296      31.489 -12.649 -20.126  1.00 82.19           N  
ATOM   4525  H   GLN A 296      32.256 -12.253 -20.651  1.00 82.19           H  
ATOM   4526  CA  GLN A 296      30.185 -12.786 -20.789  1.00 82.19           C  
ATOM   4527  HA  GLN A 296      29.403 -12.900 -20.038  1.00 82.19           H  
ATOM   4528  C   GLN A 296      30.084 -14.019 -21.687  1.00 82.19           C  
ATOM   4529  CB  GLN A 296      29.897 -11.510 -21.587  1.00 82.19           C  
ATOM   4530  HB2 GLN A 296      30.772 -11.237 -22.176  1.00 82.19           H  
ATOM   4531  HB3 GLN A 296      29.061 -11.681 -22.265  1.00 82.19           H  
ATOM   4532  O   GLN A 296      28.982 -14.400 -22.073  1.00 82.19           O  
ATOM   4533  CG  GLN A 296      29.520 -10.369 -20.641  1.00 82.19           C  
ATOM   4534  HG2 GLN A 296      28.591 -10.616 -20.126  1.00 82.19           H  
ATOM   4535  HG3 GLN A 296      30.300 -10.234 -19.892  1.00 82.19           H  
ATOM   4536  CD  GLN A 296      29.326  -9.065 -21.390  1.00 82.19           C  
ATOM   4537  NE2 GLN A 296      30.346  -8.251 -21.446  1.00 82.19           N  
ATOM   4538 HE21 GLN A 296      30.231  -7.325 -21.832  1.00 82.19           H  
ATOM   4539 HE22 GLN A 296      31.254  -8.573 -21.142  1.00 82.19           H  
ATOM   4540  OE1 GLN A 296      28.278  -8.758 -21.929  1.00 82.19           O  
ATOM   4541  N   THR A 297      31.216 -14.629 -22.034  1.00 81.50           N  
ATOM   4542  H   THR A 297      32.084 -14.259 -21.675  1.00 81.50           H  
ATOM   4543  CA  THR A 297      31.280 -15.786 -22.939  1.00 81.50           C  
ATOM   4544  HA  THR A 297      30.329 -15.890 -23.461  1.00 81.50           H  
ATOM   4545  C   THR A 297      31.490 -17.103 -22.200  1.00 81.50           C  
ATOM   4546  CB  THR A 297      32.363 -15.588 -24.008  1.00 81.50           C  
ATOM   4547  HB  THR A 297      32.471 -16.504 -24.589  1.00 81.50           H  
ATOM   4548  O   THR A 297      31.152 -18.154 -22.740  1.00 81.50           O  
ATOM   4549  CG2 THR A 297      32.000 -14.443 -24.953  1.00 81.50           C  
ATOM   4550 HG21 THR A 297      32.813 -14.297 -25.665  1.00 81.50           H  
ATOM   4551 HG22 THR A 297      31.090 -14.699 -25.495  1.00 81.50           H  
ATOM   4552 HG23 THR A 297      31.831 -13.516 -24.407  1.00 81.50           H  
ATOM   4553  OG1 THR A 297      33.601 -15.259 -23.426  1.00 81.50           O  
ATOM   4554  HG1 THR A 297      33.535 -14.339 -23.160  1.00 81.50           H  
ATOM   4555  N   ASN A 298      32.001 -17.075 -20.965  1.00 74.62           N  
ATOM   4556  H   ASN A 298      32.287 -16.189 -20.572  1.00 74.62           H  
ATOM   4557  CA  ASN A 298      32.178 -18.273 -20.153  1.00 74.62           C  
ATOM   4558  HA  ASN A 298      32.397 -19.105 -20.823  1.00 74.62           H  
ATOM   4559  C   ASN A 298      30.894 -18.624 -19.377  1.00 74.62           C  
ATOM   4560  CB  ASN A 298      33.407 -18.078 -19.250  1.00 74.62           C  
ATOM   4561  HB2 ASN A 298      33.168 -17.390 -18.438  1.00 74.62           H  
ATOM   4562  HB3 ASN A 298      34.210 -17.640 -19.842  1.00 74.62           H  
ATOM   4563  O   ASN A 298      30.405 -17.825 -18.576  1.00 74.62           O  
ATOM   4564  CG  ASN A 298      33.918 -19.382 -18.668  1.00 74.62           C  
ATOM   4565  ND2 ASN A 298      35.153 -19.409 -18.228  1.00 74.62           N  
ATOM   4566 HD21 ASN A 298      35.727 -18.578 -18.259  1.00 74.62           H  
ATOM   4567 HD22 ASN A 298      35.482 -20.292 -17.865  1.00 74.62           H  
ATOM   4568  OD1 ASN A 298      33.230 -20.388 -18.600  1.00 74.62           O  
ATOM   4569  N   VAL A 299      30.386 -19.845 -19.572  1.00 61.38           N  
ATOM   4570  H   VAL A 299      30.859 -20.449 -20.229  1.00 61.38           H  
ATOM   4571  CA  VAL A 299      29.161 -20.360 -18.929  1.00 61.38           C  
ATOM   4572  HA  VAL A 299      28.325 -19.722 -19.212  1.00 61.38           H  
ATOM   4573  C   VAL A 299      29.261 -20.319 -17.397  1.00 61.38           C  
ATOM   4574  CB  VAL A 299      28.861 -21.795 -19.419  1.00 61.38           C  
ATOM   4575  HB  VAL A 299      29.679 -22.450 -19.119  1.00 61.38           H  
ATOM   4576  O   VAL A 299      28.288 -19.976 -16.727  1.00 61.38           O  
ATOM   4577  CG1 VAL A 299      27.557 -22.350 -18.834  1.00 61.38           C  
ATOM   4578 HG11 VAL A 299      27.359 -23.344 -19.236  1.00 61.38           H  
ATOM   4579 HG12 VAL A 299      27.632 -22.437 -17.751  1.00 61.38           H  
ATOM   4580 HG13 VAL A 299      26.724 -21.691 -19.081  1.00 61.38           H  
ATOM   4581  CG2 VAL A 299      28.737 -21.852 -20.951  1.00 61.38           C  
ATOM   4582 HG21 VAL A 299      29.678 -21.576 -21.427  1.00 61.38           H  
ATOM   4583 HG22 VAL A 299      28.487 -22.866 -21.263  1.00 61.38           H  
ATOM   4584 HG23 VAL A 299      27.952 -21.174 -21.285  1.00 61.38           H  
ATOM   4585  N   ASN A 300      30.445 -20.573 -16.826  1.00 59.31           N  
ATOM   4586  H   ASN A 300      31.221 -20.829 -17.420  1.00 59.31           H  
ATOM   4587  CA  ASN A 300      30.622 -20.613 -15.369  1.00 59.31           C  
ATOM   4588  HA  ASN A 300      29.888 -21.301 -14.950  1.00 59.31           H  
ATOM   4589  C   ASN A 300      30.367 -19.261 -14.680  1.00 59.31           C  
ATOM   4590  CB  ASN A 300      32.032 -21.135 -15.035  1.00 59.31           C  
ATOM   4591  HB2 ASN A 300      32.773 -20.646 -15.668  1.00 59.31           H  
ATOM   4592  HB3 ASN A 300      32.258 -20.892 -13.997  1.00 59.31           H  
ATOM   4593  O   ASN A 300      29.889 -19.240 -13.549  1.00 59.31           O  
ATOM   4594  CG  ASN A 300      32.168 -22.642 -15.170  1.00 59.31           C  
ATOM   4595  ND2 ASN A 300      33.356 -23.168 -14.992  1.00 59.31           N  
ATOM   4596 HD21 ASN A 300      33.394 -24.176 -15.055  1.00 59.31           H  
ATOM   4597 HD22 ASN A 300      34.144 -22.595 -14.727  1.00 59.31           H  
ATOM   4598  OD1 ASN A 300      31.228 -23.371 -15.423  1.00 59.31           O  
ATOM   4599  N   HIS A 301      30.650 -18.128 -15.334  1.00 49.75           N  
ATOM   4600  H   HIS A 301      30.942 -18.173 -16.300  1.00 49.75           H  
ATOM   4601  CA  HIS A 301      30.447 -16.819 -14.705  1.00 49.75           C  
ATOM   4602  HA  HIS A 301      30.687 -16.920 -13.646  1.00 49.75           H  
ATOM   4603  C   HIS A 301      28.991 -16.351 -14.733  1.00 49.75           C  
ATOM   4604  CB  HIS A 301      31.404 -15.764 -15.278  1.00 49.75           C  
ATOM   4605  HB2 HIS A 301      30.878 -14.816 -15.388  1.00 49.75           H  
ATOM   4606  HB3 HIS A 301      31.750 -16.060 -16.269  1.00 49.75           H  
ATOM   4607  O   HIS A 301      28.610 -15.595 -13.845  1.00 49.75           O  
ATOM   4608  CG  HIS A 301      32.582 -15.527 -14.367  1.00 49.75           C  
ATOM   4609  CD2 HIS A 301      33.869 -15.946 -14.564  1.00 49.75           C  
ATOM   4610  HD2 HIS A 301      34.235 -16.494 -15.419  1.00 49.75           H  
ATOM   4611  ND1 HIS A 301      32.547 -14.883 -13.149  1.00 49.75           N  
ATOM   4612  HD1 HIS A 301      31.731 -14.483 -12.709  1.00 49.75           H  
ATOM   4613  CE1 HIS A 301      33.786 -14.910 -12.629  1.00 49.75           C  
ATOM   4614  HE1 HIS A 301      34.071 -14.489 -11.676  1.00 49.75           H  
ATOM   4615  NE2 HIS A 301      34.624 -15.554 -13.456  1.00 49.75           N  
ATOM   4616  N   GLN A 302      28.156 -16.821 -15.670  1.00 50.56           N  
ATOM   4617  H   GLN A 302      28.497 -17.472 -16.362  1.00 50.56           H  
ATOM   4618  CA  GLN A 302      26.717 -16.517 -15.626  1.00 50.56           C  
ATOM   4619  HA  GLN A 302      26.589 -15.441 -15.512  1.00 50.56           H  
ATOM   4620  C   GLN A 302      26.034 -17.155 -14.406  1.00 50.56           C  
ATOM   4621  CB  GLN A 302      26.022 -16.943 -16.927  1.00 50.56           C  
ATOM   4622  HB2 GLN A 302      24.945 -16.926 -16.758  1.00 50.56           H  
ATOM   4623  HB3 GLN A 302      26.312 -17.960 -17.189  1.00 50.56           H  
ATOM   4624  O   GLN A 302      25.119 -16.557 -13.853  1.00 50.56           O  
ATOM   4625  CG  GLN A 302      26.334 -15.988 -18.090  1.00 50.56           C  
ATOM   4626  HG2 GLN A 302      26.106 -14.966 -17.787  1.00 50.56           H  
ATOM   4627  HG3 GLN A 302      27.396 -16.045 -18.330  1.00 50.56           H  
ATOM   4628  CD  GLN A 302      25.531 -16.300 -19.352  1.00 50.56           C  
ATOM   4629  NE2 GLN A 302      25.706 -15.543 -20.412  1.00 50.56           N  
ATOM   4630 HE21 GLN A 302      26.427 -14.835 -20.432  1.00 50.56           H  
ATOM   4631 HE22 GLN A 302      25.174 -15.817 -21.226  1.00 50.56           H  
ATOM   4632  OE1 GLN A 302      24.742 -17.225 -19.432  1.00 50.56           O  
ATOM   4633  N   MET A 303      26.520 -18.307 -13.930  1.00 50.28           N  
ATOM   4634  H   MET A 303      27.260 -18.766 -14.442  1.00 50.28           H  
ATOM   4635  CA  MET A 303      26.038 -18.939 -12.690  1.00 50.28           C  
ATOM   4636  HA  MET A 303      24.949 -18.916 -12.676  1.00 50.28           H  
ATOM   4637  C   MET A 303      26.504 -18.211 -11.415  1.00 50.28           C  
ATOM   4638  CB  MET A 303      26.491 -20.409 -12.668  1.00 50.28           C  
ATOM   4639  HB2 MET A 303      27.556 -20.461 -12.895  1.00 50.28           H  
ATOM   4640  HB3 MET A 303      26.339 -20.826 -11.672  1.00 50.28           H  
ATOM   4641  O   MET A 303      25.847 -18.304 -10.385  1.00 50.28           O  
ATOM   4642  CG  MET A 303      25.717 -21.265 -13.678  1.00 50.28           C  
ATOM   4643  HG2 MET A 303      25.622 -20.719 -14.617  1.00 50.28           H  
ATOM   4644  HG3 MET A 303      26.288 -22.172 -13.876  1.00 50.28           H  
ATOM   4645  SD  MET A 303      24.073 -21.762 -13.092  1.00 50.28           S  
ATOM   4646  CE  MET A 303      23.147 -21.771 -14.648  1.00 50.28           C  
ATOM   4647  HE1 MET A 303      23.156 -20.773 -15.085  1.00 50.28           H  
ATOM   4648  HE2 MET A 303      23.604 -22.477 -15.341  1.00 50.28           H  
ATOM   4649  HE3 MET A 303      22.117 -22.072 -14.455  1.00 50.28           H  
ATOM   4650  N   LEU A 304      27.616 -17.469 -11.474  1.00 48.53           N  
ATOM   4651  H   LEU A 304      28.109 -17.432 -12.354  1.00 48.53           H  
ATOM   4652  CA  LEU A 304      28.150 -16.686 -10.348  1.00 48.53           C  
ATOM   4653  HA  LEU A 304      27.777 -17.104  -9.413  1.00 48.53           H  
ATOM   4654  C   LEU A 304      27.699 -15.218 -10.353  1.00 48.53           C  
ATOM   4655  CB  LEU A 304      29.686 -16.782 -10.353  1.00 48.53           C  
ATOM   4656  HB2 LEU A 304      30.034 -16.595 -11.369  1.00 48.53           H  
ATOM   4657  HB3 LEU A 304      30.104 -16.001  -9.718  1.00 48.53           H  
ATOM   4658  O   LEU A 304      28.026 -14.483  -9.421  1.00 48.53           O  
ATOM   4659  CG  LEU A 304      30.228 -18.135  -9.863  1.00 48.53           C  
ATOM   4660  HG  LEU A 304      29.657 -18.950 -10.308  1.00 48.53           H  
ATOM   4661  CD1 LEU A 304      31.687 -18.278 -10.300  1.00 48.53           C  
ATOM   4662 HD11 LEU A 304      32.078 -19.234  -9.952  1.00 48.53           H  
ATOM   4663 HD12 LEU A 304      31.745 -18.255 -11.388  1.00 48.53           H  
ATOM   4664 HD13 LEU A 304      32.285 -17.468  -9.884  1.00 48.53           H  
ATOM   4665  CD2 LEU A 304      30.173 -18.250  -8.337  1.00 48.53           C  
ATOM   4666 HD21 LEU A 304      29.139 -18.190  -7.998  1.00 48.53           H  
ATOM   4667 HD22 LEU A 304      30.748 -17.448  -7.874  1.00 48.53           H  
ATOM   4668 HD23 LEU A 304      30.579 -19.213  -8.025  1.00 48.53           H  
ATOM   4669  N   GLN A 305      26.984 -14.757 -11.385  1.00 56.31           N  
ATOM   4670  H   GLN A 305      26.700 -15.398 -12.112  1.00 56.31           H  
ATOM   4671  CA  GLN A 305      26.404 -13.418 -11.363  1.00 56.31           C  
ATOM   4672  HA  GLN A 305      27.170 -12.710 -11.046  1.00 56.31           H  
ATOM   4673  C   GLN A 305      25.293 -13.383 -10.314  1.00 56.31           C  
ATOM   4674  CB  GLN A 305      25.907 -12.985 -12.752  1.00 56.31           C  
ATOM   4675  HB2 GLN A 305      25.403 -13.815 -13.247  1.00 56.31           H  
ATOM   4676  HB3 GLN A 305      25.193 -12.171 -12.628  1.00 56.31           H  
ATOM   4677  O   GLN A 305      24.251 -14.018 -10.467  1.00 56.31           O  
ATOM   4678  CG  GLN A 305      27.070 -12.475 -13.617  1.00 56.31           C  
ATOM   4679  HG2 GLN A 305      27.798 -13.275 -13.753  1.00 56.31           H  
ATOM   4680  HG3 GLN A 305      27.569 -11.657 -13.097  1.00 56.31           H  
ATOM   4681  CD  GLN A 305      26.647 -11.965 -14.991  1.00 56.31           C  
ATOM   4682  NE2 GLN A 305      27.588 -11.723 -15.878  1.00 56.31           N  
ATOM   4683 HE21 GLN A 305      28.549 -11.962 -15.681  1.00 56.31           H  
ATOM   4684 HE22 GLN A 305      27.260 -11.427 -16.786  1.00 56.31           H  
ATOM   4685  OE1 GLN A 305      25.492 -11.745 -15.309  1.00 56.31           O  
ATOM   4686  N   GLU A 306      25.527 -12.632  -9.238  1.00 58.50           N  
ATOM   4687  H   GLU A 306      26.442 -12.222  -9.118  1.00 58.50           H  
ATOM   4688  CA  GLU A 306      24.506 -12.345  -8.237  1.00 58.50           C  
ATOM   4689  HA  GLU A 306      24.224 -13.277  -7.747  1.00 58.50           H  
ATOM   4690  C   GLU A 306      23.273 -11.763  -8.933  1.00 58.50           C  
ATOM   4691  CB  GLU A 306      25.035 -11.365  -7.178  1.00 58.50           C  
ATOM   4692  HB2 GLU A 306      25.310 -10.425  -7.655  1.00 58.50           H  
ATOM   4693  HB3 GLU A 306      24.234 -11.175  -6.464  1.00 58.50           H  
ATOM   4694  O   GLU A 306      23.354 -10.728  -9.605  1.00 58.50           O  
ATOM   4695  CG  GLU A 306      26.246 -11.922  -6.420  1.00 58.50           C  
ATOM   4696  HG2 GLU A 306      26.009 -12.934  -6.090  1.00 58.50           H  
ATOM   4697  HG3 GLU A 306      27.102 -11.975  -7.093  1.00 58.50           H  
ATOM   4698  CD  GLU A 306      26.612 -11.064  -5.205  1.00 58.50           C  
ATOM   4699  OE1 GLU A 306      26.932 -11.689  -4.168  1.00 58.50           O  
ATOM   4700  OE2 GLU A 306      26.512  -9.823  -5.284  1.00 58.50           O  
ATOM   4701  N   LYS A 307      22.132 -12.451  -8.810  1.00 70.44           N  
ATOM   4702  H   LYS A 307      22.142 -13.325  -8.304  1.00 70.44           H  
ATOM   4703  CA  LYS A 307      20.876 -11.983  -9.394  1.00 70.44           C  
ATOM   4704  HA  LYS A 307      21.028 -11.916 -10.472  1.00 70.44           H  
ATOM   4705  C   LYS A 307      20.562 -10.589  -8.838  1.00 70.44           C  
ATOM   4706  CB  LYS A 307      19.726 -12.956  -9.107  1.00 70.44           C  
ATOM   4707  HB2 LYS A 307      18.788 -12.488  -9.405  1.00 70.44           H  
ATOM   4708  HB3 LYS A 307      19.682 -13.150  -8.035  1.00 70.44           H  
ATOM   4709  O   LYS A 307      20.644 -10.392  -7.623  1.00 70.44           O  
ATOM   4710  CG  LYS A 307      19.875 -14.281  -9.870  1.00 70.44           C  
ATOM   4711  HG2 LYS A 307      19.879 -14.092 -10.943  1.00 70.44           H  
ATOM   4712  HG3 LYS A 307      20.814 -14.757  -9.588  1.00 70.44           H  
ATOM   4713  CD  LYS A 307      18.712 -15.212  -9.514  1.00 70.44           C  
ATOM   4714  HD2 LYS A 307      17.772 -14.801  -9.881  1.00 70.44           H  
ATOM   4715  HD3 LYS A 307      18.658 -15.276  -8.427  1.00 70.44           H  
ATOM   4716  CE  LYS A 307      18.934 -16.613 -10.093  1.00 70.44           C  
ATOM   4717  HE2 LYS A 307      20.004 -16.821 -10.071  1.00 70.44           H  
ATOM   4718  HE3 LYS A 307      18.597 -16.646 -11.130  1.00 70.44           H  
ATOM   4719  NZ  LYS A 307      18.246 -17.628  -9.262  1.00 70.44           N  
ATOM   4720  HZ1 LYS A 307      17.248 -17.483  -9.206  1.00 70.44           H  
ATOM   4721  HZ2 LYS A 307      18.594 -17.543  -8.318  1.00 70.44           H  
ATOM   4722  HZ3 LYS A 307      18.469 -18.573  -9.540  1.00 70.44           H  
ATOM   4723  N   PRO A 308      20.205  -9.616  -9.694  1.00 84.19           N  
ATOM   4724  CA  PRO A 308      19.852  -8.288  -9.221  1.00 84.19           C  
ATOM   4725  HA  PRO A 308      20.680  -7.868  -8.651  1.00 84.19           H  
ATOM   4726  C   PRO A 308      18.611  -8.369  -8.328  1.00 84.19           C  
ATOM   4727  CB  PRO A 308      19.614  -7.453 -10.481  1.00 84.19           C  
ATOM   4728  HB2 PRO A 308      18.852  -6.688 -10.332  1.00 84.19           H  
ATOM   4729  HB3 PRO A 308      20.553  -6.999 -10.796  1.00 84.19           H  
ATOM   4730  O   PRO A 308      17.691  -9.138  -8.608  1.00 84.19           O  
ATOM   4731  CG  PRO A 308      19.180  -8.492 -11.517  1.00 84.19           C  
ATOM   4732  HG2 PRO A 308      19.399  -8.167 -12.534  1.00 84.19           H  
ATOM   4733  HG3 PRO A 308      18.117  -8.703 -11.402  1.00 84.19           H  
ATOM   4734  CD  PRO A 308      19.993  -9.726 -11.130  1.00 84.19           C  
ATOM   4735  HD2 PRO A 308      20.957  -9.715 -11.639  1.00 84.19           H  
ATOM   4736  HD3 PRO A 308      19.439 -10.630 -11.386  1.00 84.19           H  
ATOM   4737  N   PHE A 309      18.581  -7.547  -7.278  1.00 91.38           N  
ATOM   4738  H   PHE A 309      19.393  -6.979  -7.083  1.00 91.38           H  
ATOM   4739  CA  PHE A 309      17.436  -7.450  -6.378  1.00 91.38           C  
ATOM   4740  HA  PHE A 309      17.292  -8.416  -5.892  1.00 91.38           H  
ATOM   4741  C   PHE A 309      16.147  -7.110  -7.144  1.00 91.38           C  
ATOM   4742  CB  PHE A 309      17.720  -6.398  -5.296  1.00 91.38           C  
ATOM   4743  HB2 PHE A 309      18.497  -6.772  -4.629  1.00 91.38           H  
ATOM   4744  HB3 PHE A 309      18.096  -5.492  -5.771  1.00 91.38           H  
ATOM   4745  O   PHE A 309      16.099  -6.141  -7.907  1.00 91.38           O  
ATOM   4746  CG  PHE A 309      16.496  -6.047  -4.475  1.00 91.38           C  
ATOM   4747  CD1 PHE A 309      15.840  -4.817  -4.675  1.00 91.38           C  
ATOM   4748  HD1 PHE A 309      16.222  -4.109  -5.394  1.00 91.38           H  
ATOM   4749  CD2 PHE A 309      15.954  -6.988  -3.583  1.00 91.38           C  
ATOM   4750  HD2 PHE A 309      16.427  -7.951  -3.454  1.00 91.38           H  
ATOM   4751  CE1 PHE A 309      14.664  -4.522  -3.964  1.00 91.38           C  
ATOM   4752  HE1 PHE A 309      14.153  -3.585  -4.130  1.00 91.38           H  
ATOM   4753  CE2 PHE A 309      14.775  -6.693  -2.879  1.00 91.38           C  
ATOM   4754  HE2 PHE A 309      14.352  -7.425  -2.208  1.00 91.38           H  
ATOM   4755  CZ  PHE A 309      14.138  -5.455  -3.057  1.00 91.38           C  
ATOM   4756  HZ  PHE A 309      13.227  -5.235  -2.519  1.00 91.38           H  
ATOM   4757  N   GLN A 310      15.092  -7.884  -6.895  1.00 92.69           N  
ATOM   4758  H   GLN A 310      15.222  -8.673  -6.278  1.00 92.69           H  
ATOM   4759  CA  GLN A 310      13.759  -7.699  -7.453  1.00 92.69           C  
ATOM   4760  HA  GLN A 310      13.797  -6.929  -8.224  1.00 92.69           H  
ATOM   4761  C   GLN A 310      12.783  -7.241  -6.365  1.00 92.69           C  
ATOM   4762  CB  GLN A 310      13.266  -8.992  -8.117  1.00 92.69           C  
ATOM   4763  HB2 GLN A 310      12.263  -8.811  -8.504  1.00 92.69           H  
ATOM   4764  HB3 GLN A 310      13.209  -9.789  -7.376  1.00 92.69           H  
ATOM   4765  O   GLN A 310      12.461  -7.981  -5.432  1.00 92.69           O  
ATOM   4766  CG  GLN A 310      14.175  -9.446  -9.268  1.00 92.69           C  
ATOM   4767  HG2 GLN A 310      15.140  -9.746  -8.858  1.00 92.69           H  
ATOM   4768  HG3 GLN A 310      14.336  -8.619  -9.960  1.00 92.69           H  
ATOM   4769  CD  GLN A 310      13.603 -10.623 -10.049  1.00 92.69           C  
ATOM   4770  NE2 GLN A 310      14.414 -11.294 -10.836  1.00 92.69           N  
ATOM   4771 HE21 GLN A 310      15.399 -11.071 -10.854  1.00 92.69           H  
ATOM   4772 HE22 GLN A 310      13.999 -12.075 -11.325  1.00 92.69           H  
ATOM   4773  OE1 GLN A 310      12.430 -10.950  -9.999  1.00 92.69           O  
ATOM   4774  N   LEU A 311      12.256  -6.023  -6.520  1.00 94.44           N  
ATOM   4775  H   LEU A 311      12.595  -5.448  -7.278  1.00 94.44           H  
ATOM   4776  CA  LEU A 311      11.291  -5.453  -5.578  1.00 94.44           C  
ATOM   4777  HA  LEU A 311      11.710  -5.538  -4.575  1.00 94.44           H  
ATOM   4778  C   LEU A 311       9.959  -6.219  -5.575  1.00 94.44           C  
ATOM   4779  CB  LEU A 311      11.090  -3.962  -5.910  1.00 94.44           C  
ATOM   4780  HB2 LEU A 311      10.682  -3.885  -6.917  1.00 94.44           H  
ATOM   4781  HB3 LEU A 311      12.061  -3.467  -5.899  1.00 94.44           H  
ATOM   4782  O   LEU A 311       9.372  -6.397  -4.517  1.00 94.44           O  
ATOM   4783  CG  LEU A 311      10.147  -3.216  -4.943  1.00 94.44           C  
ATOM   4784  HG  LEU A 311       9.172  -3.703  -4.929  1.00 94.44           H  
ATOM   4785  CD1 LEU A 311      10.702  -3.160  -3.519  1.00 94.44           C  
ATOM   4786 HD11 LEU A 311      11.708  -2.741  -3.519  1.00 94.44           H  
ATOM   4787 HD12 LEU A 311      10.057  -2.538  -2.898  1.00 94.44           H  
ATOM   4788 HD13 LEU A 311      10.722  -4.159  -3.085  1.00 94.44           H  
ATOM   4789  CD2 LEU A 311       9.940  -1.782  -5.431  1.00 94.44           C  
ATOM   4790 HD21 LEU A 311       9.237  -1.271  -4.772  1.00 94.44           H  
ATOM   4791 HD22 LEU A 311       9.523  -1.790  -6.438  1.00 94.44           H  
ATOM   4792 HD23 LEU A 311      10.886  -1.241  -5.432  1.00 94.44           H  
ATOM   4793  N   SER A 312       9.490  -6.704  -6.729  1.00 93.00           N  
ATOM   4794  H   SER A 312      10.048  -6.617  -7.566  1.00 93.00           H  
ATOM   4795  CA  SER A 312       8.220  -7.440  -6.841  1.00 93.00           C  
ATOM   4796  HA  SER A 312       7.408  -6.802  -6.491  1.00 93.00           H  
ATOM   4797  C   SER A 312       8.192  -8.713  -5.993  1.00 93.00           C  
ATOM   4798  CB  SER A 312       7.944  -7.807  -8.302  1.00 93.00           C  
ATOM   4799  HB2 SER A 312       7.721  -6.903  -8.869  1.00 93.00           H  
ATOM   4800  HB3 SER A 312       7.083  -8.474  -8.350  1.00 93.00           H  
ATOM   4801  O   SER A 312       7.164  -9.014  -5.394  1.00 93.00           O  
ATOM   4802  OG  SER A 312       9.078  -8.443  -8.865  1.00 93.00           O  
ATOM   4803  HG  SER A 312       8.802  -8.889  -9.669  1.00 93.00           H  
ATOM   4804  N   VAL A 313       9.319  -9.425  -5.888  1.00 92.44           N  
ATOM   4805  H   VAL A 313      10.114  -9.132  -6.439  1.00 92.44           H  
ATOM   4806  CA  VAL A 313       9.460 -10.622  -5.043  1.00 92.44           C  
ATOM   4807  HA  VAL A 313       8.654 -11.319  -5.270  1.00 92.44           H  
ATOM   4808  C   VAL A 313       9.341 -10.257  -3.561  1.00 92.44           C  
ATOM   4809  CB  VAL A 313      10.799 -11.328  -5.334  1.00 92.44           C  
ATOM   4810  HB  VAL A 313      11.609 -10.617  -5.172  1.00 92.44           H  
ATOM   4811  O   VAL A 313       8.606 -10.907  -2.823  1.00 92.44           O  
ATOM   4812  CG1 VAL A 313      11.026 -12.546  -4.432  1.00 92.44           C  
ATOM   4813 HG11 VAL A 313      11.092 -12.245  -3.386  1.00 92.44           H  
ATOM   4814 HG12 VAL A 313      11.965 -13.033  -4.695  1.00 92.44           H  
ATOM   4815 HG13 VAL A 313      10.211 -13.260  -4.547  1.00 92.44           H  
ATOM   4816  CG2 VAL A 313      10.874 -11.796  -6.793  1.00 92.44           C  
ATOM   4817 HG21 VAL A 313      10.798 -10.950  -7.476  1.00 92.44           H  
ATOM   4818 HG22 VAL A 313      10.067 -12.498  -7.001  1.00 92.44           H  
ATOM   4819 HG23 VAL A 313      11.829 -12.290  -6.972  1.00 92.44           H  
ATOM   4820  N   MET A 314       9.993  -9.171  -3.134  1.00 94.44           N  
ATOM   4821  H   MET A 314      10.559  -8.661  -3.796  1.00 94.44           H  
ATOM   4822  CA  MET A 314       9.883  -8.662  -1.763  1.00 94.44           C  
ATOM   4823  HA  MET A 314      10.131  -9.464  -1.068  1.00 94.44           H  
ATOM   4824  C   MET A 314       8.456  -8.192  -1.438  1.00 94.44           C  
ATOM   4825  CB  MET A 314      10.902  -7.529  -1.581  1.00 94.44           C  
ATOM   4826  HB2 MET A 314      10.672  -6.716  -2.271  1.00 94.44           H  
ATOM   4827  HB3 MET A 314      11.897  -7.907  -1.816  1.00 94.44           H  
ATOM   4828  O   MET A 314       7.948  -8.477  -0.355  1.00 94.44           O  
ATOM   4829  CG  MET A 314      10.921  -6.966  -0.159  1.00 94.44           C  
ATOM   4830  HG2 MET A 314      11.190  -7.763   0.535  1.00 94.44           H  
ATOM   4831  HG3 MET A 314       9.925  -6.611   0.102  1.00 94.44           H  
ATOM   4832  SD  MET A 314      12.086  -5.591   0.036  1.00 94.44           S  
ATOM   4833  CE  MET A 314      11.733  -5.166   1.752  1.00 94.44           C  
ATOM   4834  HE1 MET A 314      10.710  -4.796   1.820  1.00 94.44           H  
ATOM   4835  HE2 MET A 314      12.428  -4.391   2.078  1.00 94.44           H  
ATOM   4836  HE3 MET A 314      11.853  -6.048   2.380  1.00 94.44           H  
ATOM   4837  N   VAL A 315       7.793  -7.507  -2.378  1.00 95.38           N  
ATOM   4838  H   VAL A 315       8.281  -7.283  -3.233  1.00 95.38           H  
ATOM   4839  CA  VAL A 315       6.403  -7.051  -2.220  1.00 95.38           C  
ATOM   4840  HA  VAL A 315       6.316  -6.497  -1.286  1.00 95.38           H  
ATOM   4841  C   VAL A 315       5.447  -8.228  -2.110  1.00 95.38           C  
ATOM   4842  CB  VAL A 315       5.970  -6.125  -3.370  1.00 95.38           C  
ATOM   4843  HB  VAL A 315       6.122  -6.626  -4.326  1.00 95.38           H  
ATOM   4844  O   VAL A 315       4.594  -8.211  -1.229  1.00 95.38           O  
ATOM   4845  CG1 VAL A 315       4.503  -5.699  -3.243  1.00 95.38           C  
ATOM   4846 HG11 VAL A 315       4.283  -4.956  -4.009  1.00 95.38           H  
ATOM   4847 HG12 VAL A 315       3.837  -6.554  -3.361  1.00 95.38           H  
ATOM   4848 HG13 VAL A 315       4.321  -5.261  -2.262  1.00 95.38           H  
ATOM   4849  CG2 VAL A 315       6.754  -4.812  -3.358  1.00 95.38           C  
ATOM   4850 HG21 VAL A 315       7.823  -4.988  -3.234  1.00 95.38           H  
ATOM   4851 HG22 VAL A 315       6.582  -4.264  -4.284  1.00 95.38           H  
ATOM   4852 HG23 VAL A 315       6.402  -4.222  -2.512  1.00 95.38           H  
ATOM   4853  N   GLN A 316       5.611  -9.249  -2.955  1.00 89.50           N  
ATOM   4854  H   GLN A 316       6.324  -9.188  -3.667  1.00 89.50           H  
ATOM   4855  CA  GLN A 316       4.815 -10.473  -2.891  1.00 89.50           C  
ATOM   4856  HA  GLN A 316       3.766 -10.222  -3.049  1.00 89.50           H  
ATOM   4857  C   GLN A 316       4.941 -11.127  -1.518  1.00 89.50           C  
ATOM   4858  CB  GLN A 316       5.290 -11.445  -3.982  1.00 89.50           C  
ATOM   4859  HB2 GLN A 316       6.314 -11.760  -3.783  1.00 89.50           H  
ATOM   4860  HB3 GLN A 316       5.276 -10.944  -4.950  1.00 89.50           H  
ATOM   4861  O   GLN A 316       3.947 -11.353  -0.840  1.00 89.50           O  
ATOM   4862  CG  GLN A 316       4.394 -12.688  -4.040  1.00 89.50           C  
ATOM   4863  HG2 GLN A 316       4.372 -13.192  -3.074  1.00 89.50           H  
ATOM   4864  HG3 GLN A 316       4.795 -13.389  -4.772  1.00 89.50           H  
ATOM   4865  CD  GLN A 316       2.996 -12.301  -4.469  1.00 89.50           C  
ATOM   4866  NE2 GLN A 316       1.978 -12.601  -3.706  1.00 89.50           N  
ATOM   4867 HE21 GLN A 316       2.050 -13.072  -2.816  1.00 89.50           H  
ATOM   4868 HE22 GLN A 316       1.060 -12.439  -4.096  1.00 89.50           H  
ATOM   4869  OE1 GLN A 316       2.849 -11.687  -5.519  1.00 89.50           O  
ATOM   4870  N   TRP A 317       6.178 -11.338  -1.071  1.00 92.69           N  
ATOM   4871  H   TRP A 317       6.961 -11.130  -1.675  1.00 92.69           H  
ATOM   4872  CA  TRP A 317       6.443 -11.928   0.232  1.00 92.69           C  
ATOM   4873  HA  TRP A 317       5.996 -12.922   0.268  1.00 92.69           H  
ATOM   4874  C   TRP A 317       5.816 -11.114   1.376  1.00 92.69           C  
ATOM   4875  CB  TRP A 317       7.959 -12.057   0.389  1.00 92.69           C  
ATOM   4876  HB2 TRP A 317       8.432 -11.103   0.156  1.00 92.69           H  
ATOM   4877  HB3 TRP A 317       8.331 -12.796  -0.320  1.00 92.69           H  
ATOM   4878  O   TRP A 317       5.204 -11.681   2.281  1.00 92.69           O  
ATOM   4879  CG  TRP A 317       8.364 -12.449   1.765  1.00 92.69           C  
ATOM   4880  CD1 TRP A 317       8.467 -13.711   2.230  1.00 92.69           C  
ATOM   4881  HD1 TRP A 317       8.300 -14.601   1.641  1.00 92.69           H  
ATOM   4882  CD2 TRP A 317       8.631 -11.573   2.893  1.00 92.69           C  
ATOM   4883  CE2 TRP A 317       8.903 -12.383   4.033  1.00 92.69           C  
ATOM   4884  CE3 TRP A 317       8.677 -10.172   3.054  1.00 92.69           C  
ATOM   4885  HE3 TRP A 317       8.499  -9.538   2.198  1.00 92.69           H  
ATOM   4886  NE1 TRP A 317       8.771 -13.676   3.575  1.00 92.69           N  
ATOM   4887  HE1 TRP A 317       8.895 -14.509   4.134  1.00 92.69           H  
ATOM   4888  CH2 TRP A 317       9.276 -10.430   5.391  1.00 92.69           C  
ATOM   4889  HH2 TRP A 317       9.541  -9.958   6.326  1.00 92.69           H  
ATOM   4890  CZ2 TRP A 317       9.233 -11.829   5.276  1.00 92.69           C  
ATOM   4891  HZ2 TRP A 317       9.460 -12.471   6.114  1.00 92.69           H  
ATOM   4892  CZ3 TRP A 317       8.992  -9.604   4.297  1.00 92.69           C  
ATOM   4893  HZ3 TRP A 317       9.043  -8.531   4.403  1.00 92.69           H  
ATOM   4894  N   ALA A 318       5.932  -9.784   1.345  1.00 94.69           N  
ATOM   4895  H   ALA A 318       6.449  -9.360   0.589  1.00 94.69           H  
ATOM   4896  CA  ALA A 318       5.369  -8.927   2.386  1.00 94.69           C  
ATOM   4897  HA  ALA A 318       5.671  -9.319   3.357  1.00 94.69           H  
ATOM   4898  C   ALA A 318       3.830  -8.911   2.360  1.00 94.69           C  
ATOM   4899  CB  ALA A 318       5.961  -7.524   2.227  1.00 94.69           C  
ATOM   4900  HB1 ALA A 318       5.747  -7.147   1.227  1.00 94.69           H  
ATOM   4901  HB2 ALA A 318       7.041  -7.559   2.367  1.00 94.69           H  
ATOM   4902  HB3 ALA A 318       5.525  -6.857   2.971  1.00 94.69           H  
ATOM   4903  O   ALA A 318       3.208  -8.855   3.423  1.00 94.69           O  
ATOM   4904  N   TYR A 319       3.231  -8.983   1.169  1.00 91.19           N  
ATOM   4905  H   TYR A 319       3.811  -9.035   0.344  1.00 91.19           H  
ATOM   4906  CA  TYR A 319       1.788  -9.094   0.967  1.00 91.19           C  
ATOM   4907  HA  TYR A 319       1.290  -8.295   1.518  1.00 91.19           H  
ATOM   4908  C   TYR A 319       1.248 -10.420   1.521  1.00 91.19           C  
ATOM   4909  CB  TYR A 319       1.480  -8.909  -0.526  1.00 91.19           C  
ATOM   4910  HB2 TYR A 319       2.060  -9.626  -1.107  1.00 91.19           H  
ATOM   4911  HB3 TYR A 319       1.797  -7.912  -0.832  1.00 91.19           H  
ATOM   4912  O   TYR A 319       0.347 -10.392   2.358  1.00 91.19           O  
ATOM   4913  CG  TYR A 319       0.019  -9.081  -0.881  1.00 91.19           C  
ATOM   4914  CD1 TYR A 319      -0.436 -10.328  -1.348  1.00 91.19           C  
ATOM   4915  HD1 TYR A 319       0.246 -11.159  -1.455  1.00 91.19           H  
ATOM   4916  CD2 TYR A 319      -0.887  -8.012  -0.720  1.00 91.19           C  
ATOM   4917  HD2 TYR A 319      -0.539  -7.056  -0.356  1.00 91.19           H  
ATOM   4918  CE1 TYR A 319      -1.797 -10.509  -1.649  1.00 91.19           C  
ATOM   4919  HE1 TYR A 319      -2.156 -11.471  -1.984  1.00 91.19           H  
ATOM   4920  CE2 TYR A 319      -2.255  -8.199  -1.011  1.00 91.19           C  
ATOM   4921  HE2 TYR A 319      -2.973  -7.402  -0.886  1.00 91.19           H  
ATOM   4922  OH  TYR A 319      -4.022  -9.669  -1.751  1.00 91.19           O  
ATOM   4923  HH  TYR A 319      -4.635  -9.139  -1.235  1.00 91.19           H  
ATOM   4924  CZ  TYR A 319      -2.712  -9.453  -1.472  1.00 91.19           C  
ATOM   4925  N   ASP A 320       1.877 -11.546   1.168  1.00 88.19           N  
ATOM   4926  H   ASP A 320       2.567 -11.495   0.433  1.00 88.19           H  
ATOM   4927  CA  ASP A 320       1.493 -12.894   1.619  1.00 88.19           C  
ATOM   4928  HA  ASP A 320       0.459 -13.086   1.333  1.00 88.19           H  
ATOM   4929  C   ASP A 320       1.598 -13.052   3.148  1.00 88.19           C  
ATOM   4930  CB  ASP A 320       2.397 -13.943   0.940  1.00 88.19           C  
ATOM   4931  HB2 ASP A 320       2.140 -14.927   1.332  1.00 88.19           H  
ATOM   4932  HB3 ASP A 320       3.432 -13.740   1.212  1.00 88.19           H  
ATOM   4933  O   ASP A 320       0.861 -13.817   3.762  1.00 88.19           O  
ATOM   4934  CG  ASP A 320       2.289 -14.001  -0.590  1.00 88.19           C  
ATOM   4935  OD1 ASP A 320       1.292 -13.504  -1.155  1.00 88.19           O  
ATOM   4936  OD2 ASP A 320       3.233 -14.525  -1.224  1.00 88.19           O  
ATOM   4937  N   ASN A 321       2.504 -12.302   3.786  1.00 89.00           N  
ATOM   4938  H   ASN A 321       3.095 -11.718   3.212  1.00 89.00           H
[truncated: 365,400 more chars]
