# Supplementary material for: The full transcription map of cottontail rabbit papillomavirus in tumor tissues
Source: PLoS Pathog. 2024 Oct 25;20(10):e1012649. doi: 10.1371/journal.ppat.1012649 (PMC11540226; doi:10.1371/journal.ppat.1012649)
Supplement: S1 Data — (ZIP) [file ppat.1012649.s019.zip › S1_Data/CRPV_E10.pdb]

ATOM      1  N   MET A   1      26.833  -5.911 -12.994  1.00 64.69           N  
ATOM      2  H   MET A   1      26.956  -6.697 -12.371  1.00 64.69           H  
ATOM      3  H2  MET A   1      26.877  -6.240 -13.948  1.00 64.69           H  
ATOM      4  H3  MET A   1      27.563  -5.231 -12.840  1.00 64.69           H  
ATOM      5  CA  MET A   1      25.521  -5.284 -12.754  1.00 64.69           C  
ATOM      6  HA  MET A   1      24.730  -6.017 -12.917  1.00 64.69           H  
ATOM      7  C   MET A   1      25.334  -4.182 -13.776  1.00 64.69           C  
ATOM      8  CB  MET A   1      25.397  -4.766 -11.316  1.00 64.69           C  
ATOM      9  HB2 MET A   1      24.625  -3.998 -11.265  1.00 64.69           H  
ATOM     10  HB3 MET A   1      26.344  -4.331 -10.995  1.00 64.69           H  
ATOM     11  O   MET A   1      25.941  -3.124 -13.645  1.00 64.69           O  
ATOM     12  CG  MET A   1      24.995  -5.908 -10.380  1.00 64.69           C  
ATOM     13  HG2 MET A   1      25.581  -6.799 -10.607  1.00 64.69           H  
ATOM     14  HG3 MET A   1      23.944  -6.139 -10.555  1.00 64.69           H  
ATOM     15  SD  MET A   1      25.226  -5.522  -8.628  1.00 64.69           S  
ATOM     16  CE  MET A   1      24.148  -6.777  -7.886  1.00 64.69           C  
ATOM     17  HE1 MET A   1      23.112  -6.583  -8.165  1.00 64.69           H  
ATOM     18  HE2 MET A   1      24.239  -6.736  -6.800  1.00 64.69           H  
ATOM     19  HE3 MET A   1      24.438  -7.769  -8.232  1.00 64.69           H  
ATOM     20  N   GLY A   2      24.613  -4.481 -14.851  1.00 80.56           N  
ATOM     21  H   GLY A   2      24.094  -5.348 -14.848  1.00 80.56           H  
ATOM     22  CA  GLY A   2      24.328  -3.525 -15.918  1.00 80.56           C  
ATOM     23  HA2 GLY A   2      25.255  -3.022 -16.194  1.00 80.56           H  
ATOM     24  HA3 GLY A   2      23.947  -4.056 -16.790  1.00 80.56           H  
ATOM     25  C   GLY A   2      23.288  -2.480 -15.490  1.00 80.56           C  
ATOM     26  O   GLY A   2      22.483  -2.751 -14.597  1.00 80.56           O  
ATOM     27  N   PRO A   3      23.250  -1.304 -16.143  1.00 82.25           N  
ATOM     28  CA  PRO A   3      22.289  -0.238 -15.832  1.00 82.25           C  
ATOM     29  HA  PRO A   3      22.419   0.079 -14.797  1.00 82.25           H  
ATOM     30  C   PRO A   3      20.821  -0.663 -16.019  1.00 82.25           C  
ATOM     31  CB  PRO A   3      22.671   0.921 -16.761  1.00 82.25           C  
ATOM     32  HB2 PRO A   3      23.377   1.574 -16.248  1.00 82.25           H  
ATOM     33  HB3 PRO A   3      21.803   1.493 -17.088  1.00 82.25           H  
ATOM     34  O   PRO A   3      19.926  -0.111 -15.387  1.00 82.25           O  
ATOM     35  CG  PRO A   3      23.376   0.240 -17.935  1.00 82.25           C  
ATOM     36  HG2 PRO A   3      22.636  -0.138 -18.640  1.00 82.25           H  
ATOM     37  HG3 PRO A   3      24.075   0.912 -18.434  1.00 82.25           H  
ATOM     38  CD  PRO A   3      24.094  -0.928 -17.266  1.00 82.25           C  
ATOM     39  HD2 PRO A   3      25.065  -0.601 -16.897  1.00 82.25           H  
ATOM     40  HD3 PRO A   3      24.214  -1.745 -17.978  1.00 82.25           H  
ATOM     41  N   ALA A   4      20.560  -1.669 -16.861  1.00 80.56           N  
ATOM     42  H   ALA A   4      21.324  -2.071 -17.385  1.00 80.56           H  
ATOM     43  CA  ALA A   4      19.228  -2.248 -17.031  1.00 80.56           C  
ATOM     44  HA  ALA A   4      18.504  -1.442 -17.148  1.00 80.56           H  
ATOM     45  C   ALA A   4      18.791  -3.083 -15.813  1.00 80.56           C  
ATOM     46  CB  ALA A   4      19.234  -3.086 -18.315  1.00 80.56           C  
ATOM     47  HB1 ALA A   4      18.239  -3.498 -18.480  1.00 80.56           H  
ATOM     48  HB2 ALA A   4      19.945  -3.907 -18.229  1.00 80.56           H  
ATOM     49  HB3 ALA A   4      19.499  -2.460 -19.166  1.00 80.56           H  
ATOM     50  O   ALA A   4      17.631  -3.032 -15.413  1.00 80.56           O  
ATOM     51  N   GLU A   5      19.718  -3.815 -15.187  1.00 86.25           N  
ATOM     52  H   GLU A   5      20.681  -3.750 -15.487  1.00 86.25           H  
ATOM     53  CA  GLU A   5      19.426  -4.636 -14.008  1.00 86.25           C  
ATOM     54  HA  GLU A   5      18.544  -5.246 -14.202  1.00 86.25           H  
ATOM     55  C   GLU A   5      19.109  -3.741 -12.804  1.00 86.25           C  
ATOM     56  CB  GLU A   5      20.606  -5.574 -13.695  1.00 86.25           C  
ATOM     57  HB2 GLU A   5      21.480  -4.971 -13.451  1.00 86.25           H  
ATOM     58  HB3 GLU A   5      20.351  -6.167 -12.817  1.00 86.25           H  
ATOM     59  O   GLU A   5      18.119  -3.966 -12.113  1.00 86.25           O  
ATOM     60  CG  GLU A   5      20.957  -6.531 -14.846  1.00 86.25           C  
ATOM     61  HG2 GLU A   5      20.089  -7.153 -15.067  1.00 86.25           H  
ATOM     62  HG3 GLU A   5      21.198  -5.953 -15.738  1.00 86.25           H  
ATOM     63  CD  GLU A   5      22.169  -7.405 -14.491  1.00 86.25           C  
ATOM     64  OE1 GLU A   5      22.026  -8.642 -14.479  1.00 86.25           O  
ATOM     65  OE2 GLU A   5      23.254  -6.820 -14.227  1.00 86.25           O  
ATOM     66  N   THR A   6      19.883  -2.670 -12.590  1.00 86.00           N  
ATOM     67  H   THR A   6      20.650  -2.486 -13.221  1.00 86.00           H  
ATOM     68  CA  THR A   6      19.622  -1.692 -11.519  1.00 86.00           C  
ATOM     69  HA  THR A   6      19.537  -2.222 -10.571  1.00 86.00           H  
ATOM     70  C   THR A   6      18.300  -0.951 -11.714  1.00 86.00           C  
ATOM     71  CB  THR A   6      20.764  -0.679 -11.377  1.00 86.00           C  
ATOM     72  HB  THR A   6      20.460   0.105 -10.683  1.00 86.00           H  
ATOM     73  O   THR A   6      17.574  -0.756 -10.740  1.00 86.00           O  
ATOM     74  CG2 THR A   6      22.046  -1.327 -10.855  1.00 86.00           C  
ATOM     75 HG21 THR A   6      22.812  -0.565 -10.717  1.00 86.00           H  
ATOM     76 HG22 THR A   6      21.849  -1.806  -9.897  1.00 86.00           H  
ATOM     77 HG23 THR A   6      22.406  -2.072 -11.565  1.00 86.00           H  
ATOM     78  OG1 THR A   6      21.079  -0.105 -12.619  1.00 86.00           O  
ATOM     79  HG1 THR A   6      21.579   0.698 -12.455  1.00 86.00           H  
ATOM     80  N   ALA A   7      17.934  -0.599 -12.952  1.00 88.75           N  
ATOM     81  H   ALA A   7      18.595  -0.722 -13.705  1.00 88.75           H  
ATOM     82  CA  ALA A   7      16.633   0.001 -13.254  1.00 88.75           C  
ATOM     83  HA  ALA A   7      16.516   0.899 -12.647  1.00 88.75           H  
ATOM     84  C   ALA A   7      15.463  -0.940 -12.913  1.00 88.75           C  
ATOM     85  CB  ALA A   7      16.612   0.413 -14.730  1.00 88.75           C  
ATOM     86  HB1 ALA A   7      15.663   0.895 -14.963  1.00 88.75           H  
ATOM     87  HB2 ALA A   7      16.732  -0.463 -15.368  1.00 88.75           H  
ATOM     88  HB3 ALA A   7      17.424   1.114 -14.929  1.00 88.75           H  
ATOM     89  O   ALA A   7      14.476  -0.501 -12.318  1.00 88.75           O  
ATOM     90  N   LEU A   8      15.591  -2.236 -13.219  1.00 92.38           N  
ATOM     91  H   LEU A   8      16.415  -2.535 -13.720  1.00 92.38           H  
ATOM     92  CA  LEU A   8      14.601  -3.247 -12.837  1.00 92.38           C  
ATOM     93  HA  LEU A   8      13.619  -2.921 -13.181  1.00 92.38           H  
ATOM     94  C   LEU A   8      14.492  -3.389 -11.313  1.00 92.38           C  
ATOM     95  CB  LEU A   8      14.941  -4.595 -13.497  1.00 92.38           C  
ATOM     96  HB2 LEU A   8      15.987  -4.827 -13.298  1.00 92.38           H  
ATOM     97  HB3 LEU A   8      14.339  -5.374 -13.029  1.00 92.38           H  
ATOM     98  O   LEU A   8      13.379  -3.395 -10.790  1.00 92.38           O  
ATOM     99  CG  LEU A   8      14.695  -4.641 -15.016  1.00 92.38           C  
ATOM    100  HG  LEU A   8      15.174  -3.790 -15.499  1.00 92.38           H  
ATOM    101  CD1 LEU A   8      15.295  -5.927 -15.587  1.00 92.38           C  
ATOM    102 HD11 LEU A   8      16.369  -5.941 -15.400  1.00 92.38           H  
ATOM    103 HD12 LEU A   8      15.132  -5.963 -16.664  1.00 92.38           H  
ATOM    104 HD13 LEU A   8      14.834  -6.798 -15.121  1.00 92.38           H  
ATOM    105  CD2 LEU A   8      13.204  -4.614 -15.361  1.00 92.38           C  
ATOM    106 HD21 LEU A   8      12.761  -3.667 -15.050  1.00 92.38           H  
ATOM    107 HD22 LEU A   8      13.077  -4.709 -16.439  1.00 92.38           H  
ATOM    108 HD23 LEU A   8      12.688  -5.437 -14.867  1.00 92.38           H  
ATOM    109  N   TYR A   9      15.613  -3.423 -10.583  1.00 91.25           N  
ATOM    110  H   TYR A   9      16.502  -3.464 -11.059  1.00 91.25           H  
ATOM    111  CA  TYR A   9      15.587  -3.450  -9.114  1.00 91.25           C  
ATOM    112  HA  TYR A   9      15.000  -4.312  -8.797  1.00 91.25           H  
ATOM    113  C   TYR A   9      14.903  -2.213  -8.521  1.00 91.25           C  
ATOM    114  CB  TYR A   9      17.005  -3.594  -8.542  1.00 91.25           C  
ATOM    115  HB2 TYR A   9      17.655  -2.846  -8.995  1.00 91.25           H  
ATOM    116  HB3 TYR A   9      16.968  -3.385  -7.473  1.00 91.25           H  
ATOM    117  O   TYR A   9      14.096  -2.350  -7.602  1.00 91.25           O  
ATOM    118  CG  TYR A   9      17.609  -4.974  -8.707  1.00 91.25           C  
ATOM    119  CD1 TYR A   9      17.024  -6.078  -8.057  1.00 91.25           C  
ATOM    120  HD1 TYR A   9      16.152  -5.941  -7.435  1.00 91.25           H  
ATOM    121  CD2 TYR A   9      18.764  -5.160  -9.489  1.00 91.25           C  
ATOM    122  HD2 TYR A   9      19.237  -4.310  -9.959  1.00 91.25           H  
ATOM    123  CE1 TYR A   9      17.572  -7.364  -8.222  1.00 91.25           C  
ATOM    124  HE1 TYR A   9      17.126  -8.219  -7.736  1.00 91.25           H  
ATOM    125  CE2 TYR A   9      19.299  -6.445  -9.682  1.00 91.25           C  
ATOM    126  HE2 TYR A   9      20.168  -6.583 -10.309  1.00 91.25           H  
ATOM    127  OH  TYR A   9      19.213  -8.798  -9.219  1.00 91.25           O  
ATOM    128  HH  TYR A   9      19.922  -8.814  -9.866  1.00 91.25           H  
ATOM    129  CZ  TYR A   9      18.701  -7.552  -9.046  1.00 91.25           C  
ATOM    130  N   CYS A  10      15.164  -1.020  -9.065  1.00 92.31           N  
ATOM    131  H   CYS A  10      15.879  -0.957  -9.775  1.00 92.31           H  
ATOM    132  CA  CYS A  10      14.493   0.212  -8.643  1.00 92.31           C  
ATOM    133  HA  CYS A  10      14.644   0.353  -7.573  1.00 92.31           H  
ATOM    134  C   CYS A  10      12.977   0.153  -8.875  1.00 92.31           C  
ATOM    135  CB  CYS A  10      15.104   1.406  -9.388  1.00 92.31           C  
ATOM    136  HB2 CYS A  10      14.464   2.278  -9.256  1.00 92.31           H  
ATOM    137  HB3 CYS A  10      15.177   1.181 -10.452  1.00 92.31           H  
ATOM    138  O   CYS A  10      12.212   0.552  -7.998  1.00 92.31           O  
ATOM    139  SG  CYS A  10      16.746   1.783  -8.715  1.00 92.31           S  
ATOM    140  HG  CYS A  10      17.061   2.747  -9.585  1.00 92.31           H  
ATOM    141  N   LEU A  11      12.531  -0.377 -10.019  1.00 95.25           N  
ATOM    142  H   LEU A  11      13.206  -0.673 -10.709  1.00 95.25           H  
ATOM    143  CA  LEU A  11      11.105  -0.557 -10.312  1.00 95.25           C  
ATOM    144  HA  LEU A  11      10.592   0.394 -10.167  1.00 95.25           H  
ATOM    145  C   LEU A  11      10.446  -1.553  -9.353  1.00 95.25           C  
ATOM    146  CB  LEU A  11      10.929  -1.022 -11.768  1.00 95.25           C  
ATOM    147  HB2 LEU A  11       9.926  -1.431 -11.888  1.00 95.25           H  
ATOM    148  HB3 LEU A  11      11.636  -1.828 -11.967  1.00 95.25           H  
ATOM    149  O   LEU A  11       9.369  -1.275  -8.827  1.00 95.25           O  
ATOM    150  CG  LEU A  11      11.122   0.090 -12.811  1.00 95.25           C  
ATOM    151  HG  LEU A  11      12.054   0.624 -12.622  1.00 95.25           H  
ATOM    152  CD1 LEU A  11      11.189  -0.533 -14.206  1.00 95.25           C  
ATOM    153 HD11 LEU A  11      11.320   0.251 -14.952  1.00 95.25           H  
ATOM    154 HD12 LEU A  11      10.275  -1.087 -14.417  1.00 95.25           H  
ATOM    155 HD13 LEU A  11      12.044  -1.206 -14.261  1.00 95.25           H  
ATOM    156  CD2 LEU A  11       9.964   1.092 -12.789  1.00 95.25           C  
ATOM    157 HD21 LEU A  11       9.017   0.577 -12.950  1.00 95.25           H  
ATOM    158 HD22 LEU A  11      10.107   1.830 -13.578  1.00 95.25           H  
ATOM    159 HD23 LEU A  11       9.935   1.619 -11.835  1.00 95.25           H  
ATOM    160  N   VAL A  12      11.096  -2.685  -9.081  1.00 95.06           N  
ATOM    161  H   VAL A  12      11.965  -2.868  -9.563  1.00 95.06           H  
ATOM    162  CA  VAL A  12      10.589  -3.683  -8.128  1.00 95.06           C  
ATOM    163  HA  VAL A  12       9.575  -3.961  -8.417  1.00 95.06           H  
ATOM    164  C   VAL A  12      10.503  -3.093  -6.720  1.00 95.06           C  
ATOM    165  CB  VAL A  12      11.459  -4.954  -8.150  1.00 95.06           C  
ATOM    166  HB  VAL A  12      12.504  -4.681  -8.006  1.00 95.06           H  
ATOM    167  O   VAL A  12       9.474  -3.240  -6.061  1.00 95.06           O  
ATOM    168  CG1 VAL A  12      11.058  -5.950  -7.054  1.00 95.06           C  
ATOM    169 HG11 VAL A  12      11.627  -6.873  -7.166  1.00 95.06           H  
ATOM    170 HG12 VAL A  12      11.278  -5.539  -6.068  1.00 95.06           H  
ATOM    171 HG13 VAL A  12       9.993  -6.174  -7.121  1.00 95.06           H  
ATOM    172  CG2 VAL A  12      11.317  -5.684  -9.492  1.00 95.06           C  
ATOM    173 HG21 VAL A  12      12.000  -6.532  -9.524  1.00 95.06           H  
ATOM    174 HG22 VAL A  12      10.295  -6.042  -9.618  1.00 95.06           H  
ATOM    175 HG23 VAL A  12      11.555  -5.021 -10.324  1.00 95.06           H  
ATOM    176  N   LEU A  13      11.539  -2.376  -6.274  1.00 96.19           N  
ATOM    177  H   LEU A  13      12.358  -2.297  -6.860  1.00 96.19           H  
ATOM    178  CA  LEU A  13      11.555  -1.711  -4.971  1.00 96.19           C  
ATOM    179  HA  LEU A  13      11.384  -2.464  -4.202  1.00 96.19           H  
ATOM    180  C   LEU A  13      10.434  -0.668  -4.867  1.00 96.19           C  
ATOM    181  CB  LEU A  13      12.936  -1.065  -4.759  1.00 96.19           C  
ATOM    182  HB2 LEU A  13      13.717  -1.785  -5.002  1.00 96.19           H  
ATOM    183  HB3 LEU A  13      13.033  -0.226  -5.449  1.00 96.19           H  
ATOM    184  O   LEU A  13       9.732  -0.613  -3.859  1.00 96.19           O  
ATOM    185  CG  LEU A  13      13.156  -0.567  -3.320  1.00 96.19           C  
ATOM    186  HG  LEU A  13      12.265  -0.050  -2.964  1.00 96.19           H  
ATOM    187  CD1 LEU A  13      13.471  -1.727  -2.372  1.00 96.19           C  
ATOM    188 HD11 LEU A  13      12.635  -2.426  -2.342  1.00 96.19           H  
ATOM    189 HD12 LEU A  13      14.367  -2.251  -2.704  1.00 96.19           H  
ATOM    190 HD13 LEU A  13      13.634  -1.342  -1.365  1.00 96.19           H  
ATOM    191  CD2 LEU A  13      14.318   0.423  -3.275  1.00 96.19           C  
ATOM    192 HD21 LEU A  13      14.088   1.286  -3.900  1.00 96.19           H  
ATOM    193 HD22 LEU A  13      15.229  -0.052  -3.639  1.00 96.19           H  
ATOM    194 HD23 LEU A  13      14.473   0.765  -2.251  1.00 96.19           H  
ATOM    195  N   TRP A  14      10.222   0.120  -5.923  1.00 95.44           N  
ATOM    196  H   TRP A  14      10.850   0.047  -6.711  1.00 95.44           H  
ATOM    197  CA  TRP A  14       9.137   1.094  -5.996  1.00 95.44           C  
ATOM    198  HA  TRP A  14       9.232   1.800  -5.171  1.00 95.44           H  
ATOM    199  C   TRP A  14       7.762   0.431  -5.868  1.00 95.44           C  
ATOM    200  CB  TRP A  14       9.247   1.868  -7.312  1.00 95.44           C  
ATOM    201  HB2 TRP A  14       9.248   1.173  -8.152  1.00 95.44           H  
ATOM    202  HB3 TRP A  14      10.196   2.404  -7.328  1.00 95.44           H  
ATOM    203  O   TRP A  14       6.965   0.827  -5.016  1.00 95.44           O  
ATOM    204  CG  TRP A  14       8.146   2.852  -7.516  1.00 95.44           C  
ATOM    205  CD1 TRP A  14       7.026   2.651  -8.247  1.00 95.44           C  
ATOM    206  HD1 TRP A  14       6.803   1.747  -8.793  1.00 95.44           H  
ATOM    207  CD2 TRP A  14       8.027   4.188  -6.949  1.00 95.44           C  
ATOM    208  CE2 TRP A  14       6.792   4.751  -7.385  1.00 95.44           C  
ATOM    209  CE3 TRP A  14       8.841   4.977  -6.108  1.00 95.44           C  
ATOM    210  HE3 TRP A  14       9.784   4.580  -5.764  1.00 95.44           H  
ATOM    211  NE1 TRP A  14       6.225   3.774  -8.177  1.00 95.44           N  
ATOM    212  HE1 TRP A  14       5.344   3.862  -8.663  1.00 95.44           H  
ATOM    213  CH2 TRP A  14       7.219   6.803  -6.178  1.00 95.44           C  
ATOM    214  HH2 TRP A  14       6.925   7.800  -5.886  1.00 95.44           H  
ATOM    215  CZ2 TRP A  14       6.384   6.038  -7.010  1.00 95.44           C  
ATOM    216  HZ2 TRP A  14       5.444   6.438  -7.363  1.00 95.44           H  
ATOM    217  CZ3 TRP A  14       8.443   6.273  -5.729  1.00 95.44           C  
ATOM    218  HZ3 TRP A  14       9.082   6.867  -5.093  1.00 95.44           H  
ATOM    219  N   ILE A  15       7.498  -0.616  -6.656  1.00 96.75           N  
ATOM    220  H   ILE A  15       8.202  -0.900  -7.322  1.00 96.75           H  
ATOM    221  CA  ILE A  15       6.239  -1.374  -6.596  1.00 96.75           C  
ATOM    222  HA  ILE A  15       5.409  -0.690  -6.774  1.00 96.75           H  
ATOM    223  C   ILE A  15       6.044  -1.972  -5.201  1.00 96.75           C  
ATOM    224  CB  ILE A  15       6.215  -2.468  -7.689  1.00 96.75           C  
ATOM    225  HB  ILE A  15       7.129  -3.056  -7.609  1.00 96.75           H  
ATOM    226  O   ILE A  15       4.939  -1.919  -4.659  1.00 96.75           O  
ATOM    227  CG1 ILE A  15       6.155  -1.822  -9.093  1.00 96.75           C  
ATOM    228 HG12 ILE A  15       6.859  -0.991  -9.154  1.00 96.75           H  
ATOM    229 HG13 ILE A  15       5.160  -1.413  -9.264  1.00 96.75           H  
ATOM    230  CG2 ILE A  15       5.010  -3.414  -7.505  1.00 96.75           C  
ATOM    231 HG21 ILE A  15       5.091  -3.966  -6.569  1.00 96.75           H  
ATOM    232 HG22 ILE A  15       4.079  -2.846  -7.507  1.00 96.75           H  
ATOM    233 HG23 ILE A  15       4.977  -4.154  -8.305  1.00 96.75           H  
ATOM    234  CD1 ILE A  15       6.497  -2.796 -10.228  1.00 96.75           C  
ATOM    235 HD11 ILE A  15       7.469  -3.254 -10.045  1.00 96.75           H  
ATOM    236 HD12 ILE A  15       6.540  -2.248 -11.169  1.00 96.75           H  
ATOM    237 HD13 ILE A  15       5.737  -3.572 -10.315  1.00 96.75           H  
ATOM    238  N   PHE A  16       7.105  -2.499  -4.591  1.00 96.50           N  
ATOM    239  H   PHE A  16       7.981  -2.537  -5.094  1.00 96.50           H  
ATOM    240  CA  PHE A  16       7.060  -3.062  -3.246  1.00 96.50           C  
ATOM    241  HA  PHE A  16       6.292  -3.836  -3.219  1.00 96.50           H  
ATOM    242  C   PHE A  16       6.681  -2.009  -2.195  1.00 96.50           C  
ATOM    243  CB  PHE A  16       8.411  -3.717  -2.944  1.00 96.50           C  
ATOM    244  HB2 PHE A  16       8.633  -4.443  -3.725  1.00 96.50           H  
ATOM    245  HB3 PHE A  16       9.198  -2.963  -2.966  1.00 96.50           H  
ATOM    246  O   PHE A  16       5.766  -2.236  -1.403  1.00 96.50           O  
ATOM    247  CG  PHE A  16       8.447  -4.431  -1.614  1.00 96.50           C  
ATOM    248  CD1 PHE A  16       9.106  -3.854  -0.513  1.00 96.50           C  
ATOM    249  HD1 PHE A  16       9.595  -2.896  -0.615  1.00 96.50           H  
ATOM    250  CD2 PHE A  16       7.816  -5.682  -1.480  1.00 96.50           C  
ATOM    251  HD2 PHE A  16       7.315  -6.129  -2.325  1.00 96.50           H  
ATOM    252  CE1 PHE A  16       9.147  -4.536   0.714  1.00 96.50           C  
ATOM    253  HE1 PHE A  16       9.671  -4.103   1.553  1.00 96.50           H  
ATOM    254  CE2 PHE A  16       7.843  -6.355  -0.247  1.00 96.50           C  
ATOM    255  HE2 PHE A  16       7.362  -7.317  -0.146  1.00 96.50           H  
ATOM    256  CZ  PHE A  16       8.509  -5.782   0.850  1.00 96.50           C  
ATOM    257  HZ  PHE A  16       8.541  -6.305   1.795  1.00 96.50           H  
ATOM    258  N   ILE A  17       7.306  -0.827  -2.234  1.00 96.25           N  
ATOM    259  H   ILE A  17       8.039  -0.701  -2.918  1.00 96.25           H  
ATOM    260  CA  ILE A  17       6.985   0.297  -1.339  1.00 96.25           C  
ATOM    261  HA  ILE A  17       7.078  -0.041  -0.307  1.00 96.25           H  
ATOM    262  C   ILE A  17       5.533   0.747  -1.535  1.00 96.25           C  
ATOM    263  CB  ILE A  17       7.980   1.461  -1.561  1.00 96.25           C  
ATOM    264  HB  ILE A  17       8.014   1.687  -2.627  1.00 96.25           H  
ATOM    265  O   ILE A  17       4.794   0.889  -0.559  1.00 96.25           O  
ATOM    266  CG1 ILE A  17       9.398   1.059  -1.091  1.00 96.25           C  
ATOM    267 HG12 ILE A  17       9.428   1.036  -0.002  1.00 96.25           H  
ATOM    268 HG13 ILE A  17       9.638   0.054  -1.437  1.00 96.25           H  
ATOM    269  CG2 ILE A  17       7.528   2.731  -0.812  1.00 96.25           C  
ATOM    270 HG21 ILE A  17       8.259   3.530  -0.937  1.00 96.25           H  
ATOM    271 HG22 ILE A  17       7.406   2.520   0.250  1.00 96.25           H  
ATOM    272 HG23 ILE A  17       6.586   3.100  -1.218  1.00 96.25           H  
ATOM    273  CD1 ILE A  17      10.500   1.998  -1.602  1.00 96.25           C  
ATOM    274 HD11 ILE A  17      10.399   2.990  -1.164  1.00 96.25           H  
ATOM    275 HD12 ILE A  17      11.473   1.595  -1.320  1.00 96.25           H  
ATOM    276 HD13 ILE A  17      10.452   2.071  -2.689  1.00 96.25           H  
ATOM    277  N   VAL A  18       5.093   0.923  -2.784  1.00 96.62           N  
ATOM    278  H   VAL A  18       5.748   0.799  -3.542  1.00 96.62           H  
ATOM    279  CA  VAL A  18       3.712   1.317  -3.108  1.00 96.62           C  
ATOM    280  HA  VAL A  18       3.479   2.246  -2.589  1.00 96.62           H  
ATOM    281  C   VAL A  18       2.711   0.270  -2.615  1.00 96.62           C  
ATOM    282  CB  VAL A  18       3.572   1.564  -4.624  1.00 96.62           C  
ATOM    283  HB  VAL A  18       3.976   0.711  -5.168  1.00 96.62           H  
ATOM    284  O   VAL A  18       1.690   0.623  -2.024  1.00 96.62           O  
ATOM    285  CG1 VAL A  18       2.115   1.767  -5.058  1.00 96.62           C  
ATOM    286 HG11 VAL A  18       1.568   0.828  -4.972  1.00 96.62           H  
ATOM    287 HG12 VAL A  18       1.637   2.528  -4.441  1.00 96.62           H  
ATOM    288 HG13 VAL A  18       2.079   2.075  -6.103  1.00 96.62           H  
ATOM    289  CG2 VAL A  18       4.343   2.825  -5.034  1.00 96.62           C  
ATOM    290 HG21 VAL A  18       4.322   2.933  -6.119  1.00 96.62           H  
ATOM    291 HG22 VAL A  18       5.386   2.763  -4.723  1.00 96.62           H  
ATOM    292 HG23 VAL A  18       3.897   3.708  -4.576  1.00 96.62           H  
ATOM    293  N   THR A  19       3.020  -1.016  -2.781  1.00 96.31           N  
ATOM    294  H   THR A  19       3.873  -1.237  -3.275  1.00 96.31           H  
ATOM    295  CA  THR A  19       2.179  -2.124  -2.308  1.00 96.31           C  
ATOM    296  HA  THR A  19       1.171  -1.991  -2.703  1.00 96.31           H  
ATOM    297  C   THR A  19       2.085  -2.141  -0.784  1.00 96.31           C  
ATOM    298  CB  THR A  19       2.706  -3.473  -2.815  1.00 96.31           C  
ATOM    299  HB  THR A  19       3.702  -3.658  -2.412  1.00 96.31           H  
ATOM    300  O   THR A  19       0.992  -2.292  -0.240  1.00 96.31           O  
ATOM    301  CG2 THR A  19       1.786  -4.636  -2.440  1.00 96.31           C  
ATOM    302 HG21 THR A  19       1.755  -4.765  -1.358  1.00 96.31           H  
ATOM    303 HG22 THR A  19       2.168  -5.554  -2.886  1.00 96.31           H  
ATOM    304 HG23 THR A  19       0.780  -4.448  -2.814  1.00 96.31           H  
ATOM    305  OG1 THR A  19       2.775  -3.459  -4.220  1.00 96.31           O  
ATOM    306  HG1 THR A  19       3.527  -2.917  -4.469  1.00 96.31           H  
ATOM    307  N   LEU A  20       3.196  -1.925  -0.073  1.00 96.88           N  
ATOM    308  H   LEU A  20       4.073  -1.822  -0.563  1.00 96.88           H  
ATOM    309  CA  LEU A  20       3.192  -1.807   1.387  1.00 96.88           C  
ATOM    310  HA  LEU A  20       2.723  -2.695   1.812  1.00 96.88           H  
ATOM    311  C   LEU A  20       2.360  -0.611   1.861  1.00 96.88           C  
ATOM    312  CB  LEU A  20       4.632  -1.684   1.909  1.00 96.88           C  
ATOM    313  HB2 LEU A  20       4.592  -1.312   2.933  1.00 96.88           H  
ATOM    314  HB3 LEU A  20       5.162  -0.941   1.313  1.00 96.88           H  
ATOM    315  O   LEU A  20       1.571  -0.749   2.797  1.00 96.88           O  
ATOM    316  CG  LEU A  20       5.442  -2.991   1.915  1.00 96.88           C  
ATOM    317  HG  LEU A  20       5.478  -3.423   0.915  1.00 96.88           H  
ATOM    318  CD1 LEU A  20       6.862  -2.660   2.373  1.00 96.88           C  
ATOM    319 HD11 LEU A  20       7.430  -3.582   2.493  1.00 96.88           H  
ATOM    320 HD12 LEU A  20       7.349  -2.040   1.621  1.00 96.88           H  
ATOM    321 HD13 LEU A  20       6.842  -2.134   3.327  1.00 96.88           H  
ATOM    322  CD2 LEU A  20       4.863  -4.028   2.882  1.00 96.88           C  
ATOM    323 HD21 LEU A  20       3.884  -4.361   2.538  1.00 96.88           H  
ATOM    324 HD22 LEU A  20       5.518  -4.899   2.910  1.00 96.88           H  
ATOM    325 HD23 LEU A  20       4.781  -3.607   3.884  1.00 96.88           H  
ATOM    326  N   LEU A  21       2.483   0.543   1.201  1.00 96.50           N  
ATOM    327  H   LEU A  21       3.164   0.599   0.458  1.00 96.50           H  
ATOM    328  CA  LEU A  21       1.665   1.721   1.499  1.00 96.50           C  
ATOM    329  HA  LEU A  21       1.768   1.963   2.557  1.00 96.50           H  
ATOM    330  C   LEU A  21       0.175   1.446   1.263  1.00 96.50           C  
ATOM    331  CB  LEU A  21       2.139   2.915   0.652  1.00 96.50           C  
ATOM    332  HB2 LEU A  21       1.387   3.702   0.707  1.00 96.50           H  
ATOM    333  HB3 LEU A  21       2.205   2.601  -0.389  1.00 96.50           H  
ATOM    334  O   LEU A  21      -0.645   1.789   2.114  1.00 96.50           O  
ATOM    335  CG  LEU A  21       3.491   3.510   1.081  1.00 96.50           C  
ATOM    336  HG  LEU A  21       4.250   2.729   1.129  1.00 96.50           H  
ATOM    337  CD1 LEU A  21       3.927   4.557   0.056  1.00 96.50           C  
ATOM    338 HD11 LEU A  21       3.193   5.359  -0.005  1.00 96.50           H  
ATOM    339 HD12 LEU A  21       4.032   4.087  -0.922  1.00 96.50           H  
ATOM    340 HD13 LEU A  21       4.894   4.971   0.340  1.00 96.50           H  
ATOM    341  CD2 LEU A  21       3.411   4.187   2.453  1.00 96.50           C  
ATOM    342 HD21 LEU A  21       2.627   4.944   2.453  1.00 96.50           H  
ATOM    343 HD22 LEU A  21       3.212   3.447   3.228  1.00 96.50           H  
ATOM    344 HD23 LEU A  21       4.367   4.661   2.677  1.00 96.50           H  
ATOM    345  N   LEU A  22      -0.176   0.777   0.162  1.00 96.12           N  
ATOM    346  H   LEU A  22       0.549   0.555  -0.505  1.00 96.12           H  
ATOM    347  CA  LEU A  22      -1.541   0.332  -0.130  1.00 96.12           C  
ATOM    348  HA  LEU A  22      -2.203   1.197  -0.141  1.00 96.12           H  
ATOM    349  C   LEU A  22      -2.071  -0.620   0.946  1.00 96.12           C  
ATOM    350  CB  LEU A  22      -1.571  -0.346  -1.511  1.00 96.12           C  
ATOM    351  HB2 LEU A  22      -0.629  -0.872  -1.667  1.00 96.12           H  
ATOM    352  HB3 LEU A  22      -2.361  -1.097  -1.538  1.00 96.12           H  
ATOM    353  O   LEU A  22      -3.184  -0.428   1.427  1.00 96.12           O  
ATOM    354  CG  LEU A  22      -1.801   0.649  -2.659  1.00 96.12           C  
ATOM    355  HG  LEU A  22      -1.280   1.583  -2.448  1.00 96.12           H  
ATOM    356  CD1 LEU A  22      -1.261   0.082  -3.968  1.00 96.12           C  
ATOM    357 HD11 LEU A  22      -0.199  -0.138  -3.860  1.00 96.12           H  
ATOM    358 HD12 LEU A  22      -1.787  -0.837  -4.229  1.00 96.12           H  
ATOM    359 HD13 LEU A  22      -1.388   0.811  -4.768  1.00 96.12           H  
ATOM    360  CD2 LEU A  22      -3.297   0.924  -2.838  1.00 96.12           C  
ATOM    361 HD21 LEU A  22      -3.439   1.642  -3.645  1.00 96.12           H  
ATOM    362 HD22 LEU A  22      -3.824   0.003  -3.085  1.00 96.12           H  
ATOM    363 HD23 LEU A  22      -3.711   1.343  -1.921  1.00 96.12           H  
ATOM    364  N   LEU A  23      -1.282  -1.605   1.376  1.00 96.25           N  
ATOM    365  H   LEU A  23      -0.389  -1.732   0.922  1.00 96.25           H  
ATOM    366  CA  LEU A  23      -1.664  -2.527   2.450  1.00 96.25           C  
ATOM    367  HA  LEU A  23      -2.621  -2.984   2.198  1.00 96.25           H  
ATOM    368  C   LEU A  23      -1.867  -1.799   3.784  1.00 96.25           C  
ATOM    369  CB  LEU A  23      -0.594  -3.621   2.596  1.00 96.25           C  
ATOM    370  HB2 LEU A  23       0.387  -3.147   2.623  1.00 96.25           H  
ATOM    371  HB3 LEU A  23      -0.737  -4.130   3.549  1.00 96.25           H  
ATOM    372  O   LEU A  23      -2.837  -2.073   4.490  1.00 96.25           O  
ATOM    373  CG  LEU A  23      -0.609  -4.681   1.481  1.00 96.25           C  
ATOM    374  HG  LEU A  23      -0.585  -4.201   0.503  1.00 96.25           H  
ATOM    375  CD1 LEU A  23       0.626  -5.571   1.623  1.00 96.25           C  
ATOM    376 HD11 LEU A  23       1.525  -4.964   1.518  1.00 96.25           H  
ATOM    377 HD12 LEU A  23       0.628  -6.323   0.834  1.00 96.25           H  
ATOM    378 HD13 LEU A  23       0.630  -6.066   2.594  1.00 96.25           H  
ATOM    379  CD2 LEU A  23      -1.853  -5.571   1.557  1.00 96.25           C  
ATOM    380 HD21 LEU A  23      -2.751  -4.985   1.360  1.00 96.25           H  
ATOM    381 HD22 LEU A  23      -1.924  -6.039   2.538  1.00 96.25           H  
ATOM    382 HD23 LEU A  23      -1.787  -6.348   0.795  1.00 96.25           H  
ATOM    383  N   LEU A  24      -1.001  -0.841   4.121  1.00 95.75           N  
ATOM    384  H   LEU A  24      -0.208  -0.687   3.515  1.00 95.75           H  
ATOM    385  CA  LEU A  24      -1.145  -0.003   5.315  1.00 95.75           C  
ATOM    386  HA  LEU A  24      -1.270  -0.647   6.186  1.00 95.75           H  
ATOM    387  C   LEU A  24      -2.389   0.888   5.242  1.00 95.75           C  
ATOM    388  CB  LEU A  24       0.113   0.864   5.487  1.00 95.75           C  
ATOM    389  HB2 LEU A  24       0.345   1.331   4.530  1.00 95.75           H  
ATOM    390  HB3 LEU A  24      -0.102   1.663   6.196  1.00 95.75           H  
ATOM    391  O   LEU A  24      -3.100   1.026   6.241  1.00 95.75           O  
ATOM    392  CG  LEU A  24       1.354   0.103   5.982  1.00 95.75           C  
ATOM    393  HG  LEU A  24       1.536  -0.773   5.360  1.00 95.75           H  
ATOM    394  CD1 LEU A  24       2.568   1.028   5.905  1.00 95.75           C  
ATOM    395 HD11 LEU A  24       2.733   1.319   4.867  1.00 95.75           H  
ATOM    396 HD12 LEU A  24       3.455   0.499   6.251  1.00 95.75           H  
ATOM    397 HD13 LEU A  24       2.413   1.919   6.513  1.00 95.75           H  
ATOM    398  CD2 LEU A  24       1.192  -0.360   7.433  1.00 95.75           C  
ATOM    399 HD21 LEU A  24       0.950   0.487   8.075  1.00 95.75           H  
ATOM    400 HD22 LEU A  24       0.408  -1.114   7.497  1.00 95.75           H  
ATOM    401 HD23 LEU A  24       2.123  -0.813   7.773  1.00 95.75           H  
ATOM    402  N   LEU A  25      -2.675   1.462   4.071  1.00 94.56           N  
ATOM    403  H   LEU A  25      -2.022   1.339   3.310  1.00 94.56           H  
ATOM    404  CA  LEU A  25      -3.893   2.226   3.811  1.00 94.56           C  
ATOM    405  HA  LEU A  25      -3.980   3.019   4.554  1.00 94.56           H  
ATOM    406  C   LEU A  25      -5.126   1.342   3.962  1.00 94.56           C  
ATOM    407  CB  LEU A  25      -3.846   2.845   2.403  1.00 94.56           C  
ATOM    408  HB2 LEU A  25      -4.858   3.103   2.092  1.00 94.56           H  
ATOM    409  HB3 LEU A  25      -3.476   2.095   1.703  1.00 94.56           H  
ATOM    410  O   LEU A  25      -6.031   1.708   4.704  1.00 94.56           O  
ATOM    411  CG  LEU A  25      -2.974   4.105   2.292  1.00 94.56           C  
ATOM    412  HG  LEU A  25      -2.008   3.937   2.768  1.00 94.56           H  
ATOM    413  CD1 LEU A  25      -2.749   4.437   0.818  1.00 94.56           C  
ATOM    414 HD11 LEU A  25      -3.702   4.595   0.313  1.00 94.56           H  
ATOM    415 HD12 LEU A  25      -2.140   5.337   0.729  1.00 94.56           H  
ATOM    416 HD13 LEU A  25      -2.217   3.617   0.336  1.00 94.56           H  
ATOM    417  CD2 LEU A  25      -3.645   5.309   2.960  1.00 94.56           C  
ATOM    418 HD21 LEU A  25      -3.019   6.191   2.825  1.00 94.56           H  
ATOM    419 HD22 LEU A  25      -3.768   5.133   4.029  1.00 94.56           H  
ATOM    420 HD23 LEU A  25      -4.618   5.495   2.505  1.00 94.56           H  
ATOM    421  N   LEU A  26      -5.146   0.160   3.345  1.00 93.50           N  
ATOM    422  H   LEU A  26      -4.372  -0.069   2.737  1.00 93.50           H  
ATOM    423  CA  LEU A  26      -6.230  -0.813   3.479  1.00 93.50           C  
ATOM    424  HA  LEU A  26      -7.169  -0.342   3.190  1.00 93.50           H  
ATOM    425  C   LEU A  26      -6.394  -1.281   4.922  1.00 93.50           C  
ATOM    426  CB  LEU A  26      -5.965  -2.025   2.573  1.00 93.50           C  
ATOM    427  HB2 LEU A  26      -4.942  -2.364   2.734  1.00 93.50           H  
ATOM    428  HB3 LEU A  26      -6.630  -2.836   2.871  1.00 93.50           H  
ATOM    429  O   LEU A  26      -7.520  -1.432   5.384  1.00 93.50           O  
ATOM    430  CG  LEU A  26      -6.178  -1.767   1.072  1.00 93.50           C  
ATOM    431  HG  LEU A  26      -5.581  -0.915   0.747  1.00 93.50           H  
ATOM    432  CD1 LEU A  26      -5.735  -3.006   0.296  1.00 93.50           C  
ATOM    433 HD11 LEU A  26      -5.875  -2.838  -0.772  1.00 93.50           H  
ATOM    434 HD12 LEU A  26      -4.676  -3.192   0.475  1.00 93.50           H  
ATOM    435 HD13 LEU A  26      -6.316  -3.876   0.601  1.00 93.50           H  
ATOM    436  CD2 LEU A  26      -7.644  -1.483   0.738  1.00 93.50           C  
ATOM    437 HD21 LEU A  26      -7.757  -1.395  -0.343  1.00 93.50           H  
ATOM    438 HD22 LEU A  26      -7.961  -0.540   1.183  1.00 93.50           H  
ATOM    439 HD23 LEU A  26      -8.279  -2.294   1.094  1.00 93.50           H  
ATOM    440  N   TRP A  27      -5.307  -1.469   5.670  1.00 91.44           N  
ATOM    441  H   TRP A  27      -4.401  -1.417   5.226  1.00 91.44           H  
ATOM    442  CA  TRP A  27      -5.387  -1.820   7.083  1.00 91.44           C  
ATOM    443  HA  TRP A  27      -6.069  -2.665   7.180  1.00 91.44           H  
ATOM    444  C   TRP A  27      -5.950  -0.667   7.912  1.00 91.44           C  
ATOM    445  CB  TRP A  27      -4.018  -2.255   7.606  1.00 91.44           C  
ATOM    446  HB2 TRP A  27      -3.317  -1.426   7.505  1.00 91.44           H  
ATOM    447  HB3 TRP A  27      -3.652  -3.069   6.980  1.00 91.44           H  
ATOM    448  O   TRP A  27      -6.835  -0.890   8.743  1.00 91.44           O  
ATOM    449  CG  TRP A  27      -3.986  -2.728   9.030  1.00 91.44           C  
ATOM    450  CD1 TRP A  27      -5.046  -3.078   9.798  1.00 91.44           C  
ATOM    451  HD1 TRP A  27      -6.077  -3.064   9.475  1.00 91.44           H  
ATOM    452  CD2 TRP A  27      -2.810  -3.008   9.844  1.00 91.44           C  
ATOM    453  CE2 TRP A  27      -3.240  -3.512  11.107  1.00 91.44           C  
ATOM    454  CE3 TRP A  27      -1.420  -2.937   9.617  1.00 91.44           C  
ATOM    455  HE3 TRP A  27      -1.058  -2.591   8.661  1.00 91.44           H  
ATOM    456  NE1 TRP A  27      -4.614  -3.530  11.026  1.00 91.44           N  
ATOM    457  HE1 TRP A  27      -5.217  -4.016  11.674  1.00 91.44           H  
ATOM    458  CH2 TRP A  27      -0.961  -3.844  11.839  1.00 91.44           C  
ATOM    459  HH2 TRP A  27      -0.246  -4.188  12.571  1.00 91.44           H  
ATOM    460  CZ2 TRP A  27      -2.340  -3.927  12.098  1.00 91.44           C  
ATOM    461  HZ2 TRP A  27      -2.690  -4.355  13.026  1.00 91.44           H  
ATOM    462  CZ3 TRP A  27      -0.507  -3.351  10.604  1.00 91.44           C  
ATOM    463  HZ3 TRP A  27       0.554  -3.312  10.402  1.00 91.44           H  
ATOM    464  N   ARG A  28      -5.507   0.573   7.674  1.00 91.31           N  
ATOM    465  H   ARG A  28      -4.780   0.696   6.984  1.00 91.31           H  
ATOM    466  CA  ARG A  28      -6.090   1.753   8.323  1.00 91.31           C  
ATOM    467  HA  ARG A  28      -6.078   1.600   9.402  1.00 91.31           H  
ATOM    468  C   ARG A  28      -7.557   1.915   7.964  1.00 91.31           C  
ATOM    469  CB  ARG A  28      -5.317   3.033   7.981  1.00 91.31           C  
ATOM    470  HB2 ARG A  28      -5.997   3.877   8.094  1.00 91.31           H  
ATOM    471  HB3 ARG A  28      -4.976   3.015   6.946  1.00 91.31           H  
ATOM    472  O   ARG A  28      -8.347   2.122   8.875  1.00 91.31           O  
ATOM    473  CG  ARG A  28      -4.130   3.240   8.931  1.00 91.31           C  
ATOM    474  HG2 ARG A  28      -3.299   2.601   8.632  1.00 91.31           H  
ATOM    475  HG3 ARG A  28      -4.431   2.980   9.945  1.00 91.31           H  
ATOM    476  CD  ARG A  28      -3.701   4.711   8.925  1.00 91.31           C  
ATOM    477  HD2 ARG A  28      -4.585   5.336   9.053  1.00 91.31           H  
ATOM    478  HD3 ARG A  28      -3.246   4.942   7.962  1.00 91.31           H  
ATOM    479  NE  ARG A  28      -2.748   5.000  10.015  1.00 91.31           N  
ATOM    480  HE  ARG A  28      -2.287   4.206  10.437  1.00 91.31           H  
ATOM    481  NH1 ARG A  28      -2.838   7.292   9.889  1.00 91.31           N  
ATOM    482 HH11 ARG A  28      -2.526   8.200  10.201  1.00 91.31           H  
ATOM    483 HH12 ARG A  28      -3.429   7.223   9.072  1.00 91.31           H  
ATOM    484  NH2 ARG A  28      -1.535   6.327  11.418  1.00 91.31           N  
ATOM    485 HH21 ARG A  28      -1.077   5.518  11.813  1.00 91.31           H  
ATOM    486 HH22 ARG A  28      -1.237   7.248  11.708  1.00 91.31           H  
ATOM    487  CZ  ARG A  28      -2.383   6.199  10.435  1.00 91.31           C  
ATOM    488  N   LEU A  29      -7.927   1.759   6.696  1.00 89.75           N  
ATOM    489  H   LEU A  29      -7.202   1.608   6.009  1.00 89.75           H  
ATOM    490  CA  LEU A  29      -9.308   1.807   6.226  1.00 89.75           C  
ATOM    491  HA  LEU A  29      -9.761   2.745   6.547  1.00 89.75           H  
ATOM    492  C   LEU A  29     -10.130   0.687   6.851  1.00 89.75           C  
ATOM    493  CB  LEU A  29      -9.361   1.718   4.693  1.00 89.75           C  
ATOM    494  HB2 LEU A  29     -10.382   1.486   4.391  1.00 89.75           H  
ATOM    495  HB3 LEU A  29      -8.731   0.889   4.369  1.00 89.75           H  
ATOM    496  O   LEU A  29     -11.172   0.977   7.409  1.00 89.75           O  
ATOM    497  CG  LEU A  29      -8.928   3.000   3.961  1.00 89.75           C  
ATOM    498  HG  LEU A  29      -7.951   3.325   4.316  1.00 89.75           H  
ATOM    499  CD1 LEU A  29      -8.834   2.707   2.465  1.00 89.75           C  
ATOM    500 HD11 LEU A  29      -8.528   3.606   1.930  1.00 89.75           H  
ATOM    501 HD12 LEU A  29      -9.800   2.377   2.081  1.00 89.75           H  
ATOM    502 HD13 LEU A  29      -8.089   1.932   2.286  1.00 89.75           H  
ATOM    503  CD2 LEU A  29      -9.919   4.147   4.172  1.00 89.75           C  
ATOM    504 HD21 LEU A  29     -10.919   3.842   3.861  1.00 89.75           H  
ATOM    505 HD22 LEU A  29      -9.938   4.453   5.219  1.00 89.75           H  
ATOM    506 HD23 LEU A  29      -9.614   5.006   3.575  1.00 89.75           H  
ATOM    507  N   LYS A  30      -9.654  -0.561   6.869  1.00 87.00           N  
ATOM    508  H   LYS A  30      -8.806  -0.746   6.352  1.00 87.00           H  
ATOM    509  CA  LYS A  30     -10.332  -1.685   7.528  1.00 87.00           C  
ATOM    510  HA  LYS A  30     -11.337  -1.770   7.115  1.00 87.00           H  
ATOM    511  C   LYS A  30     -10.488  -1.433   9.021  1.00 87.00           C  
ATOM    512  CB  LYS A  30      -9.577  -2.998   7.255  1.00 87.00           C  
ATOM    513  HB2 LYS A  30      -8.574  -2.938   7.675  1.00 87.00           H  
ATOM    514  HB3 LYS A  30      -9.491  -3.130   6.176  1.00 87.00           H  
ATOM    515  O   LYS A  30     -11.561  -1.658   9.553  1.00 87.00           O  
ATOM    516  CG  LYS A  30     -10.309  -4.219   7.841  1.00 87.00           C  
ATOM    517  HG2 LYS A  30     -11.319  -4.257   7.433  1.00 87.00           H  
ATOM    518  HG3 LYS A  30     -10.373  -4.125   8.925  1.00 87.00           H  
ATOM    519  CD  LYS A  30      -9.583  -5.531   7.508  1.00 87.00           C  
ATOM    520  HD2 LYS A  30      -8.579  -5.507   7.930  1.00 87.00           H  
ATOM    521  HD3 LYS A  30      -9.511  -5.629   6.424  1.00 87.00           H  
ATOM    522  CE  LYS A  30     -10.363  -6.725   8.081  1.00 87.00           C  
ATOM    523  HE2 LYS A  30     -10.418  -6.624   9.165  1.00 87.00           H  
ATOM    524  HE3 LYS A  30     -11.382  -6.684   7.697  1.00 87.00           H  
ATOM    525  NZ  LYS A  30      -9.747  -8.030   7.718  1.00 87.00           N  
ATOM    526  HZ1 LYS A  30      -8.806  -8.109   8.075  1.00 87.00           H  
ATOM    527  HZ2 LYS A  30      -9.720  -8.145   6.715  1.00 87.00           H  
ATOM    528  HZ3 LYS A  30     -10.293  -8.793   8.091  1.00 87.00           H  
ATOM    529  N   ARG A  31      -9.457  -0.942   9.711  1.00 88.88           N  
ATOM    530  H   ARG A  31      -8.595  -0.783   9.210  1.00 88.88           H  
ATOM    531  CA  ARG A  31      -9.526  -0.616  11.145  1.00 88.88           C  
ATOM    532  HA  ARG A  31      -9.951  -1.468  11.674  1.00 88.88           H  
ATOM    533  C   ARG A  31     -10.471   0.558  11.405  1.00 88.88           C  
ATOM    534  CB  ARG A  31      -8.104  -0.353  11.667  1.00 88.88           C  
ATOM    535  HB2 ARG A  31      -7.489  -1.227  11.451  1.00 88.88           H  
ATOM    536  HB3 ARG A  31      -7.679   0.503  11.144  1.00 88.88           H  
ATOM    537  O   ARG A  31     -11.190   0.545  12.398  1.00 88.88           O  
ATOM    538  CG  ARG A  31      -8.074  -0.090  13.181  1.00 88.88           C  
ATOM    539  HG2 ARG A  31      -8.560  -0.908  13.712  1.00 88.88           H  
ATOM    540  HG3 ARG A  31      -8.625   0.828  13.390  1.00 88.88           H  
ATOM    541  CD  ARG A  31      -6.644   0.094  13.710  1.00 88.88           C  
ATOM    542  HD2 ARG A  31      -6.085   0.727  13.019  1.00 88.88           H  
ATOM    543  HD3 ARG A  31      -6.708   0.605  14.670  1.00 88.88           H  
ATOM    544  NE  ARG A  31      -5.935  -1.187  13.907  1.00 88.88           N  
ATOM    545  HE  ARG A  31      -6.419  -2.027  13.624  1.00 88.88           H  
ATOM    546  NH1 ARG A  31      -4.024  -0.331  14.862  1.00 88.88           N  
ATOM    547 HH11 ARG A  31      -4.353   0.609  14.691  1.00 88.88           H  
ATOM    548 HH12 ARG A  31      -3.113  -0.485  15.269  1.00 88.88           H  
ATOM    549  NH2 ARG A  31      -4.255  -2.532  14.677  1.00 88.88           N  
ATOM    550 HH21 ARG A  31      -3.350  -2.637  15.115  1.00 88.88           H  
ATOM    551 HH22 ARG A  31      -4.785  -3.362  14.456  1.00 88.88           H  
ATOM    552  CZ  ARG A  31      -4.746  -1.344  14.471  1.00 88.88           C  
ATOM    553  N   TRP A  32     -10.472   1.559  10.533  1.00 86.38           N  
ATOM    554  H   TRP A  32      -9.824   1.519   9.759  1.00 86.38           H  
ATOM    555  CA  TRP A  32     -11.357   2.716  10.610  1.00 86.38           C  
ATOM    556  HA  TRP A  32     -11.335   3.119  11.623  1.00 86.38           H  
ATOM    557  C   TRP A  32     -12.807   2.336  10.311  1.00 86.38           C  
ATOM    558  CB  TRP A  32     -10.848   3.796   9.655  1.00 86.38           C  
ATOM    559  HB2 TRP A  32     -10.928   3.442   8.627  1.00 86.38           H  
ATOM    560  HB3 TRP A  32      -9.794   3.979   9.865  1.00 86.38           H  
ATOM    561  O   TRP A  32     -13.692   2.723  11.064  1.00 86.38           O  
ATOM    562  CG  TRP A  32     -11.550   5.106   9.766  1.00 86.38           C  
ATOM    563  CD1 TRP A  32     -11.261   6.071  10.666  1.00 86.38           C  
ATOM    564  HD1 TRP A  32     -10.494   6.002  11.423  1.00 86.38           H  
ATOM    565  CD2 TRP A  32     -12.621   5.640   8.930  1.00 86.38           C  
ATOM    566  CE2 TRP A  32     -12.880   6.980   9.346  1.00 86.38           C  
ATOM    567  CE3 TRP A  32     -13.364   5.150   7.834  1.00 86.38           C  
ATOM    568  HE3 TRP A  32     -13.200   4.139   7.492  1.00 86.38           H  
ATOM    569  NE1 TRP A  32     -12.057   7.174  10.434  1.00 86.38           N  
ATOM    570  HE1 TRP A  32     -11.973   8.040  10.947  1.00 86.38           H  
ATOM    571  CH2 TRP A  32     -14.447   7.320   7.535  1.00 86.38           C  
ATOM    572  HH2 TRP A  32     -15.063   7.969   6.931  1.00 86.38           H  
ATOM    573  CZ2 TRP A  32     -13.767   7.821   8.659  1.00 86.38           C  
ATOM    574  HZ2 TRP A  32     -13.866   8.856   8.952  1.00 86.38           H  
ATOM    575  CZ3 TRP A  32     -14.270   5.980   7.147  1.00 86.38           C  
ATOM    576  HZ3 TRP A  32     -14.787   5.600   6.278  1.00 86.38           H  
ATOM    577  N   LEU A  33     -13.035   1.508   9.291  1.00 85.69           N  
ATOM    578  H   LEU A  33     -12.251   1.259   8.704  1.00 85.69           H  
ATOM    579  CA  LEU A  33     -14.320   0.905   8.964  1.00 85.69           C  
ATOM    580  HA  LEU A  33     -15.059   1.699   8.859  1.00 85.69           H  
ATOM    581  C   LEU A  33     -14.778   0.035  10.121  1.00 85.69           C  
ATOM    582  CB  LEU A  33     -14.256   0.099   7.652  1.00 85.69           C  
ATOM    583  HB2 LEU A  33     -13.392  -0.564   7.691  1.00 85.69           H  
ATOM    584  HB3 LEU A  33     -15.144  -0.529   7.578  1.00 85.69           H  
ATOM    585  O   LEU A  33     -15.832   0.313  10.642  1.00 85.69           O  
ATOM    586  CG  LEU A  33     -14.180   0.968   6.383  1.00 85.69           C  
ATOM    587  HG  LEU A  33     -13.417   1.736   6.509  1.00 85.69           H  
ATOM    588  CD1 LEU A  33     -13.807   0.093   5.187  1.00 85.69           C  
ATOM    589 HD11 LEU A  33     -12.818  -0.339   5.341  1.00 85.69           H  
ATOM    590 HD12 LEU A  33     -14.537  -0.706   5.060  1.00 85.69           H  
ATOM    591 HD13 LEU A  33     -13.785   0.701   4.282  1.00 85.69           H  
ATOM    592  CD2 LEU A  33     -15.498   1.671   6.053  1.00 85.69           C  
ATOM    593 HD21 LEU A  33     -15.928   2.150   6.933  1.00 85.69           H  
ATOM    594 HD22 LEU A  33     -15.319   2.433   5.294  1.00 85.69           H  
ATOM    595 HD23 LEU A  33     -16.211   0.956   5.643  1.00 85.69           H  
ATOM    596  N   VAL A  34     -13.993  -0.920  10.620  1.00 84.44           N  
ATOM    597  H   VAL A  34     -13.127  -1.127  10.142  1.00 84.44           H  
ATOM    598  CA  VAL A  34     -14.366  -1.739  11.788  1.00 84.44           C  
ATOM    599  HA  VAL A  34     -15.266  -2.303  11.544  1.00 84.44           H  
ATOM    600  C   VAL A  34     -14.722  -0.864  12.989  1.00 84.44           C  
ATOM    601  CB  VAL A  34     -13.256  -2.750  12.137  1.00 84.44           C  
ATOM    602  HB  VAL A  34     -12.295  -2.236  12.155  1.00 84.44           H  
ATOM    603  O   VAL A  34     -15.737  -1.113  13.620  1.00 84.44           O  
ATOM    604  CG1 VAL A  34     -13.459  -3.428  13.497  1.00 84.44           C  
ATOM    605 HG11 VAL A  34     -14.458  -3.861  13.555  1.00 84.44           H  
ATOM    606 HG12 VAL A  34     -12.723  -4.220  13.640  1.00 84.44           H  
ATOM    607 HG13 VAL A  34     -13.339  -2.706  14.305  1.00 84.44           H  
ATOM    608  CG2 VAL A  34     -13.203  -3.871  11.089  1.00 84.44           C  
ATOM    609 HG21 VAL A  34     -12.335  -4.506  11.267  1.00 84.44           H  
ATOM    610 HG22 VAL A  34     -13.151  -3.465  10.079  1.00 84.44           H  
ATOM    611 HG23 VAL A  34     -14.106  -4.478  11.158  1.00 84.44           H  
ATOM    612  N   ARG A  35     -13.973   0.208  13.282  1.00 80.62           N  
ATOM    613  H   ARG A  35     -13.145   0.385  12.731  1.00 80.62           H  
ATOM    614  CA  ARG A  35     -14.351   1.154  14.349  1.00 80.62           C  
ATOM    615  HA  ARG A  35     -14.546   0.599  15.266  1.00 80.62           H  
ATOM    616  C   ARG A  35     -15.662   1.885  14.056  1.00 80.62           C  
ATOM    617  CB  ARG A  35     -13.232   2.168  14.602  1.00 80.62           C  
ATOM    618  HB2 ARG A  35     -12.854   2.543  13.651  1.00 80.62           H  
ATOM    619  HB3 ARG A  35     -13.643   3.009  15.160  1.00 80.62           H  
ATOM    620  O   ARG A  35     -16.464   2.032  14.966  1.00 80.62           O  
ATOM    621  CG  ARG A  35     -12.089   1.567  15.427  1.00 80.62           C  
ATOM    622  HG2 ARG A  35     -11.652   0.716  14.905  1.00 80.62           H  
ATOM    623  HG3 ARG A  35     -12.476   1.232  16.389  1.00 80.62           H  
ATOM    624  CD  ARG A  35     -11.026   2.645  15.653  1.00 80.62           C  
ATOM    625  HD2 ARG A  35     -11.480   3.464  16.211  1.00 80.62           H  
ATOM    626  HD3 ARG A  35     -10.696   3.017  14.683  1.00 80.62           H  
ATOM    627  NE  ARG A  35      -9.867   2.120  16.396  1.00 80.62           N  
ATOM    628  HE  ARG A  35      -9.913   1.148  16.666  1.00 80.62           H  
ATOM    629  NH1 ARG A  35      -8.760   4.118  16.630  1.00 80.62           N  
ATOM    630 HH11 ARG A  35      -9.552   4.589  16.217  1.00 80.62           H  
ATOM    631 HH12 ARG A  35      -8.028   4.667  17.058  1.00 80.62           H  
ATOM    632  NH2 ARG A  35      -7.888   2.263  17.513  1.00 80.62           N  
ATOM    633 HH21 ARG A  35      -7.190   2.840  17.960  1.00 80.62           H  
ATOM    634 HH22 ARG A  35      -8.015   1.318  17.848  1.00 80.62           H  
ATOM    635  CZ  ARG A  35      -8.847   2.833  16.838  1.00 80.62           C  
ATOM    636  N   LYS A  36     -15.894   2.327  12.817  1.00 77.38           N  
ATOM    637  H   LYS A  36     -15.180   2.176  12.119  1.00 77.38           H  
ATOM    638  CA  LYS A  36     -17.148   2.977  12.404  1.00 77.38           C  
ATOM    639  HA  LYS A  36     -17.441   3.703  13.162  1.00 77.38           H  
ATOM    640  C   LYS A  36     -18.331   2.017  12.311  1.00 77.38           C  
ATOM    641  CB  LYS A  36     -16.981   3.690  11.055  1.00 77.38           C  
ATOM    642  HB2 LYS A  36     -17.965   3.748  10.589  1.00 77.38           H  
ATOM    643  HB3 LYS A  36     -16.337   3.117  10.389  1.00 77.38           H  
ATOM    644  O   LYS A  36     -19.432   2.432  12.615  1.00 77.38           O  
ATOM    645  CG  LYS A  36     -16.444   5.117  11.218  1.00 77.38           C  
ATOM    646  HG2 LYS A  36     -15.366   5.097  11.379  1.00 77.38           H  
ATOM    647  HG3 LYS A  36     -16.924   5.585  12.078  1.00 77.38           H  
ATOM    648  CD  LYS A  36     -16.784   5.937   9.969  1.00 77.38           C  
ATOM    649  HD2 LYS A  36     -16.187   5.580   9.129  1.00 77.38           H  
ATOM    650  HD3 LYS A  36     -17.840   5.808   9.732  1.00 77.38           H  
ATOM    651  CE  LYS A  36     -16.523   7.422  10.225  1.00 77.38           C  
ATOM    652  HE2 LYS A  36     -15.453   7.571  10.373  1.00 77.38           H  
ATOM    653  HE3 LYS A  36     -17.032   7.705  11.146  1.00 77.38           H  
ATOM    654  NZ  LYS A  36     -17.031   8.249   9.103  1.00 77.38           N  
ATOM    655  HZ1 LYS A  36     -18.023   8.104   8.985  1.00 77.38           H  
ATOM    656  HZ2 LYS A  36     -16.567   7.991   8.244  1.00 77.38           H  
ATOM    657  HZ3 LYS A  36     -16.883   9.232   9.282  1.00 77.38           H  
ATOM    658  N   TYR A  37     -18.117   0.771  11.910  1.00 72.62           N  
ATOM    659  H   TYR A  37     -17.174   0.526  11.645  1.00 72.62           H  
ATOM    660  CA  TYR A  37     -19.118  -0.286  11.847  1.00 72.62           C  
ATOM    661  HA  TYR A  37     -20.041   0.111  11.423  1.00 72.62           H  
ATOM    662  C   TYR A  37     -19.450  -0.774  13.251  1.00 72.62           C  
ATOM    663  CB  TYR A  37     -18.639  -1.452  10.965  1.00 72.62           C  
ATOM    664  HB2 TYR A  37     -17.564  -1.594  11.076  1.00 72.62           H  
ATOM    665  HB3 TYR A  37     -19.106  -2.367  11.329  1.00 72.62           H  
ATOM    666  O   TYR A  37     -20.612  -0.994  13.522  1.00 72.62           O  
ATOM    667  CG  TYR A  37     -19.001  -1.328   9.494  1.00 72.62           C  
ATOM    668  CD1 TYR A  37     -20.231  -1.837   9.037  1.00 72.62           C  
ATOM    669  HD1 TYR A  37     -20.923  -2.292   9.731  1.00 72.62           H  
ATOM    670  CD2 TYR A  37     -18.120  -0.733   8.571  1.00 72.62           C  
ATOM    671  HD2 TYR A  37     -17.175  -0.329   8.901  1.00 72.62           H  
ATOM    672  CE1 TYR A  37     -20.570  -1.759   7.672  1.00 72.62           C  
ATOM    673  HE1 TYR A  37     -21.514  -2.149   7.320  1.00 72.62           H  
ATOM    674  CE2 TYR A  37     -18.454  -0.652   7.208  1.00 72.62           C  
ATOM    675  HE2 TYR A  37     -17.774  -0.198   6.502  1.00 72.62           H  
ATOM    676  OH  TYR A  37     -20.004  -1.090   5.438  1.00 72.62           O  
ATOM    677  HH  TYR A  37     -19.342  -0.641   4.908  1.00 72.62           H  
ATOM    678  CZ  TYR A  37     -19.682  -1.167   6.755  1.00 72.62           C  
ATOM    679  N   LEU A  38     -18.484  -0.870  14.169  1.00 65.00           N  
ATOM    680  H   LEU A  38     -17.522  -0.760  13.884  1.00 65.00           H  
ATOM    681  CA  LEU A  38     -18.761  -1.154  15.581  1.00 65.00           C  
ATOM    682  HA  LEU A  38     -19.456  -1.991  15.645  1.00 65.00           H  
ATOM    683  C   LEU A  38     -19.460   0.028  16.265  1.00 65.00           C  
ATOM    684  CB  LEU A  38     -17.460  -1.526  16.311  1.00 65.00           C  
ATOM    685  HB2 LEU A  38     -16.715  -0.757  16.105  1.00 65.00           H  
ATOM    686  HB3 LEU A  38     -17.651  -1.517  17.384  1.00 65.00           H  
ATOM    687  O   LEU A  38     -20.415  -0.183  16.996  1.00 65.00           O  
ATOM    688  CG  LEU A  38     -16.896  -2.910  15.937  1.00 65.00           C  
ATOM    689  HG  LEU A  38     -16.834  -3.015  14.854  1.00 65.00           H  
ATOM    690  CD1 LEU A  38     -15.487  -3.055  16.520  1.00 65.00           C  
ATOM    691 HD11 LEU A  38     -15.068  -4.016  16.221  1.00 65.00           H  
ATOM    692 HD12 LEU A  38     -15.535  -3.008  17.608  1.00 65.00           H  
ATOM    693 HD13 LEU A  38     -14.854  -2.250  16.146  1.00 65.00           H  
ATOM    694  CD2 LEU A  38     -17.755  -4.052  16.477  1.00 65.00           C  
ATOM    695 HD21 LEU A  38     -18.743  -4.033  16.018  1.00 65.00           H  
ATOM    696 HD22 LEU A  38     -17.871  -3.962  17.557  1.00 65.00           H  
ATOM    697 HD23 LEU A  38     -17.294  -5.012  16.246  1.00 65.00           H  
ATOM    698  N   ALA A  39     -19.045   1.270  15.996  1.00 64.62           N  
ATOM    699  H   ALA A  39     -18.206   1.402  15.449  1.00 64.62           H  
ATOM    700  CA  ALA A  39     -19.728   2.455  16.520  1.00 64.62           C  
ATOM    701  HA  ALA A  39     -19.866   2.331  17.594  1.00 64.62           H  
ATOM    702  C   ALA A  39     -21.125   2.637  15.904  1.00 64.62           C  
ATOM    703  CB  ALA A  39     -18.848   3.688  16.288  1.00 64.62           C  
ATOM    704  HB1 ALA A  39     -19.340   4.564  16.711  1.00 64.62           H  
ATOM    705  HB2 ALA A  39     -17.886   3.551  16.781  1.00 64.62           H  
ATOM    706  HB3 ALA A  39     -18.698   3.847  15.220  1.00 64.62           H  
ATOM    707  O   ALA A  39     -22.060   2.978  16.611  1.00 64.62           O  
ATOM    708  N   GLY A  40     -21.277   2.375  14.606  1.00 60.06           N  
ATOM    709  H   GLY A  40     -20.455   2.143  14.067  1.00 60.06           H  
ATOM    710  CA  GLY A  40     -22.548   2.403  13.889  1.00 60.06           C  
ATOM    711  HA2 GLY A  40     -22.357   2.349  12.817  1.00 60.06           H  
ATOM    712  HA3 GLY A  40     -23.071   3.335  14.107  1.00 60.06           H  
ATOM    713  C   GLY A  40     -23.458   1.238  14.263  1.00 60.06           C  
ATOM    714  O   GLY A  40     -24.651   1.442  14.369  1.00 60.06           O  
ATOM    715  N   SER A  41     -22.913   0.051  14.542  1.00 57.53           N  
ATOM    716  H   SER A  41     -21.927  -0.085  14.372  1.00 57.53           H  
ATOM    717  CA  SER A  41     -23.666  -1.091  15.072  1.00 57.53           C  
ATOM    718  HA  SER A  41     -24.568  -1.221  14.475  1.00 57.53           H  
ATOM    719  C   SER A  41     -24.096  -0.838  16.513  1.00 57.53           C  
ATOM    720  CB  SER A  41     -22.850  -2.383  14.978  1.00 57.53           C  
ATOM    721  HB2 SER A  41     -22.470  -2.488  13.962  1.00 57.53           H  
ATOM    722  HB3 SER A  41     -22.010  -2.344  15.672  1.00 57.53           H  
ATOM    723  O   SER A  41     -25.221  -1.166  16.839  1.00 57.53           O  
ATOM    724  OG  SER A  41     -23.641  -3.522  15.242  1.00 57.53           O  
ATOM    725  HG  SER A  41     -24.130  -3.406  16.059  1.00 57.53           H  
ATOM    726  N   CYS A  42     -23.273  -0.182  17.344  1.00 55.59           N  
ATOM    727  H   CYS A  42     -22.314  -0.024  17.070  1.00 55.59           H  
ATOM    728  CA  CYS A  42     -23.722   0.328  18.643  1.00 55.59           C  
ATOM    729  HA  CYS A  42     -24.128  -0.495  19.231  1.00 55.59           H  
ATOM    730  C   CYS A  42     -24.864   1.334  18.457  1.00 55.59           C  
ATOM    731  CB  CYS A  42     -22.560   0.980  19.415  1.00 55.59           C  
ATOM    732  HB2 CYS A  42     -22.916   1.912  19.855  1.00 55.59           H  
ATOM    733  HB3 CYS A  42     -21.731   1.209  18.745  1.00 55.59           H  
ATOM    734  O   CYS A  42     -25.918   1.160  19.041  1.00 55.59           O  
ATOM    735  SG  CYS A  42     -22.002  -0.090  20.770  1.00 55.59           S  
ATOM    736  HG  CYS A  42     -21.461   0.865  21.532  1.00 55.59           H  
ATOM    737  N   VAL A  43     -24.695   2.363  17.620  1.00 56.03           N  
ATOM    738  H   VAL A  43     -23.805   2.469  17.155  1.00 56.03           H  
ATOM    739  CA  VAL A  43     -25.723   3.404  17.420  1.00 56.03           C  
ATOM    740  HA  VAL A  43     -26.015   3.789  18.397  1.00 56.03           H  
ATOM    741  C   VAL A  43     -27.014   2.847  16.798  1.00 56.03           C  
ATOM    742  CB  VAL A  43     -25.140   4.579  16.608  1.00 56.03           C  
ATOM    743  HB  VAL A  43     -24.665   4.187  15.708  1.00 56.03           H  
ATOM    744  O   VAL A  43     -28.087   3.318  17.146  1.00 56.03           O  
ATOM    745  CG1 VAL A  43     -26.183   5.620  16.185  1.00 56.03           C  
ATOM    746 HG11 VAL A  43     -26.731   5.974  17.058  1.00 56.03           H  
ATOM    747 HG12 VAL A  43     -26.894   5.176  15.487  1.00 56.03           H  
ATOM    748 HG13 VAL A  43     -25.702   6.463  15.690  1.00 56.03           H  
ATOM    749  CG2 VAL A  43     -24.086   5.341  17.430  1.00 56.03           C  
ATOM    750 HG21 VAL A  43     -23.584   6.075  16.800  1.00 56.03           H  
ATOM    751 HG22 VAL A  43     -23.345   4.660  17.847  1.00 56.03           H  
ATOM    752 HG23 VAL A  43     -24.574   5.853  18.260  1.00 56.03           H  
ATOM    753  N   VAL A  44     -26.939   1.833  15.930  1.00 57.03           N  
ATOM    754  H   VAL A  44     -26.025   1.514  15.641  1.00 57.03           H  
ATOM    755  CA  VAL A  44     -28.112   1.138  15.367  1.00 57.03           C  
ATOM    756  HA  VAL A  44     -28.880   1.877  15.138  1.00 57.03           H  
ATOM    757  C   VAL A  44     -28.749   0.188  16.389  1.00 57.03           C  
ATOM    758  CB  VAL A  44     -27.749   0.422  14.048  1.00 57.03           C  
ATOM    759  HB  VAL A  44     -26.861  -0.188  14.208  1.00 57.03           H  
ATOM    760  O   VAL A  44     -29.967   0.130  16.446  1.00 57.03           O  
ATOM    761  CG1 VAL A  44     -28.862  -0.486  13.511  1.00 57.03           C  
ATOM    762 HG11 VAL A  44     -29.795   0.070  13.424  1.00 57.03           H  
ATOM    763 HG12 VAL A  44     -28.589  -0.893  12.538  1.00 57.03           H  
ATOM    764 HG13 VAL A  44     -29.028  -1.322  14.192  1.00 57.03           H  
ATOM    765  CG2 VAL A  44     -27.458   1.448  12.938  1.00 57.03           C  
ATOM    766 HG21 VAL A  44     -26.731   2.188  13.272  1.00 57.03           H  
ATOM    767 HG22 VAL A  44     -27.072   0.936  12.057  1.00 57.03           H  
ATOM    768 HG23 VAL A  44     -28.378   1.971  12.678  1.00 57.03           H  
ATOM    769  N   GLN A  45     -27.969  -0.488  17.242  1.00 54.97           N  
ATOM    770  H   GLN A  45     -26.964  -0.418  17.164  1.00 54.97           H  
ATOM    771  CA  GLN A  45     -28.513  -1.313  18.333  1.00 54.97           C  
ATOM    772  HA  GLN A  45     -29.304  -1.947  17.932  1.00 54.97           H  
ATOM    773  C   GLN A  45     -29.175  -0.468  19.430  1.00 54.97           C  
ATOM    774  CB  GLN A  45     -27.422  -2.218  18.931  1.00 54.97           C  
ATOM    775  HB2 GLN A  45     -26.515  -1.641  19.114  1.00 54.97           H  
ATOM    776  HB3 GLN A  45     -27.776  -2.601  19.888  1.00 54.97           H  
ATOM    777  O   GLN A  45     -30.197  -0.878  19.959  1.00 54.97           O  
ATOM    778  CG  GLN A  45     -27.122  -3.423  18.027  1.00 54.97           C  
ATOM    779  HG2 GLN A  45     -28.045  -3.987  17.892  1.00 54.97           H  
ATOM    780  HG3 GLN A  45     -26.797  -3.094  17.040  1.00 54.97           H  
ATOM    781  CD  GLN A  45     -26.057  -4.339  18.617  1.00 54.97           C  
ATOM    782  NE2 GLN A  45     -26.411  -5.557  18.966  1.00 54.97           N  
ATOM    783 HE21 GLN A  45     -25.720  -6.100  19.462  1.00 54.97           H  
ATOM    784 HE22 GLN A  45     -27.392  -5.798  18.956  1.00 54.97           H  
ATOM    785  OE1 GLN A  45     -24.888  -4.004  18.752  1.00 54.97           O  
ATOM    786  N   PHE A  46     -28.656   0.728  19.730  1.00 56.97           N  
ATOM    787  H   PHE A  46     -27.769   0.986  19.322  1.00 56.97           H  
ATOM    788  CA  PHE A  46     -29.307   1.667  20.654  1.00 56.97           C  
ATOM    789  HA  PHE A  46     -29.660   1.115  21.524  1.00 56.97           H  
ATOM    790  C   PHE A  46     -30.557   2.328  20.053  1.00 56.97           C  
ATOM    791  CB  PHE A  46     -28.297   2.725  21.136  1.00 56.97           C  
ATOM    792  HB2 PHE A  46     -27.741   3.114  20.283  1.00 56.97           H  
ATOM    793  HB3 PHE A  46     -28.855   3.559  21.562  1.00 56.97           H  
ATOM    794  O   PHE A  46     -31.440   2.712  20.798  1.00 56.97           O  
ATOM    795  CG  PHE A  46     -27.345   2.224  22.212  1.00 56.97           C  
ATOM    796  CD1 PHE A  46     -27.831   1.964  23.504  1.00 56.97           C  
ATOM    797  HD1 PHE A  46     -28.876   2.123  23.728  1.00 56.97           H  
ATOM    798  CD2 PHE A  46     -25.979   2.017  21.944  1.00 56.97           C  
ATOM    799  HD2 PHE A  46     -25.572   2.310  20.987  1.00 56.97           H  
ATOM    800  CE1 PHE A  46     -26.973   1.457  24.496  1.00 56.97           C  
ATOM    801  HE1 PHE A  46     -27.373   1.231  25.474  1.00 56.97           H  
ATOM    802  CE2 PHE A  46     -25.127   1.466  22.916  1.00 56.97           C  
ATOM    803  HE2 PHE A  46     -24.089   1.275  22.685  1.00 56.97           H  
ATOM    804  CZ  PHE A  46     -25.627   1.185  24.198  1.00 56.97           C  
ATOM    805  HZ  PHE A  46     -24.985   0.760  24.955  1.00 56.97           H  
ATOM    806  N   ALA A  47     -30.659   2.452  18.726  1.00 57.50           N  
ATOM    807  H   ALA A  47     -29.901   2.128  18.143  1.00 57.50           H  
ATOM    808  CA  ALA A  47     -31.841   3.020  18.069  1.00 57.50           C  
ATOM    809  HA  ALA A  47     -32.271   3.781  18.720  1.00 57.50           H  
ATOM    810  C   ALA A  47     -32.968   1.999  17.805  1.00 57.50           C  
ATOM    811  CB  ALA A  47     -31.386   3.704  16.775  1.00 57.50           C  
ATOM    812  HB1 ALA A  47     -30.975   2.960  16.092  1.00 57.50           H  
ATOM    813  HB2 ALA A  47     -30.629   4.455  17.002  1.00 57.50           H  
ATOM    814  HB3 ALA A  47     -32.242   4.188  16.305  1.00 57.50           H  
ATOM    815  O   ALA A  47     -34.048   2.399  17.383  1.00 57.50           O  
ATOM    816  N   GLU A  48     -32.710   0.700  17.990  1.00 57.62           N  
ATOM    817  H   GLU A  48     -31.780   0.434  18.279  1.00 57.62           H  
ATOM    818  CA  GLU A  48     -33.705  -0.380  17.860  1.00 57.62           C  
ATOM    819  HA  GLU A  48     -34.567  -0.002  17.311  1.00 57.62           H  
ATOM    820  C   GLU A  48     -34.246  -0.841  19.234  1.00 57.62           C  
ATOM    821  CB  GLU A  48     -33.074  -1.523  17.027  1.00 57.62           C  
ATOM    822  HB2 GLU A  48     -32.544  -1.075  16.187  1.00 57.62           H  
ATOM    823  HB3 GLU A  48     -32.342  -2.053  17.637  1.00 57.62           H  
ATOM    824  O   GLU A  48     -35.264  -1.528  19.287  1.00 57.62           O  
ATOM    825  CG  GLU A  48     -34.081  -2.531  16.443  1.00 57.62           C  
ATOM    826  HG2 GLU A  48     -34.864  -1.982  15.919  1.00 57.62           H  
ATOM    827  HG3 GLU A  48     -34.549  -3.087  17.256  1.00 57.62           H  
ATOM    828  CD  GLU A  48     -33.417  -3.520  15.464  1.00 57.62           C  
ATOM    829  OE1 GLU A  48     -33.096  -4.659  15.881  1.00 57.62           O  
ATOM    830  OE2 GLU A  48     -33.241  -3.155  14.275  1.00 57.62           O  
ATOM    831  N   GLU A  49     -33.587  -0.455  20.339  1.00 56.28           N  
ATOM    832  H   GLU A  49     -32.770   0.128  20.223  1.00 56.28           H  
ATOM    833  CA  GLU A  49     -33.954  -0.809  21.726  1.00 56.28           C  
ATOM    834  HA  GLU A  49     -34.685  -1.615  21.678  1.00 56.28           H  
ATOM    835  C   GLU A  49     -34.658   0.337  22.503  1.00 56.28           C  
ATOM    836  CB  GLU A  49     -32.699  -1.366  22.450  1.00 56.28           C  
ATOM    837  HB2 GLU A  49     -32.123  -0.540  22.868  1.00 56.28           H  
ATOM    838  HB3 GLU A  49     -32.072  -1.870  21.715  1.00 56.28           H  
ATOM    839  O   GLU A  49     -35.154   0.098  23.604  1.00 56.28           O  
ATOM    840  CG  GLU A  49     -33.009  -2.400  23.551  1.00 56.28           C  
ATOM    841  HG2 GLU A  49     -33.595  -1.923  24.337  1.00 56.28           H  
ATOM    842  HG3 GLU A  49     -33.621  -3.194  23.123  1.00 56.28           H  
ATOM    843  CD  GLU A  49     -31.740  -3.027  24.168  1.00 56.28           C  
ATOM    844  OE1 GLU A  49     -31.383  -2.658  25.313  1.00 56.28           O  
ATOM    845  OE2 GLU A  49     -31.144  -3.932  23.533  1.00 56.28           O  
ATOM    846  N   ASP A  50     -34.744   1.546  21.925  1.00 47.00           N  
ATOM    847  H   ASP A  50     -34.406   1.625  20.977  1.00 47.00           H  
ATOM    848  CA  ASP A  50     -35.550   2.703  22.388  1.00 47.00           C  
ATOM    849  HA  ASP A  50     -35.850   2.557  23.425  1.00 47.00           H  
ATOM    850  C   ASP A  50     -36.858   2.835  21.576  1.00 47.00           C  
ATOM    851  CB  ASP A  50     -34.718   4.014  22.299  1.00 47.00           C  
ATOM    852  HB2 ASP A  50     -35.393   4.827  22.030  1.00 47.00           H  
ATOM    853  HB3 ASP A  50     -34.002   3.933  21.480  1.00 47.00           H  
ATOM    854  O   ASP A  50     -37.921   3.113  22.184  1.00 47.00           O  
ATOM    855  CG  ASP A  50     -33.989   4.461  23.587  1.00 47.00           C  
ATOM    856  OD1 ASP A  50     -34.678   4.827  24.574  1.00 47.00           O  
ATOM    857  OD2 ASP A  50     -32.739   4.600  23.563  1.00 47.00           O  
ATOM    858  OXT ASP A  50     -36.778   2.684  20.334  1.00 47.00           O  
TER     859      ASP A  50                                                       
END   
