# Supplementary material for: The full transcription map of cottontail rabbit papillomavirus in tumor tissues
Source: PLoS Pathog. 2024 Oct 25;20(10):e1012649. doi: 10.1371/journal.ppat.1012649 (PMC11540226; doi:10.1371/journal.ppat.1012649)
Supplement: S1 Data — (ZIP) [file ppat.1012649.s019.zip › S1_Data/CRPV_E1E4.pdb]

MODEL     1                                                                     
ATOM      1  N   MET A   1      19.516  -5.750 -70.375  1.00 48.38           N  
ATOM      2  CA  MET A   1      19.844  -5.035 -69.125  1.00 48.38           C  
ATOM      3  C   MET A   1      18.625  -4.988 -68.188  1.00 48.38           C  
ATOM      4  CB  MET A   1      20.312  -3.615 -69.438  1.00 48.38           C  
ATOM      5  O   MET A   1      17.547  -4.578 -68.625  1.00 48.38           O  
ATOM      6  CG  MET A   1      21.750  -3.551 -69.938  1.00 48.38           C  
ATOM      7  SD  MET A   1      22.609  -2.016 -69.438  1.00 48.38           S  
ATOM      8  CE  MET A   1      24.312  -2.424 -69.938  1.00 48.38           C  
ATOM      9  N   ALA A   2      18.344  -6.059 -67.438  1.00 63.31           N  
ATOM     10  CA  ALA A   2      17.219  -6.363 -66.562  1.00 63.31           C  
ATOM     11  C   ALA A   2      17.281  -5.559 -65.250  1.00 63.31           C  
ATOM     12  CB  ALA A   2      17.172  -7.859 -66.250  1.00 63.31           C  
ATOM     13  O   ALA A   2      18.359  -5.410 -64.688  1.00 63.31           O  
ATOM     14  N   GLU A   3      16.391  -4.465 -65.062  1.00 61.62           N  
ATOM     15  CA  GLU A   3      15.992  -3.545 -64.000  1.00 61.62           C  
ATOM     16  C   GLU A   3      15.656  -4.293 -62.750  1.00 61.62           C  
ATOM     17  CB  GLU A   3      14.797  -2.701 -64.438  1.00 61.62           C  
ATOM     18  O   GLU A   3      14.977  -5.320 -62.781  1.00 61.62           O  
ATOM     19  CG  GLU A   3      14.453  -1.566 -63.500  1.00 61.62           C  
ATOM     20  CD  GLU A   3      13.719  -0.420 -64.188  1.00 61.62           C  
ATOM     21  OE1 GLU A   3      13.125   0.424 -63.469  1.00 61.62           O  
ATOM     22  OE2 GLU A   3      13.727  -0.366 -65.438  1.00 61.62           O  
ATOM     23  N   ALA A   4      16.562  -4.270 -61.719  1.00 73.00           N  
ATOM     24  CA  ALA A   4      16.531  -4.785 -60.375  1.00 73.00           C  
ATOM     25  C   ALA A   4      15.266  -4.340 -59.625  1.00 73.00           C  
ATOM     26  CB  ALA A   4      17.766  -4.332 -59.594  1.00 73.00           C  
ATOM     27  O   ALA A   4      14.797  -3.213 -59.812  1.00 73.00           O  
ATOM     28  N   PRO A   5      14.625  -5.344 -59.000  1.00 74.50           N  
ATOM     29  CA  PRO A   5      13.391  -5.008 -58.281  1.00 74.50           C  
ATOM     30  C   PRO A   5      13.625  -4.035 -57.125  1.00 74.50           C  
ATOM     31  CB  PRO A   5      12.906  -6.363 -57.750  1.00 74.50           C  
ATOM     32  O   PRO A   5      14.766  -3.865 -56.688  1.00 74.50           O  
ATOM     33  CG  PRO A   5      14.133  -7.223 -57.719  1.00 74.50           C  
ATOM     34  CD  PRO A   5      15.117  -6.680 -58.719  1.00 74.50           C  
ATOM     35  N   PRO A   6      12.492  -3.152 -56.875  1.00 67.81           N  
ATOM     36  CA  PRO A   6      12.617  -2.184 -55.781  1.00 67.81           C  
ATOM     37  C   PRO A   6      12.703  -2.848 -54.406  1.00 67.81           C  
ATOM     38  CB  PRO A   6      11.344  -1.345 -55.906  1.00 67.81           C  
ATOM     39  O   PRO A   6      12.219  -3.971 -54.250  1.00 67.81           O  
ATOM     40  CG  PRO A   6      10.414  -2.188 -56.719  1.00 67.81           C  
ATOM     41  CD  PRO A   6      11.219  -3.215 -57.469  1.00 67.81           C  
ATOM     42  N   SER A   7      13.695  -2.455 -53.656  1.00 69.69           N  
ATOM     43  CA  SER A   7      14.047  -2.732 -52.250  1.00 69.69           C  
ATOM     44  C   SER A   7      12.836  -2.586 -51.344  1.00 69.69           C  
ATOM     45  CB  SER A   7      15.164  -1.799 -51.781  1.00 69.69           C  
ATOM     46  O   SER A   7      12.125  -1.579 -51.406  1.00 69.69           O  
ATOM     47  OG  SER A   7      15.891  -2.385 -50.719  1.00 69.69           O  
ATOM     48  N   ARG A   8      12.203  -3.678 -50.969  1.00 67.19           N  
ATOM     49  CA  ARG A   8      11.055  -3.879 -50.062  1.00 67.19           C  
ATOM     50  C   ARG A   8      11.422  -3.580 -48.625  1.00 67.19           C  
ATOM     51  CB  ARG A   8      10.531  -5.312 -50.188  1.00 67.19           C  
ATOM     52  O   ARG A   8      12.445  -4.066 -48.125  1.00 67.19           O  
ATOM     53  CG  ARG A   8       9.016  -5.418 -50.125  1.00 67.19           C  
ATOM     54  CD  ARG A   8       8.555  -6.867 -50.094  1.00 67.19           C  
ATOM     55  NE  ARG A   8       7.602  -7.148 -51.188  1.00 67.19           N  
ATOM     56  NH1 ARG A   8       5.809  -7.527 -49.781  1.00 67.19           N  
ATOM     57  NH2 ARG A   8       5.547  -7.695 -52.031  1.00 67.19           N  
ATOM     58  CZ  ARG A   8       6.320  -7.457 -51.000  1.00 67.19           C  
ATOM     59  N   TRP A   9      11.484  -2.361 -48.156  1.00 68.38           N  
ATOM     60  CA  TRP A   9      11.625  -1.952 -46.781  1.00 68.38           C  
ATOM     61  C   TRP A   9      11.070  -3.023 -45.844  1.00 68.38           C  
ATOM     62  CB  TRP A   9      10.898  -0.624 -46.531  1.00 68.38           C  
ATOM     63  O   TRP A   9      10.039  -3.633 -46.125  1.00 68.38           O  
ATOM     64  CG  TRP A   9      11.461   0.526 -47.312  1.00 68.38           C  
ATOM     65  CD1 TRP A   9      11.078   0.938 -48.562  1.00 68.38           C  
ATOM     66  CD2 TRP A   9      12.508   1.409 -46.906  1.00 68.38           C  
ATOM     67  CE2 TRP A   9      12.711   2.336 -47.938  1.00 68.38           C  
ATOM     68  CE3 TRP A   9      13.297   1.508 -45.750  1.00 68.38           C  
ATOM     69  NE1 TRP A   9      11.820   2.027 -48.938  1.00 68.38           N  
ATOM     70  CH2 TRP A   9      14.422   3.422 -46.719  1.00 68.38           C  
ATOM     71  CZ2 TRP A   9      13.664   3.348 -47.875  1.00 68.38           C  
ATOM     72  CZ3 TRP A   9      14.250   2.518 -45.688  1.00 68.38           C  
ATOM     73  N   SER A  10      11.953  -3.625 -45.000  1.00 70.88           N  
ATOM     74  CA  SER A  10      11.750  -4.602 -43.938  1.00 70.88           C  
ATOM     75  C   SER A  10      10.789  -4.078 -42.875  1.00 70.88           C  
ATOM     76  CB  SER A  10      13.086  -4.969 -43.281  1.00 70.88           C  
ATOM     77  O   SER A  10      10.836  -2.898 -42.531  1.00 70.88           O  
ATOM     78  OG  SER A  10      14.008  -5.426 -44.250  1.00 70.88           O  
ATOM     79  N   VAL A  11       9.578  -4.609 -42.812  1.00 72.31           N  
ATOM     80  CA  VAL A  11       8.555  -4.410 -41.781  1.00 72.31           C  
ATOM     81  C   VAL A  11       9.109  -4.816 -40.406  1.00 72.31           C  
ATOM     82  CB  VAL A  11       7.277  -5.215 -42.094  1.00 72.31           C  
ATOM     83  O   VAL A  11       9.695  -5.891 -40.281  1.00 72.31           O  
ATOM     84  CG1 VAL A  11       6.070  -4.609 -41.375  1.00 72.31           C  
ATOM     85  CG2 VAL A  11       7.039  -5.258 -43.625  1.00 72.31           C  
ATOM     86  N   PRO A  12       9.148  -3.836 -39.469  1.00 72.31           N  
ATOM     87  CA  PRO A  12       9.617  -4.184 -38.125  1.00 72.31           C  
ATOM     88  C   PRO A  12       8.727  -5.215 -37.438  1.00 72.31           C  
ATOM     89  CB  PRO A  12       9.570  -2.846 -37.406  1.00 72.31           C  
ATOM     90  O   PRO A  12       7.504  -5.191 -37.625  1.00 72.31           O  
ATOM     91  CG  PRO A  12       8.930  -1.895 -38.344  1.00 72.31           C  
ATOM     92  CD  PRO A  12       8.680  -2.617 -39.656  1.00 72.31           C  
ATOM     93  N   LEU A  13       9.289  -6.309 -37.094  1.00 75.31           N  
ATOM     94  CA  LEU A  13       8.695  -7.418 -36.344  1.00 75.31           C  
ATOM     95  C   LEU A  13       8.055  -6.926 -35.062  1.00 75.31           C  
ATOM     96  CB  LEU A  13       9.758  -8.477 -36.031  1.00 75.31           C  
ATOM     97  O   LEU A  13       8.594  -6.043 -34.406  1.00 75.31           O  
ATOM     98  CG  LEU A  13      10.039  -9.500 -37.156  1.00 75.31           C  
ATOM     99  CD1 LEU A  13      11.297  -9.117 -37.906  1.00 75.31           C  
ATOM    100  CD2 LEU A  13      10.172 -10.898 -36.562  1.00 75.31           C  
ATOM    101  N   LYS A  14       6.672  -7.035 -34.969  1.00 74.75           N  
ATOM    102  CA  LYS A  14       5.855  -6.746 -33.812  1.00 74.75           C  
ATOM    103  C   LYS A  14       6.438  -7.410 -32.562  1.00 74.75           C  
ATOM    104  CB  LYS A  14       4.418  -7.215 -34.031  1.00 74.75           C  
ATOM    105  O   LYS A  14       6.836  -8.570 -32.594  1.00 74.75           O  
ATOM    106  CG  LYS A  14       3.627  -6.348 -35.000  1.00 74.75           C  
ATOM    107  CD  LYS A  14       2.863  -7.195 -36.000  1.00 74.75           C  
ATOM    108  CE  LYS A  14       1.990  -6.336 -36.906  1.00 74.75           C  
ATOM    109  NZ  LYS A  14       1.145  -7.168 -37.812  1.00 74.75           N  
ATOM    110  N   THR A  15       6.922  -6.547 -31.641  1.00 78.50           N  
ATOM    111  CA  THR A  15       7.422  -6.969 -30.344  1.00 78.50           C  
ATOM    112  C   THR A  15       6.293  -7.551 -29.484  1.00 78.50           C  
ATOM    113  CB  THR A  15       8.078  -5.797 -29.594  1.00 78.50           C  
ATOM    114  O   THR A  15       5.164  -7.055 -29.516  1.00 78.50           O  
ATOM    115  CG2 THR A  15       9.328  -5.312 -30.312  1.00 78.50           C  
ATOM    116  OG1 THR A  15       7.145  -4.715 -29.500  1.00 78.50           O  
ATOM    117  N   PRO A  16       6.594  -8.781 -28.953  1.00 79.38           N  
ATOM    118  CA  PRO A  16       5.566  -9.391 -28.109  1.00 79.38           C  
ATOM    119  C   PRO A  16       5.266  -8.562 -26.859  1.00 79.38           C  
ATOM    120  CB  PRO A  16       6.172 -10.742 -27.734  1.00 79.38           C  
ATOM    121  O   PRO A  16       6.145  -7.852 -26.359  1.00 79.38           O  
ATOM    122  CG  PRO A  16       7.645 -10.562 -27.906  1.00 79.38           C  
ATOM    123  CD  PRO A  16       7.879  -9.469 -28.922  1.00 79.38           C  
ATOM    124  N   SER A  17       3.986  -8.469 -26.562  1.00 81.12           N  
ATOM    125  CA  SER A  17       3.496  -7.750 -25.391  1.00 81.12           C  
ATOM    126  C   SER A  17       3.945  -8.430 -24.094  1.00 81.12           C  
ATOM    127  CB  SER A  17       1.970  -7.652 -25.422  1.00 81.12           C  
ATOM    128  O   SER A  17       4.113  -9.648 -24.062  1.00 81.12           O  
ATOM    129  OG  SER A  17       1.532  -6.945 -26.562  1.00 81.12           O  
ATOM    130  N   PRO A  18       4.344  -7.582 -23.219  1.00 82.25           N  
ATOM    131  CA  PRO A  18       4.723  -8.125 -21.906  1.00 82.25           C  
ATOM    132  C   PRO A  18       3.574  -8.867 -21.219  1.00 82.25           C  
ATOM    133  CB  PRO A  18       5.117  -6.879 -21.109  1.00 82.25           C  
ATOM    134  O   PRO A  18       2.404  -8.586 -21.484  1.00 82.25           O  
ATOM    135  CG  PRO A  18       4.453  -5.742 -21.812  1.00 82.25           C  
ATOM    136  CD  PRO A  18       4.199  -6.156 -23.234  1.00 82.25           C  
ATOM    137  N   LYS A  19       3.951  -9.930 -20.516  1.00 84.81           N  
ATOM    138  CA  LYS A  19       3.016 -10.789 -19.797  1.00 84.81           C  
ATOM    139  C   LYS A  19       2.361 -10.055 -18.641  1.00 84.81           C  
ATOM    140  CB  LYS A  19       3.725 -12.047 -19.297  1.00 84.81           C  
ATOM    141  O   LYS A  19       3.023  -9.297 -17.922  1.00 84.81           O  
ATOM    142  CG  LYS A  19       3.529 -13.273 -20.172  1.00 84.81           C  
ATOM    143  CD  LYS A  19       4.410 -14.430 -19.719  1.00 84.81           C  
ATOM    144  CE  LYS A  19       4.348 -15.594 -20.703  1.00 84.81           C  
ATOM    145  NZ  LYS A  19       5.285 -16.688 -20.312  1.00 84.81           N  
ATOM    146  N   ARG A  20       0.992 -10.102 -18.625  1.00 83.88           N  
ATOM    147  CA  ARG A  20       0.190  -9.492 -17.562  1.00 83.88           C  
ATOM    148  C   ARG A  20       0.356 -10.250 -16.250  1.00 83.88           C  
ATOM    149  CB  ARG A  20      -1.287  -9.453 -17.969  1.00 83.88           C  
ATOM    150  O   ARG A  20       0.481 -11.477 -16.250  1.00 83.88           O  
ATOM    151  CG  ARG A  20      -1.735  -8.117 -18.547  1.00 83.88           C  
ATOM    152  CD  ARG A  20      -3.230  -8.102 -18.828  1.00 83.88           C  
ATOM    153  NE  ARG A  20      -3.502  -7.957 -20.250  1.00 83.88           N  
ATOM    154  NH1 ARG A  20      -5.777  -7.637 -20.000  1.00 83.88           N  
ATOM    155  NH2 ARG A  20      -4.840  -7.617 -22.094  1.00 83.88           N  
ATOM    156  CZ  ARG A  20      -4.707  -7.738 -20.781  1.00 83.88           C  
ATOM    157  N   PRO A  21       0.500  -9.461 -15.250  1.00 83.56           N  
ATOM    158  CA  PRO A  21       0.597 -10.109 -13.938  1.00 83.56           C  
ATOM    159  C   PRO A  21      -0.691 -10.828 -13.539  1.00 83.56           C  
ATOM    160  CB  PRO A  21       0.888  -8.945 -12.992  1.00 83.56           C  
ATOM    161  O   PRO A  21      -1.756 -10.547 -14.094  1.00 83.56           O  
ATOM    162  CG  PRO A  21       0.431  -7.727 -13.727  1.00 83.56           C  
ATOM    163  CD  PRO A  21       0.412  -8.039 -15.195  1.00 83.56           C  
ATOM    164  N   PRO A  22      -0.483 -11.844 -12.734  1.00 83.06           N  
ATOM    165  CA  PRO A  22      -1.654 -12.609 -12.297  1.00 83.06           C  
ATOM    166  C   PRO A  22      -2.613 -11.781 -11.445  1.00 83.06           C  
ATOM    167  CB  PRO A  22      -1.044 -13.750 -11.477  1.00 83.06           C  
ATOM    168  O   PRO A  22      -2.193 -10.820 -10.789  1.00 83.06           O  
ATOM    169  CG  PRO A  22       0.298 -13.242 -11.055  1.00 83.06           C  
ATOM    170  CD  PRO A  22       0.761 -12.227 -12.062  1.00 83.06           C  
ATOM    171  N   THR A  23      -3.910 -12.031 -11.727  1.00 82.94           N  
ATOM    172  CA  THR A  23      -4.984 -11.414 -10.961  1.00 82.94           C  
ATOM    173  C   THR A  23      -5.082 -12.031  -9.570  1.00 82.94           C  
ATOM    174  CB  THR A  23      -6.336 -11.547 -11.680  1.00 82.94           C  
ATOM    175  O   THR A  23      -5.129 -13.258  -9.430  1.00 82.94           O  
ATOM    176  CG2 THR A  23      -7.441 -10.836 -10.914  1.00 82.94           C  
ATOM    177  OG1 THR A  23      -6.234 -10.977 -12.992  1.00 82.94           O  
ATOM    178  N   VAL A  24      -4.672 -11.289  -8.523  1.00 82.50           N  
ATOM    179  CA  VAL A  24      -4.785 -11.711  -7.129  1.00 82.50           C  
ATOM    180  C   VAL A  24      -6.211 -11.484  -6.633  1.00 82.50           C  
ATOM    181  CB  VAL A  24      -3.777 -10.961  -6.227  1.00 82.50           C  
ATOM    182  O   VAL A  24      -6.758 -10.391  -6.781  1.00 82.50           O  
ATOM    183  CG1 VAL A  24      -3.867 -11.469  -4.789  1.00 82.50           C  
ATOM    184  CG2 VAL A  24      -2.357 -11.125  -6.766  1.00 82.50           C  
ATOM    185  N   GLN A  25      -6.980 -12.609  -6.410  1.00 81.31           N  
ATOM    186  CA  GLN A  25      -8.320 -12.562  -5.824  1.00 81.31           C  
ATOM    187  C   GLN A  25      -8.250 -12.320  -4.320  1.00 81.31           C  
ATOM    188  CB  GLN A  25      -9.078 -13.859  -6.113  1.00 81.31           C  
ATOM    189  O   GLN A  25      -7.469 -12.961  -3.615  1.00 81.31           O  
ATOM    190  CG  GLN A  25      -9.430 -14.047  -7.586  1.00 81.31           C  
ATOM    191  CD  GLN A  25     -10.555 -15.039  -7.793  1.00 81.31           C  
ATOM    192  NE2 GLN A  25     -10.906 -15.281  -9.055  1.00 81.31           N  
ATOM    193  OE1 GLN A  25     -11.102 -15.586  -6.832  1.00 81.31           O  
ATOM    194  N   CYS A  26      -8.695 -11.133  -3.857  1.00 77.88           N  
ATOM    195  CA  CYS A  26      -8.789 -10.828  -2.436  1.00 77.88           C  
ATOM    196  C   CYS A  26      -9.969 -11.555  -1.799  1.00 77.88           C  
ATOM    197  CB  CYS A  26      -8.938  -9.320  -2.221  1.00 77.88           C  
ATOM    198  O   CYS A  26     -11.016 -11.727  -2.428  1.00 77.88           O  
ATOM    199  SG  CYS A  26      -7.539  -8.352  -2.826  1.00 77.88           S  
ATOM    200  N   PRO A  27      -9.680 -12.180  -0.665  1.00 80.94           N  
ATOM    201  CA  PRO A  27     -10.781 -12.828   0.057  1.00 80.94           C  
ATOM    202  C   PRO A  27     -11.844 -11.836   0.519  1.00 80.94           C  
ATOM    203  CB  PRO A  27     -10.078 -13.477   1.255  1.00 80.94           C  
ATOM    204  O   PRO A  27     -11.578 -10.633   0.607  1.00 80.94           O  
ATOM    205  CG  PRO A  27      -8.797 -12.719   1.401  1.00 80.94           C  
ATOM    206  CD  PRO A  27      -8.461 -12.094   0.079  1.00 80.94           C  
ATOM    207  N   PRO A  28     -13.109 -12.367   0.531  1.00 78.31           N  
ATOM    208  CA  PRO A  28     -14.203 -11.516   0.997  1.00 78.31           C  
ATOM    209  C   PRO A  28     -14.016 -11.047   2.439  1.00 78.31           C  
ATOM    210  CB  PRO A  28     -15.438 -12.414   0.867  1.00 78.31           C  
ATOM    211  O   PRO A  28     -13.438 -11.773   3.254  1.00 78.31           O  
ATOM    212  CG  PRO A  28     -14.883 -13.805   0.806  1.00 78.31           C  
ATOM    213  CD  PRO A  28     -13.445 -13.727   0.384  1.00 78.31           C  
ATOM    214  N   LEU A  29     -14.148  -9.750   2.645  1.00 75.88           N  
ATOM    215  CA  LEU A  29     -14.094  -9.117   3.957  1.00 75.88           C  
ATOM    216  C   LEU A  29     -15.195  -9.656   4.863  1.00 75.88           C  
ATOM    217  CB  LEU A  29     -14.227  -7.598   3.820  1.00 75.88           C  
ATOM    218  O   LEU A  29     -16.344  -9.820   4.430  1.00 75.88           O  
ATOM    219  CG  LEU A  29     -13.047  -6.871   3.174  1.00 75.88           C  
ATOM    220  CD1 LEU A  29     -13.531  -5.613   2.457  1.00 75.88           C  
ATOM    221  CD2 LEU A  29     -11.992  -6.523   4.219  1.00 75.88           C  
ATOM    222  N   LYS A  30     -14.844 -10.469   5.934  1.00 74.69           N  
ATOM    223  CA  LYS A  30     -15.742 -10.984   6.961  1.00 74.69           C  
ATOM    224  C   LYS A  30     -16.438  -9.844   7.707  1.00 74.69           C  
ATOM    225  CB  LYS A  30     -14.984 -11.875   7.941  1.00 74.69           C  
ATOM    226  O   LYS A  30     -15.789  -8.867   8.094  1.00 74.69           O  
ATOM    227  CG  LYS A  30     -14.508 -13.188   7.348  1.00 74.69           C  
ATOM    228  CD  LYS A  30     -14.000 -14.141   8.422  1.00 74.69           C  
ATOM    229  CE  LYS A  30     -13.477 -15.438   7.820  1.00 74.69           C  
ATOM    230  NZ  LYS A  30     -13.070 -16.406   8.875  1.00 74.69           N  
ATOM    231  N   ARG A  31     -17.734  -9.703   7.547  1.00 71.56           N  
ATOM    232  CA  ARG A  31     -18.609  -8.797   8.273  1.00 71.56           C  
ATOM    233  C   ARG A  31     -18.609  -9.117   9.766  1.00 71.56           C  
ATOM    234  CB  ARG A  31     -20.031  -8.875   7.727  1.00 71.56           C  
ATOM    235  O   ARG A  31     -18.672 -10.289  10.156  1.00 71.56           O  
ATOM    236  CG  ARG A  31     -20.234  -8.086   6.441  1.00 71.56           C  
ATOM    237  CD  ARG A  31     -21.625  -8.320   5.852  1.00 71.56           C  
ATOM    238  NE  ARG A  31     -22.672  -7.840   6.742  1.00 71.56           N  
ATOM    239  NH1 ARG A  31     -24.234  -7.523   5.066  1.00 71.56           N  
ATOM    240  NH2 ARG A  31     -24.781  -7.055   7.246  1.00 71.56           N  
ATOM    241  CZ  ARG A  31     -23.891  -7.473   6.352  1.00 71.56           C  
ATOM    242  N   LYS A  32     -17.984  -8.344  10.609  1.00 73.88           N  
ATOM    243  CA  LYS A  32     -17.984  -8.453  12.062  1.00 73.88           C  
ATOM    244  C   LYS A  32     -19.391  -8.352  12.625  1.00 73.88           C  
ATOM    245  CB  LYS A  32     -17.094  -7.363  12.680  1.00 73.88           C  
ATOM    246  O   LYS A  32     -20.172  -7.496  12.211  1.00 73.88           O  
ATOM    247  CG  LYS A  32     -15.633  -7.434  12.242  1.00 73.88           C  
ATOM    248  CD  LYS A  32     -14.727  -7.828  13.398  1.00 73.88           C  
ATOM    249  CE  LYS A  32     -13.273  -7.914  12.961  1.00 73.88           C  
ATOM    250  NZ  LYS A  32     -12.398  -8.461  14.039  1.00 73.88           N  
ATOM    251  N   GLN A  33     -20.016  -9.445  12.922  1.00 70.81           N  
ATOM    252  CA  GLN A  33     -21.281  -9.562  13.617  1.00 70.81           C  
ATOM    253  C   GLN A  33     -21.281  -8.766  14.922  1.00 70.81           C  
ATOM    254  CB  GLN A  33     -21.609 -11.031  13.898  1.00 70.81           C  
ATOM    255  O   GLN A  33     -20.359  -8.906  15.734  1.00 70.81           O  
ATOM    256  CG  GLN A  33     -22.094 -11.797  12.680  1.00 70.81           C  
ATOM    257  CD  GLN A  33     -22.156 -13.297  12.922  1.00 70.81           C  
ATOM    258  NE2 GLN A  33     -22.125 -14.070  11.844  1.00 70.81           N  
ATOM    259  OE1 GLN A  33     -22.250 -13.750  14.062  1.00 70.81           O  
ATOM    260  N   GLY A  34     -21.484  -7.508  14.891  1.00 71.69           N  
ATOM    261  CA  GLY A  34     -21.734  -6.562  15.969  1.00 71.69           C  
ATOM    262  C   GLY A  34     -22.391  -7.195  17.172  1.00 71.69           C  
ATOM    263  O   GLY A  34     -22.703  -8.383  17.172  1.00 71.69           O  
ATOM    264  N   PRO A  35     -22.250  -6.578  18.359  1.00 74.75           N  
ATOM    265  CA  PRO A  35     -22.672  -7.121  19.656  1.00 74.75           C  
ATOM    266  C   PRO A  35     -24.156  -7.469  19.688  1.00 74.75           C  
ATOM    267  CB  PRO A  35     -22.359  -5.992  20.641  1.00 74.75           C  
ATOM    268  O   PRO A  35     -24.953  -6.895  18.922  1.00 74.75           O  
ATOM    269  CG  PRO A  35     -21.953  -4.836  19.781  1.00 74.75           C  
ATOM    270  CD  PRO A  35     -21.906  -5.301  18.344  1.00 74.75           C  
ATOM    271  N   LYS A  36     -24.531  -8.625  20.219  1.00 72.88           N  
ATOM    272  CA  LYS A  36     -25.875  -9.156  20.359  1.00 72.88           C  
ATOM    273  C   LYS A  36     -26.781  -8.172  21.094  1.00 72.88           C  
ATOM    274  CB  LYS A  36     -25.859 -10.500  21.094  1.00 72.88           C  
ATOM    275  O   LYS A  36     -26.328  -7.473  22.000  1.00 72.88           O  
ATOM    276  CG  LYS A  36     -25.422 -11.672  20.234  1.00 72.88           C  
ATOM    277  CD  LYS A  36     -25.250 -12.938  21.062  1.00 72.88           C  
ATOM    278  CE  LYS A  36     -24.922 -14.141  20.172  1.00 72.88           C  
ATOM    279  NZ  LYS A  36     -24.328 -15.258  20.969  1.00 72.88           N  
ATOM    280  N   PRO A  37     -28.000  -7.973  20.578  1.00 68.81           N  
ATOM    281  CA  PRO A  37     -28.938  -7.066  21.266  1.00 68.81           C  
ATOM    282  C   PRO A  37     -29.344  -7.559  22.641  1.00 68.81           C  
ATOM    283  CB  PRO A  37     -30.141  -7.035  20.312  1.00 68.81           C  
ATOM    284  O   PRO A  37     -29.406  -8.766  22.875  1.00 68.81           O  
ATOM    285  CG  PRO A  37     -29.984  -8.250  19.453  1.00 68.81           C  
ATOM    286  CD  PRO A  37     -28.547  -8.695  19.516  1.00 68.81           C  
ATOM    287  N   ARG A  38     -29.203  -6.715  23.656  1.00 69.00           N  
ATOM    288  CA  ARG A  38     -29.578  -6.891  25.062  1.00 69.00           C  
ATOM    289  C   ARG A  38     -31.094  -6.988  25.203  1.00 69.00           C  
ATOM    290  CB  ARG A  38     -29.047  -5.738  25.906  1.00 69.00           C  
ATOM    291  O   ARG A  38     -31.828  -6.203  24.609  1.00 69.00           O  
ATOM    292  CG  ARG A  38     -28.625  -6.148  27.312  1.00 69.00           C  
ATOM    293  CD  ARG A  38     -28.016  -4.988  28.078  1.00 69.00           C  
ATOM    294  NE  ARG A  38     -27.672  -5.371  29.453  1.00 69.00           N  
ATOM    295  NH1 ARG A  38     -25.953  -3.834  29.672  1.00 69.00           N  
ATOM    296  NH2 ARG A  38     -26.469  -5.238  31.406  1.00 69.00           N  
ATOM    297  CZ  ARG A  38     -26.703  -4.812  30.172  1.00 69.00           C  
ATOM    298  N   VAL A  39     -31.703  -8.125  25.531  1.00 66.25           N  
ATOM    299  CA  VAL A  39     -33.125  -8.383  25.828  1.00 66.25           C  
ATOM    300  C   VAL A  39     -33.500  -7.680  27.125  1.00 66.25           C  
ATOM    301  CB  VAL A  39     -33.406  -9.898  25.922  1.00 66.25           C  
ATOM    302  O   VAL A  39     -32.844  -7.820  28.141  1.00 66.25           O  
ATOM    303  CG1 VAL A  39     -34.906 -10.172  25.734  1.00 66.25           C  
ATOM    304  CG2 VAL A  39     -32.594 -10.664  24.891  1.00 66.25           C  
ATOM    305  N   HIS A  40     -34.375  -6.551  27.062  1.00 58.88           N  
ATOM    306  CA  HIS A  40     -35.000  -5.809  28.156  1.00 58.88           C  
ATOM    307  C   HIS A  40     -36.344  -6.414  28.547  1.00 58.88           C  
ATOM    308  CB  HIS A  40     -35.156  -4.340  27.781  1.00 58.88           C  
ATOM    309  O   HIS A  40     -37.156  -6.727  27.688  1.00 58.88           O  
ATOM    310  CG  HIS A  40     -33.906  -3.561  27.781  1.00 58.88           C  
ATOM    311  CD2 HIS A  40     -33.000  -3.307  26.797  1.00 58.88           C  
ATOM    312  ND1 HIS A  40     -33.406  -2.939  28.906  1.00 58.88           N  
ATOM    313  CE1 HIS A  40     -32.250  -2.334  28.609  1.00 58.88           C  
ATOM    314  NE2 HIS A  40     -32.000  -2.541  27.328  1.00 58.88           N  
ATOM    315  N   TRP A  41     -36.469  -7.289  29.547  1.00 53.19           N  
ATOM    316  CA  TRP A  41     -37.688  -7.762  30.203  1.00 53.19           C  
ATOM    317  C   TRP A  41     -38.625  -6.602  30.547  1.00 53.19           C  
ATOM    318  CB  TRP A  41     -37.344  -8.547  31.469  1.00 53.19           C  
ATOM    319  O   TRP A  41     -38.188  -5.586  31.094  1.00 53.19           O  
ATOM    320  CG  TRP A  41     -36.594  -9.820  31.219  1.00 53.19           C  
ATOM    321  CD1 TRP A  41     -35.250  -9.938  30.922  1.00 53.19           C  
ATOM    322  CD2 TRP A  41     -37.125 -11.148  31.203  1.00 53.19           C  
ATOM    323  CE2 TRP A  41     -36.062 -12.023  30.922  1.00 53.19           C  
ATOM    324  CE3 TRP A  41     -38.406 -11.680  31.422  1.00 53.19           C  
ATOM    325  NE1 TRP A  41     -34.938 -11.258  30.750  1.00 53.19           N  
ATOM    326  CH2 TRP A  41     -37.469 -13.906  31.047  1.00 53.19           C  
ATOM    327  CZ2 TRP A  41     -36.219 -13.406  30.844  1.00 53.19           C  
ATOM    328  CZ3 TRP A  41     -38.562 -13.062  31.344  1.00 53.19           C  
ATOM    329  N   ALA A  42     -39.594  -6.215  29.766  1.00 50.53           N  
ATOM    330  CA  ALA A  42     -40.781  -5.359  29.797  1.00 50.53           C  
ATOM    331  C   ALA A  42     -41.469  -5.434  31.156  1.00 50.53           C  
ATOM    332  CB  ALA A  42     -41.750  -5.750  28.688  1.00 50.53           C  
ATOM    333  O   ALA A  42     -41.812  -6.523  31.641  1.00 50.53           O  
ATOM    334  N   ASP A  43     -41.156  -4.703  32.188  1.00 53.16           N  
ATOM    335  CA  ASP A  43     -42.031  -4.176  33.219  1.00 53.16           C  
ATOM    336  C   ASP A  43     -43.094  -3.246  32.625  1.00 53.16           C  
ATOM    337  CB  ASP A  43     -41.250  -3.438  34.312  1.00 53.16           C  
ATOM    338  O   ASP A  43     -42.750  -2.279  31.938  1.00 53.16           O  
ATOM    339  CG  ASP A  43     -41.781  -3.631  35.688  1.00 53.16           C  
ATOM    340  OD1 ASP A  43     -42.656  -2.846  36.125  1.00 53.16           O  
ATOM    341  OD2 ASP A  43     -41.344  -4.574  36.375  1.00 53.16           O  
ATOM    342  N   GLU A  44     -44.219  -3.678  32.094  1.00 48.97           N  
ATOM    343  CA  GLU A  44     -45.375  -2.928  31.609  1.00 48.97           C  
ATOM    344  C   GLU A  44     -46.156  -2.291  32.750  1.00 48.97           C  
ATOM    345  CB  GLU A  44     -46.312  -3.836  30.781  1.00 48.97           C  
ATOM    346  O   GLU A  44     -46.812  -2.990  33.531  1.00 48.97           O  
ATOM    347  CG  GLU A  44     -45.781  -4.109  29.375  1.00 48.97           C  
ATOM    348  CD  GLU A  44     -46.719  -5.012  28.578  1.00 48.97           C  
ATOM    349  OE1 GLU A  44     -46.469  -5.184  27.359  1.00 48.97           O  
ATOM    350  OE2 GLU A  44     -47.688  -5.555  29.172  1.00 48.97           O  
ATOM    351  N   GLY A  45     -45.688  -1.282  33.375  1.00 47.47           N  
ATOM    352  CA  GLY A  45     -46.406  -0.221  34.062  1.00 47.47           C  
ATOM    353  C   GLY A  45     -46.281   1.126  33.375  1.00 47.47           C  
ATOM    354  O   GLY A  45     -45.219   1.463  32.844  1.00 47.47           O  
ATOM    355  N   GLN A  46     -47.188   1.477  32.531  1.00 51.03           N  
ATOM    356  CA  GLN A  46     -47.844   2.766  32.375  1.00 51.03           C  
ATOM    357  C   GLN A  46     -46.844   3.898  32.250  1.00 51.03           C  
ATOM    358  CB  GLN A  46     -48.781   3.023  33.562  1.00 51.03           C  
ATOM    359  O   GLN A  46     -45.969   4.070  33.125  1.00 51.03           O  
ATOM    360  CG  GLN A  46     -50.031   3.811  33.188  1.00 51.03           C  
ATOM    361  CD  GLN A  46     -51.312   3.186  33.750  1.00 51.03           C  
ATOM    362  NE2 GLN A  46     -52.219   2.830  32.875  1.00 51.03           N  
ATOM    363  OE1 GLN A  46     -51.438   3.023  34.969  1.00 51.03           O  
ATOM    364  N   GLY A  47     -46.562   4.426  31.000  1.00 45.34           N  
ATOM    365  CA  GLY A  47     -46.438   5.875  30.969  1.00 45.34           C  
ATOM    366  C   GLY A  47     -45.625   6.367  29.781  1.00 45.34           C  
ATOM    367  O   GLY A  47     -44.656   5.715  29.359  1.00 45.34           O  
ATOM    368  N   HIS A  48     -46.312   6.906  28.797  1.00 45.56           N  
ATOM    369  CA  HIS A  48     -46.312   8.266  28.266  1.00 45.56           C  
ATOM    370  C   HIS A  48     -45.719   8.312  26.859  1.00 45.56           C  
ATOM    371  CB  HIS A  48     -45.531   9.203  29.203  1.00 45.56           C  
ATOM    372  O   HIS A  48     -44.688   7.668  26.594  1.00 45.56           O  
ATOM    373  CG  HIS A  48     -46.188   9.383  30.531  1.00 45.56           C  
ATOM    374  CD2 HIS A  48     -45.781   9.008  31.781  1.00 45.56           C  
ATOM    375  ND1 HIS A  48     -47.375  10.016  30.703  1.00 45.56           N  
ATOM    376  CE1 HIS A  48     -47.719  10.023  31.984  1.00 45.56           C  
ATOM    377  NE2 HIS A  48     -46.750   9.422  32.656  1.00 45.56           N  
ATOM    378  N   GLN A  49     -46.531   8.398  25.797  1.00 56.75           N  
ATOM    379  CA  GLN A  49     -46.406   9.336  24.688  1.00 56.75           C  
ATOM    380  C   GLN A  49     -45.062  10.078  24.750  1.00 56.75           C  
ATOM    381  CB  GLN A  49     -47.562  10.328  24.688  1.00 56.75           C  
ATOM    382  O   GLN A  49     -44.719  10.664  25.781  1.00 56.75           O  
ATOM    383  CG  GLN A  49     -48.844   9.797  24.031  1.00 56.75           C  
ATOM    384  CD  GLN A  49     -49.812  10.891  23.688  1.00 56.75           C  
ATOM    385  NE2 GLN A  49     -51.062  10.508  23.453  1.00 56.75           N  
ATOM    386  OE1 GLN A  49     -49.469  12.070  23.609  1.00 56.75           O  
ATOM    387  N   GLY A  50     -43.906   9.688  23.953  1.00 47.34           N  
ATOM    388  CA  GLY A  50     -42.875  10.695  23.766  1.00 47.34           C  
ATOM    389  C   GLY A  50     -42.000  10.422  22.547  1.00 47.34           C  
ATOM    390  O   GLY A  50     -41.688   9.266  22.266  1.00 47.34           O  
ATOM    391  N   CYS A  51     -42.344  10.859  21.281  1.00 49.84           N  
ATOM    392  CA  CYS A  51     -41.625  11.766  20.375  1.00 49.84           C  
ATOM    393  C   CYS A  51     -40.438  11.070  19.719  1.00 49.84           C  
ATOM    394  CB  CYS A  51     -41.156  13.008  21.125  1.00 49.84           C  
ATOM    395  O   CYS A  51     -39.719  10.336  20.375  1.00 49.84           O  
ATOM    396  SG  CYS A  51     -42.500  13.914  21.953  1.00 49.84           S  
ATOM    397  N   ASN A  52     -40.531  10.414  18.500  1.00 55.44           N  
ATOM    398  CA  ASN A  52     -39.438  10.320  17.531  1.00 55.44           C  
ATOM    399  C   ASN A  52     -38.375  11.367  17.781  1.00 55.44           C  
ATOM    400  CB  ASN A  52     -40.000  10.469  16.109  1.00 55.44           C  
ATOM    401  O   ASN A  52     -38.594  12.562  17.578  1.00 55.44           O  
ATOM    402  CG  ASN A  52     -40.781   9.250  15.656  1.00 55.44           C  
ATOM    403  ND2 ASN A  52     -42.062   9.430  15.414  1.00 55.44           N  
ATOM    404  OD1 ASN A  52     -40.219   8.156  15.531  1.00 55.44           O  
ATOM    405  N   GLU A  53     -37.656  11.344  18.859  1.00 55.38           N  
ATOM    406  CA  GLU A  53     -36.469  12.156  19.141  1.00 55.38           C  
ATOM    407  C   GLU A  53     -35.188  11.492  18.641  1.00 55.38           C  
ATOM    408  CB  GLU A  53     -36.375  12.438  20.641  1.00 55.38           C  
ATOM    409  O   GLU A  53     -34.938  10.336  18.984  1.00 55.38           O  
ATOM    410  CG  GLU A  53     -36.938  13.789  21.062  1.00 55.38           C  
ATOM    411  CD  GLU A  53     -37.219  13.883  22.562  1.00 55.38           C  
ATOM    412  OE1 GLU A  53     -37.562  14.984  23.031  1.00 55.38           O  
ATOM    413  OE2 GLU A  53     -37.062  12.852  23.250  1.00 55.38           O  
ATOM    414  N   GLY A  54     -34.750  11.672  17.328  1.00 53.91           N  
ATOM    415  CA  GLY A  54     -33.562  12.469  17.078  1.00 53.91           C  
ATOM    416  C   GLY A  54     -32.531  11.750  16.203  1.00 53.91           C  
ATOM    417  O   GLY A  54     -31.922  10.773  16.641  1.00 53.91           O  
ATOM    418  N   ARG A  55     -32.750  11.469  14.977  1.00 60.97           N  
ATOM    419  CA  ARG A  55     -31.625  11.422  14.062  1.00 60.97           C  
ATOM    420  C   ARG A  55     -30.734  12.648  14.227  1.00 60.97           C  
ATOM    421  CB  ARG A  55     -32.094  11.312  12.609  1.00 60.97           C  
ATOM    422  O   ARG A  55     -31.219  13.781  14.148  1.00 60.97           O  
ATOM    423  CG  ARG A  55     -32.406   9.891  12.164  1.00 60.97           C  
ATOM    424  CD  ARG A  55     -32.688   9.820  10.672  1.00 60.97           C  
ATOM    425  NE  ARG A  55     -33.156   8.500  10.273  1.00 60.97           N  
ATOM    426  NH1 ARG A  55     -31.219   7.902   9.195  1.00 60.97           N  
ATOM    427  NH2 ARG A  55     -32.969   6.438   9.281  1.00 60.97           N  
ATOM    428  CZ  ARG A  55     -32.469   7.613   9.586  1.00 60.97           C  
ATOM    429  N   GLN A  56     -29.953  12.750  15.250  1.00 61.59           N  
ATOM    430  CA  GLN A  56     -28.953  13.797  15.383  1.00 61.59           C  
ATOM    431  C   GLN A  56     -28.219  14.031  14.070  1.00 61.59           C  
ATOM    432  CB  GLN A  56     -27.953  13.438  16.484  1.00 61.59           C  
ATOM    433  O   GLN A  56     -27.703  13.094  13.461  1.00 61.59           O  
ATOM    434  CG  GLN A  56     -28.547  13.383  17.875  1.00 61.59           C  
ATOM    435  CD  GLN A  56     -27.500  13.297  18.969  1.00 61.59           C  
ATOM    436  NE2 GLN A  56     -27.641  14.148  19.984  1.00 61.59           N  
ATOM    437  OE1 GLN A  56     -26.594  12.477  18.906  1.00 61.59           O  
ATOM    438  N   SER A  57     -28.766  14.742  13.125  1.00 64.12           N  
ATOM    439  CA  SER A  57     -28.203  15.461  11.984  1.00 64.12           C  
ATOM    440  C   SER A  57     -26.797  15.977  12.305  1.00 64.12           C  
ATOM    441  CB  SER A  57     -29.094  16.625  11.570  1.00 64.12           C  
ATOM    442  O   SER A  57     -26.594  16.594  13.359  1.00 64.12           O  
ATOM    443  OG  SER A  57     -28.516  17.375  10.523  1.00 64.12           O  
ATOM    444  N   ASN A  58     -25.750  15.273  11.914  1.00 63.06           N  
ATOM    445  CA  ASN A  58     -24.344  15.633  11.758  1.00 63.06           C  
ATOM    446  C   ASN A  58     -24.188  17.047  11.211  1.00 63.06           C  
ATOM    447  CB  ASN A  58     -23.625  14.625  10.852  1.00 63.06           C  
ATOM    448  O   ASN A  58     -23.125  17.406  10.688  1.00 63.06           O  
ATOM    449  CG  ASN A  58     -23.062  13.453  11.617  1.00 63.06           C  
ATOM    450  ND2 ASN A  58     -22.938  12.305  10.953  1.00 63.06           N  
ATOM    451  OD1 ASN A  58     -22.719  13.570  12.797  1.00 63.06           O  
ATOM    452  N   GLU A  59     -25.156  17.875  11.312  1.00 64.31           N  
ATOM    453  CA  GLU A  59     -25.125  19.188  10.664  1.00 64.31           C  
ATOM    454  C   GLU A  59     -24.344  20.188  11.508  1.00 64.31           C  
ATOM    455  CB  GLU A  59     -26.547  19.703  10.422  1.00 64.31           C  
ATOM    456  O   GLU A  59     -23.812  21.156  10.977  1.00 64.31           O  
ATOM    457  CG  GLU A  59     -27.062  19.406   9.016  1.00 64.31           C  
ATOM    458  CD  GLU A  59     -28.578  19.578   8.891  1.00 64.31           C  
ATOM    459  OE1 GLU A  59     -29.062  19.891   7.785  1.00 64.31           O  
ATOM    460  OE2 GLU A  59     -29.281  19.375   9.914  1.00 64.31           O  
ATOM    461  N   ASN A  60     -23.828  19.766  12.703  1.00 66.75           N  
ATOM    462  CA  ASN A  60     -23.031  20.703  13.500  1.00 66.75           C  
ATOM    463  C   ASN A  60     -21.656  20.125  13.828  1.00 66.75           C  
ATOM    464  CB  ASN A  60     -23.781  21.062  14.781  1.00 66.75           C  
ATOM    465  O   ASN A  60     -20.984  20.625  14.734  1.00 66.75           O  
ATOM    466  CG  ASN A  60     -24.953  22.000  14.531  1.00 66.75           C  
ATOM    467  ND2 ASN A  60     -26.062  21.766  15.219  1.00 66.75           N  
ATOM    468  OD1 ASN A  60     -24.844  22.938  13.734  1.00 66.75           O  
ATOM    469  N   ARG A  61     -21.234  19.078  13.117  1.00 69.50           N  
ATOM    470  CA  ARG A  61     -19.891  18.562  13.367  1.00 69.50           C  
ATOM    471  C   ARG A  61     -18.844  19.375  12.617  1.00 69.50           C  
ATOM    472  CB  ARG A  61     -19.797  17.094  12.953  1.00 69.50           C  
ATOM    473  O   ARG A  61     -19.031  19.719  11.445  1.00 69.50           O  
ATOM    474  CG  ARG A  61     -18.578  16.375  13.516  1.00 69.50           C  
ATOM    475  CD  ARG A  61     -18.594  14.891  13.156  1.00 69.50           C  
ATOM    476  NE  ARG A  61     -17.484  14.172  13.797  1.00 69.50           N  
ATOM    477  NH1 ARG A  61     -17.141  12.719  12.031  1.00 69.50           N  
ATOM    478  NH2 ARG A  61     -15.836  12.586  13.914  1.00 69.50           N  
ATOM    479  CZ  ARG A  61     -16.828  13.164  13.250  1.00 69.50           C  
ATOM    480  N   PRO A  62     -18.000  20.000  13.375  1.00 76.00           N  
ATOM    481  CA  PRO A  62     -16.906  20.719  12.711  1.00 76.00           C  
ATOM    482  C   PRO A  62     -16.094  19.828  11.773  1.00 76.00           C  
ATOM    483  CB  PRO A  62     -16.047  21.203  13.883  1.00 76.00           C  
ATOM    484  O   PRO A  62     -16.078  18.609  11.938  1.00 76.00           O  
ATOM    485  CG  PRO A  62     -16.438  20.328  15.031  1.00 76.00           C  
ATOM    486  CD  PRO A  62     -17.797  19.750  14.750  1.00 76.00           C  
ATOM    487  N   PRO A  63     -15.742  20.375  10.609  1.00 74.56           N  
ATOM    488  CA  PRO A  63     -14.922  19.594   9.688  1.00 74.56           C  
ATOM    489  C   PRO A  63     -13.641  19.078  10.336  1.00 74.56           C  
ATOM    490  CB  PRO A  63     -14.609  20.594   8.562  1.00 74.56           C  
ATOM    491  O   PRO A  63     -13.094  19.719  11.227  1.00 74.56           O  
ATOM    492  CG  PRO A  63     -14.906  21.938   9.148  1.00 74.56           C  
ATOM    493  CD  PRO A  63     -15.766  21.750  10.367  1.00 74.56           C  
ATOM    494  N   ARG A  64     -13.406  17.797  10.234  1.00 71.44           N  
ATOM    495  CA  ARG A  64     -12.164  17.156  10.648  1.00 71.44           C  
ATOM    496  C   ARG A  64     -10.953  17.891  10.094  1.00 71.44           C  
ATOM    497  CB  ARG A  64     -12.141  15.688  10.195  1.00 71.44           C  
ATOM    498  O   ARG A  64     -10.977  18.359   8.953  1.00 71.44           O  
ATOM    499  CG  ARG A  64     -12.352  14.695  11.328  1.00 71.44           C  
ATOM    500  CD  ARG A  64     -12.336  13.258  10.820  1.00 71.44           C  
ATOM    501  NE  ARG A  64     -12.195  12.297  11.914  1.00 71.44           N  
ATOM    502  NH1 ARG A  64     -14.258  11.320  11.602  1.00 71.44           N  
ATOM    503  NH2 ARG A  64     -12.875  10.578  13.273  1.00 71.44           N  
ATOM    504  CZ  ARG A  64     -13.109  11.406  12.258  1.00 71.44           C  
ATOM    505  N   THR A  65     -10.180  18.484  10.961  1.00 72.88           N  
ATOM    506  CA  THR A  65      -8.930  19.141  10.578  1.00 72.88           C  
ATOM    507  C   THR A  65      -7.918  18.125  10.062  1.00 72.88           C  
ATOM    508  CB  THR A  65      -8.328  19.922  11.758  1.00 72.88           C  
ATOM    509  O   THR A  65      -7.871  16.984  10.547  1.00 72.88           O  
ATOM    510  CG2 THR A  65      -9.094  21.219  12.016  1.00 72.88           C  
ATOM    511  OG1 THR A  65      -8.367  19.109  12.938  1.00 72.88           O  
ATOM    512  N   LYS A  66      -7.527  18.266   8.805  1.00 73.19           N  
ATOM    513  CA  LYS A  66      -6.449  17.516   8.180  1.00 73.19           C  
ATOM    514  C   LYS A  66      -5.164  17.609   9.000  1.00 73.19           C  
ATOM    515  CB  LYS A  66      -6.199  18.016   6.754  1.00 73.19           C  
ATOM    516  O   LYS A  66      -4.820  18.672   9.500  1.00 73.19           O  
ATOM    517  CG  LYS A  66      -7.375  17.812   5.812  1.00 73.19           C  
ATOM    518  CD  LYS A  66      -7.027  18.234   4.387  1.00 73.19           C  
ATOM    519  CE  LYS A  66      -8.211  18.047   3.445  1.00 73.19           C  
ATOM    520  NZ  LYS A  66      -7.879  18.484   2.053  1.00 73.19           N  
ATOM    521  N   ARG A  67      -4.797  16.516   9.672  1.00 70.19           N  
ATOM    522  CA  ARG A  67      -3.525  16.375  10.375  1.00 70.19           C  
ATOM    523  C   ARG A  67      -2.359  16.797   9.484  1.00 70.19           C  
ATOM    524  CB  ARG A  67      -3.328  14.938  10.859  1.00 70.19           C  
ATOM    525  O   ARG A  67      -2.225  16.297   8.359  1.00 70.19           O  
ATOM    526  CG  ARG A  67      -3.891  14.672  12.242  1.00 70.19           C  
ATOM    527  CD  ARG A  67      -3.719  13.211  12.656  1.00 70.19           C  
ATOM    528  NE  ARG A  67      -3.021  13.094  13.930  1.00 70.19           N  
ATOM    529  NH1 ARG A  67      -3.662  10.906  14.305  1.00 70.19           N  
ATOM    530  NH2 ARG A  67      -2.346  12.000  15.836  1.00 70.19           N  
ATOM    531  CZ  ARG A  67      -3.012  12.000  14.688  1.00 70.19           C  
ATOM    532  N   ILE A  68      -1.872  18.016   9.617  1.00 72.69           N  
ATOM    533  CA  ILE A  68      -0.684  18.516   8.938  1.00 72.69           C  
ATOM    534  C   ILE A  68       0.551  17.766   9.430  1.00 72.69           C  
ATOM    535  CB  ILE A  68      -0.513  20.031   9.148  1.00 72.69           C  
ATOM    536  O   ILE A  68       0.769  17.656  10.641  1.00 72.69           O  
ATOM    537  CG1 ILE A  68      -1.770  20.781   8.688  1.00 72.69           C  
ATOM    538  CG2 ILE A  68       0.729  20.547   8.414  1.00 72.69           C  
ATOM    539  CD1 ILE A  68      -1.782  22.266   9.062  1.00 72.69           C  
ATOM    540  N   LEU A  69       1.024  16.844   8.641  1.00 67.00           N  
ATOM    541  CA  LEU A  69       2.297  16.188   8.906  1.00 67.00           C  
ATOM    542  C   LEU A  69       3.418  17.203   9.062  1.00 67.00           C  
ATOM    543  CB  LEU A  69       2.639  15.203   7.781  1.00 67.00           C  
ATOM    544  O   LEU A  69       3.570  18.094   8.234  1.00 67.00           O  
ATOM    545  CG  LEU A  69       1.876  13.883   7.777  1.00 67.00           C  
ATOM    546  CD1 LEU A  69       1.258  13.625   6.406  1.00 67.00           C  
ATOM    547  CD2 LEU A  69       2.799  12.734   8.180  1.00 67.00           C  
ATOM    548  N   LEU A  70       3.746  17.578  10.281  1.00 72.69           N  
ATOM    549  CA  LEU A  70       4.875  18.422  10.641  1.00 72.69           C  
ATOM    550  C   LEU A  70       6.148  17.969   9.938  1.00 72.69           C  
ATOM    551  CB  LEU A  70       5.090  18.422  12.156  1.00 72.69           C  
ATOM    552  O   LEU A  70       6.324  16.781   9.680  1.00 72.69           O  
ATOM    553  CG  LEU A  70       4.059  19.188  12.992  1.00 72.69           C  
ATOM    554  CD1 LEU A  70       3.518  18.297  14.109  1.00 72.69           C  
ATOM    555  CD2 LEU A  70       4.672  20.453  13.562  1.00 72.69           C  
ATOM    556  N   PRO A  71       6.883  18.906   9.281  1.00 58.34           N  
ATOM    557  CA  PRO A  71       8.188  18.609   8.688  1.00 58.34           C  
ATOM    558  C   PRO A  71       9.156  17.969   9.672  1.00 58.34           C  
ATOM    559  CB  PRO A  71       8.695  19.984   8.242  1.00 58.34           C  
ATOM    560  O   PRO A  71       9.305  18.453  10.797  1.00 58.34           O  
ATOM    561  CG  PRO A  71       7.617  20.938   8.641  1.00 58.34           C  
ATOM    562  CD  PRO A  71       6.547  20.172   9.367  1.00 58.34           C  
ATOM    563  N   GLY A  72       8.906  16.688   9.984  1.00 58.94           N  
ATOM    564  CA  GLY A  72       9.812  15.898  10.805  1.00 58.94           C  
ATOM    565  C   GLY A  72       9.305  14.492  11.062  1.00 58.94           C  
ATOM    566  O   GLY A  72      10.000  13.680  11.680  1.00 58.94           O  
ATOM    567  N   THR A  73       8.031  14.281  10.742  1.00 60.06           N  
ATOM    568  CA  THR A  73       7.449  12.961  10.930  1.00 60.06           C  
ATOM    569  C   THR A  73       7.816  12.039   9.766  1.00 60.06           C  
ATOM    570  CB  THR A  73       5.914  13.047  11.055  1.00 60.06           C  
ATOM    571  O   THR A  73       7.699  10.820   9.875  1.00 60.06           O  
ATOM    572  CG2 THR A  73       5.508  13.797  12.320  1.00 60.06           C  
ATOM    573  OG1 THR A  73       5.383  13.719   9.914  1.00 60.06           O  
ATOM    574  N   SER A  74       8.219  12.695   8.633  1.00 61.12           N  
ATOM    575  CA  SER A  74       8.617  11.906   7.469  1.00 61.12           C  
ATOM    576  C   SER A  74       9.969  11.242   7.680  1.00 61.12           C  
ATOM    577  CB  SER A  74       8.656  12.789   6.219  1.00 61.12           C  
ATOM    578  O   SER A  74      10.195  10.117   7.242  1.00 61.12           O  
ATOM    579  OG  SER A  74       9.055  12.031   5.086  1.00 61.12           O  
ATOM    580  N   ASP A  75      10.797  11.969   8.477  1.00 62.59           N  
ATOM    581  CA  ASP A  75      12.156  11.477   8.703  1.00 62.59           C  
ATOM    582  C   ASP A  75      12.156  10.273   9.641  1.00 62.59           C  
ATOM    583  CB  ASP A  75      13.039  12.594   9.273  1.00 62.59           C  
ATOM    584  O   ASP A  75      12.945   9.344   9.461  1.00 62.59           O  
ATOM    585  CG  ASP A  75      13.516  13.570   8.211  1.00 62.59           C  
ATOM    586  OD1 ASP A  75      13.336  13.297   7.008  1.00 62.59           O  
ATOM    587  OD2 ASP A  75      14.070  14.625   8.594  1.00 62.59           O  
ATOM    588  N   ARG A  76      11.234  10.352  10.594  1.00 63.69           N  
ATOM    589  CA  ARG A  76      11.102   9.266  11.555  1.00 63.69           C  
ATOM    590  C   ARG A  76      10.516   8.016  10.898  1.00 63.69           C  
ATOM    591  CB  ARG A  76      10.227   9.688  12.742  1.00 63.69           C  
ATOM    592  O   ARG A  76      10.922   6.898  11.203  1.00 63.69           O  
ATOM    593  CG  ARG A  76      10.469   8.883  14.008  1.00 63.69           C  
ATOM    594  CD  ARG A  76       9.641   9.406  15.172  1.00 63.69           C  
ATOM    595  NE  ARG A  76       9.789   8.562  16.359  1.00 63.69           N  
ATOM    596  NH1 ARG A  76       8.320   9.781  17.656  1.00 63.69           N  
ATOM    597  NH2 ARG A  76       9.367   7.938  18.531  1.00 63.69           N  
ATOM    598  CZ  ARG A  76       9.156   8.766  17.516  1.00 63.69           C  
ATOM    599  N   LEU A  77       9.578   8.242  10.008  1.00 67.94           N  
ATOM    600  CA  LEU A  77       8.969   7.141   9.273  1.00 67.94           C  
ATOM    601  C   LEU A  77       9.969   6.512   8.305  1.00 67.94           C  
ATOM    602  CB  LEU A  77       7.734   7.629   8.508  1.00 67.94           C  
ATOM    603  O   LEU A  77       9.992   5.293   8.141  1.00 67.94           O  
ATOM    604  CG  LEU A  77       6.516   7.996   9.359  1.00 67.94           C  
ATOM    605  CD1 LEU A  77       5.430   8.617   8.477  1.00 67.94           C  
ATOM    606  CD2 LEU A  77       5.984   6.770  10.086  1.00 67.94           C  
ATOM    607  N   LEU A  78      10.805   7.352   7.691  1.00 71.19           N  
ATOM    608  CA  LEU A  78      11.852   6.871   6.805  1.00 71.19           C  
ATOM    609  C   LEU A  78      12.906   6.086   7.582  1.00 71.19           C  
ATOM    610  CB  LEU A  78      12.516   8.039   6.070  1.00 71.19           C  
ATOM    611  O   LEU A  78      13.398   5.059   7.105  1.00 71.19           O  
ATOM    612  CG  LEU A  78      11.664   8.750   5.016  1.00 71.19           C  
ATOM    613  CD1 LEU A  78      12.383   9.984   4.492  1.00 71.19           C  
ATOM    614  CD2 LEU A  78      11.320   7.793   3.877  1.00 71.19           C  
ATOM    615  N   GLN A  79      13.234   6.551   8.750  1.00 71.06           N  
ATOM    616  CA  GLN A  79      14.203   5.871   9.609  1.00 71.06           C  
ATOM    617  C   GLN A  79      13.680   4.508  10.055  1.00 71.06           C  
ATOM    618  CB  GLN A  79      14.523   6.730  10.836  1.00 71.06           C  
ATOM    619  O   GLN A  79      14.438   3.541  10.133  1.00 71.06           O  
ATOM    620  CG  GLN A  79      15.523   7.844  10.555  1.00 71.06           C  
ATOM    621  CD  GLN A  79      15.719   8.766  11.742  1.00 71.06           C  
ATOM    622  NE2 GLN A  79      15.414  10.047  11.555  1.00 71.06           N  
ATOM    623  OE1 GLN A  79      16.141   8.336  12.812  1.00 71.06           O  
ATOM    624  N   ARG A  80      12.398   4.500  10.352  1.00 72.62           N  
ATOM    625  CA  ARG A  80      11.773   3.254  10.781  1.00 72.62           C  
ATOM    626  C   ARG A  80      11.742   2.238   9.641  1.00 72.62           C  
ATOM    627  CB  ARG A  80      10.352   3.516  11.289  1.00 72.62           C  
ATOM    628  O   ARG A  80      12.016   1.056   9.852  1.00 72.62           O  
ATOM    629  CG  ARG A  80       9.734   2.328  12.008  1.00 72.62           C  
ATOM    630  CD  ARG A  80       8.344   2.660  12.547  1.00 72.62           C  
ATOM    631  NE  ARG A  80       7.719   1.500  13.180  1.00 72.62           N  
ATOM    632  NH1 ARG A  80       5.656   2.502  13.453  1.00 72.62           N  
ATOM    633  NH2 ARG A  80       5.992   0.345  14.156  1.00 72.62           N  
ATOM    634  CZ  ARG A  80       6.457   1.451  13.594  1.00 72.62           C  
ATOM    635  N   THR A  81      11.516   2.754   8.484  1.00 77.88           N  
ATOM    636  CA  THR A  81      11.453   1.894   7.305  1.00 77.88           C  
ATOM    637  C   THR A  81      12.836   1.340   6.973  1.00 77.88           C  
ATOM    638  CB  THR A  81      10.891   2.650   6.086  1.00 77.88           C  
ATOM    639  O   THR A  81      12.977   0.159   6.645  1.00 77.88           O  
ATOM    640  CG2 THR A  81      10.672   1.707   4.910  1.00 77.88           C  
ATOM    641  OG1 THR A  81       9.648   3.256   6.441  1.00 77.88           O  
ATOM    642  N   LEU A  82      13.820   2.148   7.090  1.00 75.69           N  
ATOM    643  CA  LEU A  82      15.188   1.729   6.828  1.00 75.69           C  
ATOM    644  C   LEU A  82      15.641   0.689   7.852  1.00 75.69           C  
ATOM    645  CB  LEU A  82      16.141   2.934   6.859  1.00 75.69           C  
ATOM    646  O   LEU A  82      16.281  -0.300   7.492  1.00 75.69           O  
ATOM    647  CG  LEU A  82      16.094   3.855   5.641  1.00 75.69           C  
ATOM    648  CD1 LEU A  82      16.984   5.074   5.867  1.00 75.69           C  
ATOM    649  CD2 LEU A  82      16.516   3.104   4.383  1.00 75.69           C  
ATOM    650  N   ASP A  83      15.281   0.887   9.055  1.00 77.88           N  
ATOM    651  CA  ASP A  83      15.617  -0.026  10.141  1.00 77.88           C  
ATOM    652  C   ASP A  83      14.961  -1.390   9.938  1.00 77.88           C  
ATOM    653  CB  ASP A  83      15.188   0.565  11.484  1.00 77.88           C  
ATOM    654  O   ASP A  83      15.586  -2.426  10.172  1.00 77.88           O  
ATOM    655  CG  ASP A  83      16.188   1.563  12.039  1.00 77.88           C  
ATOM    656  OD1 ASP A  83      17.312   1.658  11.508  1.00 77.88           O  
ATOM    657  OD2 ASP A  83      15.852   2.260  13.023  1.00 77.88           O  
ATOM    658  N   GLU A  84      13.852  -1.375   9.484  1.00 81.12           N  
ATOM    659  CA  GLU A  84      13.102  -2.602   9.227  1.00 81.12           C  
ATOM    660  C   GLU A  84      13.680  -3.371   8.047  1.00 81.12           C  
ATOM    661  CB  GLU A  84      11.625  -2.283   8.969  1.00 81.12           C  
ATOM    662  O   GLU A  84      13.789  -4.598   8.094  1.00 81.12           O  
ATOM    663  CG  GLU A  84      10.703  -3.492   9.078  1.00 81.12           C  
ATOM    664  CD  GLU A  84      10.555  -4.000  10.500  1.00 81.12           C  
ATOM    665  OE1 GLU A  84      10.320  -5.219  10.688  1.00 81.12           O  
ATOM    666  OE2 GLU A  84      10.664  -3.178  11.438  1.00 81.12           O  
ATOM    667  N   GLU A  85      14.070  -2.639   7.082  1.00 80.44           N  
ATOM    668  CA  GLU A  85      14.695  -3.242   5.906  1.00 80.44           C  
ATOM    669  C   GLU A  85      16.031  -3.875   6.258  1.00 80.44           C  
ATOM    670  CB  GLU A  85      14.875  -2.199   4.801  1.00 80.44           C  
ATOM    671  O   GLU A  85      16.359  -4.961   5.777  1.00 80.44           O  
ATOM    672  CG  GLU A  85      13.570  -1.755   4.152  1.00 80.44           C  
ATOM    673  CD  GLU A  85      12.898  -2.852   3.344  1.00 80.44           C  
ATOM    674  OE1 GLU A  85      11.695  -3.115   3.562  1.00 80.44           O  
ATOM    675  OE2 GLU A  85      13.586  -3.455   2.486  1.00 80.44           O  
ATOM    676  N   LEU A  86      16.734  -3.240   7.086  1.00 81.44           N  
ATOM    677  CA  LEU A  86      18.016  -3.756   7.543  1.00 81.44           C  
ATOM    678  C   LEU A  86      17.828  -5.016   8.383  1.00 81.44           C  
ATOM    679  CB  LEU A  86      18.766  -2.695   8.359  1.00 81.44           C  
ATOM    680  O   LEU A  86      18.625  -5.957   8.273  1.00 81.44           O  
ATOM    681  CG  LEU A  86      19.359  -1.530   7.574  1.00 81.44           C  
ATOM    682  CD1 LEU A  86      20.047  -0.545   8.516  1.00 81.44           C  
ATOM    683  CD2 LEU A  86      20.344  -2.043   6.527  1.00 81.44           C  
ATOM    684  N   ARG A  87      16.875  -5.031   9.156  1.00 77.75           N  
ATOM    685  CA  ARG A  87      16.547  -6.195   9.977  1.00 77.75           C  
ATOM    686  C   ARG A  87      16.156  -7.387   9.102  1.00 77.75           C  
ATOM    687  CB  ARG A  87      15.406  -5.871  10.945  1.00 77.75           C  
ATOM    688  O   ARG A  87      16.531  -8.523   9.398  1.00 77.75           O  
ATOM    689  CG  ARG A  87      15.281  -6.859  12.094  1.00 77.75           C  
ATOM    690  CD  ARG A  87      14.219  -6.426  13.094  1.00 77.75           C  
ATOM    691  NE  ARG A  87      13.945  -7.465  14.078  1.00 77.75           N  
ATOM    692  NH1 ARG A  87      12.367  -6.250  15.242  1.00 77.75           N  
ATOM    693  NH2 ARG A  87      12.914  -8.367  15.922  1.00 77.75           N  
ATOM    694  CZ  ARG A  87      13.078  -7.359  15.078  1.00 77.75           C  
ATOM    695  N   ARG A  88      15.469  -7.133   8.117  1.00 77.19           N  
ATOM    696  CA  ARG A  88      15.039  -8.172   7.188  1.00 77.19           C  
ATOM    697  C   ARG A  88      16.219  -8.750   6.426  1.00 77.19           C  
ATOM    698  CB  ARG A  88      14.008  -7.609   6.199  1.00 77.19           C  
ATOM    699  O   ARG A  88      16.266  -9.953   6.148  1.00 77.19           O  
ATOM    700  CG  ARG A  88      12.641  -7.359   6.812  1.00 77.19           C  
ATOM    701  CD  ARG A  88      11.633  -6.871   5.777  1.00 77.19           C  
ATOM    702  NE  ARG A  88      10.320  -6.641   6.367  1.00 77.19           N  
ATOM    703  NH1 ARG A  88       9.305  -6.035   4.379  1.00 77.19           N  
ATOM    704  NH2 ARG A  88       8.094  -6.070   6.324  1.00 77.19           N  
ATOM    705  CZ  ARG A  88       9.242  -6.250   5.691  1.00 77.19           C  
ATOM    706  N   LEU A  89      17.078  -7.867   6.074  1.00 76.69           N  
ATOM    707  CA  LEU A  89      18.297  -8.289   5.387  1.00 76.69           C  
ATOM    708  C   LEU A  89      19.172  -9.141   6.305  1.00 76.69           C  
ATOM    709  CB  LEU A  89      19.094  -7.074   4.895  1.00 76.69           C  
ATOM    710  O   LEU A  89      19.781 -10.117   5.859  1.00 76.69           O  
ATOM    711  CG  LEU A  89      20.219  -7.352   3.896  1.00 76.69           C  
ATOM    712  CD1 LEU A  89      19.641  -7.816   2.564  1.00 76.69           C  
ATOM    713  CD2 LEU A  89      21.078  -6.113   3.707  1.00 76.69           C  
ATOM    714  N   GLU A  90      19.203  -8.727   7.527  1.00 73.00           N  
ATOM    715  CA  GLU A  90      19.953  -9.469   8.539  1.00 73.00           C  
ATOM    716  C   GLU A  90      19.375 -10.859   8.758  1.00 73.00           C  
ATOM    717  CB  GLU A  90      19.984  -8.695   9.859  1.00 73.00           C  
ATOM    718  O   GLU A  90      20.109 -11.820   8.984  1.00 73.00           O  
ATOM    719  CG  GLU A  90      20.938  -9.289  10.898  1.00 73.00           C  
ATOM    720  CD  GLU A  90      21.172  -8.367  12.078  1.00 73.00           C  
ATOM    721  OE1 GLU A  90      22.094  -8.648  12.891  1.00 73.00           O  
ATOM    722  OE2 GLU A  90      20.438  -7.359  12.203  1.00 73.00           O  
ATOM    723  N   GLU A  91      18.125 -10.992   8.656  1.00 74.75           N  
ATOM    724  CA  GLU A  91      17.422 -12.242   8.898  1.00 74.75           C  
ATOM    725  C   GLU A  91      17.594 -13.211   7.730  1.00 74.75           C  
ATOM    726  CB  GLU A  91      15.938 -11.977   9.156  1.00 74.75           C  
ATOM    727  O   GLU A  91      17.562 -14.430   7.914  1.00 74.75           O  
ATOM    728  CG  GLU A  91      15.664 -11.234  10.453  1.00 74.75           C  
ATOM    729  CD  GLU A  91      14.180 -10.977  10.695  1.00 74.75           C  
ATOM    730  OE1 GLU A  91      13.828 -10.445  11.773  1.00 74.75           O  
ATOM    731  OE2 GLU A  91      13.375 -11.312   9.805  1.00 74.75           O  
ATOM    732  N   HIS A  92      17.938 -12.648   6.562  1.00 66.38           N  
ATOM    733  CA  HIS A  92      18.000 -13.477   5.359  1.00 66.38           C  
ATOM    734  C   HIS A  92      19.438 -13.805   4.984  1.00 66.38           C  
ATOM    735  CB  HIS A  92      17.297 -12.773   4.195  1.00 66.38           C  
ATOM    736  O   HIS A  92      19.688 -14.531   4.016  1.00 66.38           O  
ATOM    737  CG  HIS A  92      15.820 -12.672   4.359  1.00 66.38           C  
ATOM    738  CD2 HIS A  92      14.820 -13.477   3.924  1.00 66.38           C  
ATOM    739  ND1 HIS A  92      15.219 -11.641   5.039  1.00 66.38           N  
ATOM    740  CE1 HIS A  92      13.906 -11.812   5.020  1.00 66.38           C  
ATOM    741  NE2 HIS A  92      13.633 -12.914   4.348  1.00 66.38           N  
ATOM    742  N   LEU A  93      20.422 -13.352   5.805  1.00 67.06           N  
ATOM    743  CA  LEU A  93      21.812 -13.750   5.555  1.00 67.06           C  
ATOM    744  C   LEU A  93      22.172 -14.984   6.371  1.00 67.06           C  
ATOM    745  CB  LEU A  93      22.766 -12.602   5.891  1.00 67.06           C  
ATOM    746  O   LEU A  93      21.812 -15.086   7.551  1.00 67.06           O  
ATOM    747  CG  LEU A  93      22.953 -11.539   4.809  1.00 67.06           C  
ATOM    748  CD1 LEU A  93      22.797 -10.141   5.410  1.00 67.06           C  
ATOM    749  CD2 LEU A  93      24.297 -11.688   4.133  1.00 67.06           C  
ATOM    750  N   PRO A  94      22.406 -16.094   5.758  1.00 57.56           N  
ATOM    751  CA  PRO A  94      22.891 -17.266   6.496  1.00 57.56           C  
ATOM    752  C   PRO A  94      24.281 -17.047   7.098  1.00 57.56           C  
ATOM    753  CB  PRO A  94      22.922 -18.359   5.434  1.00 57.56           C  
ATOM    754  O   PRO A  94      25.188 -16.609   6.398  1.00 57.56           O  
ATOM    755  CG  PRO A  94      23.094 -17.641   4.141  1.00 57.56           C  
ATOM    756  CD  PRO A  94      22.828 -16.172   4.371  1.00 57.56           C  
ATOM    757  N   GLY A  95      24.297 -16.281   8.289  1.00 62.84           N  
ATOM    758  CA  GLY A  95      25.500 -16.234   9.094  1.00 62.84           C  
ATOM    759  C   GLY A  95      25.750 -14.875   9.727  1.00 62.84           C  
ATOM    760  O   GLY A  95      26.016 -13.898   9.031  1.00 62.84           O  
ATOM    761  N   GLY A  96      24.797 -14.250  10.453  1.00 56.62           N  
ATOM    762  CA  GLY A  96      24.828 -13.289  11.547  1.00 56.62           C  
ATOM    763  C   GLY A  96      26.156 -12.570  11.672  1.00 56.62           C  
ATOM    764  O   GLY A  96      27.219 -13.133  11.359  1.00 56.62           O  
ATOM    765  N   ILE A  97      26.391 -11.266  11.250  1.00 60.47           N  
ATOM    766  CA  ILE A  97      27.531 -10.375  11.438  1.00 60.47           C  
ATOM    767  C   ILE A  97      28.031 -10.477  12.883  1.00 60.47           C  
ATOM    768  CB  ILE A  97      27.156  -8.914  11.102  1.00 60.47           C  
ATOM    769  O   ILE A  97      27.344 -10.047  13.812  1.00 60.47           O  
ATOM    770  CG1 ILE A  97      25.797  -8.555  11.711  1.00 60.47           C  
ATOM    771  CG2 ILE A  97      27.156  -8.688   9.586  1.00 60.47           C  
ATOM    772  CD1 ILE A  97      25.562  -7.059  11.867  1.00 60.47           C  
ATOM    773  N   ASP A  98      28.250 -11.617  13.445  1.00 58.44           N  
ATOM    774  CA  ASP A  98      29.078 -11.773  14.641  1.00 58.44           C  
ATOM    775  C   ASP A  98      30.531 -11.422  14.359  1.00 58.44           C  
ATOM    776  CB  ASP A  98      28.969 -13.203  15.180  1.00 58.44           C  
ATOM    777  O   ASP A  98      31.438 -11.922  15.031  1.00 58.44           O  
ATOM    778  CG  ASP A  98      27.625 -13.492  15.836  1.00 58.44           C  
ATOM    779  OD1 ASP A  98      26.922 -12.539  16.219  1.00 58.44           O  
ATOM    780  OD2 ASP A  98      27.281 -14.688  15.961  1.00 58.44           O  
ATOM    781  N   GLY A  99      30.859 -10.477  13.703  1.00 53.97           N  
ATOM    782  CA  GLY A  99      32.281 -10.242  13.672  1.00 53.97           C  
ATOM    783  C   GLY A  99      32.656  -8.766  13.664  1.00 53.97           C  
ATOM    784  O   GLY A  99      33.812  -8.406  13.414  1.00 53.97           O  
ATOM    785  N   PHE A 100      31.922  -7.895  14.195  1.00 56.09           N  
ATOM    786  CA  PHE A 100      32.531  -6.578  14.281  1.00 56.09           C  
ATOM    787  C   PHE A 100      32.594  -6.098  15.727  1.00 56.09           C  
ATOM    788  CB  PHE A 100      31.781  -5.562  13.422  1.00 56.09           C  
ATOM    789  O   PHE A 100      32.594  -4.895  15.992  1.00 56.09           O  
ATOM    790  CG  PHE A 100      32.281  -5.492  12.000  1.00 56.09           C  
ATOM    791  CD1 PHE A 100      33.312  -4.648  11.648  1.00 56.09           C  
ATOM    792  CD2 PHE A 100      31.672  -6.273  11.016  1.00 56.09           C  
ATOM    793  CE1 PHE A 100      33.750  -4.582  10.328  1.00 56.09           C  
ATOM    794  CE2 PHE A 100      32.125  -6.211   9.695  1.00 56.09           C  
ATOM    795  CZ  PHE A 100      33.156  -5.363   9.359  1.00 56.09           C  
ATOM    796  N   ALA A 101      32.594  -6.922  16.734  1.00 52.47           N  
ATOM    797  CA  ALA A 101      32.906  -6.348  18.047  1.00 52.47           C  
ATOM    798  C   ALA A 101      34.188  -6.945  18.609  1.00 52.47           C  
ATOM    799  CB  ALA A 101      31.734  -6.570  19.016  1.00 52.47           C  
ATOM    800  O   ALA A 101      34.125  -7.777  19.531  1.00 52.47           O  
ATOM    801  N   SER A 102      35.281  -7.098  17.875  1.00 52.03           N  
ATOM    802  CA  SER A 102      36.531  -7.125  18.641  1.00 52.03           C  
ATOM    803  C   SER A 102      37.625  -6.328  17.922  1.00 52.03           C  
ATOM    804  CB  SER A 102      37.000  -8.570  18.844  1.00 52.03           C  
ATOM    805  O   SER A 102      37.938  -6.590  16.766  1.00 52.03           O  
ATOM    806  OG  SER A 102      36.188  -9.219  19.812  1.00 52.03           O  
ATOM    807  N   LEU A 103      37.688  -5.039  18.062  1.00 44.12           N  
ATOM    808  CA  LEU A 103      39.000  -4.406  18.141  1.00 44.12           C  
ATOM    809  C   LEU A 103      39.062  -3.430  19.312  1.00 44.12           C  
ATOM    810  CB  LEU A 103      39.312  -3.678  16.828  1.00 44.12           C  
ATOM    811  O   LEU A 103      38.125  -2.641  19.516  1.00 44.12           O  
ATOM    812  CG  LEU A 103      39.750  -4.555  15.656  1.00 44.12           C  
ATOM    813  CD1 LEU A 103      39.531  -3.818  14.344  1.00 44.12           C  
ATOM    814  CD2 LEU A 103      41.219  -4.969  15.812  1.00 44.12           C  
TER     815      LEU A 103                                                      
ENDMDL                                                                          
END                                                                             
