# Supplementary material for: The full transcription map of cottontail rabbit papillomavirus in tumor tissues
Source: PLoS Pathog. 2024 Oct 25;20(10):e1012649. doi: 10.1371/journal.ppat.1012649 (PMC11540226; doi:10.1371/journal.ppat.1012649)
Supplement: S1 Data — (ZIP) [file ppat.1012649.s019.zip › S1_Data/CRPV_E2.pdb]

ATOM      1  N   MET A   1     -29.916  -0.137  21.564  1.00 70.56           N  
ATOM      2  H   MET A   1     -30.053  -1.121  21.746  1.00 70.56           H  
ATOM      3  H2  MET A   1     -29.026   0.150  21.947  1.00 70.56           H  
ATOM      4  H3  MET A   1     -30.648   0.392  22.017  1.00 70.56           H  
ATOM      5  CA  MET A   1     -29.932   0.115  20.108  1.00 70.56           C  
ATOM      6  HA  MET A   1     -29.114  -0.444  19.652  1.00 70.56           H  
ATOM      7  C   MET A   1     -29.605   1.565  19.820  1.00 70.56           C  
ATOM      8  CB  MET A   1     -31.235  -0.333  19.429  1.00 70.56           C  
ATOM      9  HB2 MET A   1     -32.097   0.003  20.004  1.00 70.56           H  
ATOM     10  HB3 MET A   1     -31.292   0.110  18.434  1.00 70.56           H  
ATOM     11  O   MET A   1     -28.532   1.808  19.303  1.00 70.56           O  
ATOM     12  CG  MET A   1     -31.269  -1.859  19.284  1.00 70.56           C  
ATOM     13  HG2 MET A   1     -32.153  -2.138  18.711  1.00 70.56           H  
ATOM     14  HG3 MET A   1     -31.363  -2.303  20.275  1.00 70.56           H  
ATOM     15  SD  MET A   1     -29.805  -2.573  18.482  1.00 70.56           S  
ATOM     16  CE  MET A   1     -30.004  -1.945  16.787  1.00 70.56           C  
ATOM     17  HE1 MET A   1     -30.939  -2.310  16.362  1.00 70.56           H  
ATOM     18  HE2 MET A   1     -29.174  -2.288  16.169  1.00 70.56           H  
ATOM     19  HE3 MET A   1     -30.005  -0.855  16.785  1.00 70.56           H  
ATOM     20  N   GLU A   2     -30.452   2.504  20.233  1.00 79.62           N  
ATOM     21  H   GLU A   2     -31.369   2.254  20.575  1.00 79.62           H  
ATOM     22  CA  GLU A   2     -30.260   3.958  20.081  1.00 79.62           C  
ATOM     23  HA  GLU A   2     -30.414   4.248  19.041  1.00 79.62           H  
ATOM     24  C   GLU A   2     -28.856   4.453  20.488  1.00 79.62           C  
ATOM     25  CB  GLU A   2     -31.378   4.570  20.921  1.00 79.62           C  
ATOM     26  HB2 GLU A   2     -31.208   4.306  21.964  1.00 79.62           H  
ATOM     27  HB3 GLU A   2     -32.311   4.105  20.603  1.00 79.62           H  
ATOM     28  O   GLU A   2     -28.107   4.917  19.640  1.00 79.62           O  
ATOM     29  CG  GLU A   2     -31.551   6.082  20.806  1.00 79.62           C  
ATOM     30  HG2 GLU A   2     -31.597   6.353  19.751  1.00 79.62           H  
ATOM     31  HG3 GLU A   2     -30.689   6.568  21.261  1.00 79.62           H  
ATOM     32  CD  GLU A   2     -32.841   6.515  21.520  1.00 79.62           C  
ATOM     33  OE1 GLU A   2     -33.356   7.593  21.166  1.00 79.62           O  
ATOM     34  OE2 GLU A   2     -33.300   5.744  22.398  1.00 79.62           O  
ATOM     35  N   ALA A   3     -28.407   4.179  21.719  1.00 89.19           N  
ATOM     36  H   ALA A   3     -29.093   3.941  22.421  1.00 89.19           H  
ATOM     37  CA  ALA A   3     -27.048   4.510  22.183  1.00 89.19           C  
ATOM     38  HA  ALA A   3     -26.888   5.572  21.994  1.00 89.19           H  
ATOM     39  C   ALA A   3     -25.886   3.758  21.476  1.00 89.19           C  
ATOM     40  CB  ALA A   3     -27.009   4.295  23.702  1.00 89.19           C  
ATOM     41  HB1 ALA A   3     -27.790   4.889  24.177  1.00 89.19           H  
ATOM     42  HB2 ALA A   3     -27.150   3.241  23.940  1.00 89.19           H  
ATOM     43  HB3 ALA A   3     -26.047   4.627  24.092  1.00 89.19           H  
ATOM     44  O   ALA A   3     -24.724   3.944  21.835  1.00 89.19           O  
ATOM     45  N   LEU A   4     -26.176   2.875  20.508  1.00 90.88           N  
ATOM     46  H   LEU A   4     -27.141   2.837  20.214  1.00 90.88           H  
ATOM     47  CA  LEU A   4     -25.187   2.335  19.566  1.00 90.88           C  
ATOM     48  HA  LEU A   4     -24.183   2.525  19.945  1.00 90.88           H  
ATOM     49  C   LEU A   4     -25.252   3.055  18.214  1.00 90.88           C  
ATOM     50  CB  LEU A   4     -25.342   0.812  19.368  1.00 90.88           C  
ATOM     51  HB2 LEU A   4     -24.666   0.505  18.571  1.00 90.88           H  
ATOM     52  HB3 LEU A   4     -26.355   0.604  19.023  1.00 90.88           H  
ATOM     53  O   LEU A   4     -24.187   3.264  17.645  1.00 90.88           O  
ATOM     54  CG  LEU A   4     -25.049  -0.060  20.599  1.00 90.88           C  
ATOM     55  HG  LEU A   4     -25.669   0.270  21.433  1.00 90.88           H  
ATOM     56  CD1 LEU A   4     -25.404  -1.517  20.288  1.00 90.88           C  
ATOM     57 HD11 LEU A   4     -25.243  -2.135  21.171  1.00 90.88           H  
ATOM     58 HD12 LEU A   4     -26.449  -1.592  19.984  1.00 90.88           H  
ATOM     59 HD13 LEU A   4     -24.778  -1.884  19.475  1.00 90.88           H  
ATOM     60  CD2 LEU A   4     -23.578  -0.020  21.020  1.00 90.88           C  
ATOM     61 HD21 LEU A   4     -22.947  -0.362  20.199  1.00 90.88           H  
ATOM     62 HD22 LEU A   4     -23.299   0.998  21.292  1.00 90.88           H  
ATOM     63 HD23 LEU A   4     -23.422  -0.666  21.884  1.00 90.88           H  
ATOM     64  N   SER A   5     -26.436   3.459  17.719  1.00 91.31           N  
ATOM     65  H   SER A   5     -27.275   3.374  18.276  1.00 91.31           H  
ATOM     66  CA  SER A   5     -26.497   4.292  16.508  1.00 91.31           C  
ATOM     67  HA  SER A   5     -25.866   3.822  15.754  1.00 91.31           H  
ATOM     68  C   SER A   5     -25.864   5.640  16.797  1.00 91.31           C  
ATOM     69  CB  SER A   5     -27.887   4.424  15.867  1.00 91.31           C  
ATOM     70  HB2 SER A   5     -28.455   3.509  16.036  1.00 91.31           H  
ATOM     71  HB3 SER A   5     -27.753   4.551  14.792  1.00 91.31           H  
ATOM     72  O   SER A   5     -24.883   5.939  16.152  1.00 91.31           O  
ATOM     73  OG  SER A   5     -28.621   5.533  16.335  1.00 91.31           O  
ATOM     74  HG  SER A   5     -28.258   6.307  15.897  1.00 91.31           H  
ATOM     75  N   GLN A   6     -26.247   6.339  17.873  1.00 92.56           N  
ATOM     76  H   GLN A   6     -27.084   6.031  18.348  1.00 92.56           H  
ATOM     77  CA  GLN A   6     -25.672   7.640  18.255  1.00 92.56           C  
ATOM     78  HA  GLN A   6     -25.976   8.391  17.526  1.00 92.56           H  
ATOM     79  C   GLN A   6     -24.130   7.641  18.305  1.00 92.56           C  
ATOM     80  CB  GLN A   6     -26.217   8.025  19.641  1.00 92.56           C  
ATOM     81  HB2 GLN A   6     -26.037   7.193  20.322  1.00 92.56           H  
ATOM     82  HB3 GLN A   6     -25.669   8.891  20.011  1.00 92.56           H  
ATOM     83  O   GLN A   6     -23.499   8.665  18.070  1.00 92.56           O  
ATOM     84  CG  GLN A   6     -27.715   8.377  19.634  1.00 92.56           C  
ATOM     85  HG2 GLN A   6     -28.281   7.603  19.115  1.00 92.56           H  
ATOM     86  HG3 GLN A   6     -27.853   9.311  19.091  1.00 92.56           H  
ATOM     87  CD  GLN A   6     -28.303   8.523  21.038  1.00 92.56           C  
ATOM     88  NE2 GLN A   6     -29.490   9.075  21.159  1.00 92.56           N  
ATOM     89 HE21 GLN A   6     -30.000   9.389  20.346  1.00 92.56           H  
ATOM     90 HE22 GLN A   6     -29.891   9.126  22.084  1.00 92.56           H  
ATOM     91  OE1 GLN A   6     -27.740   8.104  22.041  1.00 92.56           O  
ATOM     92  N   ARG A   7     -23.508   6.487  18.594  1.00 94.25           N  
ATOM     93  H   ARG A   7     -24.099   5.672  18.675  1.00 94.25           H  
ATOM     94  CA  ARG A   7     -22.048   6.299  18.550  1.00 94.25           C  
ATOM     95  HA  ARG A   7     -21.562   7.218  18.877  1.00 94.25           H  
ATOM     96  C   ARG A   7     -21.502   6.041  17.145  1.00 94.25           C  
ATOM     97  CB  ARG A   7     -21.636   5.150  19.475  1.00 94.25           C  
ATOM     98  HB2 ARG A   7     -22.204   4.257  19.215  1.00 94.25           H  
ATOM     99  HB3 ARG A   7     -20.578   4.940  19.321  1.00 94.25           H  
ATOM    100  O   ARG A   7     -20.393   6.472  16.869  1.00 94.25           O  
ATOM    101  CG  ARG A   7     -21.854   5.495  20.950  1.00 94.25           C  
ATOM    102  HG2 ARG A   7     -21.228   6.346  21.219  1.00 94.25           H  
ATOM    103  HG3 ARG A   7     -22.899   5.752  21.123  1.00 94.25           H  
ATOM    104  CD  ARG A   7     -21.477   4.284  21.803  1.00 94.25           C  
ATOM    105  HD2 ARG A   7     -20.429   4.045  21.623  1.00 94.25           H  
ATOM    106  HD3 ARG A   7     -22.096   3.439  21.501  1.00 94.25           H  
ATOM    107  NE  ARG A   7     -21.690   4.559  23.233  1.00 94.25           N  
ATOM    108  HE  ARG A   7     -22.162   5.426  23.445  1.00 94.25           H  
ATOM    109  NH1 ARG A   7     -20.813   2.605  24.047  1.00 94.25           N  
ATOM    110 HH11 ARG A   7     -20.534   2.029  24.828  1.00 94.25           H  
ATOM    111 HH12 ARG A   7     -20.629   2.327  23.094  1.00 94.25           H  
ATOM    112  NH2 ARG A   7     -21.586   4.150  25.466  1.00 94.25           N  
ATOM    113 HH21 ARG A   7     -21.313   3.570  26.246  1.00 94.25           H  
ATOM    114 HH22 ARG A   7     -21.989   5.060  25.634  1.00 94.25           H  
ATOM    115  CZ  ARG A   7     -21.366   3.772  24.239  1.00 94.25           C  
ATOM    116  N   LEU A   8     -22.231   5.326  16.289  1.00 95.12           N  
ATOM    117  H   LEU A   8     -23.173   5.086  16.562  1.00 95.12           H  
ATOM    118  CA  LEU A   8     -21.897   5.189  14.870  1.00 95.12           C  
ATOM    119  HA  LEU A   8     -20.843   4.922  14.789  1.00 95.12           H  
ATOM    120  C   LEU A   8     -22.085   6.527  14.150  1.00 95.12           C  
ATOM    121  CB  LEU A   8     -22.759   4.082  14.225  1.00 95.12           C  
ATOM    122  HB2 LEU A   8     -22.605   3.143  14.758  1.00 95.12           H  
ATOM    123  HB3 LEU A   8     -23.810   4.355  14.318  1.00 95.12           H  
ATOM    124  O   LEU A   8     -21.154   6.991  13.508  1.00 95.12           O  
ATOM    125  CG  LEU A   8     -22.448   3.874  12.729  1.00 95.12           C  
ATOM    126  HG  LEU A   8     -22.569   4.815  12.193  1.00 95.12           H  
ATOM    127  CD1 LEU A   8     -21.025   3.355  12.520  1.00 95.12           C  
ATOM    128 HD11 LEU A   8     -20.312   4.124  12.820  1.00 95.12           H  
ATOM    129 HD12 LEU A   8     -20.854   2.443  13.092  1.00 95.12           H  
ATOM    130 HD13 LEU A   8     -20.861   3.159  11.461  1.00 95.12           H  
ATOM    131  CD2 LEU A   8     -23.400   2.856  12.101  1.00 95.12           C  
ATOM    132 HD21 LEU A   8     -23.210   1.858  12.496  1.00 95.12           H  
ATOM    133 HD22 LEU A   8     -24.430   3.158  12.288  1.00 95.12           H  
ATOM    134 HD23 LEU A   8     -23.232   2.854  11.024  1.00 95.12           H  
ATOM    135  N   ASP A   9     -23.251   7.144  14.330  1.00 94.81           N  
ATOM    136  H   ASP A   9     -23.966   6.639  14.835  1.00 94.81           H  
ATOM    137  CA  ASP A   9     -23.669   8.428  13.778  1.00 94.81           C  
ATOM    138  HA  ASP A   9     -23.727   8.339  12.693  1.00 94.81           H  
ATOM    139  C   ASP A   9     -22.602   9.499  14.109  1.00 94.81           C  
ATOM    140  CB  ASP A   9     -25.094   8.767  14.309  1.00 94.81           C  
ATOM    141  HB2 ASP A   9     -25.439   9.671  13.808  1.00 94.81           H  
ATOM    142  HB3 ASP A   9     -25.013   8.994  15.372  1.00 94.81           H  
ATOM    143  O   ASP A   9     -22.015  10.082  13.203  1.00 94.81           O  
ATOM    144  CG  ASP A   9     -26.179   7.664  14.133  1.00 94.81           C  
ATOM    145  OD1 ASP A   9     -26.091   6.852  13.186  1.00 94.81           O  
ATOM    146  OD2 ASP A   9     -27.091   7.553  15.000  1.00 94.81           O  
ATOM    147  N   SER A  10     -22.197   9.626  15.383  1.00 95.62           N  
ATOM    148  H   SER A  10     -22.732   9.149  16.095  1.00 95.62           H  
ATOM    149  CA  SER A  10     -21.101  10.515  15.820  1.00 95.62           C  
ATOM    150  HA  SER A  10     -21.350  11.531  15.517  1.00 95.62           H  
ATOM    151  C   SER A  10     -19.722  10.185  15.216  1.00 95.62           C  
ATOM    152  CB  SER A  10     -21.031  10.481  17.353  1.00 95.62           C  
ATOM    153  HB2 SER A  10     -21.914  10.978  17.755  1.00 95.62           H  
ATOM    154  HB3 SER A  10     -21.035   9.443  17.685  1.00 95.62           H  
ATOM    155  O   SER A  10     -18.966  11.102  14.901  1.00 95.62           O  
ATOM    156  OG  SER A  10     -19.870  11.097  17.876  1.00 95.62           O  
ATOM    157  HG  SER A  10     -19.595  11.791  17.272  1.00 95.62           H  
ATOM    158  N   ILE A  11     -19.369   8.906  15.023  1.00 96.44           N  
ATOM    159  H   ILE A  11     -20.037   8.183  15.250  1.00 96.44           H  
ATOM    160  CA  ILE A  11     -18.109   8.525  14.348  1.00 96.44           C  
ATOM    161  HA  ILE A  11     -17.295   9.109  14.778  1.00 96.44           H  
ATOM    162  C   ILE A  11     -18.161   8.890  12.857  1.00 96.44           C  
ATOM    163  CB  ILE A  11     -17.798   7.021  14.569  1.00 96.44           C  
ATOM    164  HB  ILE A  11     -18.708   6.452  14.381  1.00 96.44           H  
ATOM    165  O   ILE A  11     -17.147   9.290  12.286  1.00 96.44           O  
ATOM    166  CG1 ILE A  11     -17.346   6.770  16.026  1.00 96.44           C  
ATOM    167 HG12 ILE A  11     -17.985   7.331  16.707  1.00 96.44           H  
ATOM    168 HG13 ILE A  11     -16.330   7.141  16.160  1.00 96.44           H  
ATOM    169  CG2 ILE A  11     -16.709   6.498  13.609  1.00 96.44           C  
ATOM    170 HG21 ILE A  11     -17.076   6.511  12.583  1.00 96.44           H  
ATOM    171 HG22 ILE A  11     -16.437   5.469  13.842  1.00 96.44           H  
ATOM    172 HG23 ILE A  11     -15.820   7.127  13.669  1.00 96.44           H  
ATOM    173  CD1 ILE A  11     -17.404   5.290  16.438  1.00 96.44           C  
ATOM    174 HD11 ILE A  11     -17.171   5.203  17.500  1.00 96.44           H  
ATOM    175 HD12 ILE A  11     -18.402   4.889  16.260  1.00 96.44           H  
ATOM    176 HD13 ILE A  11     -16.683   4.701  15.871  1.00 96.44           H  
ATOM    177  N   GLN A  12     -19.327   8.757  12.223  1.00 95.62           N  
ATOM    178  H   GLN A  12     -20.127   8.439  12.750  1.00 95.62           H  
ATOM    179  CA  GLN A  12     -19.533   9.079  10.812  1.00 95.62           C  
ATOM    180  HA  GLN A  12     -18.664   8.731  10.253  1.00 95.62           H  
ATOM    181  C   GLN A  12     -19.588  10.600  10.577  1.00 95.62           C  
ATOM    182  CB  GLN A  12     -20.755   8.299  10.282  1.00 95.62           C  
ATOM    183  HB2 GLN A  12     -20.997   8.656   9.281  1.00 95.62           H  
ATOM    184  HB3 GLN A  12     -21.616   8.463  10.931  1.00 95.62           H  
ATOM    185  O   GLN A  12     -19.053  11.062   9.573  1.00 95.62           O  
ATOM    186  CG  GLN A  12     -20.426   6.791  10.203  1.00 95.62           C  
ATOM    187  HG2 GLN A  12     -20.177   6.408  11.192  1.00 95.62           H  
ATOM    188  HG3 GLN A  12     -19.541   6.668   9.579  1.00 95.62           H  
ATOM    189  CD  GLN A  12     -21.530   5.907   9.622  1.00 95.62           C  
ATOM    190  NE2 GLN A  12     -21.188   4.749   9.096  1.00 95.62           N  
ATOM    191 HE21 GLN A  12     -21.902   4.261   8.576  1.00 95.62           H  
ATOM    192 HE22 GLN A  12     -20.222   4.454   9.080  1.00 95.62           H  
ATOM    193  OE1 GLN A  12     -22.717   6.194   9.626  1.00 95.62           O  
ATOM    194  N   GLU A  13     -20.098  11.385  11.531  1.00 96.38           N  
ATOM    195  H   GLU A  13     -20.617  10.948  12.280  1.00 96.38           H  
ATOM    196  CA  GLU A  13     -19.963  12.851  11.568  1.00 96.38           C  
ATOM    197  HA  GLU A  13     -20.317  13.270  10.626  1.00 96.38           H  
ATOM    198  C   GLU A  13     -18.497  13.298  11.737  1.00 96.38           C  
ATOM    199  CB  GLU A  13     -20.822  13.428  12.708  1.00 96.38           C  
ATOM    200  HB2 GLU A  13     -20.616  12.865  13.619  1.00 96.38           H  
ATOM    201  HB3 GLU A  13     -20.529  14.465  12.875  1.00 96.38           H  
ATOM    202  O   GLU A  13     -18.034  14.167  10.996  1.00 96.38           O  
ATOM    203  CG  GLU A  13     -22.332  13.400  12.411  1.00 96.38           C  
ATOM    204  HG2 GLU A  13     -22.618  12.397  12.097  1.00 96.38           H  
ATOM    205  HG3 GLU A  13     -22.529  14.073  11.577  1.00 96.38           H  
ATOM    206  CD  GLU A  13     -23.203  13.814  13.615  1.00 96.38           C  
ATOM    207  OE1 GLU A  13     -24.446  13.755  13.471  1.00 96.38           O  
ATOM    208  OE2 GLU A  13     -22.644  14.181  14.676  1.00 96.38           O  
ATOM    209  N   GLU A  14     -17.724  12.683  12.648  1.00 97.12           N  
ATOM    210  H   GLU A  14     -18.154  12.026  13.283  1.00 97.12           H  
ATOM    211  CA  GLU A  14     -16.281  12.962  12.772  1.00 97.12           C  
ATOM    212  HA  GLU A  14     -16.144  14.029  12.948  1.00 97.12           H  
ATOM    213  C   GLU A  14     -15.518  12.629  11.472  1.00 97.12           C  
ATOM    214  CB  GLU A  14     -15.637  12.188  13.942  1.00 97.12           C  
ATOM    215  HB2 GLU A  14     -14.566  12.168  13.741  1.00 97.12           H  
ATOM    216  HB3 GLU A  14     -15.996  11.159  13.942  1.00 97.12           H  
ATOM    217  O   GLU A  14     -14.663  13.409  11.048  1.00 97.12           O  
ATOM    218  CG  GLU A  14     -15.796  12.784  15.353  1.00 97.12           C  
ATOM    219  HG2 GLU A  14     -15.537  13.842  15.320  1.00 97.12           H  
ATOM    220  HG3 GLU A  14     -16.836  12.701  15.668  1.00 97.12           H  
ATOM    221  CD  GLU A  14     -14.864  12.073  16.366  1.00 97.12           C  
ATOM    222  OE1 GLU A  14     -15.358  11.414  17.312  1.00 97.12           O  
ATOM    223  OE2 GLU A  14     -13.617  12.141  16.195  1.00 97.12           O  
ATOM    224  N   LEU A  15     -15.831  11.501  10.818  1.00 97.06           N  
ATOM    225  H   LEU A  15     -16.530  10.899  11.229  1.00 97.06           H  
ATOM    226  CA  LEU A  15     -15.238  11.113   9.529  1.00 97.06           C  
ATOM    227  HA  LEU A  15     -14.153  11.149   9.621  1.00 97.06           H  
ATOM    228  C   LEU A  15     -15.606  12.092   8.408  1.00 97.06           C  
ATOM    229  CB  LEU A  15     -15.675   9.683   9.153  1.00 97.06           C  
ATOM    230  HB2 LEU A  15     -16.745   9.589   9.344  1.00 97.06           H  
ATOM    231  HB3 LEU A  15     -15.522   9.532   8.085  1.00 97.06           H  
ATOM    232  O   LEU A  15     -14.715  12.525   7.677  1.00 97.06           O  
ATOM    233  CG  LEU A  15     -14.919   8.581   9.911  1.00 97.06           C  
ATOM    234  HG  LEU A  15     -14.878   8.835  10.970  1.00 97.06           H  
ATOM    235  CD1 LEU A  15     -15.637   7.239   9.762  1.00 97.06           C  
ATOM    236 HD11 LEU A  15     -15.110   6.470  10.327  1.00 97.06           H  
ATOM    237 HD12 LEU A  15     -16.650   7.325  10.157  1.00 97.06           H  
ATOM    238 HD13 LEU A  15     -15.688   6.955   8.711  1.00 97.06           H  
ATOM    239  CD2 LEU A  15     -13.490   8.410   9.381  1.00 97.06           C  
ATOM    240 HD21 LEU A  15     -13.004   7.570   9.878  1.00 97.06           H  
ATOM    241 HD22 LEU A  15     -12.910   9.312   9.573  1.00 97.06           H  
ATOM    242 HD23 LEU A  15     -13.513   8.216   8.308  1.00 97.06           H  
ATOM    243  N   LEU A  16     -16.880  12.483   8.303  1.00 96.88           N  
ATOM    244  H   LEU A  16     -17.563  12.086   8.933  1.00 96.88           H  
ATOM    245  CA  LEU A  16     -17.342  13.484   7.339  1.00 96.88           C  
ATOM    246  HA  LEU A  16     -17.110  13.125   6.336  1.00 96.88           H  
ATOM    247  C   LEU A  16     -16.598  14.809   7.530  1.00 96.88           C  
ATOM    248  CB  LEU A  16     -18.868  13.645   7.466  1.00 96.88           C  
ATOM    249  HB2 LEU A  16     -19.100  13.979   8.478  1.00 96.88           H  
ATOM    250  HB3 LEU A  16     -19.338  12.673   7.318  1.00 96.88           H  
ATOM    251  O   LEU A  16     -16.043  15.352   6.578  1.00 96.88           O  
ATOM    252  CG  LEU A  16     -19.480  14.649   6.470  1.00 96.88           C  
ATOM    253  HG  LEU A  16     -19.021  15.626   6.616  1.00 96.88           H  
ATOM    254  CD1 LEU A  16     -19.285  14.212   5.014  1.00 96.88           C  
ATOM    255 HD11 LEU A  16     -19.690  13.212   4.858  1.00 96.88           H  
ATOM    256 HD12 LEU A  16     -19.795  14.924   4.364  1.00 96.88           H  
ATOM    257 HD13 LEU A  16     -18.226  14.238   4.759  1.00 96.88           H  
ATOM    258  CD2 LEU A  16     -20.980  14.775   6.733  1.00 96.88           C  
ATOM    259 HD21 LEU A  16     -21.141  15.100   7.761  1.00 96.88           H  
ATOM    260 HD22 LEU A  16     -21.393  15.535   6.070  1.00 96.88           H  
ATOM    261 HD23 LEU A  16     -21.480  13.821   6.565  1.00 96.88           H  
ATOM    262  N   SER A  17     -16.469  15.256   8.779  1.00 96.81           N  
ATOM    263  H   SER A  17     -16.957  14.760   9.511  1.00 96.81           H  
ATOM    264  CA  SER A  17     -15.739  16.474   9.120  1.00 96.81           C  
ATOM    265  HA  SER A  17     -16.141  17.278   8.503  1.00 96.81           H  
ATOM    266  C   SER A  17     -14.228  16.385   8.847  1.00 96.81           C  
ATOM    267  CB  SER A  17     -16.001  16.806  10.591  1.00 96.81           C  
ATOM    268  HB2 SER A  17     -15.406  16.154  11.230  1.00 96.81           H  
ATOM    269  HB3 SER A  17     -17.056  16.647  10.814  1.00 96.81           H  
ATOM    270  O   SER A  17     -13.566  17.420   8.799  1.00 96.81           O  
ATOM    271  OG  SER A  17     -15.691  18.166  10.842  1.00 96.81           O  
ATOM    272  HG  SER A  17     -16.333  18.666  10.332  1.00 96.81           H  
ATOM    273  N   LEU A  18     -13.638  15.194   8.696  1.00 95.50           N  
ATOM    274  H   LEU A  18     -14.206  14.364   8.786  1.00 95.50           H  
ATOM    275  CA  LEU A  18     -12.253  15.041   8.227  1.00 95.50           C  
ATOM    276  HA  LEU A  18     -11.663  15.892   8.568  1.00 95.50           H  
ATOM    277  C   LEU A  18     -12.153  15.076   6.698  1.00 95.50           C  
ATOM    278  CB  LEU A  18     -11.625  13.760   8.803  1.00 95.50           C  
ATOM    279  HB2 LEU A  18     -10.705  13.548   8.258  1.00 95.50           H  
ATOM    280  HB3 LEU A  18     -12.309  12.929   8.633  1.00 95.50           H  
ATOM    281  O   LEU A  18     -11.182  15.629   6.187  1.00 95.50           O  
ATOM    282  CG  LEU A  18     -11.287  13.846  10.301  1.00 95.50           C  
ATOM    283  HG  LEU A  18     -12.169  14.144  10.868  1.00 95.50           H  
ATOM    284  CD1 LEU A  18     -10.833  12.473  10.785  1.00 95.50           C  
ATOM    285 HD11 LEU A  18      -9.900  12.202  10.291  1.00 95.50           H  
ATOM    286 HD12 LEU A  18     -11.605  11.738  10.561  1.00 95.50           H  
ATOM    287 HD13 LEU A  18     -10.676  12.512  11.863  1.00 95.50           H  
ATOM    288  CD2 LEU A  18     -10.152  14.830  10.604  1.00 95.50           C  
ATOM    289 HD21 LEU A  18     -10.453  15.847  10.356  1.00 95.50           H  
ATOM    290 HD22 LEU A  18      -9.905  14.791  11.665  1.00 95.50           H  
ATOM    291 HD23 LEU A  18      -9.268  14.563  10.025  1.00 95.50           H  
ATOM    292  N   TYR A  19     -13.155  14.562   5.976  1.00 95.25           N  
ATOM    293  H   TYR A  19     -13.923  14.114   6.454  1.00 95.25           H  
ATOM    294  CA  TYR A  19     -13.235  14.712   4.519  1.00 95.25           C  
ATOM    295  HA  TYR A  19     -12.287  14.394   4.084  1.00 95.25           H  
ATOM    296  C   TYR A  19     -13.421  16.185   4.121  1.00 95.25           C  
ATOM    297  CB  TYR A  19     -14.358  13.828   3.943  1.00 95.25           C  
ATOM    298  HB2 TYR A  19     -15.315  14.208   4.300  1.00 95.25           H  
ATOM    299  HB3 TYR A  19     -14.354  13.942   2.859  1.00 95.25           H  
ATOM    300  O   TYR A  19     -12.653  16.699   3.317  1.00 95.25           O  
ATOM    301  CG  TYR A  19     -14.276  12.338   4.251  1.00 95.25           C  
ATOM    302  CD1 TYR A  19     -13.054  11.648   4.140  1.00 95.25           C  
ATOM    303  HD1 TYR A  19     -12.166  12.183   3.838  1.00 95.25           H  
ATOM    304  CD2 TYR A  19     -15.439  11.629   4.609  1.00 95.25           C  
ATOM    305  HD2 TYR A  19     -16.388  12.144   4.649  1.00 95.25           H  
ATOM    306  CE1 TYR A  19     -12.991  10.266   4.403  1.00 95.25           C  
ATOM    307  HE1 TYR A  19     -12.050   9.746   4.302  1.00 95.25           H  
ATOM    308  CE2 TYR A  19     -15.378  10.254   4.905  1.00 95.25           C  
ATOM    309  HE2 TYR A  19     -16.269   9.714   5.190  1.00 95.25           H  
ATOM    310  OH  TYR A  19     -14.110   8.227   5.022  1.00 95.25           O  
ATOM    311  HH  TYR A  19     -13.283   7.841   4.724  1.00 95.25           H  
ATOM    312  CZ  TYR A  19     -14.154   9.567   4.794  1.00 95.25           C  
ATOM    313  N   GLU A  20     -14.368  16.890   4.748  1.00 95.88           N  
ATOM    314  H   GLU A  20     -14.977  16.399   5.387  1.00 95.88           H  
ATOM    315  CA  GLU A  20     -14.684  18.303   4.468  1.00 95.88           C  
ATOM    316  HA  GLU A  20     -14.921  18.425   3.411  1.00 95.88           H  
ATOM    317  C   GLU A  20     -13.541  19.283   4.787  1.00 95.88           C  
ATOM    318  CB  GLU A  20     -15.905  18.711   5.307  1.00 95.88           C  
ATOM    319  HB2 GLU A  20     -16.038  19.791   5.244  1.00 95.88           H  
ATOM    320  HB3 GLU A  20     -15.700  18.453   6.346  1.00 95.88           H  
ATOM    321  O   GLU A  20     -13.509  20.387   4.250  1.00 95.88           O  
ATOM    322  CG  GLU A  20     -17.215  18.046   4.852  1.00 95.88           C  
ATOM    323  HG2 GLU A  20     -17.446  18.398   3.847  1.00 95.88           H  
ATOM    324  HG3 GLU A  20     -17.080  16.966   4.799  1.00 95.88           H  
ATOM    325  CD  GLU A  20     -18.395  18.355   5.789  1.00 95.88           C  
ATOM    326  OE1 GLU A  20     -19.543  18.099   5.359  1.00 95.88           O  
ATOM    327  OE2 GLU A  20     -18.156  18.816   6.933  1.00 95.88           O  
ATOM    328  N   LYS A  21     -12.605  18.905   5.668  1.00 94.00           N  
ATOM    329  H   LYS A  21     -12.683  17.976   6.057  1.00 94.00           H  
ATOM    330  CA  LYS A  21     -11.441  19.737   6.018  1.00 94.00           C  
ATOM    331  HA  LYS A  21     -11.745  20.784   6.024  1.00 94.00           H  
ATOM    332  C   LYS A  21     -10.303  19.669   4.997  1.00 94.00           C  
ATOM    333  CB  LYS A  21     -10.917  19.355   7.413  1.00 94.00           C  
ATOM    334  HB2 LYS A  21     -10.911  18.269   7.509  1.00 94.00           H  
ATOM    335  HB3 LYS A  21      -9.892  19.708   7.522  1.00 94.00           H  
ATOM    336  O   LYS A  21      -9.408  20.504   5.087  1.00 94.00           O  
ATOM    337  CG  LYS A  21     -11.744  19.981   8.544  1.00 94.00           C  
ATOM    338  HG2 LYS A  21     -11.692  21.067   8.471  1.00 94.00           H  
ATOM    339  HG3 LYS A  21     -12.790  19.691   8.444  1.00 94.00           H  
ATOM    340  CD  LYS A  21     -11.180  19.544   9.906  1.00 94.00           C  
ATOM    341  HD2 LYS A  21     -10.266  20.110  10.088  1.00 94.00           H  
ATOM    342  HD3 LYS A  21     -10.919  18.486   9.885  1.00 94.00           H  
ATOM    343  CE  LYS A  21     -12.168  19.817  11.044  1.00 94.00           C  
ATOM    344  HE2 LYS A  21     -12.780  20.677  10.772  1.00 94.00           H  
ATOM    345  HE3 LYS A  21     -11.613  20.060  11.950  1.00 94.00           H  
ATOM    346  NZ  LYS A  21     -13.017  18.630  11.277  1.00 94.00           N  
ATOM    347  HZ1 LYS A  21     -13.852  18.832  11.808  1.00 94.00           H  
ATOM    348  HZ2 LYS A  21     -12.507  17.862  11.688  1.00 94.00           H  
ATOM    349  HZ3 LYS A  21     -13.370  18.303  10.389  1.00 94.00           H  
ATOM    350  N   GLU A  22     -10.280  18.650   4.131  1.00 92.38           N  
ATOM    351  H   GLU A  22     -11.112  18.080   4.070  1.00 92.38           H  
ATOM    352  CA  GLU A  22      -9.204  18.357   3.160  1.00 92.38           C  
ATOM    353  HA  GLU A  22      -9.297  17.299   2.915  1.00 92.38           H  
ATOM    354  C   GLU A  22      -7.770  18.492   3.729  1.00 92.38           C  
ATOM    355  CB  GLU A  22      -9.424  19.111   1.834  1.00 92.38           C  
ATOM    356  HB2 GLU A  22      -8.618  18.845   1.151  1.00 92.38           H  
ATOM    357  HB3 GLU A  22      -9.397  20.186   2.012  1.00 92.38           H  
ATOM    358  O   GLU A  22      -6.821  18.866   3.041  1.00 92.38           O  
ATOM    359  CG  GLU A  22     -10.758  18.721   1.173  1.00 92.38           C  
ATOM    360  HG2 GLU A  22     -11.581  19.160   1.736  1.00 92.38           H  
ATOM    361  HG3 GLU A  22     -10.858  17.636   1.220  1.00 92.38           H  
ATOM    362  CD  GLU A  22     -10.857  19.157  -0.299  1.00 92.38           C  
ATOM    363  OE1 GLU A  22     -11.539  18.437  -1.066  1.00 92.38           O  
ATOM    364  OE2 GLU A  22     -10.242  20.184  -0.666  1.00 92.38           O  
ATOM    365  N   SER A  23      -7.606  18.191   5.021  1.00 94.75           N  
ATOM    366  H   SER A  23      -8.422  17.871   5.524  1.00 94.75           H  
ATOM    367  CA  SER A  23      -6.379  18.476   5.767  1.00 94.75           C  
ATOM    368  HA  SER A  23      -6.154  19.536   5.643  1.00 94.75           H  
ATOM    369  C   SER A  23      -5.183  17.675   5.249  1.00 94.75           C  
ATOM    370  CB  SER A  23      -6.617  18.219   7.256  1.00 94.75           C  
ATOM    371  HB2 SER A  23      -7.312  18.966   7.640  1.00 94.75           H  
ATOM    372  HB3 SER A  23      -7.063  17.232   7.379  1.00 94.75           H  
ATOM    373  O   SER A  23      -5.287  16.480   4.969  1.00 94.75           O  
ATOM    374  OG  SER A  23      -5.416  18.267   8.001  1.00 94.75           O  
ATOM    375  HG  SER A  23      -5.271  17.367   8.302  1.00 94.75           H  
ATOM    376  N   THR A  24      -4.020  18.329   5.190  1.00 95.81           N  
ATOM    377  H   THR A  24      -4.027  19.324   5.362  1.00 95.81           H  
ATOM    378  CA  THR A  24      -2.731  17.723   4.825  1.00 95.81           C  
ATOM    379  HA  THR A  24      -2.929  16.789   4.298  1.00 95.81           H  
ATOM    380  C   THR A  24      -1.860  17.357   6.033  1.00 95.81           C  
ATOM    381  CB  THR A  24      -1.949  18.625   3.857  1.00 95.81           C  
ATOM    382  HB  THR A  24      -1.001  18.150   3.607  1.00 95.81           H  
ATOM    383  O   THR A  24      -0.701  16.997   5.849  1.00 95.81           O  
ATOM    384  CG2 THR A  24      -2.707  18.871   2.554  1.00 95.81           C  
ATOM    385 HG21 THR A  24      -2.082  19.451   1.875  1.00 95.81           H  
ATOM    386 HG22 THR A  24      -3.628  19.422   2.746  1.00 95.81           H  
ATOM    387 HG23 THR A  24      -2.953  17.917   2.089  1.00 95.81           H  
ATOM    388  OG1 THR A  24      -1.696  19.878   4.453  1.00 95.81           O  
ATOM    389  HG1 THR A  24      -0.944  19.778   5.042  1.00 95.81           H  
ATOM    390  N   SER A  25      -2.371  17.476   7.265  1.00 96.50           N  
ATOM    391  H   SER A  25      -3.327  17.787   7.354  1.00 96.50           H  
ATOM    392  CA  SER A  25      -1.648  17.078   8.486  1.00 96.50           C  
ATOM    393  HA  SER A  25      -0.603  17.367   8.370  1.00 96.50           H  
ATOM    394  C   SER A  25      -1.679  15.557   8.669  1.00 96.50           C  
ATOM    395  CB  SER A  25      -2.182  17.835   9.718  1.00 96.50           C  
ATOM    396  HB2 SER A  25      -3.058  18.417   9.433  1.00 96.50           H  
ATOM    397  HB3 SER A  25      -1.417  18.529  10.066  1.00 96.50           H  
ATOM    398  O   SER A  25      -2.736  14.929   8.534  1.00 96.50           O  
ATOM    399  OG  SER A  25      -2.548  16.984  10.790  1.00 96.50           O  
ATOM    400  HG  SER A  25      -1.758  16.832  11.314  1.00 96.50           H  
ATOM    401  N   LEU A  26      -0.542  14.956   9.025  1.00 96.19           N  
ATOM    402  H   LEU A  26       0.281  15.520   9.181  1.00 96.19           H  
ATOM    403  CA  LEU A  26      -0.433  13.509   9.224  1.00 96.19           C  
ATOM    404  HA  LEU A  26      -0.845  13.026   8.338  1.00 96.19           H  
ATOM    405  C   LEU A  26      -1.253  13.024  10.437  1.00 96.19           C  
ATOM    406  CB  LEU A  26       1.065  13.169   9.321  1.00 96.19           C  
ATOM    407  HB2 LEU A  26       1.469  13.632  10.221  1.00 96.19           H  
ATOM    408  HB3 LEU A  26       1.579  13.613   8.469  1.00 96.19           H  
ATOM    409  O   LEU A  26      -1.823  11.932  10.411  1.00 96.19           O  
ATOM    410  CG  LEU A  26       1.385  11.665   9.344  1.00 96.19           C  
ATOM    411  HG  LEU A  26       0.940  11.218  10.233  1.00 96.19           H  
ATOM    412  CD1 LEU A  26       0.869  10.935   8.099  1.00 96.19           C  
ATOM    413 HD11 LEU A  26       1.233  11.435   7.202  1.00 96.19           H  
ATOM    414 HD12 LEU A  26      -0.221  10.923   8.100  1.00 96.19           H  
ATOM    415 HD13 LEU A  26       1.226   9.905   8.099  1.00 96.19           H  
ATOM    416  CD2 LEU A  26       2.897  11.464   9.416  1.00 96.19           C  
ATOM    417 HD21 LEU A  26       3.370  11.830   8.505  1.00 96.19           H  
ATOM    418 HD22 LEU A  26       3.297  12.020  10.264  1.00 96.19           H  
ATOM    419 HD23 LEU A  26       3.122  10.407   9.551  1.00 96.19           H  
ATOM    420  N   GLU A  27      -1.413  13.865  11.460  1.00 96.88           N  
ATOM    421  H   GLU A  27      -0.920  14.747  11.428  1.00 96.88           H  
ATOM    422  CA  GLU A  27      -2.281  13.629  12.619  1.00 96.88           C  
ATOM    423  HA  GLU A  27      -2.001  12.676  13.067  1.00 96.88           H  
ATOM    424  C   GLU A  27      -3.762  13.557  12.229  1.00 96.88           C  
ATOM    425  CB  GLU A  27      -2.123  14.724  13.691  1.00 96.88           C  
ATOM    426  HB2 GLU A  27      -2.595  15.649  13.360  1.00 96.88           H  
ATOM    427  HB3 GLU A  27      -2.671  14.387  14.572  1.00 96.88           H  
ATOM    428  O   GLU A  27      -4.507  12.750  12.786  1.00 96.88           O  
ATOM    429  CG  GLU A  27      -0.679  15.006  14.127  1.00 96.88           C  
ATOM    430  HG2 GLU A  27      -0.714  15.394  15.144  1.00 96.88           H  
ATOM    431  HG3 GLU A  27      -0.126  14.067  14.154  1.00 96.88           H  
ATOM    432  CD  GLU A  27       0.055  16.030  13.243  1.00 96.88           C  
ATOM    433  OE1 GLU A  27       1.103  16.509  13.707  1.00 96.88           O  
ATOM    434  OE2 GLU A  27      -0.442  16.335  12.126  1.00 96.88           O  
ATOM    435  N   SER A  28      -4.200  14.347  11.242  1.00 96.81           N  
ATOM    436  H   SER A  28      -3.559  15.020  10.845  1.00 96.81           H  
ATOM    437  CA  SER A  28      -5.577  14.266  10.736  1.00 96.81           C  
ATOM    438  HA  SER A  28      -6.244  14.296  11.597  1.00 96.81           H  
ATOM    439  C   SER A  28      -5.847  12.933  10.023  1.00 96.81           C  
ATOM    440  CB  SER A  28      -5.920  15.489   9.878  1.00 96.81           C  
ATOM    441  HB2 SER A  28      -5.622  16.389  10.416  1.00 96.81           H  
ATOM    442  HB3 SER A  28      -7.001  15.522   9.740  1.00 96.81           H  
ATOM    443  O   SER A  28      -6.905  12.330  10.222  1.00 96.81           O  
ATOM    444  OG  SER A  28      -5.313  15.494   8.600  1.00 96.81           O  
ATOM    445  HG  SER A  28      -4.384  15.260   8.665  1.00 96.81           H  
ATOM    446  N   GLN A  29      -4.850  12.394   9.309  1.00 97.12           N  
ATOM    447  H   GLN A  29      -3.994  12.920   9.206  1.00 97.12           H  
ATOM    448  CA  GLN A  29      -4.931  11.056   8.710  1.00 97.12           C  
ATOM    449  HA  GLN A  29      -5.895  10.969   8.210  1.00 97.12           H  
ATOM    450  C   GLN A  29      -4.874   9.953   9.781  1.00 97.12           C  
ATOM    451  CB  GLN A  29      -3.833  10.852   7.649  1.00 97.12           C  
ATOM    452  HB2 GLN A  29      -2.887  10.655   8.153  1.00 97.12           H  
ATOM    453  HB3 GLN A  29      -4.089   9.963   7.073  1.00 97.12           H  
ATOM    454  O   GLN A  29      -5.587   8.949   9.695  1.00 97.12           O  
ATOM    455  CG  GLN A  29      -3.608  12.028   6.677  1.00 97.12           C  
ATOM    456  HG2 GLN A  29      -3.134  12.842   7.225  1.00 97.12           H  
ATOM    457  HG3 GLN A  29      -2.898  11.731   5.905  1.00 97.12           H  
ATOM    458  CD  GLN A  29      -4.851  12.581   5.983  1.00 97.12           C  
ATOM    459  NE2 GLN A  29      -4.707  13.722   5.352  1.00 97.12           N  
ATOM    460 HE21 GLN A  29      -3.799  14.162   5.308  1.00 97.12           H  
ATOM    461 HE22 GLN A  29      -5.528  14.260   5.116  1.00 97.12           H  
ATOM    462  OE1 GLN A  29      -5.938  12.025   5.993  1.00 97.12           O  
ATOM    463  N   LEU A  30      -4.093  10.155  10.848  1.00 97.75           N  
ATOM    464  H   LEU A  30      -3.476  10.955  10.841  1.00 97.75           H  
ATOM    465  CA  LEU A  30      -4.081   9.274  12.017  1.00 97.75           C  
ATOM    466  HA  LEU A  30      -3.882   8.263  11.660  1.00 97.75           H  
ATOM    467  C   LEU A  30      -5.440   9.256  12.741  1.00 97.75           C  
ATOM    468  CB  LEU A  30      -2.937   9.706  12.952  1.00 97.75           C  
ATOM    469  HB2 LEU A  30      -3.129  10.722  13.294  1.00 97.75           H  
ATOM    470  HB3 LEU A  30      -2.003   9.724  12.390  1.00 97.75           H  
ATOM    471  O   LEU A  30      -5.888   8.188  13.172  1.00 97.75           O  
ATOM    472  CG  LEU A  30      -2.757   8.826  14.199  1.00 97.75           C  
ATOM    473  HG  LEU A  30      -3.647   8.908  14.823  1.00 97.75           H  
ATOM    474  CD1 LEU A  30      -2.535   7.351  13.868  1.00 97.75           C  
ATOM    475 HD11 LEU A  30      -1.642   7.234  13.254  1.00 97.75           H  
ATOM    476 HD12 LEU A  30      -2.400   6.803  14.801  1.00 97.75           H  
ATOM    477 HD13 LEU A  30      -3.394   6.934  13.342  1.00 97.75           H  
ATOM    478  CD2 LEU A  30      -1.560   9.318  15.010  1.00 97.75           C  
ATOM    479 HD21 LEU A  30      -1.696  10.367  15.274  1.00 97.75           H  
ATOM    480 HD22 LEU A  30      -0.645   9.216  14.426  1.00 97.75           H  
ATOM    481 HD23 LEU A  30      -1.465   8.734  15.926  1.00 97.75           H  
ATOM    482  N   GLN A  31      -6.126  10.401  12.851  1.00 97.69           N  
ATOM    483  H   GLN A  31      -5.680  11.257  12.553  1.00 97.69           H  
ATOM    484  CA  GLN A  31      -7.489  10.470  13.391  1.00 97.69           C  
ATOM    485  HA  GLN A  31      -7.490   9.953  14.351  1.00 97.69           H  
ATOM    486  C   GLN A  31      -8.478   9.739  12.474  1.00 97.69           C  
ATOM    487  CB  GLN A  31      -7.921  11.928  13.648  1.00 97.69           C  
ATOM    488  HB2 GLN A  31      -7.146  12.434  14.225  1.00 97.69           H  
ATOM    489  HB3 GLN A  31      -8.042  12.448  12.698  1.00 97.69           H  
ATOM    490  O   GLN A  31      -9.258   8.926  12.972  1.00 97.69           O  
ATOM    491  CG  GLN A  31      -9.248  11.983  14.439  1.00 97.69           C  
ATOM    492  HG2 GLN A  31     -10.014  11.424  13.901  1.00 97.69           H  
ATOM    493  HG3 GLN A  31      -9.106  11.506  15.408  1.00 97.69           H  
ATOM    494  CD  GLN A  31      -9.789  13.394  14.678  1.00 97.69           C  
ATOM    495  NE2 GLN A  31     -10.998  13.545  15.182  1.00 97.69           N  
ATOM    496 HE21 GLN A  31     -11.307  14.499  15.310  1.00 97.69           H  
ATOM    497 HE22 GLN A  31     -11.635  12.790  15.391  1.00 97.69           H  
ATOM    498  OE1 GLN A  31      -9.139  14.395  14.430  1.00 97.69           O  
ATOM    499  N   HIS A  32      -8.403   9.951  11.155  1.00 97.88           N  
ATOM    500  H   HIS A  32      -7.760  10.656  10.821  1.00 97.88           H  
ATOM    501  CA  HIS A  32      -9.225   9.256  10.157  1.00 97.88           C  
ATOM    502  HA  HIS A  32     -10.270   9.524  10.312  1.00 97.88           H  
ATOM    503  C   HIS A  32      -9.124   7.727  10.302  1.00 97.88           C  
ATOM    504  CB  HIS A  32      -8.813   9.728   8.750  1.00 97.88           C  
ATOM    505  HB2 HIS A  32      -9.119  10.765   8.609  1.00 97.88           H  
ATOM    506  HB3 HIS A  32      -7.727   9.694   8.653  1.00 97.88           H  
ATOM    507  O   HIS A  32     -10.136   7.047  10.498  1.00 97.88           O  
ATOM    508  CG  HIS A  32      -9.392   8.890   7.643  1.00 97.88           C  
ATOM    509  CD2 HIS A  32      -8.832   7.759   7.107  1.00 97.88           C  
ATOM    510  HD2 HIS A  32      -7.876   7.336   7.375  1.00 97.88           H  
ATOM    511  ND1 HIS A  32     -10.607   9.076   7.028  1.00 97.88           N  
ATOM    512  HD1 HIS A  32     -11.247   9.842   7.184  1.00 97.88           H  
ATOM    513  CE1 HIS A  32     -10.781   8.064   6.166  1.00 97.88           C  
ATOM    514  HE1 HIS A  32     -11.655   7.918   5.549  1.00 97.88           H  
ATOM    515  NE2 HIS A  32      -9.732   7.233   6.178  1.00 97.88           N  
ATOM    516  N   TRP A  33      -7.909   7.170  10.299  1.00 98.19           N  
ATOM    517  H   TRP A  33      -7.107   7.757  10.118  1.00 98.19           H  
ATOM    518  CA  TRP A  33      -7.718   5.721  10.421  1.00 98.19           C  
ATOM    519  HA  TRP A  33      -8.380   5.236   9.703  1.00 98.19           H  
ATOM    520  C   TRP A  33      -8.119   5.175  11.800  1.00 98.19           C  
ATOM    521  CB  TRP A  33      -6.282   5.356  10.038  1.00 98.19           C  
ATOM    522  HB2 TRP A  33      -6.089   4.336  10.373  1.00 98.19           H  
ATOM    523  HB3 TRP A  33      -5.578   6.018  10.542  1.00 98.19           H  
ATOM    524  O   TRP A  33      -8.667   4.071  11.892  1.00 98.19           O  
ATOM    525  CG  TRP A  33      -6.028   5.357   8.564  1.00 98.19           C  
ATOM    526  CD1 TRP A  33      -5.296   6.256   7.868  1.00 98.19           C  
ATOM    527  HD1 TRP A  33      -4.795   7.112   8.294  1.00 98.19           H  
ATOM    528  CD2 TRP A  33      -6.540   4.416   7.574  1.00 98.19           C  
ATOM    529  CE2 TRP A  33      -6.058   4.799   6.290  1.00 98.19           C  
ATOM    530  CE3 TRP A  33      -7.386   3.288   7.634  1.00 98.19           C  
ATOM    531  HE3 TRP A  33      -7.800   3.004   8.590  1.00 98.19           H  
ATOM    532  NE1 TRP A  33      -5.283   5.910   6.529  1.00 98.19           N  
ATOM    533  HE1 TRP A  33      -4.773   6.417   5.820  1.00 98.19           H  
ATOM    534  CH2 TRP A  33      -7.251   2.989   5.214  1.00 98.19           C  
ATOM    535  HH2 TRP A  33      -7.562   2.469   4.320  1.00 98.19           H  
ATOM    536  CZ2 TRP A  33      -6.402   4.106   5.124  1.00 98.19           C  
ATOM    537  HZ2 TRP A  33      -6.033   4.465   4.175  1.00 98.19           H  
ATOM    538  CZ3 TRP A  33      -7.732   2.574   6.470  1.00 98.19           C  
ATOM    539  HZ3 TRP A  33      -8.405   1.732   6.535  1.00 98.19           H  
ATOM    540  N   ASN A  34      -7.953   5.951  12.877  1.00 98.06           N  
ATOM    541  H   ASN A  34      -7.491   6.842  12.765  1.00 98.06           H  
ATOM    542  CA  ASN A  34      -8.483   5.580  14.192  1.00 98.06           C  
ATOM    543  HA  ASN A  34      -8.215   4.541  14.380  1.00 98.06           H  
ATOM    544  C   ASN A  34     -10.021   5.630  14.260  1.00 98.06           C  
ATOM    545  CB  ASN A  34      -7.830   6.435  15.288  1.00 98.06           C  
ATOM    546  HB2 ASN A  34      -7.678   7.457  14.942  1.00 98.06           H  
ATOM    547  HB3 ASN A  34      -8.484   6.470  16.160  1.00 98.06           H  
ATOM    548  O   ASN A  34     -10.617   4.825  14.979  1.00 98.06           O  
ATOM    549  CG  ASN A  34      -6.522   5.820  15.750  1.00 98.06           C  
ATOM    550  ND2 ASN A  34      -5.406   6.427  15.435  1.00 98.06           N  
ATOM    551 HD21 ASN A  34      -4.533   6.024  15.743  1.00 98.06           H  
ATOM    552 HD22 ASN A  34      -5.426   7.210  14.797  1.00 98.06           H  
ATOM    553  OD1 ASN A  34      -6.517   4.768  16.380  1.00 98.06           O  
ATOM    554  N   LEU A  35     -10.684   6.512  13.510  1.00 97.94           N  
ATOM    555  H   LEU A  35     -10.156   7.181  12.967  1.00 97.94           H  
ATOM    556  CA  LEU A  35     -12.145   6.547  13.405  1.00 97.94           C  
ATOM    557  HA  LEU A  35     -12.569   6.437  14.403  1.00 97.94           H  
ATOM    558  C   LEU A  35     -12.691   5.370  12.597  1.00 97.94           C  
ATOM    559  CB  LEU A  35     -12.600   7.895  12.837  1.00 97.94           C  
ATOM    560  HB2 LEU A  35     -13.626   7.800  12.482  1.00 97.94           H  
ATOM    561  HB3 LEU A  35     -11.970   8.150  11.985  1.00 97.94           H  
ATOM    562  O   LEU A  35     -13.583   4.683  13.094  1.00 97.94           O  
ATOM    563  CG  LEU A  35     -12.550   9.025  13.874  1.00 97.94           C  
ATOM    564  HG  LEU A  35     -11.634   8.950  14.461  1.00 97.94           H  
ATOM    565  CD1 LEU A  35     -12.558  10.362  13.152  1.00 97.94           C  
ATOM    566 HD11 LEU A  35     -13.455  10.459  12.540  1.00 97.94           H  
ATOM    567 HD12 LEU A  35     -11.680  10.425  12.509  1.00 97.94           H  
ATOM    568 HD13 LEU A  35     -12.524  11.175  13.878  1.00 97.94           H  
ATOM    569  CD2 LEU A  35     -13.749   8.958  14.822  1.00 97.94           C  
ATOM    570 HD21 LEU A  35     -14.657   9.211  14.274  1.00 97.94           H  
ATOM    571 HD22 LEU A  35     -13.627   9.690  15.620  1.00 97.94           H  
ATOM    572 HD23 LEU A  35     -13.877   7.962  15.247  1.00 97.94           H  
ATOM    573  N   LEU A  36     -12.091   5.040  11.447  1.00 97.56           N  
ATOM    574  H   LEU A  36     -11.393   5.665  11.072  1.00 97.56           H  
ATOM    575  CA  LEU A  36     -12.417   3.806  10.716  1.00 97.56           C  
ATOM    576  HA  LEU A  36     -13.469   3.829  10.434  1.00 97.56           H  
ATOM    577  C   LEU A  36     -12.231   2.563  11.603  1.00 97.56           C  
ATOM    578  CB  LEU A  36     -11.550   3.689   9.449  1.00 97.56           C  
ATOM    579  HB2 LEU A  36     -11.690   2.685   9.048  1.00 97.56           H  
ATOM    580  HB3 LEU A  36     -10.500   3.790   9.726  1.00 97.56           H  
ATOM    581  O   LEU A  36     -13.092   1.685  11.646  1.00 97.56           O  
ATOM    582  CG  LEU A  36     -11.858   4.692   8.319  1.00 97.56           C  
ATOM    583  HG  LEU A  36     -11.625   5.705   8.647  1.00 97.56           H  
ATOM    584  CD1 LEU A  36     -10.981   4.338   7.119  1.00 97.56           C  
ATOM    585 HD11 LEU A  36     -11.142   3.305   6.810  1.00 97.56           H  
ATOM    586 HD12 LEU A  36      -9.932   4.491   7.374  1.00 97.56           H  
ATOM    587 HD13 LEU A  36     -11.218   4.996   6.284  1.00 97.56           H  
ATOM    588  CD2 LEU A  36     -13.317   4.641   7.859  1.00 97.56           C  
ATOM    589 HD21 LEU A  36     -13.456   5.307   7.007  1.00 97.56           H  
ATOM    590 HD22 LEU A  36     -13.594   3.627   7.572  1.00 97.56           H  
ATOM    591 HD23 LEU A  36     -13.978   4.984   8.654  1.00 97.56           H  
ATOM    592  N   ARG A  37     -11.152   2.502  12.395  1.00 97.50           N  
ATOM    593  H   ARG A  37     -10.449   3.218  12.285  1.00 97.50           H  
ATOM    594  CA  ARG A  37     -10.947   1.429  13.382  1.00 97.50           C  
ATOM    595  HA  ARG A  37     -10.957   0.476  12.853  1.00 97.50           H  
ATOM    596  C   ARG A  37     -12.082   1.365  14.415  1.00 97.50           C  
ATOM    597  CB  ARG A  37      -9.571   1.619  14.034  1.00 97.50           C  
ATOM    598  HB2 ARG A  37      -8.801   1.590  13.262  1.00 97.50           H  
ATOM    599  HB3 ARG A  37      -9.537   2.602  14.504  1.00 97.50           H  
ATOM    600  O   ARG A  37     -12.572   0.268  14.687  1.00 97.50           O  
ATOM    601  CG  ARG A  37      -9.247   0.560  15.095  1.00 97.50           C  
ATOM    602  HG2 ARG A  37     -10.028   0.539  15.854  1.00 97.50           H  
ATOM    603  HG3 ARG A  37      -9.170  -0.420  14.625  1.00 97.50           H  
ATOM    604  CD  ARG A  37      -7.925   0.930  15.771  1.00 97.50           C  
ATOM    605  HD2 ARG A  37      -8.000   1.949  16.152  1.00 97.50           H  
ATOM    606  HD3 ARG A  37      -7.128   0.902  15.028  1.00 97.50           H  
ATOM    607  NE  ARG A  37      -7.609   0.016  16.884  1.00 97.50           N  
ATOM    608  HE  ARG A  37      -8.215  -0.781  17.010  1.00 97.50           H  
ATOM    609  NH1 ARG A  37      -5.718   1.121  17.582  1.00 97.50           N  
ATOM    610 HH11 ARG A  37      -4.890   1.197  18.155  1.00 97.50           H  
ATOM    611 HH12 ARG A  37      -5.898   1.872  16.931  1.00 97.50           H  
ATOM    612  NH2 ARG A  37      -6.316  -0.785  18.578  1.00 97.50           N  
ATOM    613 HH21 ARG A  37      -5.493  -0.684  19.154  1.00 97.50           H  
ATOM    614 HH22 ARG A  37      -6.920  -1.589  18.676  1.00 97.50           H  
ATOM    615  CZ  ARG A  37      -6.554   0.124  17.674  1.00 97.50           C  
ATOM    616  N   LYS A  38     -12.508   2.499  14.991  1.00 97.44           N  
ATOM    617  H   LYS A  38     -12.063   3.361  14.709  1.00 97.44           H  
ATOM    618  CA  LYS A  38     -13.638   2.561  15.945  1.00 97.44           C  
ATOM    619  HA  LYS A  38     -13.449   1.885  16.779  1.00 97.44           H  
ATOM    620  C   LYS A  38     -14.946   2.094  15.291  1.00 97.44           C  
ATOM    621  CB  LYS A  38     -13.830   3.990  16.488  1.00 97.44           C  
ATOM    622  HB2 LYS A  38     -13.919   4.662  15.634  1.00 97.44           H  
ATOM    623  HB3 LYS A  38     -14.782   4.021  17.018  1.00 97.44           H  
ATOM    624  O   LYS A  38     -15.654   1.278  15.881  1.00 97.44           O  
ATOM    625  CG  LYS A  38     -12.765   4.540  17.460  1.00 97.44           C  
ATOM    626  HG2 LYS A  38     -11.761   4.316  17.100  1.00 97.44           H  
ATOM    627  HG3 LYS A  38     -12.894   4.085  18.442  1.00 97.44           H  
ATOM    628  CD  LYS A  38     -12.965   6.066  17.552  1.00 97.44           C  
ATOM    629  HD2 LYS A  38     -13.974   6.267  17.911  1.00 97.44           H  
ATOM    630  HD3 LYS A  38     -12.885   6.464  16.540  1.00 97.44           H  
ATOM    631  CE  LYS A  38     -11.966   6.848  18.416  1.00 97.44           C  
ATOM    632  HE2 LYS A  38     -10.957   6.609  18.080  1.00 97.44           H  
ATOM    633  HE3 LYS A  38     -12.069   6.534  19.454  1.00 97.44           H  
ATOM    634  NZ  LYS A  38     -12.208   8.319  18.287  1.00 97.44           N  
ATOM    635  HZ1 LYS A  38     -12.116   8.630  17.331  1.00 97.44           H  
ATOM    636  HZ2 LYS A  38     -11.566   8.868  18.840  1.00 97.44           H  
ATOM    637  HZ3 LYS A  38     -13.146   8.581  18.555  1.00 97.44           H  
ATOM    638  N   GLU A  39     -15.236   2.564  14.077  1.00 97.00           N  
ATOM    639  H   GLU A  39     -14.610   3.242  13.667  1.00 97.00           H  
ATOM    640  CA  GLU A  39     -16.429   2.203  13.301  1.00 97.00           C  
ATOM    641  HA  GLU A  39     -17.320   2.511  13.847  1.00 97.00           H  
ATOM    642  C   GLU A  39     -16.501   0.687  13.068  1.00 97.00           C  
ATOM    643  CB  GLU A  39     -16.404   2.936  11.946  1.00 97.00           C  
ATOM    644  HB2 GLU A  39     -16.153   3.987  12.091  1.00 97.00           H  
ATOM    645  HB3 GLU A  39     -15.627   2.494  11.323  1.00 97.00           H  
ATOM    646  O   GLU A  39     -17.481   0.031  13.427  1.00 97.00           O  
ATOM    647  CG  GLU A  39     -17.774   2.853  11.256  1.00 97.00           C  
ATOM    648  HG2 GLU A  39     -18.389   3.660  11.654  1.00 97.00           H  
ATOM    649  HG3 GLU A  39     -18.262   1.911  11.509  1.00 97.00           H  
ATOM    650  CD  GLU A  39     -17.714   2.950   9.729  1.00 97.00           C  
ATOM    651  OE1 GLU A  39     -18.659   3.547   9.165  1.00 97.00           O  
ATOM    652  OE2 GLU A  39     -16.802   2.318   9.141  1.00 97.00           O  
ATOM    653  N   GLN A  40     -15.426   0.095  12.544  1.00 97.25           N  
ATOM    654  H   GLN A  40     -14.658   0.681  12.250  1.00 97.25           H  
ATOM    655  CA  GLN A  40     -15.393  -1.328  12.209  1.00 97.25           C  
ATOM    656  HA  GLN A  40     -16.293  -1.559  11.639  1.00 97.25           H  
ATOM    657  C   GLN A  40     -15.442  -2.223  13.458  1.00 97.25           C  
ATOM    658  CB  GLN A  40     -14.177  -1.609  11.313  1.00 97.25           C  
ATOM    659  HB2 GLN A  40     -14.115  -2.680  11.123  1.00 97.25           H  
ATOM    660  HB3 GLN A  40     -13.266  -1.298  11.825  1.00 97.25           H  
ATOM    661  O   GLN A  40     -16.069  -3.284  13.425  1.00 97.25           O  
ATOM    662  CG  GLN A  40     -14.275  -0.875   9.959  1.00 97.25           C  
ATOM    663  HG2 GLN A  40     -13.382  -1.089   9.372  1.00 97.25           H  
ATOM    664  HG3 GLN A  40     -14.304   0.204  10.115  1.00 97.25           H  
ATOM    665  CD  GLN A  40     -15.505  -1.270   9.146  1.00 97.25           C  
ATOM    666  NE2 GLN A  40     -16.237  -0.332   8.591  1.00 97.25           N  
ATOM    667 HE21 GLN A  40     -17.049  -0.598   8.052  1.00 97.25           H  
ATOM    668 HE22 GLN A  40     -16.111   0.653   8.779  1.00 97.25           H  
ATOM    669  OE1 GLN A  40     -15.842  -2.443   9.020  1.00 97.25           O  
ATOM    670  N   VAL A  41     -14.887  -1.781  14.595  1.00 96.50           N  
ATOM    671  H   VAL A  41     -14.378  -0.909  14.564  1.00 96.50           H  
ATOM    672  CA  VAL A  41     -15.066  -2.449  15.900  1.00 96.50           C  
ATOM    673  HA  VAL A  41     -14.828  -3.506  15.779  1.00 96.50           H  
ATOM    674  C   VAL A  41     -16.525  -2.386  16.374  1.00 96.50           C  
ATOM    675  CB  VAL A  41     -14.095  -1.862  16.948  1.00 96.50           C  
ATOM    676  HB  VAL A  41     -14.130  -0.774  16.904  1.00 96.50           H  
ATOM    677  O   VAL A  41     -17.061  -3.402  16.827  1.00 96.50           O  
ATOM    678  CG1 VAL A  41     -14.414  -2.293  18.388  1.00 96.50           C  
ATOM    679 HG11 VAL A  41     -14.461  -3.380  18.453  1.00 96.50           H  
ATOM    680 HG12 VAL A  41     -13.643  -1.921  19.063  1.00 96.50           H  
ATOM    681 HG13 VAL A  41     -15.367  -1.868  18.702  1.00 96.50           H  
ATOM    682  CG2 VAL A  41     -12.661  -2.328  16.655  1.00 96.50           C  
ATOM    683 HG21 VAL A  41     -12.388  -2.084  15.629  1.00 96.50           H  
ATOM    684 HG22 VAL A  41     -11.966  -1.820  17.325  1.00 96.50           H  
ATOM    685 HG23 VAL A  41     -12.579  -3.406  16.790  1.00 96.50           H  
ATOM    686  N   LEU A  42     -17.196  -1.238  16.236  1.00 96.00           N  
ATOM    687  H   LEU A  42     -16.711  -0.441  15.848  1.00 96.00           H  
ATOM    688  CA  LEU A  42     -18.607  -1.064  16.602  1.00 96.00           C  
ATOM    689  HA  LEU A  42     -18.731  -1.391  17.634  1.00 96.00           H  
ATOM    690  C   LEU A  42     -19.531  -1.930  15.727  1.00 96.00           C  
ATOM    691  CB  LEU A  42     -18.942   0.439  16.514  1.00 96.00           C  
ATOM    692  HB2 LEU A  42     -18.775   0.778  15.491  1.00 96.00           H  
ATOM    693  HB3 LEU A  42     -18.248   0.986  17.153  1.00 96.00           H  
ATOM    694  O   LEU A  42     -20.418  -2.615  16.246  1.00 96.00           O  
ATOM    695  CG  LEU A  42     -20.379   0.823  16.909  1.00 96.00           C  
ATOM    696  HG  LEU A  42     -21.087   0.315  16.254  1.00 96.00           H  
ATOM    697  CD1 LEU A  42     -20.703   0.468  18.363  1.00 96.00           C  
ATOM    698 HD11 LEU A  42     -21.693   0.854  18.606  1.00 96.00           H  
ATOM    699 HD12 LEU A  42     -19.965   0.919  19.026  1.00 96.00           H  
ATOM    700 HD13 LEU A  42     -20.707  -0.614  18.489  1.00 96.00           H  
ATOM    701  CD2 LEU A  42     -20.562   2.329  16.746  1.00 96.00           C  
ATOM    702 HD21 LEU A  42     -19.886   2.875  17.405  1.00 96.00           H  
ATOM    703 HD22 LEU A  42     -20.349   2.616  15.717  1.00 96.00           H  
ATOM    704 HD23 LEU A  42     -21.591   2.607  16.972  1.00 96.00           H  
ATOM    705  N   LEU A  43     -19.281  -1.976  14.416  1.00 96.31           N  
ATOM    706  H   LEU A  43     -18.571  -1.355  14.057  1.00 96.31           H  
ATOM    707  CA  LEU A  43     -19.998  -2.833  13.468  1.00 96.31           C  
ATOM    708  HA  LEU A  43     -21.069  -2.669  13.591  1.00 96.31           H  
ATOM    709  C   LEU A  43     -19.746  -4.327  13.739  1.00 96.31           C  
ATOM    710  CB  LEU A  43     -19.592  -2.437  12.035  1.00 96.31           C  
ATOM    711  HB2 LEU A  43     -19.969  -3.192  11.345  1.00 96.31           H  
ATOM    712  HB3 LEU A  43     -18.504  -2.450  11.969  1.00 96.31           H  
ATOM    713  O   LEU A  43     -20.695  -5.117  13.740  1.00 96.31           O  
ATOM    714  CG  LEU A  43     -20.100  -1.052  11.576  1.00 96.31           C  
ATOM    715  HG  LEU A  43     -19.799  -0.289  12.294  1.00 96.31           H  
ATOM    716  CD1 LEU A  43     -19.488  -0.715  10.219  1.00 96.31           C  
ATOM    717 HD11 LEU A  43     -18.401  -0.692  10.307  1.00 96.31           H  
ATOM    718 HD12 LEU A  43     -19.782  -1.441   9.462  1.00 96.31           H  
ATOM    719 HD13 LEU A  43     -19.808   0.280   9.907  1.00 96.31           H  
ATOM    720  CD2 LEU A  43     -21.625  -1.004  11.434  1.00 96.31           C  
ATOM    721 HD21 LEU A  43     -22.103  -1.141  12.404  1.00 96.31           H  
ATOM    722 HD22 LEU A  43     -21.913  -0.022  11.058  1.00 96.31           H  
ATOM    723 HD23 LEU A  43     -21.968  -1.763  10.730  1.00 96.31           H  
ATOM    724  N   HIS A  44     -18.506  -4.724  14.048  1.00 96.56           N  
ATOM    725  H   HIS A  44     -17.757  -4.049  13.997  1.00 96.56           H  
ATOM    726  CA  HIS A  44     -18.174  -6.103  14.426  1.00 96.56           C  
ATOM    727  HA  HIS A  44     -18.484  -6.766  13.619  1.00 96.56           H  
ATOM    728  C   HIS A  44     -18.910  -6.537  15.703  1.00 96.56           C  
ATOM    729  CB  HIS A  44     -16.655  -6.241  14.607  1.00 96.56           C  
ATOM    730  HB2 HIS A  44     -16.145  -5.848  13.728  1.00 96.56           H  
ATOM    731  HB3 HIS A  44     -16.328  -5.655  15.466  1.00 96.56           H  
ATOM    732  O   HIS A  44     -19.507  -7.617  15.746  1.00 96.56           O  
ATOM    733  CG  HIS A  44     -16.222  -7.672  14.783  1.00 96.56           C  
ATOM    734  CD2 HIS A  44     -16.086  -8.355  15.961  1.00 96.56           C  
ATOM    735  HD2 HIS A  44     -16.266  -7.950  16.946  1.00 96.56           H  
ATOM    736  ND1 HIS A  44     -15.905  -8.543  13.769  1.00 96.56           N  
ATOM    737  HD1 HIS A  44     -15.920  -8.327  12.782  1.00 96.56           H  
ATOM    738  CE1 HIS A  44     -15.569  -9.719  14.323  1.00 96.56           C  
ATOM    739  HE1 HIS A  44     -15.259 -10.592  13.767  1.00 96.56           H  
ATOM    740  NE2 HIS A  44     -15.681  -9.662  15.663  1.00 96.56           N  
ATOM    741  N   PHE A  45     -18.925  -5.676  16.728  1.00 96.00           N  
ATOM    742  H   PHE A  45     -18.406  -4.815  16.637  1.00 96.00           H  
ATOM    743  CA  PHE A  45     -19.687  -5.892  17.960  1.00 96.00           C  
ATOM    744  HA  PHE A  45     -19.343  -6.812  18.431  1.00 96.00           H  
ATOM    745  C   PHE A  45     -21.183  -6.063  17.668  1.00 96.00           C  
ATOM    746  CB  PHE A  45     -19.429  -4.727  18.927  1.00 96.00           C  
ATOM    747  HB2 PHE A  45     -19.640  -3.783  18.425  1.00 96.00           H  
ATOM    748  HB3 PHE A  45     -18.373  -4.718  19.195  1.00 96.00           H  
ATOM    749  O   PHE A  45     -21.784  -7.052  18.093  1.00 96.00           O  
ATOM    750  CG  PHE A  45     -20.259  -4.796  20.195  1.00 96.00           C  
ATOM    751  CD1 PHE A  45     -21.494  -4.122  20.270  1.00 96.00           C  
ATOM    752  HD1 PHE A  45     -21.840  -3.529  19.436  1.00 96.00           H  
ATOM    753  CD2 PHE A  45     -19.815  -5.565  21.286  1.00 96.00           C  
ATOM    754  HD2 PHE A  45     -18.869  -6.084  21.235  1.00 96.00           H  
ATOM    755  CE1 PHE A  45     -22.285  -4.227  21.427  1.00 96.00           C  
ATOM    756  HE1 PHE A  45     -23.235  -3.715  21.479  1.00 96.00           H  
ATOM    757  CE2 PHE A  45     -20.604  -5.663  22.446  1.00 96.00           C  
ATOM    758  HE2 PHE A  45     -20.272  -6.265  23.279  1.00 96.00           H  
ATOM    759  CZ  PHE A  45     -21.841  -4.999  22.515  1.00 96.00           C  
ATOM    760  HZ  PHE A  45     -22.451  -5.090  23.401  1.00 96.00           H  
ATOM    761  N   CYS A  46     -21.773  -5.165  16.873  1.00 94.94           N  
ATOM    762  H   CYS A  46     -21.237  -4.369  16.556  1.00 94.94           H  
ATOM    763  CA  CYS A  46     -23.179  -5.259  16.485  1.00 94.94           C  
ATOM    764  HA  CYS A  46     -23.786  -5.227  17.390  1.00 94.94           H  
ATOM    765  C   CYS A  46     -23.486  -6.596  15.795  1.00 94.94           C  
ATOM    766  CB  CYS A  46     -23.545  -4.053  15.609  1.00 94.94           C  
ATOM    767  HB2 CYS A  46     -22.832  -3.938  14.792  1.00 94.94           H  
ATOM    768  HB3 CYS A  46     -24.542  -4.186  15.188  1.00 94.94           H  
ATOM    769  O   CYS A  46     -24.431  -7.289  16.183  1.00 94.94           O  
ATOM    770  SG  CYS A  46     -23.553  -2.563  16.643  1.00 94.94           S  
ATOM    771  HG  CYS A  46     -22.232  -2.360  16.637  1.00 94.94           H  
ATOM    772  N   LYS A  47     -22.643  -7.022  14.845  1.00 95.38           N  
ATOM    773  H   LYS A  47     -21.881  -6.417  14.574  1.00 95.38           H  
ATOM    774  CA  LYS A  47     -22.831  -8.296  14.138  1.00 95.38           C  
ATOM    775  HA  LYS A  47     -23.847  -8.284  13.743  1.00 95.38           H  
ATOM    776  C   LYS A  47     -22.734  -9.505  15.066  1.00 95.38           C  
ATOM    777  CB  LYS A  47     -21.811  -8.412  12.995  1.00 95.38           C  
ATOM    778  HB2 LYS A  47     -20.835  -8.678  13.402  1.00 95.38           H  
ATOM    779  HB3 LYS A  47     -21.693  -7.445  12.505  1.00 95.38           H  
ATOM    780  O   LYS A  47     -23.521 -10.441  14.927  1.00 95.38           O  
ATOM    781  CG  LYS A  47     -22.224  -9.447  11.936  1.00 95.38           C  
ATOM    782  HG2 LYS A  47     -21.430  -9.493  11.190  1.00 95.38           H  
ATOM    783  HG3 LYS A  47     -22.330 -10.433  12.387  1.00 95.38           H  
ATOM    784  CD  LYS A  47     -23.543  -9.044  11.257  1.00 95.38           C  
ATOM    785  HD2 LYS A  47     -23.523  -7.966  11.093  1.00 95.38           H  
ATOM    786  HD3 LYS A  47     -24.389  -9.276  11.902  1.00 95.38           H  
ATOM    787  CE  LYS A  47     -23.729  -9.743   9.910  1.00 95.38           C  
ATOM    788  HE2 LYS A  47     -24.214 -10.706  10.066  1.00 95.38           H  
ATOM    789  HE3 LYS A  47     -22.742  -9.908   9.476  1.00 95.38           H  
ATOM    790  NZ  LYS A  47     -24.510  -8.877   8.995  1.00 95.38           N  
ATOM    791  HZ1 LYS A  47     -24.002  -8.020   8.828  1.00 95.38           H  
ATOM    792  HZ2 LYS A  47     -24.670  -9.297   8.091  1.00 95.38           H  
ATOM    793  HZ3 LYS A  47     -25.383  -8.583   9.409  1.00 95.38           H  
ATOM    794  N   LYS A  48     -21.809  -9.476  16.032  1.00 95.62           N  
ATOM    795  H   LYS A  48     -21.192  -8.676  16.054  1.00 95.62           H  
ATOM    796  CA  LYS A  48     -21.629 -10.526  17.049  1.00 95.62           C  
ATOM    797  HA  LYS A  48     -21.513 -11.485  16.545  1.00 95.62           H  
ATOM    798  C   LYS A  48     -22.853 -10.661  17.962  1.00 95.62           C  
ATOM    799  CB  LYS A  48     -20.346 -10.219  17.837  1.00 95.62           C  
ATOM    800  HB2 LYS A  48     -19.529 -10.061  17.133  1.00 95.62           H  
ATOM    801  HB3 LYS A  48     -20.483  -9.302  18.411  1.00 95.62           H  
ATOM    802  O   LYS A  48     -23.188 -11.772  18.359  1.00 95.62           O  
ATOM    803  CG  LYS A  48     -19.953 -11.355  18.791  1.00 95.62           C  
ATOM    804  HG2 LYS A  48     -20.740 -11.502  19.532  1.00 95.62           H  
ATOM    805  HG3 LYS A  48     -19.821 -12.276  18.223  1.00 95.62           H  
ATOM    806  CD  LYS A  48     -18.648 -11.012  19.518  1.00 95.62           C  
ATOM    807  HD2 LYS A  48     -18.787 -10.085  20.074  1.00 95.62           H  
ATOM    808  HD3 LYS A  48     -17.854 -10.876  18.785  1.00 95.62           H  
ATOM    809  CE  LYS A  48     -18.278 -12.142  20.485  1.00 95.62           C  
ATOM    810  HE2 LYS A  48     -18.148 -13.061  19.912  1.00 95.62           H  
ATOM    811  HE3 LYS A  48     -19.108 -12.292  21.175  1.00 95.62           H  
ATOM    812  NZ  LYS A  48     -17.039 -11.824  21.238  1.00 95.62           N  
ATOM    813  HZ1 LYS A  48     -16.801 -12.577  21.868  1.00 95.62           H  
ATOM    814  HZ2 LYS A  48     -16.267 -11.678  20.603  1.00 95.62           H  
ATOM    815  HZ3 LYS A  48     -17.166 -10.983  21.782  1.00 95.62           H  
ATOM    816  N   HIS A  49     -23.554  -9.559  18.224  1.00 95.06           N  
ATOM    817  H   HIS A  49     -23.182  -8.679  17.899  1.00 95.06           H  
ATOM    818  CA  HIS A  49     -24.827  -9.528  18.954  1.00 95.06           C  
ATOM    819  HA  HIS A  49     -24.853 -10.392  19.618  1.00 95.06           H  
ATOM    820  C   HIS A  49     -26.071  -9.699  18.052  1.00 95.06           C  
ATOM    821  CB  HIS A  49     -24.854  -8.282  19.856  1.00 95.06           C  
ATOM    822  HB2 HIS A  49     -24.547  -7.403  19.289  1.00 95.06           H  
ATOM    823  HB3 HIS A  49     -25.868  -8.112  20.218  1.00 95.06           H  
ATOM    824  O   HIS A  49     -27.189  -9.418  18.475  1.00 95.06           O  
ATOM    825  CG  HIS A  49     -23.962  -8.461  21.060  1.00 95.06           C  
ATOM    826  CD2 HIS A  49     -22.638  -8.126  21.172  1.00 95.06           C  
ATOM    827  HD2 HIS A  49     -22.043  -7.618  20.427  1.00 95.06           H  
ATOM    828  ND1 HIS A  49     -24.312  -9.103  22.226  1.00 95.06           N  
ATOM    829  HD1 HIS A  49     -25.227  -9.465  22.452  1.00 95.06           H  
ATOM    830  CE1 HIS A  49     -23.228  -9.157  23.017  1.00 95.06           C  
ATOM    831  HE1 HIS A  49     -23.200  -9.600  24.001  1.00 95.06           H  
ATOM    832  NE2 HIS A  49     -22.175  -8.590  22.409  1.00 95.06           N  
ATOM    833  N   GLY A  50     -25.904 -10.180  16.813  1.00 94.12           N  
ATOM    834  H   GLY A  50     -24.964 -10.370  16.495  1.00 94.12           H  
ATOM    835  CA  GLY A  50     -27.006 -10.517  15.901  1.00 94.12           C  
ATOM    836  HA2 GLY A  50     -27.773 -11.054  16.459  1.00 94.12           H  
ATOM    837  HA3 GLY A  50     -26.621 -11.176  15.124  1.00 94.12           H  
ATOM    838  C   GLY A  50     -27.681  -9.323  15.213  1.00 94.12           C  
ATOM    839  O   GLY A  50     -28.589  -9.524  14.403  1.00 94.12           O  
ATOM    840  N   ILE A  51     -27.228  -8.095  15.480  1.00 94.25           N  
ATOM    841  H   ILE A  51     -26.427  -8.006  16.089  1.00 94.25           H  
ATOM    842  CA  ILE A  51     -27.751  -6.872  14.863  1.00 94.25           C  
ATOM    843  HA  ILE A  51     -28.837  -6.889  14.949  1.00 94.25           H  
ATOM    844  C   ILE A  51     -27.381  -6.874  13.372  1.00 94.25           C  
ATOM    845  CB  ILE A  51     -27.240  -5.618  15.611  1.00 94.25           C  
ATOM    846  HB  ILE A  51     -26.150  -5.627  15.579  1.00 94.25           H  
ATOM    847  O   ILE A  51     -26.229  -7.097  12.990  1.00 94.25           O  
ATOM    848  CG1 ILE A  51     -27.690  -5.622  17.094  1.00 94.25           C  
ATOM    849 HG12 ILE A  51     -28.758  -5.410  17.148  1.00 94.25           H  
ATOM    850 HG13 ILE A  51     -27.526  -6.607  17.531  1.00 94.25           H  
ATOM    851  CG2 ILE A  51     -27.707  -4.330  14.912  1.00 94.25           C  
ATOM    852 HG21 ILE A  51     -27.305  -3.454  15.421  1.00 94.25           H  
ATOM    853 HG22 ILE A  51     -27.338  -4.287  13.887  1.00 94.25           H  
ATOM    854 HG23 ILE A  51     -28.795  -4.271  14.907  1.00 94.25           H  
ATOM    855  CD1 ILE A  51     -26.933  -4.623  17.980  1.00 94.25           C  
ATOM    856 HD11 ILE A  51     -25.868  -4.854  17.973  1.00 94.25           H  
ATOM    857 HD12 ILE A  51     -27.300  -4.703  19.004  1.00 94.25           H  
ATOM    858 HD13 ILE A  51     -27.083  -3.600  17.635  1.00 94.25           H  
ATOM    859  N   ARG A  52     -28.381  -6.647  12.512  1.00 91.81           N  
ATOM    860  H   ARG A  52     -29.301  -6.497  12.903  1.00 91.81           H  
ATOM    861  CA  ARG A  52     -28.231  -6.679  11.044  1.00 91.81           C  
ATOM    862  HA  ARG A  52     -27.304  -7.196  10.794  1.00 91.81           H  
ATOM    863  C   ARG A  52     -28.089  -5.298  10.405  1.00 91.81           C  
ATOM    864  CB  ARG A  52     -29.401  -7.448  10.410  1.00 91.81           C  
ATOM    865  HB2 ARG A  52     -29.282  -7.420   9.327  1.00 91.81           H  
ATOM    866  HB3 ARG A  52     -30.338  -6.953  10.662  1.00 91.81           H  
ATOM    867  O   ARG A  52     -27.522  -5.207   9.323  1.00 91.81           O  
ATOM    868  CG  ARG A  52     -29.460  -8.916  10.857  1.00 91.81           C  
ATOM    869  HG2 ARG A  52     -29.686  -8.968  11.923  1.00 91.81           H  
ATOM    870  HG3 ARG A  52     -28.495  -9.389  10.674  1.00 91.81           H  
ATOM    871  CD  ARG A  52     -30.549  -9.663  10.077  1.00 91.81           C  
ATOM    872  HD2 ARG A  52     -30.321  -9.602   9.013  1.00 91.81           H  
ATOM    873  HD3 ARG A  52     -31.506  -9.174  10.258  1.00 91.81           H  
ATOM    874  NE  ARG A  52     -30.636 -11.077  10.490  1.00 91.81           N  
ATOM    875  HE  ARG A  52     -30.199 -11.314  11.369  1.00 91.81           H  
ATOM    876  NH1 ARG A  52     -31.951 -11.820   8.756  1.00 91.81           N  
ATOM    877 HH11 ARG A  52     -32.478 -12.556   8.307  1.00 91.81           H  
ATOM    878 HH12 ARG A  52     -32.001 -10.878   8.395  1.00 91.81           H  
ATOM    879  NH2 ARG A  52     -31.300 -13.250  10.335  1.00 91.81           N  
ATOM    880 HH21 ARG A  52     -31.833 -13.972   9.870  1.00 91.81           H  
ATOM    881 HH22 ARG A  52     -30.842 -13.455  11.211  1.00 91.81           H  
ATOM    882  CZ  ARG A  52     -31.291 -12.038   9.859  1.00 91.81           C  
ATOM    883  N   GLN A  53     -28.583  -4.259  11.068  1.00 92.94           N  
ATOM    884  H   GLN A  53     -28.989  -4.417  11.980  1.00 92.94           H  
ATOM    885  CA  GLN A  53     -28.612  -2.873  10.608  1.00 92.94           C  
ATOM    886  HA  GLN A  53     -27.747  -2.665   9.977  1.00 92.94           H  
ATOM    887  C   GLN A  53     -28.565  -1.950  11.834  1.00 92.94           C  
ATOM    888  CB  GLN A  53     -29.889  -2.675   9.777  1.00 92.94           C  
ATOM    889  HB2 GLN A  53     -30.758  -2.895  10.398  1.00 92.94           H  
ATOM    890  HB3 GLN A  53     -29.870  -3.385   8.950  1.00 92.94           H  
ATOM    891  O   GLN A  53     -29.101  -2.309  12.886  1.00 92.94           O  
ATOM    892  CG  GLN A  53     -30.044  -1.262   9.200  1.00 92.94           C  
ATOM    893  HG2 GLN A  53     -29.179  -1.013   8.585  1.00 92.94           H  
ATOM    894  HG3 GLN A  53     -30.103  -0.545  10.019  1.00 92.94           H  
ATOM    895  CD  GLN A  53     -31.297  -1.120   8.342  1.00 92.94           C  
ATOM    896  NE2 GLN A  53     -31.819   0.075   8.205  1.00 92.94           N  
ATOM    897 HE21 GLN A  53     -31.442   0.850   8.732  1.00 92.94           H  
ATOM    898 HE22 GLN A  53     -32.638   0.164   7.621  1.00 92.94           H  
ATOM    899  OE1 GLN A  53     -31.830  -2.079   7.803  1.00 92.94           O  
ATOM    900  N   LEU A  54     -27.921  -0.792  11.706  1.00 89.69           N  
ATOM    901  H   LEU A  54     -27.497  -0.565  10.817  1.00 89.69           H  
ATOM    902  CA  LEU A  54     -27.817   0.228  12.747  1.00 89.69           C  
ATOM    903  HA  LEU A  54     -28.583   0.043  13.500  1.00 89.69           H  
ATOM    904  C   LEU A  54     -28.079   1.596  12.104  1.00 89.69           C  
ATOM    905  CB  LEU A  54     -26.419   0.110  13.384  1.00 89.69           C  
ATOM    906  HB2 LEU A  54     -25.677   0.437  12.655  1.00 89.69           H  
ATOM    907  HB3 LEU A  54     -26.221  -0.938  13.608  1.00 89.69           H  
ATOM    908  O   LEU A  54     -27.356   1.991  11.196  1.00 89.69           O  
ATOM    909  CG  LEU A  54     -26.233   0.920  14.676  1.00 89.69           C  
ATOM    910  HG  LEU A  54     -26.449   1.972  14.487  1.00 89.69           H  
ATOM    911  CD1 LEU A  54     -27.136   0.408  15.804  1.00 89.69           C  
ATOM    912 HD11 LEU A  54     -26.969  -0.657  15.963  1.00 89.69           H  
ATOM    913 HD12 LEU A  54     -28.182   0.592  15.559  1.00 89.69           H  
ATOM    914 HD13 LEU A  54     -26.909   0.951  16.722  1.00 89.69           H  
ATOM    915  CD2 LEU A  54     -24.788   0.776  15.146  1.00 89.69           C  
ATOM    916 HD21 LEU A  54     -24.116   1.191  14.394  1.00 89.69           H  
ATOM    917 HD22 LEU A  54     -24.541  -0.273  15.305  1.00 89.69           H  
ATOM    918 HD23 LEU A  54     -24.634   1.332  16.071  1.00 89.69           H  
ATOM    919  N   GLY A  55     -29.163   2.270  12.502  1.00 86.69           N  
ATOM    920  H   GLY A  55     -29.740   1.894  13.240  1.00 86.69           H  
ATOM    921  CA  GLY A  55     -29.689   3.400  11.728  1.00 86.69           C  
ATOM    922  HA2 GLY A  55     -30.584   3.802  12.204  1.00 86.69           H  
ATOM    923  HA3 GLY A  55     -28.939   4.190  11.689  1.00 86.69           H  
ATOM    924  C   GLY A  55     -30.045   2.959  10.302  1.00 86.69           C  
ATOM    925  O   GLY A  55     -30.729   1.949  10.109  1.00 86.69           O  
ATOM    926  N   TYR A  56     -29.530   3.668   9.299  1.00 87.19           N  
ATOM    927  H   TYR A  56     -28.985   4.489   9.519  1.00 87.19           H  
ATOM    928  CA  TYR A  56     -29.620   3.267   7.888  1.00 87.19           C  
ATOM    929  HA  TYR A  56     -30.524   2.674   7.748  1.00 87.19           H  
ATOM    930  C   TYR A  56     -28.455   2.368   7.430  1.00 87.19           C  
ATOM    931  CB  TYR A  56     -29.782   4.524   7.023  1.00 87.19           C  
ATOM    932  HB2 TYR A  56     -29.813   4.231   5.973  1.00 87.19           H  
ATOM    933  HB3 TYR A  56     -28.917   5.173   7.160  1.00 87.19           H  
ATOM    934  O   TYR A  56     -28.522   1.779   6.352  1.00 87.19           O  
ATOM    935  CG  TYR A  56     -31.056   5.286   7.347  1.00 87.19           C  
ATOM    936  CD1 TYR A  56     -32.296   4.795   6.893  1.00 87.19           C  
ATOM    937  HD1 TYR A  56     -32.331   3.910   6.275  1.00 87.19           H  
ATOM    938  CD2 TYR A  56     -31.010   6.446   8.146  1.00 87.19           C  
ATOM    939  HD2 TYR A  56     -30.061   6.832   8.490  1.00 87.19           H  
ATOM    940  CE1 TYR A  56     -33.489   5.456   7.243  1.00 87.19           C  
ATOM    941  HE1 TYR A  56     -34.446   5.093   6.898  1.00 87.19           H  
ATOM    942  CE2 TYR A  56     -32.201   7.111   8.497  1.00 87.19           C  
ATOM    943  HE2 TYR A  56     -32.158   8.002   9.106  1.00 87.19           H  
ATOM    944  OH  TYR A  56     -34.599   7.244   8.385  1.00 87.19           O  
ATOM    945  HH  TYR A  56     -34.430   8.038   8.899  1.00 87.19           H  
ATOM    946  CZ  TYR A  56     -33.444   6.614   8.047  1.00 87.19           C  
ATOM    947  N   THR A  57     -27.415   2.201   8.252  1.00 91.88           N  
ATOM    948  H   THR A  57     -27.420   2.671   9.146  1.00 91.88           H  
ATOM    949  CA  THR A  57     -26.182   1.488   7.893  1.00 91.88           C  
ATOM    950  HA  THR A  57     -25.956   1.741   6.857  1.00 91.88           H  
ATOM    951  C   THR A  57     -26.349  -0.035   8.037  1.00 91.88           C  
ATOM    952  CB  THR A  57     -25.001   2.019   8.725  1.00 91.88           C  
ATOM    953  HB  THR A  57     -25.192   1.867   9.787  1.00 91.88           H  
ATOM    954  O   THR A  57     -26.591  -0.533   9.145  1.00 91.88           O  
ATOM    955  CG2 THR A  57     -23.671   1.369   8.343  1.00 91.88           C  
ATOM    956 HG21 THR A  57     -23.682   0.308   8.593  1.00 91.88           H  
ATOM    957 HG22 THR A  57     -23.492   1.490   7.275  1.00 91.88           H  
ATOM    958 HG23 THR A  57     -22.858   1.846   8.890  1.00 91.88           H  
ATOM    959  OG1 THR A  57     -24.880   3.395   8.453  1.00 91.88           O  
ATOM    960  HG1 THR A  57     -24.417   3.845   9.163  1.00 91.88           H  
ATOM    961  N   PRO A  58     -26.218  -0.828   6.953  1.00 94.50           N  
ATOM    962  CA  PRO A  58     -26.278  -2.285   7.028  1.00 94.50           C  
ATOM    963  HA  PRO A  58     -27.147  -2.596   7.607  1.00 94.50           H  
ATOM    964  C   PRO A  58     -25.005  -2.835   7.684  1.00 94.50           C  
ATOM    965  CB  PRO A  58     -26.442  -2.758   5.581  1.00 94.50           C  
ATOM    966  HB2 PRO A  58     -27.500  -2.761   5.321  1.00 94.50           H  
ATOM    967  HB3 PRO A  58     -26.005  -3.743   5.415  1.00 94.50           H  
ATOM    968  O   PRO A  58     -23.890  -2.512   7.281  1.00 94.50           O  
ATOM    969  CG  PRO A  58     -25.727  -1.675   4.772  1.00 94.50           C  
ATOM    970  HG2 PRO A  58     -26.122  -1.598   3.759  1.00 94.50           H  
ATOM    971  HG3 PRO A  58     -24.655  -1.875   4.749  1.00 94.50           H  
ATOM    972  CD  PRO A  58     -25.993  -0.403   5.577  1.00 94.50           C  
ATOM    973  HD2 PRO A  58     -26.888   0.091   5.198  1.00 94.50           H  
ATOM    974  HD3 PRO A  58     -25.135   0.266   5.501  1.00 94.50           H  
ATOM    975  N   VAL A  59     -25.146  -3.706   8.686  1.00 95.50           N  
ATOM    976  H   VAL A  59     -26.074  -4.018   8.937  1.00 95.50           H  
ATOM    977  CA  VAL A  59     -23.983  -4.223   9.419  1.00 95.50           C  
ATOM    978  HA  VAL A  59     -23.308  -3.380   9.560  1.00 95.50           H  
ATOM    979  C   VAL A  59     -23.290  -5.310   8.577  1.00 95.50           C  
ATOM    980  CB  VAL A  59     -24.350  -4.723  10.828  1.00 95.50           C  
ATOM    981  HB  VAL A  59     -25.027  -5.573  10.748  1.00 95.50           H  
ATOM    982  O   VAL A  59     -23.932  -6.324   8.265  1.00 95.50           O  
ATOM    983  CG1 VAL A  59     -23.100  -5.152  11.601  1.00 95.50           C  
ATOM    984 HG11 VAL A  59     -22.453  -4.292  11.773  1.00 95.50           H  
ATOM    985 HG12 VAL A  59     -22.535  -5.901  11.045  1.00 95.50           H  
ATOM    986 HG13 VAL A  59     -23.394  -5.570  12.563  1.00 95.50           H  
ATOM    987  CG2 VAL A  59     -25.011  -3.627  11.674  1.00 95.50           C  
ATOM    988 HG21 VAL A  59     -24.335  -2.779  11.787  1.00 95.50           H  
ATOM    989 HG22 VAL A  59     -25.920  -3.269  11.190  1.00 95.50           H  
ATOM    990 HG23 VAL A  59     -25.265  -4.018  12.659  1.00 95.50           H  
ATOM    991  N   PRO A  60     -21.995  -5.166   8.231  1.00 95.81           N  
ATOM    992  CA  PRO A  60     -21.259  -6.102   7.374  1.00 95.81           C  
ATOM    993  HA  PRO A  60     -21.808  -6.243   6.443  1.00 95.81           H  
ATOM    994  C   PRO A  60     -21.060  -7.486   8.024  1.00 95.81           C  
ATOM    995  CB  PRO A  60     -19.940  -5.382   7.052  1.00 95.81           C  
ATOM    996  HB2 PRO A  60     -19.102  -6.064   6.904  1.00 95.81           H  
ATOM    997  HB3 PRO A  60     -20.072  -4.760   6.167  1.00 95.81           H  
ATOM    998  O   PRO A  60     -21.578  -7.782   9.103  1.00 95.81           O  
ATOM    999  CG  PRO A  60     -19.716  -4.484   8.262  1.00 95.81           C  
ATOM   1000  HG2 PRO A  60     -19.066  -3.639   8.036  1.00 95.81           H  
ATOM   1001  HG3 PRO A  60     -19.322  -5.075   9.089  1.00 95.81           H  
ATOM   1002  CD  PRO A  60     -21.136  -4.043   8.590  1.00 95.81           C  
ATOM   1003  HD2 PRO A  60     -21.399  -3.171   7.992  1.00 95.81           H  
ATOM   1004  HD3 PRO A  60     -21.210  -3.808   9.651  1.00 95.81           H  
ATOM   1005  N   SER A  61     -20.353  -8.403   7.352  1.00 96.94           N  
ATOM   1006  H   SER A  61     -19.909  -8.129   6.487  1.00 96.94           H  
ATOM   1007  CA  SER A  61     -20.035  -9.715   7.939  1.00 96.94           C  
ATOM   1008  HA  SER A  61     -20.950 -10.106   8.384  1.00 96.94           H  
ATOM   1009  C   SER A  61     -19.005  -9.598   9.076  1.00 96.94           C  
ATOM   1010  CB  SER A  61     -19.614 -10.727   6.863  1.00 96.94           C  
ATOM   1011  HB2 SER A  61     -19.850 -11.728   7.224  1.00 96.94           H  
ATOM   1012  HB3 SER A  61     -20.174 -10.554   5.944  1.00 96.94           H  
ATOM   1013  O   SER A  61     -18.247  -8.626   9.140  1.00 96.94           O  
ATOM   1014  OG  SER A  61     -18.229 -10.684   6.603  1.00 96.94           O  
ATOM   1015  HG  SER A  61     -18.042 -10.022   5.934  1.00 96.94           H  
ATOM   1016  N   LEU A  62     -18.939 -10.602   9.962  1.00 97.00           N  
ATOM   1017  H   LEU A  62     -19.582 -11.378   9.880  1.00 97.00           H  
ATOM   1018  CA  LEU A  62     -17.901 -10.661  11.002  1.00 97.00           C  
ATOM   1019  HA  LEU A  62     -17.961  -9.764  11.617  1.00 97.00           H  
ATOM   1020  C   LEU A  62     -16.495 -10.672  10.387  1.00 97.00           C  
ATOM   1021  CB  LEU A  62     -18.093 -11.906  11.891  1.00 97.00           C  
ATOM   1022  HB2 LEU A  62     -17.174 -12.080  12.451  1.00 97.00           H  
ATOM   1023  HB3 LEU A  62     -18.253 -12.773  11.250  1.00 97.00           H  
ATOM   1024  O   LEU A  62     -15.621  -9.976  10.886  1.00 97.00           O  
ATOM   1025  CG  LEU A  62     -19.246 -11.796  12.903  1.00 97.00           C  
ATOM   1026  HG  LEU A  62     -20.153 -11.492  12.380  1.00 97.00           H  
ATOM   1027  CD1 LEU A  62     -19.497 -13.157  13.551  1.00 97.00           C  
ATOM   1028 HD11 LEU A  62     -18.609 -13.482  14.094  1.00 97.00           H  
ATOM   1029 HD12 LEU A  62     -20.335 -13.086  14.245  1.00 97.00           H  
ATOM   1030 HD13 LEU A  62     -19.739 -13.895  12.786  1.00 97.00           H  
ATOM   1031  CD2 LEU A  62     -18.948 -10.798  14.021  1.00 97.00           C  
ATOM   1032 HD21 LEU A  62     -18.780  -9.798  13.623  1.00 97.00           H  
ATOM   1033 HD22 LEU A  62     -18.060 -11.103  14.575  1.00 97.00           H  
ATOM   1034 HD23 LEU A  62     -19.791 -10.755  14.711  1.00 97.00           H  
ATOM   1035  N   LEU A  63     -16.309 -11.399   9.278  1.00 97.44           N  
ATOM   1036  H   LEU A  63     -17.100 -11.891   8.888  1.00 97.44           H  
ATOM   1037  CA  LEU A  63     -15.040 -11.464   8.551  1.00 97.44           C  
ATOM   1038  HA  LEU A  63     -14.249 -11.714   9.258  1.00 97.44           H  
ATOM   1039  C   LEU A  63     -14.684 -10.108   7.926  1.00 97.44           C  
ATOM   1040  CB  LEU A  63     -15.143 -12.580   7.492  1.00 97.44           C  
ATOM   1041  HB2 LEU A  63     -15.394 -13.517   7.991  1.00 97.44           H  
ATOM   1042  HB3 LEU A  63     -15.958 -12.336   6.810  1.00 97.44           H  
ATOM   1043  O   LEU A  63     -13.557  -9.654   8.064  1.00 97.44           O  
ATOM   1044  CG  LEU A  63     -13.864 -12.797   6.658  1.00 97.44           C  
ATOM   1045  HG  LEU A  63     -13.572 -11.862   6.179  1.00 97.44           H  
ATOM   1046  CD1 LEU A  63     -12.701 -13.311   7.506  1.00 97.44           C  
ATOM   1047 HD11 LEU A  63     -12.410 -12.552   8.233  1.00 97.44           H  
ATOM   1048 HD12 LEU A  63     -12.982 -14.226   8.027  1.00 97.44           H  
ATOM   1049 HD13 LEU A  63     -11.840 -13.505   6.867  1.00 97.44           H  
ATOM   1050  CD2 LEU A  63     -14.146 -13.822   5.558  1.00 97.44           C  
ATOM   1051 HD21 LEU A  63     -13.253 -13.955   4.948  1.00 97.44           H  
ATOM   1052 HD22 LEU A  63     -14.952 -13.462   4.917  1.00 97.44           H  
ATOM   1053 HD23 LEU A  63     -14.429 -14.778   5.998  1.00 97.44           H  
ATOM   1054  N   THR A  64     -15.650  -9.443   7.287  1.00 97.06           N  
ATOM   1055  H   THR A  64     -16.553  -9.889   7.209  1.00 97.06           H  
ATOM   1056  CA  THR A  64     -15.463  -8.128   6.652  1.00 97.06           C  
ATOM   1057  HA  THR A  64     -14.644  -8.189   5.935  1.00 97.06           H  
ATOM   1058  C   THR A  64     -15.083  -7.069   7.683  1.00 97.06           C  
ATOM   1059  CB  THR A  64     -16.733  -7.679   5.913  1.00 97.06           C  
ATOM   1060  HB  THR A  64     -17.512  -7.481   6.650  1.00 97.06           H  
ATOM   1061  O   THR A  64     -14.052  -6.430   7.538  1.00 97.06           O  
ATOM   1062  CG2 THR A  64     -16.518  -6.435   5.055  1.00 97.06           C  
ATOM   1063 HG21 THR A  64     -15.705  -6.599   4.347  1.00 97.06           H  
ATOM   1064 HG22 THR A  64     -16.256  -5.586   5.686  1.00 97.06           H  
ATOM   1065 HG23 THR A  64     -17.431  -6.188   4.513  1.00 97.06           H  
ATOM   1066  OG1 THR A  64     -17.215  -8.688   5.049  1.00 97.06           O  
ATOM   1067  HG1 THR A  64     -16.752  -8.552   4.219  1.00 97.06           H  
ATOM   1068  N   SER A  65     -15.868  -6.931   8.756  1.00 96.81           N  
ATOM   1069  H   SER A  65     -16.673  -7.535   8.844  1.00 96.81           H  
ATOM   1070  CA  SER A  65     -15.596  -5.953   9.823  1.00 96.81           C  
ATOM   1071  HA  SER A  65     -15.491  -4.968   9.370  1.00 96.81           H  
ATOM   1072  C   SER A  65     -14.288  -6.243  10.566  1.00 96.81           C  
ATOM   1073  CB  SER A  65     -16.763  -5.888  10.812  1.00 96.81           C  
ATOM   1074  HB2 SER A  65     -17.614  -5.417  10.321  1.00 96.81           H  
ATOM   1075  HB3 SER A  65     -16.486  -5.263  11.661  1.00 96.81           H  
ATOM   1076  O   SER A  65     -13.547  -5.318  10.883  1.00 96.81           O  
ATOM   1077  OG  SER A  65     -17.137  -7.191  11.252  1.00 96.81           O  
ATOM   1078  HG  SER A  65     -17.537  -7.647  10.509  1.00 96.81           H  
ATOM   1079  N   GLN A  66     -13.952  -7.520  10.792  1.00 97.06           N  
ATOM   1080  H   GLN A  66     -14.596  -8.253  10.534  1.00 97.06           H  
ATOM   1081  CA  GLN A  66     -12.656  -7.905  11.355  1.00 97.06           C  
ATOM   1082  HA  GLN A  66     -12.508  -7.363  12.290  1.00 97.06           H  
ATOM   1083  C   GLN A  66     -11.499  -7.534  10.419  1.00 97.06           C  
ATOM   1084  CB  GLN A  66     -12.652  -9.412  11.654  1.00 97.06           C  
ATOM   1085  HB2 GLN A  66     -13.492  -9.648  12.308  1.00 97.06           H  
ATOM   1086  HB3 GLN A  66     -12.769  -9.960  10.719  1.00 97.06           H  
ATOM   1087  O   GLN A  66     -10.482  -7.035  10.893  1.00 97.06           O  
ATOM   1088  CG  GLN A  66     -11.364  -9.873  12.355  1.00 97.06           C  
ATOM   1089  HG2 GLN A  66     -10.498  -9.581  11.762  1.00 97.06           H  
ATOM   1090  HG3 GLN A  66     -11.294  -9.380  13.324  1.00 97.06           H  
ATOM   1091  CD  GLN A  66     -11.289 -11.383  12.561  1.00 97.06           C  
ATOM   1092  NE2 GLN A  66     -10.276 -11.862  13.250  1.00 97.06           N  
ATOM   1093 HE21 GLN A  66     -10.292 -12.859  13.410  1.00 97.06           H  
ATOM   1094 HE22 GLN A  66      -9.635 -11.241  13.723  1.00 97.06           H  
ATOM   1095  OE1 GLN A  66     -12.102 -12.169  12.107  1.00 97.06           O  
ATOM   1096  N   GLU A  67     -11.629  -7.773   9.113  1.00 97.69           N  
ATOM   1097  H   GLU A  67     -12.472  -8.206   8.764  1.00 97.69           H  
ATOM   1098  CA  GLU A  67     -10.571  -7.466   8.150  1.00 97.69           C  
ATOM   1099  HA  GLU A  67      -9.636  -7.854   8.553  1.00 97.69           H  
ATOM   1100  C   GLU A  67     -10.382  -5.955   8.000  1.00 97.69           C  
ATOM   1101  CB  GLU A  67     -10.845  -8.169   6.809  1.00 97.69           C  
ATOM   1102  HB2 GLU A  67     -11.622  -7.628   6.270  1.00 97.69           H  
ATOM   1103  HB3 GLU A  67     -11.210  -9.179   6.995  1.00 97.69           H  
ATOM   1104  O   GLU A  67      -9.271  -5.474   8.191  1.00 97.69           O  
ATOM   1105  CG  GLU A  67      -9.593  -8.273   5.922  1.00 97.69           C  
ATOM   1106  HG2 GLU A  67      -9.216  -7.269   5.729  1.00 97.69           H  
ATOM   1107  HG3 GLU A  67      -9.886  -8.708   4.967  1.00 97.69           H  
ATOM   1108  CD  GLU A  67      -8.475  -9.135   6.536  1.00 97.69           C  
ATOM   1109  OE1 GLU A  67      -7.316  -9.000   6.098  1.00 97.69           O  
ATOM   1110  OE2 GLU A  67      -8.749  -9.939   7.463  1.00 97.69           O  
ATOM   1111  N   CYS A  68     -11.451  -5.183   7.790  1.00 97.00           N  
ATOM   1112  H   CYS A  68     -12.352  -5.616   7.644  1.00 97.00           H  
ATOM   1113  CA  CYS A  68     -11.379  -3.721   7.731  1.00 97.00           C  
ATOM   1114  HA  CYS A  68     -10.693  -3.437   6.932  1.00 97.00           H  
ATOM   1115  C   CYS A  68     -10.819  -3.114   9.035  1.00 97.00           C  
ATOM   1116  CB  CYS A  68     -12.769  -3.172   7.379  1.00 97.00           C  
ATOM   1117  HB2 CYS A  68     -13.499  -3.498   8.120  1.00 97.00           H  
ATOM   1118  HB3 CYS A  68     -12.737  -2.082   7.371  1.00 97.00           H  
ATOM   1119  O   CYS A  68     -10.021  -2.180   8.982  1.00 97.00           O  
ATOM   1120  SG  CYS A  68     -13.269  -3.754   5.730  1.00 97.00           S  
ATOM   1121  HG  CYS A  68     -12.316  -3.120   5.042  1.00 97.00           H  
ATOM   1122  N   ALA A  69     -11.133  -3.689  10.205  1.00 97.12           N  
ATOM   1123  H   ALA A  69     -11.828  -4.422  10.221  1.00 97.12           H  
ATOM   1124  CA  ALA A  69     -10.523  -3.279  11.471  1.00 97.12           C  
ATOM   1125  HA  ALA A  69     -10.637  -2.199  11.565  1.00 97.12           H  
ATOM   1126  C   ALA A  69      -9.009  -3.575  11.540  1.00 97.12           C  
ATOM   1127  CB  ALA A  69     -11.279  -3.931  12.635  1.00 97.12           C  
ATOM   1128  HB1 ALA A  69     -12.329  -3.639  12.605  1.00 97.12           H  
ATOM   1129  HB2 ALA A  69     -10.851  -3.597  13.580  1.00 97.12           H  
ATOM   1130  HB3 ALA A  69     -11.207  -5.017  12.569  1.00 97.12           H  
ATOM   1131  O   ALA A  69      -8.257  -2.713  11.995  1.00 97.12           O  
ATOM   1132  N   LYS A  70      -8.531  -4.741  11.065  1.00 97.75           N  
ATOM   1133  H   LYS A  70      -9.189  -5.409  10.690  1.00 97.75           H  
ATOM   1134  CA  LYS A  70      -7.079  -5.005  10.930  1.00 97.75           C  
ATOM   1135  HA  LYS A  70      -6.584  -4.898  11.894  1.00 97.75           H  
ATOM   1136  C   LYS A  70      -6.428  -4.012   9.974  1.00 97.75           C  
ATOM   1137  CB  LYS A  70      -6.779  -6.387  10.339  1.00 97.75           C  
ATOM   1138  HB2 LYS A  70      -5.710  -6.436  10.130  1.00 97.75           H  
ATOM   1139  HB3 LYS A  70      -7.293  -6.455   9.380  1.00 97.75           H  
ATOM   1140  O   LYS A  70      -5.361  -3.496  10.278  1.00 97.75           O  
ATOM   1141  CG  LYS A  70      -7.130  -7.618  11.178  1.00 97.75           C  
ATOM   1142  HG2 LYS A  70      -8.178  -7.587  11.477  1.00 97.75           H  
ATOM   1143  HG3 LYS A  70      -6.502  -7.666  12.068  1.00 97.75           H  
ATOM   1144  CD  LYS A  70      -6.869  -8.830  10.273  1.00 97.75           C  
ATOM   1145  HD2 LYS A  70      -5.796  -9.005  10.196  1.00 97.75           H  
ATOM   1146  HD3 LYS A  70      -7.241  -8.607   9.273  1.00 97.75           H  
ATOM   1147  CE  LYS A  70      -7.573 -10.098  10.744  1.00 97.75           C  
ATOM   1148  HE2 LYS A  70      -8.585  -9.828  11.046  1.00 97.75           H  
ATOM   1149  HE3 LYS A  70      -7.039 -10.515  11.597  1.00 97.75           H  
ATOM   1150  NZ  LYS A  70      -7.636 -11.056   9.617  1.00 97.75           N  
ATOM   1151  HZ1 LYS A  70      -6.717 -11.260   9.251  1.00 97.75           H  
ATOM   1152  HZ2 LYS A  70      -8.113 -10.621   8.840  1.00 97.75           H  
ATOM   1153  HZ3 LYS A  70      -8.144 -11.901   9.840  1.00 97.75           H  
ATOM   1154  N   GLN A  71      -7.068  -3.757   8.834  1.00 97.31           N  
ATOM   1155  H   GLN A  71      -7.932  -4.248   8.653  1.00 97.31           H  
ATOM   1156  CA  GLN A  71      -6.544  -2.876   7.796  1.00 97.31           C  
ATOM   1157  HA  GLN A  71      -5.553  -3.232   7.512  1.00 97.31           H  
ATOM   1158  C   GLN A  71      -6.381  -1.441   8.306  1.00 97.31           C  
ATOM   1159  CB  GLN A  71      -7.466  -2.920   6.569  1.00 97.31           C  
ATOM   1160  HB2 GLN A  71      -7.176  -2.121   5.887  1.00 97.31           H  
ATOM   1161  HB3 GLN A  71      -8.494  -2.735   6.880  1.00 97.31           H  
ATOM   1162  O   GLN A  71      -5.375  -0.806   8.003  1.00 97.31           O  
ATOM   1163  CG  GLN A  71      -7.389  -4.258   5.814  1.00 97.31           C  
ATOM   1164  HG2 GLN A  71      -6.362  -4.442   5.497  1.00 97.31           H  
ATOM   1165  HG3 GLN A  71      -7.652  -5.088   6.470  1.00 97.31           H  
ATOM   1166  CD  GLN A  71      -8.292  -4.306   4.588  1.00 97.31           C  
ATOM   1167  NE2 GLN A  71      -8.278  -5.392   3.849  1.00 97.31           N  
ATOM   1168 HE21 GLN A  71      -7.718  -6.186   4.124  1.00 97.31           H  
ATOM   1169 HE22 GLN A  71      -8.883  -5.378   3.040  1.00 97.31           H  
ATOM   1170  OE1 GLN A  71      -9.023  -3.388   4.260  1.00 97.31           O  
ATOM   1171  N   ALA A  72      -7.316  -0.964   9.133  1.00 97.75           N  
ATOM   1172  H   ALA A  72      -8.165  -1.495   9.266  1.00 97.75           H  
ATOM   1173  CA  ALA A  72      -7.195   0.318   9.815  1.00 97.75           C  
ATOM   1174  HA  ALA A  72      -6.893   1.065   9.080  1.00 97.75           H  
ATOM   1175  C   ALA A  72      -6.109   0.312  10.907  1.00 97.75           C  
ATOM   1176  CB  ALA A  72      -8.574   0.703  10.362  1.00 97.75           C  
ATOM   1177  HB1 ALA A  72      -8.517   1.690  10.821  1.00 97.75           H  
ATOM   1178  HB2 ALA A  72      -9.298   0.740   9.548  1.00 97.75           H  
ATOM   1179  HB3 ALA A  72      -8.904  -0.024  11.104  1.00 97.75           H  
ATOM   1180  O   ALA A  72      -5.347   1.267  11.001  1.00 97.75           O  
ATOM   1181  N   ILE A  73      -5.982  -0.764  11.699  1.00 98.00           N  
ATOM   1182  H   ILE A  73      -6.638  -1.523  11.581  1.00 98.00           H  
ATOM   1183  CA  ILE A  73      -4.897  -0.915  12.692  1.00 98.00           C  
ATOM   1184  HA  ILE A  73      -4.926  -0.062  13.371  1.00 98.00           H  
ATOM   1185  C   ILE A  73      -3.516  -0.881  12.024  1.00 98.00           C  
ATOM   1186  CB  ILE A  73      -5.092  -2.209  13.521  1.00 98.00           C  
ATOM   1187  HB  ILE A  73      -5.299  -3.033  12.837  1.00 98.00           H  
ATOM   1188  O   ILE A  73      -2.611  -0.231  12.533  1.00 98.00           O  
ATOM   1189  CG1 ILE A  73      -6.292  -2.040  14.476  1.00 98.00           C  
ATOM   1190 HG12 ILE A  73      -7.105  -1.531  13.959  1.00 98.00           H  
ATOM   1191 HG13 ILE A  73      -5.983  -1.408  15.309  1.00 98.00           H  
ATOM   1192  CG2 ILE A  73      -3.841  -2.576  14.346  1.00 98.00           C  
ATOM   1193 HG21 ILE A  73      -3.541  -1.736  14.972  1.00 98.00           H  
ATOM   1194 HG22 ILE A  73      -3.012  -2.825  13.684  1.00 98.00           H  
ATOM   1195 HG23 ILE A  73      -4.025  -3.450  14.971  1.00 98.00           H  
ATOM   1196  CD1 ILE A  73      -6.849  -3.359  15.030  1.00 98.00           C  
ATOM   1197 HD11 ILE A  73      -7.747  -3.151  15.612  1.00 98.00           H  
ATOM   1198 HD12 ILE A  73      -7.108  -4.026  14.208  1.00 98.00           H  
ATOM   1199 HD13 ILE A  73      -6.118  -3.844  15.676  1.00 98.00           H  
ATOM   1200  N   GLU A  74      -3.358  -1.553  10.885  1.00 97.00           N  
ATOM   1201  H   GLU A  74      -4.134  -2.099  10.538  1.00 97.00           H  
ATOM   1202  CA  GLU A  74      -2.118  -1.561  10.108  1.00 97.00           C  
ATOM   1203  HA  GLU A  74      -1.303  -1.927  10.733  1.00 97.00           H  
ATOM   1204  C   GLU A  74      -1.736  -0.145   9.652  1.00 97.00           C  
ATOM   1205  CB  GLU A  74      -2.310  -2.528   8.931  1.00 97.00           C  
ATOM   1206  HB2 GLU A  74      -2.602  -3.500   9.330  1.00 97.00           H  
ATOM   1207  HB3 GLU A  74      -3.120  -2.159   8.302  1.00 97.00           H  
ATOM   1208  O   GLU A  74      -0.620   0.295   9.915  1.00 97.00           O  
ATOM   1209  CG  GLU A  74      -1.057  -2.721   8.067  1.00 97.00           C  
ATOM   1210  HG2 GLU A  74      -0.774  -1.758   7.641  1.00 97.00           H  
ATOM   1211  HG3 GLU A  74      -0.247  -3.081   8.700  1.00 97.00           H  
ATOM   1212  CD  GLU A  74      -1.291  -3.710   6.917  1.00 97.00           C  
ATOM   1213  OE1 GLU A  74      -0.320  -4.118   6.245  1.00 97.00           O  
ATOM   1214  OE2 GLU A  74      -2.464  -4.038   6.622  1.00 97.00           O  
ATOM   1215  N   MET A  75      -2.674   0.602   9.055  1.00 97.88           N  
ATOM   1216  H   MET A  75      -3.585   0.202   8.880  1.00 97.88           H  
ATOM   1217  CA  MET A  75      -2.420   1.986   8.638  1.00 97.88           C  
ATOM   1218  HA  MET A  75      -1.523   1.997   8.019  1.00 97.88           H  
ATOM   1219  C   MET A  75      -2.132   2.910   9.830  1.00 97.88           C  
ATOM   1220  CB  MET A  75      -3.587   2.532   7.801  1.00 97.88           C  
ATOM   1221  HB2 MET A  75      -3.407   3.585   7.587  1.00 97.88           H  
ATOM   1222  HB3 MET A  75      -4.506   2.464   8.384  1.00 97.88           H  
ATOM   1223  O   MET A  75      -1.220   3.725   9.739  1.00 97.88           O  
ATOM   1224  CG  MET A  75      -3.785   1.794   6.468  1.00 97.88           C  
ATOM   1225  HG2 MET A  75      -4.586   2.294   5.923  1.00 97.88           H  
ATOM   1226  HG3 MET A  75      -4.121   0.780   6.683  1.00 97.88           H  
ATOM   1227  SD  MET A  75      -2.353   1.657   5.359  1.00 97.88           S  
ATOM   1228  CE  MET A  75      -1.998   3.407   5.044  1.00 97.88           C  
ATOM   1229  HE1 MET A  75      -1.159   3.489   4.353  1.00 97.88           H  
ATOM   1230  HE2 MET A  75      -1.740   3.911   5.976  1.00 97.88           H  
ATOM   1231  HE3 MET A  75      -2.875   3.880   4.602  1.00 97.88           H  
ATOM   1232  N   VAL A  76      -2.832   2.751  10.964  1.00 98.00           N  
ATOM   1233  H   VAL A  76      -3.585   2.077  10.972  1.00 98.00           H  
ATOM   1234  CA  VAL A  76      -2.527   3.479  12.212  1.00 98.00           C  
ATOM   1235  HA  VAL A  76      -2.621   4.548  12.022  1.00 98.00           H  
ATOM   1236  C   VAL A  76      -1.076   3.250  12.643  1.00 98.00           C  
ATOM   1237  CB  VAL A  76      -3.513   3.103  13.345  1.00 98.00           C  
ATOM   1238  HB  VAL A  76      -3.662   2.024  13.351  1.00 98.00           H  
ATOM   1239  O   VAL A  76      -0.382   4.220  12.918  1.00 98.00           O  
ATOM   1240  CG1 VAL A  76      -3.048   3.511  14.747  1.00 98.00           C  
ATOM   1241 HG11 VAL A  76      -2.165   2.944  15.041  1.00 98.00           H  
ATOM   1242 HG12 VAL A  76      -3.828   3.325  15.485  1.00 98.00           H  
ATOM   1243 HG13 VAL A  76      -2.789   4.570  14.764  1.00 98.00           H  
ATOM   1244  CG2 VAL A  76      -4.874   3.774  13.125  1.00 98.00           C  
ATOM   1245 HG21 VAL A  76      -5.296   3.442  12.177  1.00 98.00           H  
ATOM   1246 HG22 VAL A  76      -4.758   4.857  13.100  1.00 98.00           H  
ATOM   1247 HG23 VAL A  76      -5.564   3.501  13.923  1.00 98.00           H  
ATOM   1248  N   LEU A  77      -0.588   2.005  12.652  1.00 97.00           N  
ATOM   1249  H   LEU A  77      -1.192   1.246  12.371  1.00 97.00           H  
ATOM   1250  CA  LEU A  77       0.785   1.695  13.076  1.00 97.00           C  
ATOM   1251  HA  LEU A  77       0.960   2.150  14.051  1.00 97.00           H  
ATOM   1252  C   LEU A  77       1.845   2.290  12.136  1.00 97.00           C  
ATOM   1253  CB  LEU A  77       0.954   0.170  13.187  1.00 97.00           C  
ATOM   1254  HB2 LEU A  77       2.014  -0.058  13.301  1.00 97.00           H  
ATOM   1255  HB3 LEU A  77       0.621  -0.282  12.252  1.00 97.00           H  
ATOM   1256  O   LEU A  77       2.838   2.841  12.609  1.00 97.00           O  
ATOM   1257  CG  LEU A  77       0.190  -0.469  14.360  1.00 97.00           C  
ATOM   1258  HG  LEU A  77      -0.849  -0.141  14.357  1.00 97.00           H  
ATOM   1259  CD1 LEU A  77       0.213  -1.993  14.216  1.00 97.00           C  
ATOM   1260 HD11 LEU A  77       1.244  -2.349  14.220  1.00 97.00           H  
ATOM   1261 HD12 LEU A  77      -0.336  -2.450  15.039  1.00 97.00           H  
ATOM   1262 HD13 LEU A  77      -0.260  -2.270  13.275  1.00 97.00           H  
ATOM   1263  CD2 LEU A  77       0.797  -0.110  15.718  1.00 97.00           C  
ATOM   1264 HD21 LEU A  77       1.849  -0.395  15.745  1.00 97.00           H  
ATOM   1265 HD22 LEU A  77       0.260  -0.624  16.516  1.00 97.00           H  
ATOM   1266 HD23 LEU A  77       0.716   0.963  15.890  1.00 97.00           H  
ATOM   1267  N   TYR A  78       1.634   2.218  10.818  1.00 96.50           N  
ATOM   1268  H   TYR A  78       0.817   1.731  10.480  1.00 96.50           H  
ATOM   1269  CA  TYR A  78       2.552   2.828   9.852  1.00 96.50           C  
ATOM   1270  HA  TYR A  78       3.568   2.527  10.107  1.00 96.50           H  
ATOM   1271  C   TYR A  78       2.534   4.365   9.922  1.00 96.50           C  
ATOM   1272  CB  TYR A  78       2.251   2.310   8.438  1.00 96.50           C  
ATOM   1273  HB2 TYR A  78       1.182   2.388   8.240  1.00 96.50           H  
ATOM   1274  HB3 TYR A  78       2.762   2.954   7.722  1.00 96.50           H  
ATOM   1275  O   TYR A  78       3.593   4.981   9.839  1.00 96.50           O  
ATOM   1276  CG  TYR A  78       2.732   0.893   8.164  1.00 96.50           C  
ATOM   1277  CD1 TYR A  78       4.114   0.625   8.117  1.00 96.50           C  
ATOM   1278  HD1 TYR A  78       4.820   1.422   8.299  1.00 96.50           H  
ATOM   1279  CD2 TYR A  78       1.818  -0.142   7.887  1.00 96.50           C  
ATOM   1280  HD2 TYR A  78       0.759   0.069   7.880  1.00 96.50           H  
ATOM   1281  CE1 TYR A  78       4.583  -0.666   7.810  1.00 96.50           C  
ATOM   1282  HE1 TYR A  78       5.644  -0.863   7.763  1.00 96.50           H  
ATOM   1283  CE2 TYR A  78       2.283  -1.439   7.581  1.00 96.50           C  
ATOM   1284  HE2 TYR A  78       1.593  -2.238   7.352  1.00 96.50           H  
ATOM   1285  OH  TYR A  78       4.120  -2.939   7.209  1.00 96.50           O  
ATOM   1286  HH  TYR A  78       5.080  -2.955   7.222  1.00 96.50           H  
ATOM   1287  CZ  TYR A  78       3.667  -1.701   7.540  1.00 96.50           C  
ATOM   1288  N   ILE A  79       1.372   4.988  10.144  1.00 97.31           N  
ATOM   1289  H   ILE A  79       0.530   4.433  10.201  1.00 97.31           H  
ATOM   1290  CA  ILE A  79       1.242   6.449  10.289  1.00 97.31           C  
ATOM   1291  HA  ILE A  79       1.842   6.924   9.512  1.00 97.31           H  
ATOM   1292  C   ILE A  79       1.823   6.937  11.625  1.00 97.31           C  
ATOM   1293  CB  ILE A  79      -0.228   6.876  10.067  1.00 97.31           C  
ATOM   1294  HB  ILE A  79      -0.870   6.245  10.682  1.00 97.31           H  
ATOM   1295  O   ILE A  79       2.542   7.930  11.640  1.00 97.31           O  
ATOM   1296  CG1 ILE A  79      -0.597   6.682   8.577  1.00 97.31           C  
ATOM   1297 HG12 ILE A  79      -0.045   7.395   7.966  1.00 97.31           H  
ATOM   1298 HG13 ILE A  79      -0.307   5.680   8.261  1.00 97.31           H  
ATOM   1299  CG2 ILE A  79      -0.469   8.336  10.481  1.00 97.31           C  
ATOM   1300 HG21 ILE A  79       0.216   8.989   9.939  1.00 97.31           H  
ATOM   1301 HG22 ILE A  79      -0.289   8.464  11.548  1.00 97.31           H  
ATOM   1302 HG23 ILE A  79      -1.494   8.641  10.273  1.00 97.31           H  
ATOM   1303  CD1 ILE A  79      -2.090   6.817   8.278  1.00 97.31           C  
ATOM   1304 HD11 ILE A  79      -2.281   6.496   7.254  1.00 97.31           H  
ATOM   1305 HD12 ILE A  79      -2.413   7.853   8.384  1.00 97.31           H  
ATOM   1306 HD13 ILE A  79      -2.657   6.181   8.958  1.00 97.31           H  
ATOM   1307  N   GLU A  80       1.593   6.233  12.739  1.00 97.06           N  
ATOM   1308  H   GLU A  80       0.960   5.447  12.696  1.00 97.06           H  
ATOM   1309  CA  GLU A  80       2.230   6.535  14.033  1.00 97.06           C  
ATOM   1310  HA  GLU A  80       2.003   7.562  14.320  1.00 97.06           H  
ATOM   1311  C   GLU A  80       3.762   6.405  13.990  1.00 97.06           C  
ATOM   1312  CB  GLU A  80       1.729   5.580  15.130  1.00 97.06           C  
ATOM   1313  HB2 GLU A  80       2.454   5.619  15.943  1.00 97.06           H  
ATOM   1314  HB3 GLU A  80       1.712   4.559  14.747  1.00 97.06           H  
ATOM   1315  O   GLU A  80       4.446   7.108  14.732  1.00 97.06           O  
ATOM   1316  CG  GLU A  80       0.360   5.931  15.726  1.00 97.06           C  
ATOM   1317  HG2 GLU A  80      -0.391   5.853  14.940  1.00 97.06           H  
ATOM   1318  HG3 GLU A  80       0.384   6.962  16.079  1.00 97.06           H  
ATOM   1319  CD  GLU A  80      -0.018   5.008  16.899  1.00 97.06           C  
ATOM   1320  OE1 GLU A  80      -1.237   4.834  17.136  1.00 97.06           O  
ATOM   1321  OE2 GLU A  80       0.909   4.500  17.581  1.00 97.06           O  
ATOM   1322  N   SER A  81       4.290   5.502  13.155  1.00 96.06           N  
ATOM   1323  H   SER A  81       3.652   4.913  12.640  1.00 96.06           H  
ATOM   1324  CA  SER A  81       5.726   5.363  12.887  1.00 96.06           C  
ATOM   1325  HA  SER A  81       6.272   5.364  13.830  1.00 96.06           H  
ATOM   1326  C   SER A  81       6.243   6.543  12.056  1.00 96.06           C  
ATOM   1327  CB  SER A  81       5.979   4.018  12.194  1.00 96.06           C  
ATOM   1328  HB2 SER A  81       5.601   3.208  12.819  1.00 96.06           H  
ATOM   1329  HB3 SER A  81       5.465   3.991  11.234  1.00 96.06           H  
ATOM   1330  O   SER A  81       7.189   7.217  12.454  1.00 96.06           O  
ATOM   1331  OG  SER A  81       7.359   3.829  11.989  1.00 96.06           O  
ATOM   1332  HG  SER A  81       7.546   2.953  11.644  1.00 96.06           H  
ATOM   1333  N   LEU A  82       5.564   6.867  10.952  1.00 96.38           N  
ATOM   1334  H   LEU A  82       4.788   6.284  10.673  1.00 96.38           H  
ATOM   1335  CA  LEU A  82       5.920   7.982  10.070  1.00 96.38           C  
ATOM   1336  HA  LEU A  82       6.944   7.831   9.729  1.00 96.38           H  
ATOM   1337  C   LEU A  82       5.865   9.342  10.793  1.00 96.38           C  
ATOM   1338  CB  LEU A  82       4.976   7.931   8.858  1.00 96.38           C  
ATOM   1339  HB2 LEU A  82       4.977   6.921   8.450  1.00 96.38           H  
ATOM   1340  HB3 LEU A  82       3.966   8.150   9.206  1.00 96.38           H  
ATOM   1341  O   LEU A  82       6.723  10.189  10.560  1.00 96.38           O  
ATOM   1342  CG  LEU A  82       5.337   8.908   7.724  1.00 96.38           C  
ATOM   1343  HG  LEU A  82       5.467   9.915   8.120  1.00 96.38           H  
ATOM   1344  CD1 LEU A  82       6.608   8.489   6.980  1.00 96.38           C  
ATOM   1345 HD11 LEU A  82       6.801   9.185   6.164  1.00 96.38           H  
ATOM   1346 HD12 LEU A  82       7.463   8.510   7.656  1.00 96.38           H  
ATOM   1347 HD13 LEU A  82       6.497   7.482   6.579  1.00 96.38           H  
ATOM   1348  CD2 LEU A  82       4.181   8.930   6.726  1.00 96.38           C  
ATOM   1349 HD21 LEU A  82       4.443   9.561   5.877  1.00 96.38           H  
ATOM   1350 HD22 LEU A  82       3.968   7.923   6.369  1.00 96.38           H  
ATOM   1351 HD23 LEU A  82       3.292   9.344   7.202  1.00 96.38           H  
ATOM   1352  N   LEU A  83       4.930   9.523  11.732  1.00 96.62           N  
ATOM   1353  H   LEU A  83       4.228   8.803  11.832  1.00 96.62           H  
ATOM   1354  CA  LEU A  83       4.801  10.719  12.580  1.00 96.62           C  
ATOM   1355  HA  LEU A  83       4.801  11.592  11.926  1.00 96.62           H  
ATOM   1356  C   LEU A  83       5.977  10.909  13.564  1.00 96.62           C  
ATOM   1357  CB  LEU A  83       3.441  10.628  13.307  1.00 96.62           C  
ATOM   1358  HB2 LEU A  83       2.672  10.395  12.570  1.00 96.62           H  
ATOM   1359  HB3 LEU A  83       3.492   9.796  14.009  1.00 96.62           H  
ATOM   1360  O   LEU A  83       6.121  11.979  14.144  1.00 96.62           O  
ATOM   1361  CG  LEU A  83       2.981  11.888  14.071  1.00 96.62           C  
ATOM   1362  HG  LEU A  83       3.730  12.184  14.805  1.00 96.62           H  
ATOM   1363  CD1 LEU A  83       2.692  13.059  13.132  1.00 96.62           C  
ATOM   1364 HD11 LEU A  83       2.364  13.924  13.708  1.00 96.62           H  
ATOM   1365 HD12 LEU A  83       3.600  13.351  12.604  1.00 96.62           H  
ATOM   1366 HD13 LEU A  83       1.917  12.792  12.413  1.00 96.62           H  
ATOM   1367  CD2 LEU A  83       1.692  11.571  14.832  1.00 96.62           C  
ATOM   1368 HD21 LEU A  83       0.904  11.299  14.130  1.00 96.62           H  
ATOM   1369 HD22 LEU A  83       1.867  10.750  15.528  1.00 96.62           H  
ATOM   1370 HD23 LEU A  83       1.384  12.452  15.395  1.00 96.62           H  
ATOM   1371  N   ARG A  84       6.822   9.887  13.760  1.00 95.75           N  
ATOM   1372  H   ARG A  84       6.647   9.028  13.258  1.00 95.75           H  
ATOM   1373  CA  ARG A  84       8.068   9.968  14.552  1.00 95.75           C  
ATOM   1374  HA  ARG A  84       8.031  10.845  15.198  1.00 95.75           H  
ATOM   1375  C   ARG A  84       9.311  10.166  13.677  1.00 95.75           C  
ATOM   1376  CB  ARG A  84       8.215   8.711  15.426  1.00 95.75           C  
ATOM   1377  HB2 ARG A  84       8.268   7.840  14.772  1.00 95.75           H  
ATOM   1378  HB3 ARG A  84       9.146   8.769  15.989  1.00 95.75           H  
ATOM   1379  O   ARG A  84      10.389  10.396  14.215  1.00 95.75           O  
ATOM   1380  CG  ARG A  84       7.050   8.544  16.412  1.00 95.75           C  
ATOM   1381  HG2 ARG A  84       6.107   8.673  15.881  1.00 95.75           H  
ATOM   1382  HG3 ARG A  84       7.109   9.307  17.188  1.00 95.75           H  
ATOM   1383  CD  ARG A  84       7.060   7.149  17.047  1.00 95.75           C  
ATOM   1384  HD2 ARG A  84       7.800   7.120  17.846  1.00 95.75           H  
ATOM   1385  HD3 ARG A  84       7.335   6.425  16.280  1.00 95.75           H  
ATOM   1386  NE  ARG A  84       5.717   6.810  17.558  1.00 95.75           N  
ATOM   1387  HE  ARG A  84       5.017   7.526  17.426  1.00 95.75           H  
ATOM   1388  NH1 ARG A  84       6.060   4.572  17.897  1.00 95.75           N  
ATOM   1389 HH11 ARG A  84       5.686   3.648  18.059  1.00 95.75           H  
ATOM   1390 HH12 ARG A  84       7.027   4.711  17.640  1.00 95.75           H  
ATOM   1391  NH2 ARG A  84       3.997   5.423  18.097  1.00 95.75           N  
ATOM   1392 HH21 ARG A  84       3.586   4.504  18.169  1.00 95.75           H  
ATOM   1393 HH22 ARG A  84       3.342   6.179  17.952  1.00 95.75           H  
ATOM   1394  CZ  ARG A  84       5.266   5.607  17.853  1.00 95.75           C  
ATOM   1395  N   SER A  85       9.162  10.062  12.356  1.00 96.06           N  
ATOM   1396  H   SER A  85       8.222   9.959  12.002  1.00 96.06           H  
ATOM   1397  CA  SER A  85      10.238  10.256  11.381  1.00 96.06           C  
ATOM   1398  HA  SER A  85      11.159   9.874  11.820  1.00 96.06           H  
ATOM   1399  C   SER A  85      10.427  11.740  11.029  1.00 96.06           C  
ATOM   1400  CB  SER A  85       9.946   9.443  10.112  1.00 96.06           C  
ATOM   1401  HB2 SER A  85      10.877   9.287   9.568  1.00 96.06           H  
ATOM   1402  HB3 SER A  85       9.544   8.468  10.390  1.00 96.06           H  
ATOM   1403  O   SER A  85       9.513  12.535  11.250  1.00 96.06           O  
ATOM   1404  OG  SER A  85       9.034  10.113   9.258  1.00 96.06           O  
ATOM   1405  HG  SER A  85       8.210  10.234   9.736  1.00 96.06           H  
ATOM   1406  N   PRO A  86      11.536  12.122  10.364  1.00 96.06           N  
ATOM   1407  CA  PRO A  86      11.736  13.477   9.835  1.00 96.06           C  
ATOM   1408  HA  PRO A  86      11.702  14.176  10.671  1.00 96.06           H  
ATOM   1409  C   PRO A  86      10.709  13.941   8.782  1.00 96.06           C  
ATOM   1410  CB  PRO A  86      13.150  13.471   9.238  1.00 96.06           C  
ATOM   1411  HB2 PRO A  86      13.653  14.426   9.390  1.00 96.06           H  
ATOM   1412  HB3 PRO A  86      13.105  13.232   8.176  1.00 96.06           H  
ATOM   1413  O   PRO A  86      10.795  15.073   8.313  1.00 96.06           O  
ATOM   1414  CG  PRO A  86      13.859  12.335   9.973  1.00 96.06           C  
ATOM   1415  HG2 PRO A  86      14.682  11.924   9.390  1.00 96.06           H  
ATOM   1416  HG3 PRO A  86      14.205  12.683  10.946  1.00 96.06           H  
ATOM   1417  CD  PRO A  86      12.736  11.322  10.158  1.00 96.06           C  
ATOM   1418  HD2 PRO A  86      12.627  10.725   9.253  1.00 96.06           H  
ATOM   1419  HD3 PRO A  86      12.958  10.682  11.011  1.00 96.06           H  
ATOM   1420  N   TYR A  87       9.769  13.081   8.370  1.00 96.25           N  
ATOM   1421  H   TYR A  87       9.749  12.163   8.790  1.00 96.25           H  
ATOM   1422  CA  TYR A  87       8.756  13.371   7.348  1.00 96.25           C  
ATOM   1423  HA  TYR A  87       9.058  14.274   6.819  1.00 96.25           H  
ATOM   1424  C   TYR A  87       7.361  13.671   7.926  1.00 96.25           C  
ATOM   1425  CB  TYR A  87       8.723  12.233   6.315  1.00 96.25           C  
ATOM   1426  HB2 TYR A  87       8.144  12.559   5.451  1.00 96.25           H  
ATOM   1427  HB3 TYR A  87       8.205  11.381   6.757  1.00 96.25           H  
ATOM   1428  O   TYR A  87       6.402  13.754   7.155  1.00 96.25           O  
ATOM   1429  CG  TYR A  87      10.092  11.784   5.832  1.00 96.25           C  
ATOM   1430  CD1 TYR A  87      10.941  12.687   5.159  1.00 96.25           C  
ATOM   1431  HD1 TYR A  87      10.605  13.695   4.964  1.00 96.25           H  
ATOM   1432  CD2 TYR A  87      10.536  10.477   6.108  1.00 96.25           C  
ATOM   1433  HD2 TYR A  87       9.903   9.790   6.650  1.00 96.25           H  
ATOM   1434  CE1 TYR A  87      12.240  12.291   4.783  1.00 96.25           C  
ATOM   1435  HE1 TYR A  87      12.898  12.994   4.294  1.00 96.25           H  
ATOM   1436  CE2 TYR A  87      11.821  10.073   5.708  1.00 96.25           C  
ATOM   1437  HE2 TYR A  87      12.173   9.075   5.926  1.00 96.25           H  
ATOM   1438  OH  TYR A  87      13.930  10.578   4.692  1.00 96.25           O  
ATOM   1439  HH  TYR A  87      14.470  11.304   4.373  1.00 96.25           H  
ATOM   1440  CZ  TYR A  87      12.684  10.979   5.062  1.00 96.25           C  
ATOM   1441  N   SER A  88       7.235  13.837   9.250  1.00 95.19           N  
ATOM   1442  H   SER A  88       8.059  13.763   9.830  1.00 95.19           H  
ATOM   1443  CA  SER A  88       5.995  14.241   9.938  1.00 95.19           C  
ATOM   1444  HA  SER A  88       5.254  13.448   9.839  1.00 95.19           H  
ATOM   1445  C   SER A  88       5.390  15.525   9.363  1.00 95.19           C  
ATOM   1446  CB  SER A  88       6.288  14.461  11.432  1.00 95.19           C  
ATOM   1447  HB2 SER A  88       5.408  14.871  11.928  1.00 95.19           H  
ATOM   1448  HB3 SER A  88       6.526  13.498  11.884  1.00 95.19           H  
ATOM   1449  O   SER A  88       4.191  15.580   9.095  1.00 95.19           O  
ATOM   1450  OG  SER A  88       7.393  15.330  11.622  1.00 95.19           O  
ATOM   1451  HG  SER A  88       7.089  16.237  11.708  1.00 95.19           H  
ATOM   1452  N   ASP A  89       6.248  16.519   9.130  1.00 94.75           N  
ATOM   1453  H   ASP A  89       7.184  16.372   9.480  1.00 94.75           H  
ATOM   1454  CA  ASP A  89       5.878  17.911   8.844  1.00 94.75           C  
ATOM   1455  HA  ASP A  89       4.956  18.144   9.377  1.00 94.75           H  
ATOM   1456  C   ASP A  89       5.625  18.166   7.346  1.00 94.75           C  
ATOM   1457  CB  ASP A  89       6.986  18.847   9.369  1.00 94.75           C  
ATOM   1458  HB2 ASP A  89       6.705  19.874   9.139  1.00 94.75           H  
ATOM   1459  HB3 ASP A  89       7.906  18.629   8.827  1.00 94.75           H  
ATOM   1460  O   ASP A  89       5.242  19.265   6.938  1.00 94.75           O  
ATOM   1461  CG  ASP A  89       7.283  18.769  10.877  1.00 94.75           C  
ATOM   1462  OD1 ASP A  89       6.730  17.882  11.571  1.00 94.75           O  
ATOM   1463  OD2 ASP A  89       8.108  19.596  11.324  1.00 94.75           O  
ATOM   1464  N   GLU A  90       5.848  17.161   6.493  1.00 96.81           N  
ATOM   1465  H   GLU A  90       6.068  16.260   6.892  1.00 96.81           H  
ATOM   1466  CA  GLU A  90       5.490  17.253   5.080  1.00 96.81           C  
ATOM   1467  HA  GLU A  90       5.856  18.207   4.699  1.00 96.81           H  
ATOM   1468  C   GLU A  90       3.962  17.197   4.881  1.00 96.81           C  
ATOM   1469  CB  GLU A  90       6.125  16.120   4.269  1.00 96.81           C  
ATOM   1470  HB2 GLU A  90       5.724  16.219   3.261  1.00 96.81           H  
ATOM   1471  HB3 GLU A  90       5.794  15.161   4.668  1.00 96.81           H  
ATOM   1472  O   GLU A  90       3.264  16.522   5.635  1.00 96.81           O  
ATOM   1473  CG  GLU A  90       7.660  16.116   4.160  1.00 96.81           C  
ATOM   1474  HG2 GLU A  90       8.093  15.814   5.114  1.00 96.81           H  
ATOM   1475  HG3 GLU A  90       7.997  17.125   3.921  1.00 96.81           H  
ATOM   1476  CD  GLU A  90       8.125  15.160   3.047  1.00 96.81           C  
ATOM   1477  OE1 GLU A  90       9.329  15.094   2.713  1.00 96.81           O  
ATOM   1478  OE2 GLU A  90       7.267  14.502   2.412  1.00 96.81           O  
ATOM   1479  N   PRO A  91       3.403  17.796   3.812  1.00 96.94           N  
ATOM   1480  CA  PRO A  91       1.987  17.627   3.498  1.00 96.94           C  
ATOM   1481  HA  PRO A  91       1.390  17.909   4.365  1.00 96.94           H  
ATOM   1482  C   PRO A  91       1.671  16.167   3.131  1.00 96.94           C  
ATOM   1483  CB  PRO A  91       1.702  18.604   2.354  1.00 96.94           C  
ATOM   1484  HB2 PRO A  91       0.942  18.228   1.669  1.00 96.94           H  
ATOM   1485  HB3 PRO A  91       1.398  19.565   2.768  1.00 96.94           H  
ATOM   1486  O   PRO A  91       2.297  15.589   2.237  1.00 96.94           O  
ATOM   1487  CG  PRO A  91       3.062  18.753   1.667  1.00 96.94           C  
ATOM   1488  HG2 PRO A  91       3.151  19.707   1.148  1.00 96.94           H  
ATOM   1489  HG3 PRO A  91       3.219  17.925   0.976  1.00 96.94           H  
ATOM   1490  CD  PRO A  91       4.052  18.647   2.828  1.00 96.94           C  
ATOM   1491  HD2 PRO A  91       4.994  18.227   2.479  1.00 96.94           H  
ATOM   1492  HD3 PRO A  91       4.219  19.633   3.263  1.00 96.94           H  
ATOM   1493  N   TRP A  92       0.675  15.591   3.805  1.00 97.25           N  
ATOM   1494  H   TRP A  92       0.296  16.106   4.586  1.00 97.25           H  
ATOM   1495  CA  TRP A  92       0.163  14.233   3.618  1.00 97.25           C  
ATOM   1496  HA  TRP A  92       0.617  13.776   2.739  1.00 97.25           H  
ATOM   1497  C   TRP A  92      -1.353  14.271   3.411  1.00 97.25           C  
ATOM   1498  CB  TRP A  92       0.520  13.389   4.853  1.00 97.25           C  
ATOM   1499  HB2 TRP A  92       0.204  13.915   5.754  1.00 97.25           H  
ATOM   1500  HB3 TRP A  92      -0.045  12.457   4.809  1.00 97.25           H  
ATOM   1501  O   TRP A  92      -2.114  14.451   4.364  1.00 97.25           O  
ATOM   1502  CG  TRP A  92       1.966  13.028   4.981  1.00 97.25           C  
ATOM   1503  CD1 TRP A  92       2.855  13.585   5.833  1.00 97.25           C  
ATOM   1504  HD1 TRP A  92       2.638  14.371   6.541  1.00 97.25           H  
ATOM   1505  CD2 TRP A  92       2.718  12.034   4.228  1.00 97.25           C  
ATOM   1506  CE2 TRP A  92       4.082  12.076   4.646  1.00 97.25           C  
ATOM   1507  CE3 TRP A  92       2.384  11.126   3.204  1.00 97.25           C  
ATOM   1508  HE3 TRP A  92       1.355  11.065   2.881  1.00 97.25           H  
ATOM   1509  NE1 TRP A  92       4.103  13.029   5.639  1.00 97.25           N  
ATOM   1510  HE1 TRP A  92       4.904  13.300   6.191  1.00 97.25           H  
ATOM   1511  CH2 TRP A  92       4.701  10.372   3.045  1.00 97.25           C  
ATOM   1512  HH2 TRP A  92       5.448   9.730   2.601  1.00 97.25           H  
ATOM   1513  CZ2 TRP A  92       5.070  11.277   4.056  1.00 97.25           C  
ATOM   1514  HZ2 TRP A  92       6.092  11.333   4.399  1.00 97.25           H  
ATOM   1515  CZ3 TRP A  92       3.363  10.310   2.610  1.00 97.25           C  
ATOM   1516  HZ3 TRP A  92       3.082   9.643   1.808  1.00 97.25           H  
ATOM   1517  N   THR A  93      -1.816  14.094   2.172  1.00 96.12           N  
ATOM   1518  H   THR A  93      -1.170  13.928   1.413  1.00 96.12           H  
ATOM   1519  CA  THR A  93      -3.258  14.013   1.889  1.00 96.12           C  
ATOM   1520  HA  THR A  93      -3.761  14.794   2.459  1.00 96.12           H  
ATOM   1521  C   THR A  93      -3.846  12.670   2.334  1.00 96.12           C  
ATOM   1522  CB  THR A  93      -3.593  14.249   0.403  1.00 96.12           C  
ATOM   1523  HB  THR A  93      -4.677  14.311   0.310  1.00 96.12           H  
ATOM   1524  O   THR A  93      -3.138  11.672   2.532  1.00 96.12           O  
ATOM   1525  CG2 THR A  93      -3.006  15.533  -0.177  1.00 96.12           C  
ATOM   1526 HG21 THR A  93      -3.306  15.629  -1.221  1.00 96.12           H  
ATOM   1527 HG22 THR A  93      -3.392  16.391   0.375  1.00 96.12           H  
ATOM   1528 HG23 THR A  93      -1.918  15.526  -0.122  1.00 96.12           H  
ATOM   1529  OG1 THR A  93      -3.159  13.168  -0.387  1.00 96.12           O  
ATOM   1530  HG1 THR A  93      -2.207  13.268  -0.459  1.00 96.12           H  
ATOM   1531  N   LEU A  94      -5.177  12.606   2.397  1.00 95.06           N  
ATOM   1532  H   LEU A  94      -5.708  13.463   2.336  1.00 95.06           H  
ATOM   1533  CA  LEU A  94      -5.908  11.354   2.591  1.00 95.06           C  
ATOM   1534  HA  LEU A  94      -5.587  10.911   3.534  1.00 95.06           H  
ATOM   1535  C   LEU A  94      -5.623  10.334   1.471  1.00 95.06           C  
ATOM   1536  CB  LEU A  94      -7.402  11.699   2.689  1.00 95.06           C  
ATOM   1537  HB2 LEU A  94      -7.551  12.375   3.530  1.00 95.06           H  
ATOM   1538  HB3 LEU A  94      -7.702  12.217   1.778  1.00 95.06           H  
ATOM   1539  O   LEU A  94      -5.667   9.127   1.701  1.00 95.06           O  
ATOM   1540  CG  LEU A  94      -8.312  10.473   2.876  1.00 95.06           C  
ATOM   1541  HG  LEU A  94      -8.188   9.791   2.034  1.00 95.06           H  
ATOM   1542  CD1 LEU A  94      -8.028   9.720   4.176  1.00 95.06           C  
ATOM   1543 HD11 LEU A  94      -7.019   9.309   4.163  1.00 95.06           H  
ATOM   1544 HD12 LEU A  94      -8.729   8.891   4.278  1.00 95.06           H  
ATOM   1545 HD13 LEU A  94      -8.124  10.391   5.030  1.00 95.06           H  
ATOM   1546  CD2 LEU A  94      -9.769  10.918   2.885  1.00 95.06           C  
ATOM   1547 HD21 LEU A  94      -9.983  11.514   1.998  1.00 95.06           H  
ATOM   1548 HD22 LEU A  94     -10.407  10.035   2.872  1.00 95.06           H  
ATOM   1549 HD23 LEU A  94      -9.961  11.515   3.776  1.00 95.06           H  
ATOM   1550  N   GLN A  95      -5.289  10.794   0.258  1.00 95.00           N  
ATOM   1551  H   GLN A  95      -5.188  11.790   0.128  1.00 95.00           H  
ATOM   1552  CA  GLN A  95      -4.883   9.895  -0.823  1.00 95.00           C  
ATOM   1553  HA  GLN A  95      -5.561   9.042  -0.843  1.00 95.00           H  
ATOM   1554  C   GLN A  95      -3.462   9.348  -0.622  1.00 95.00           C  
ATOM   1555  CB  GLN A  95      -4.963  10.584  -2.184  1.00 95.00           C  
ATOM   1556  HB2 GLN A  95      -4.247  11.404  -2.224  1.00 95.00           H  
ATOM   1557  HB3 GLN A  95      -4.663   9.827  -2.908  1.00 95.00           H  
ATOM   1558  O   GLN A  95      -3.228   8.168  -0.892  1.00 95.00           O  
ATOM   1559  CG  GLN A  95      -6.346  11.103  -2.605  1.00 95.00           C  
ATOM   1560  HG2 GLN A  95      -7.091  10.318  -2.470  1.00 95.00           H  
ATOM   1561  HG3 GLN A  95      -6.621  11.956  -1.985  1.00 95.00           H  
ATOM   1562  CD  GLN A  95      -6.348  11.527  -4.075  1.00 95.00           C  
ATOM   1563  NE2 GLN A  95      -7.419  12.117  -4.557  1.00 95.00           N  
ATOM   1564 HE21 GLN A  95      -7.372  12.418  -5.520  1.00 95.00           H  
ATOM   1565 HE22 GLN A  95      -8.200  12.348  -3.961  1.00 95.00           H  
ATOM   1566  OE1 GLN A  95      -5.393  11.317  -4.817  1.00 95.00           O  
ATOM   1567  N   ASP A  96      -2.524  10.166  -0.130  1.00 96.44           N  
ATOM   1568  H   ASP A  96      -2.779  11.124   0.062  1.00 96.44           H  
ATOM   1569  CA  ASP A  96      -1.137   9.753   0.156  1.00 96.44           C  
ATOM   1570  HA  ASP A  96      -0.685   9.335  -0.744  1.00 96.44           H  
ATOM   1571  C   ASP A  96      -1.074   8.688   1.253  1.00 96.44           C  
ATOM   1572  CB  ASP A  96      -0.270  10.956   0.534  1.00 96.44           C  
ATOM   1573  HB2 ASP A  96       0.749  10.610   0.706  1.00 96.44           H  
ATOM   1574  HB3 ASP A  96      -0.645  11.406   1.453  1.00 96.44           H  
ATOM   1575  O   ASP A  96      -0.313   7.726   1.166  1.00 96.44           O  
ATOM   1576  CG  ASP A  96      -0.237  11.990  -0.584  1.00 96.44           C  
ATOM   1577  OD1 ASP A  96      -0.010  11.588  -1.748  1.00 96.44           O  
ATOM   1578  OD2 ASP A  96      -0.551  13.162  -0.276  1.00 96.44           O  
ATOM   1579  N   THR A  97      -1.946   8.837   2.249  1.00 96.06           N  
ATOM   1580  H   THR A  97      -2.524   9.665   2.230  1.00 96.06           H  
ATOM   1581  CA  THR A  97      -2.122   7.913   3.379  1.00 96.06           C  
ATOM   1582  HA  THR A  97      -1.197   7.350   3.508  1.00 96.06           H  
ATOM   1583  C   THR A  97      -3.221   6.869   3.146  1.00 96.06           C  
ATOM   1584  CB  THR A  97      -2.366   8.693   4.675  1.00 96.06           C  
ATOM   1585  HB  THR A  97      -2.564   7.992   5.486  1.00 96.06           H  
ATOM   1586  O   THR A  97      -3.614   6.159   4.076  1.00 96.06           O  
ATOM   1587  CG2 THR A  97      -1.156   9.542   5.063  1.00 96.06           C  
ATOM   1588 HG21 THR A  97      -1.322   9.985   6.045  1.00 96.06           H  
ATOM   1589 HG22 THR A  97      -0.993  10.334   4.331  1.00 96.06           H  
ATOM   1590 HG23 THR A  97      -0.265   8.916   5.116  1.00 96.06           H  
ATOM   1591  OG1 THR A  97      -3.477   9.543   4.519  1.00 96.06           O  
ATOM   1592  HG1 THR A  97      -3.217  10.302   3.992  1.00 96.06           H  
ATOM   1593  N   SER A  98      -3.718   6.732   1.911  1.00 96.44           N  
ATOM   1594  H   SER A  98      -3.358   7.334   1.183  1.00 96.44           H  
ATOM   1595  CA  SER A  98      -4.712   5.715   1.564  1.00 96.44           C  
ATOM   1596  HA  SER A  98      -5.473   5.732   2.344  1.00 96.44           H  
ATOM   1597  C   SER A  98      -4.090   4.317   1.524  1.00 96.44           C  
ATOM   1598  CB  SER A  98      -5.433   6.023   0.246  1.00 96.44           C  
ATOM   1599  HB2 SER A  98      -6.280   5.345   0.142  1.00 96.44           H  
ATOM   1600  HB3 SER A  98      -5.814   7.044   0.262  1.00 96.44           H  
ATOM   1601  O   SER A  98      -2.970   4.114   1.046  1.00 96.44           O  
ATOM   1602  OG  SER A  98      -4.581   5.846  -0.868  1.00 96.44           O  
ATOM   1603  HG  SER A  98      -4.013   6.619  -0.910  1.00 96.44           H  
ATOM   1604  N   ARG A  99      -4.852   3.309   1.965  1.00 96.56           N  
ATOM   1605  H   ARG A  99      -5.751   3.529   2.371  1.00 96.56           H  
ATOM   1606  CA  ARG A  99      -4.407   1.910   1.913  1.00 96.56           C  
ATOM   1607  HA  ARG A  99      -3.469   1.832   2.463  1.00 96.56           H  
ATOM   1608  C   ARG A  99      -4.104   1.456   0.484  1.00 96.56           C  
ATOM   1609  CB  ARG A  99      -5.451   1.004   2.578  1.00 96.56           C  
ATOM   1610  HB2 ARG A  99      -6.400   1.073   2.047  1.00 96.56           H  
ATOM   1611  HB3 ARG A  99      -5.589   1.321   3.612  1.00 96.56           H  
ATOM   1612  O   ARG A  99      -3.176   0.685   0.275  1.00 96.56           O  
ATOM   1613  CG  ARG A  99      -4.954  -0.444   2.568  1.00 96.56           C  
ATOM   1614  HG2 ARG A  99      -4.834  -0.794   1.543  1.00 96.56           H  
ATOM   1615  HG3 ARG A  99      -3.985  -0.478   3.066  1.00 96.56           H  
ATOM   1616  CD  ARG A  99      -5.911  -1.408   3.254  1.00 96.56           C  
ATOM   1617  HD2 ARG A  99      -6.821  -1.504   2.661  1.00 96.56           H  
ATOM   1618  HD3 ARG A  99      -6.177  -1.015   4.236  1.00 96.56           H  
ATOM   1619  NE  ARG A  99      -5.244  -2.712   3.369  1.00 96.56           N  
ATOM   1620  HE  ARG A  99      -5.268  -3.326   2.567  1.00 96.56           H  
ATOM   1621  NH1 ARG A  99      -4.278  -2.400   5.442  1.00 96.56           N  
ATOM   1622 HH11 ARG A  99      -4.663  -1.475   5.569  1.00 96.56           H  
ATOM   1623 HH12 ARG A  99      -3.618  -2.780   6.105  1.00 96.56           H  
ATOM   1624  NH2 ARG A  99      -3.793  -4.195   4.282  1.00 96.56           N  
ATOM   1625 HH21 ARG A  99      -3.210  -4.376   5.087  1.00 96.56           H  
ATOM   1626 HH22 ARG A  99      -3.385  -4.429   3.389  1.00 96.56           H  
ATOM   1627  CZ  ARG A  99      -4.451  -3.086   4.352  1.00 96.56           C  
ATOM   1628  N   GLU A 100      -4.872   1.920  -0.496  1.00 96.25           N  
ATOM   1629  H   GLU A 100      -5.615   2.566  -0.271  1.00 96.25           H  
ATOM   1630  CA  GLU A 100      -4.700   1.522  -1.896  1.00 96.25           C  
ATOM   1631  HA  GLU A 100      -4.664   0.434  -1.955  1.00 96.25           H  
ATOM   1632  C   GLU A 100      -3.369   2.033  -2.467  1.00 96.25           C  
ATOM   1633  CB  GLU A 100      -5.902   1.996  -2.726  1.00 96.25           C  
ATOM   1634  HB2 GLU A 100      -5.961   3.084  -2.691  1.00 96.25           H  
ATOM   1635  HB3 GLU A 100      -5.752   1.680  -3.758  1.00 96.25           H  
ATOM   1636  O   GLU A 100      -2.642   1.269  -3.107  1.00 96.25           O  
ATOM   1637  CG  GLU A 100      -7.215   1.388  -2.195  1.00 96.25           C  
ATOM   1638  HG2 GLU A 100      -7.418   1.787  -1.202  1.00 96.25           H  
ATOM   1639  HG3 GLU A 100      -7.077   0.311  -2.099  1.00 96.25           H  
ATOM   1640  CD  GLU A 100      -8.431   1.657  -3.092  1.00 96.25           C  
ATOM   1641  OE1 GLU A 100      -9.432   0.929  -2.900  1.00 96.25           O  
ATOM   1642  OE2 GLU A 100      -8.351   2.565  -3.946  1.00 96.25           O  
ATOM   1643  N   ARG A 101      -2.976   3.276  -2.148  1.00 96.38           N  
ATOM   1644  H   ARG A 101      -3.598   3.858  -1.604  1.00 96.38           H  
ATOM   1645  CA  ARG A 101      -1.654   3.812  -2.510  1.00 96.38           C  
ATOM   1646  HA  ARG A 101      -1.501   3.627  -3.573  1.00 96.38           H  
ATOM   1647  C   ARG A 101      -0.528   3.075  -1.776  1.00 96.38           C  
ATOM   1648  CB  ARG A 101      -1.645   5.335  -2.284  1.00 96.38           C  
ATOM   1649  HB2 ARG A 101      -1.684   5.552  -1.217  1.00 96.38           H  
ATOM   1650  HB3 ARG A 101      -2.541   5.748  -2.748  1.00 96.38           H  
ATOM   1651  O   ARG A 101       0.455   2.707  -2.420  1.00 96.38           O  
ATOM   1652  CG  ARG A 101      -0.414   6.024  -2.901  1.00 96.38           C  
ATOM   1653  HG2 ARG A 101      -0.252   5.650  -3.912  1.00 96.38           H  
ATOM   1654  HG3 ARG A 101       0.463   5.781  -2.301  1.00 96.38           H  
ATOM   1655  CD  ARG A 101      -0.574   7.553  -2.943  1.00 96.38           C  
ATOM   1656  HD2 ARG A 101      -0.862   7.860  -1.938  1.00 96.38           H  
ATOM   1657  HD3 ARG A 101       0.384   8.009  -3.194  1.00 96.38           H  
ATOM   1658  NE  ARG A 101      -1.607   7.997  -3.906  1.00 96.38           N  
ATOM   1659  HE  ARG A 101      -2.054   7.267  -4.443  1.00 96.38           H  
ATOM   1660  NH1 ARG A 101      -1.643  10.288  -3.482  1.00 96.38           N  
ATOM   1661 HH11 ARG A 101      -2.044  11.200  -3.652  1.00 96.38           H  
ATOM   1662 HH12 ARG A 101      -0.864  10.294  -2.839  1.00 96.38           H  
ATOM   1663  NH2 ARG A 101      -3.075   9.405  -4.916  1.00 96.38           N  
ATOM   1664 HH21 ARG A 101      -3.540  10.301  -4.960  1.00 96.38           H  
ATOM   1665 HH22 ARG A 101      -3.490   8.630  -5.414  1.00 96.38           H  
ATOM   1666  CZ  ARG A 101      -2.085   9.222  -4.085  1.00 96.38           C  
ATOM   1667  N   PHE A 102      -0.713   2.761  -0.493  1.00 97.00           N  
ATOM   1668  H   PHE A 102      -1.534   3.131  -0.036  1.00 97.00           H  
ATOM   1669  CA  PHE A 102       0.250   2.016   0.331  1.00 97.00           C  
ATOM   1670  HA  PHE A 102       1.218   2.512   0.261  1.00 97.00           H  
ATOM   1671  C   PHE A 102       0.459   0.548  -0.109  1.00 97.00           C  
ATOM   1672  CB  PHE A 102      -0.231   2.106   1.787  1.00 97.00           C  
ATOM   1673  HB2 PHE A 102      -1.172   1.565   1.888  1.00 97.00           H  
ATOM   1674  HB3 PHE A 102      -0.429   3.151   2.024  1.00 97.00           H  
ATOM   1675  O   PHE A 102       1.568   0.018  -0.031  1.00 97.00           O  
ATOM   1676  CG  PHE A 102       0.756   1.584   2.809  1.00 97.00           C  
ATOM   1677  CD1 PHE A 102       0.531   0.354   3.457  1.00 97.00           C  
ATOM   1678  HD1 PHE A 102      -0.351  -0.226   3.228  1.00 97.00           H  
ATOM   1679  CD2 PHE A 102       1.891   2.349   3.130  1.00 97.00           C  
ATOM   1680  HD2 PHE A 102       2.056   3.304   2.653  1.00 97.00           H  
ATOM   1681  CE1 PHE A 102       1.446  -0.109   4.419  1.00 97.00           C  
ATOM   1682  HE1 PHE A 102       1.266  -1.038   4.939  1.00 97.00           H  
ATOM   1683  CE2 PHE A 102       2.813   1.879   4.079  1.00 97.00           C  
ATOM   1684  HE2 PHE A 102       3.684   2.469   4.324  1.00 97.00           H  
ATOM   1685  CZ  PHE A 102       2.594   0.647   4.716  1.00 97.00           C  
ATOM   1686  HZ  PHE A 102       3.311   0.290   5.440  1.00 97.00           H  
ATOM   1687  N   GLU A 103      -0.586  -0.122  -0.607  1.00 96.56           N  
ATOM   1688  H   GLU A 103      -1.489   0.328  -0.563  1.00 96.56           H  
ATOM   1689  CA  GLU A 103      -0.536  -1.517  -1.085  1.00 96.56           C  
ATOM   1690  HA  GLU A 103       0.243  -2.052  -0.541  1.00 96.56           H  
ATOM   1691  C   GLU A 103      -0.184  -1.649  -2.580  1.00 96.56           C  
ATOM   1692  CB  GLU A 103      -1.878  -2.218  -0.804  1.00 96.56           C  
ATOM   1693  HB2 GLU A 103      -1.891  -3.192  -1.293  1.00 96.56           H  
ATOM   1694  HB3 GLU A 103      -2.673  -1.621  -1.251  1.00 96.56           H  
ATOM   1695  O   GLU A 103       0.148  -2.748  -3.031  1.00 96.56           O  
ATOM   1696  CG  GLU A 103      -2.200  -2.425   0.685  1.00 96.56           C  
ATOM   1697  HG2 GLU A 103      -3.278  -2.566   0.770  1.00 96.56           H  
ATOM   1698  HG3 GLU A 103      -1.944  -1.535   1.259  1.00 96.56           H  
ATOM   1699  CD  GLU A 103      -1.512  -3.644   1.313  1.00 96.56           C  
ATOM   1700  OE1 GLU A 103      -2.147  -4.309   2.166  1.00 96.56           O  
ATOM   1701  OE2 GLU A 103      -0.325  -3.925   1.052  1.00 96.56           O  
ATOM   1702  N   SER A 104      -0.246  -0.565  -3.363  1.00 95.94           N  
ATOM   1703  H   SER A 104      -0.603   0.289  -2.958  1.00 95.94           H  
ATOM   1704  CA  SER A 104       0.239  -0.541  -4.755  1.00 95.94           C  
ATOM   1705  HA  SER A 104      -0.273  -1.340  -5.291  1.00 95.94           H  
ATOM   1706  C   SER A 104       1.761  -0.796  -4.834  1.00 95.94           C  
ATOM   1707  CB  SER A 104      -0.133   0.788  -5.430  1.00 95.94           C  
ATOM   1708  HB2 SER A 104       0.050   0.705  -6.501  1.00 95.94           H  
ATOM   1709  HB3 SER A 104      -1.193   0.994  -5.281  1.00 95.94           H  
ATOM   1710  O   SER A 104       2.447  -0.635  -3.827  1.00 95.94           O  
ATOM   1711  OG  SER A 104       0.638   1.862  -4.929  1.00 95.94           O  
ATOM   1712  HG  SER A 104       0.319   2.095  -4.054  1.00 95.94           H  
ATOM   1713  N   PRO A 105       2.351  -1.169  -5.987  1.00 95.56           N  
ATOM   1714  CA  PRO A 105       3.807  -1.340  -6.111  1.00 95.56           C  
ATOM   1715  HA  PRO A 105       4.118  -2.080  -5.374  1.00 95.56           H  
ATOM   1716  C   PRO A 105       4.590  -0.017  -5.917  1.00 95.56           C  
ATOM   1717  CB  PRO A 105       4.034  -1.923  -7.512  1.00 95.56           C  
ATOM   1718  HB2 PRO A 105       4.245  -1.124  -8.223  1.00 95.56           H  
ATOM   1719  HB3 PRO A 105       4.838  -2.658  -7.516  1.00 95.56           H  
ATOM   1720  O   PRO A 105       4.116   1.016  -6.398  1.00 95.56           O  
ATOM   1721  CG  PRO A 105       2.688  -2.554  -7.867  1.00 95.56           C  
ATOM   1722  HG2 PRO A 105       2.612  -3.541  -7.411  1.00 95.56           H  
ATOM   1723  HG3 PRO A 105       2.540  -2.612  -8.945  1.00 95.56           H  
ATOM   1724  CD  PRO A 105       1.693  -1.602  -7.208  1.00 95.56           C  
ATOM   1725  HD2 PRO A 105       1.522  -0.740  -7.853  1.00 95.56           H  
ATOM   1726  HD3 PRO A 105       0.756  -2.123  -7.010  1.00 95.56           H  
ATOM   1727  N   PRO A 106       5.745   0.004  -5.216  1.00 96.19           N  
ATOM   1728  CA  PRO A 106       6.217  -1.021  -4.277  1.00 96.19           C  
ATOM   1729  HA  PRO A 106       6.249  -1.998  -4.759  1.00 96.19           H  
ATOM   1730  C   PRO A 106       5.319  -1.084  -3.034  1.00 96.19           C  
ATOM   1731  CB  PRO A 106       7.641  -0.619  -3.887  1.00 96.19           C  
ATOM   1732  HB2 PRO A 106       8.356  -1.104  -4.552  1.00 96.19           H  
ATOM   1733  HB3 PRO A 106       7.877  -0.876  -2.855  1.00 96.19           H  
ATOM   1734  O   PRO A 106       4.930  -0.051  -2.488  1.00 96.19           O  
ATOM   1735  CG  PRO A 106       7.687   0.891  -4.106  1.00 96.19           C  
ATOM   1736  HG2 PRO A 106       8.673   1.192  -4.459  1.00 96.19           H  
ATOM   1737  HG3 PRO A 106       7.444   1.410  -3.179  1.00 96.19           H  
ATOM   1738  CD  PRO A 106       6.615   1.175  -5.156  1.00 96.19           C  
ATOM   1739  HD2 PRO A 106       7.088   1.339  -6.124  1.00 96.19           H  
ATOM   1740  HD3 PRO A 106       6.058   2.073  -4.887  1.00 96.19           H  
ATOM   1741  N   GLN A 107       4.964  -2.294  -2.599  1.00 95.56           N  
ATOM   1742  H   GLN A 107       5.399  -3.110  -3.004  1.00 95.56           H  
ATOM   1743  CA  GLN A 107       4.006  -2.481  -1.502  1.00 95.56           C  
ATOM   1744  HA  GLN A 107       3.141  -1.846  -1.692  1.00 95.56           H  
ATOM   1745  C   GLN A 107       4.602  -2.063  -0.151  1.00 95.56           C  
ATOM   1746  CB  GLN A 107       3.519  -3.939  -1.428  1.00 95.56           C  
ATOM   1747  HB2 GLN A 107       4.310  -4.567  -1.017  1.00 95.56           H  
ATOM   1748  HB3 GLN A 107       2.677  -3.968  -0.736  1.00 95.56           H  
ATOM   1749  O   GLN A 107       5.804  -2.200   0.056  1.00 95.56           O  
ATOM   1750  CG  GLN A 107       3.076  -4.535  -2.774  1.00 95.56           C  
ATOM   1751  HG2 GLN A 107       3.949  -4.879  -3.328  1.00 95.56           H  
ATOM   1752  HG3 GLN A 107       2.578  -3.765  -3.363  1.00 95.56           H  
ATOM   1753  CD  GLN A 107       2.113  -5.701  -2.572  1.00 95.56           C  
ATOM   1754  NE2 GLN A 107       0.827  -5.438  -2.560  1.00 95.56           N  
ATOM   1755 HE21 GLN A 107       0.530  -4.478  -2.662  1.00 95.56           H  
ATOM   1756 HE22 GLN A 107       0.198  -6.167  -2.256  1.00 95.56           H  
ATOM   1757  OE1 GLN A 107       2.481  -6.856  -2.407  1.00 95.56           O  
ATOM   1758  N   LYS A 108       3.742  -1.643   0.786  1.00 95.19           N  
ATOM   1759  H   LYS A 108       2.798  -1.448   0.486  1.00 95.19           H  
ATOM   1760  CA  LYS A 108       4.098  -1.239   2.161  1.00 95.19           C  
ATOM   1761  HA  LYS A 108       3.169  -0.915   2.632  1.00 95.19           H  
ATOM   1762  C   LYS A 108       4.993   0.005   2.244  1.00 95.19           C  
ATOM   1763  CB  LYS A 108       4.645  -2.420   2.994  1.00 95.19           C  
ATOM   1764  HB2 LYS A 108       4.713  -2.106   4.036  1.00 95.19           H  
ATOM   1765  HB3 LYS A 108       5.658  -2.646   2.661  1.00 95.19           H  
ATOM   1766  O   LYS A 108       5.811   0.126   3.151  1.00 95.19           O  
ATOM   1767  CG  LYS A 108       3.827  -3.718   2.939  1.00 95.19           C  
ATOM   1768  HG2 LYS A 108       4.312  -4.450   3.585  1.00 95.19           H  
ATOM   1769  HG3 LYS A 108       3.830  -4.110   1.923  1.00 95.19           H  
ATOM   1770  CD  LYS A 108       2.381  -3.526   3.407  1.00 95.19           C  
ATOM   1771  HD2 LYS A 108       1.863  -2.847   2.730  1.00 95.19           H  
ATOM   1772  HD3 LYS A 108       2.374  -3.113   4.415  1.00 95.19           H  
ATOM   1773  CE  LYS A 108       1.676  -4.881   3.403  1.00 95.19           C  
ATOM   1774  HE2 LYS A 108       1.796  -5.330   2.417  1.00 95.19           H  
ATOM   1775  HE3 LYS A 108       2.146  -5.520   4.151  1.00 95.19           H  
ATOM   1776  NZ  LYS A 108       0.238  -4.725   3.696  1.00 95.19           N  
ATOM   1777  HZ1 LYS A 108      -0.211  -4.221   2.944  1.00 95.19           H  
ATOM   1778  HZ2 LYS A 108       0.090  -4.254   4.577  1.00 95.19           H  
ATOM   1779  HZ3 LYS A 108      -0.241  -5.612   3.758  1.00 95.19           H  
ATOM   1780  N   THR A 109       4.819   0.938   1.310  1.00 96.88           N  
ATOM   1781  H   THR A 109       4.078   0.808   0.636  1.00 96.88           H  
ATOM   1782  CA  THR A 109       5.543   2.218   1.281  1.00 96.88           C  
ATOM   1783  HA  THR A 109       6.031   2.382   2.242  1.00 96.88           H  
ATOM   1784  C   THR A 109       4.566   3.374   1.069  1.00 96.88           C  
ATOM   1785  CB  THR A 109       6.648   2.226   0.211  1.00 96.88           C  
ATOM   1786  HB  THR A 109       7.183   3.174   0.266  1.00 96.88           H  
ATOM   1787  O   THR A 109       3.587   3.235   0.328  1.00 96.88           O  
ATOM   1788  CG2 THR A 109       7.648   1.081   0.360  1.00 96.88           C  
ATOM   1789 HG21 THR A 109       8.472   1.225  -0.339  1.00 96.88           H  
ATOM   1790 HG22 THR A 109       8.037   1.063   1.378  1.00 96.88           H  
ATOM   1791 HG23 THR A 109       7.172   0.122   0.153  1.00 96.88           H  
ATOM   1792  OG1 THR A 109       6.107   2.093  -1.076  1.00 96.88           O  
ATOM   1793  HG1 THR A 109       5.809   1.186  -1.181  1.00 96.88           H  
ATOM   1794  N   PHE A 110       4.802   4.513   1.724  1.00 97.69           N  
ATOM   1795  H   PHE A 110       5.667   4.594   2.239  1.00 97.69           H  
ATOM   1796  CA  PHE A 110       4.064   5.749   1.437  1.00 97.69           C  
ATOM   1797  HA  PHE A 110       3.035   5.497   1.179  1.00 97.69           H  
ATOM   1798  C   PHE A 110       4.686   6.447   0.226  1.00 97.69           C  
ATOM   1799  CB  PHE A 110       4.018   6.673   2.654  1.00 97.69           C  
ATOM   1800  HB2 PHE A 110       5.031   6.932   2.962  1.00 97.69           H  
ATOM   1801  HB3 PHE A 110       3.525   7.598   2.353  1.00 97.69           H  
ATOM   1802  O   PHE A 110       5.870   6.262  -0.052  1.00 97.69           O  
ATOM   1803  CG  PHE A 110       3.261   6.128   3.841  1.00 97.69           C  
ATOM   1804  CD1 PHE A 110       1.853   6.139   3.844  1.00 97.69           C  
ATOM   1805  HD1 PHE A 110       1.312   6.519   2.990  1.00 97.69           H  
ATOM   1806  CD2 PHE A 110       3.965   5.660   4.964  1.00 97.69           C  
ATOM   1807  HD2 PHE A 110       5.044   5.680   4.980  1.00 97.69           H  
ATOM   1808  CE1 PHE A 110       1.150   5.674   4.969  1.00 97.69           C  
ATOM   1809  HE1 PHE A 110       0.071   5.688   4.978  1.00 97.69           H  
ATOM   1810  CE2 PHE A 110       3.262   5.213   6.095  1.00 97.69           C  
ATOM   1811  HE2 PHE A 110       3.808   4.898   6.972  1.00 97.69           H  
ATOM   1812  CZ  PHE A 110       1.857   5.210   6.093  1.00 97.69           C  
ATOM   1813  HZ  PHE A 110       1.322   4.860   6.964  1.00 97.69           H  
ATOM   1814  N   LYS A 111       3.892   7.194  -0.551  1.00 97.06           N  
ATOM   1815  H   LYS A 111       2.935   7.358  -0.270  1.00 97.06           H  
ATOM   1816  CA  LYS A 111       4.319   7.685  -1.873  1.00 97.06           C  
ATOM   1817  HA  LYS A 111       5.397   7.844  -1.854  1.00 97.06           H  
ATOM   1818  C   LYS A 111       3.657   9.001  -2.237  1.00 97.06           C  
ATOM   1819  CB  LYS A 111       3.993   6.663  -2.973  1.00 97.06           C  
ATOM   1820  HB2 LYS A 111       2.911   6.616  -3.098  1.00 97.06           H  
ATOM   1821  HB3 LYS A 111       4.432   7.003  -3.910  1.00 97.06           H  
ATOM   1822  O   LYS A 111       2.486   9.198  -1.917  1.00 97.06           O  
ATOM   1823  CG  LYS A 111       4.515   5.259  -2.661  1.00 97.06           C  
ATOM   1824  HG2 LYS A 111       4.065   4.923  -1.726  1.00 97.06           H  
ATOM   1825  HG3 LYS A 111       5.600   5.267  -2.559  1.00 97.06           H  
ATOM   1826  CD  LYS A 111       4.099   4.267  -3.731  1.00 97.06           C  
ATOM   1827  HD2 LYS A 111       4.798   4.313  -4.567  1.00 97.06           H  
ATOM   1828  HD3 LYS A 111       3.084   4.488  -4.063  1.00 97.06           H  
ATOM   1829  CE  LYS A 111       4.143   2.889  -3.097  1.00 97.06           C  
ATOM   1830  HE2 LYS A 111       5.175   2.539  -3.081  1.00 97.06           H  
ATOM   1831  HE3 LYS A 111       3.799   2.947  -2.065  1.00 97.06           H  
ATOM   1832  NZ  LYS A 111       3.293   1.954  -3.836  1.00 97.06           N  
ATOM   1833  HZ1 LYS A 111       3.569   1.896  -4.806  1.00 97.06           H  
ATOM   1834  HZ2 LYS A 111       2.323   2.233  -3.798  1.00 97.06           H  
ATOM   1835  HZ3 LYS A 111       3.361   1.033  -3.426  1.00 97.06           H  
ATOM   1836  N   LYS A 112       4.387   9.850  -2.961  1.00 96.81           N  
ATOM   1837  H   LYS A 112       5.311   9.545  -3.230  1.00 96.81           H  
ATOM   1838  CA  LYS A 112       3.912  11.143  -3.483  1.00 96.81           C  
ATOM   1839  HA  LYS A 112       2.823  11.163  -3.433  1.00 96.81           H  
ATOM   1840  C   LYS A 112       4.300  11.302  -4.955  1.00 96.81           C  
ATOM   1841  CB  LYS A 112       4.437  12.310  -2.616  1.00 96.81           C  
ATOM   1842  HB2 LYS A 112       4.019  13.244  -2.991  1.00 96.81           H  
ATOM   1843  HB3 LYS A 112       5.522  12.366  -2.696  1.00 96.81           H  
ATOM   1844  O   LYS A 112       5.155  10.574  -5.460  1.00 96.81           O  
ATOM   1845  CG  LYS A 112       4.049  12.164  -1.134  1.00 96.81           C  
ATOM   1846  HG2 LYS A 112       2.970  12.024  -1.058  1.00 96.81           H  
ATOM   1847  HG3 LYS A 112       4.539  11.279  -0.728  1.00 96.81           H  
ATOM   1848  CD  LYS A 112       4.450  13.375  -0.278  1.00 96.81           C  
ATOM   1849  HD2 LYS A 112       3.818  14.228  -0.525  1.00 96.81           H  
ATOM   1850  HD3 LYS A 112       5.496  13.626  -0.453  1.00 96.81           H  
ATOM   1851  CE  LYS A 112       4.252  12.971   1.185  1.00 96.81           C  
ATOM   1852  HE2 LYS A 112       4.886  12.108   1.385  1.00 96.81           H  
ATOM   1853  HE3 LYS A 112       3.214  12.669   1.325  1.00 96.81           H  
ATOM   1854  NZ  LYS A 112       4.583  14.038   2.153  1.00 96.81           N  
ATOM   1855  HZ1 LYS A 112       5.551  14.318   2.085  1.00 96.81           H  
ATOM   1856  HZ2 LYS A 112       4.455  13.700   3.097  1.00 96.81           H  
ATOM   1857  HZ3 LYS A 112       3.962  14.827   2.045  1.00 96.81           H  
ATOM   1858  N   ASN A 113       3.679  12.273  -5.622  1.00 95.81           N  
ATOM   1859  H   ASN A 113       3.059  12.872  -5.096  1.00 95.81           H  
ATOM   1860  CA  ASN A 113       3.950  12.666  -7.012  1.00 95.81           C  
ATOM   1861  HA  ASN A 113       3.179  13.377  -7.308  1.00 95.81           H  
ATOM   1862  C   ASN A 113       3.855  11.495  -8.022  1.00 95.81           C  
ATOM   1863  CB  ASN A 113       5.291  13.431  -7.064  1.00 95.81           C  
ATOM   1864  HB2 ASN A 113       6.101  12.762  -6.774  1.00 95.81           H  
ATOM   1865  HB3 ASN A 113       5.475  13.755  -8.088  1.00 95.81           H  
ATOM   1866  O   ASN A 113       4.872  11.115  -8.605  1.00 95.81           O  
ATOM   1867  CG  ASN A 113       5.336  14.659  -6.170  1.00 95.81           C  
ATOM   1868  ND2 ASN A 113       6.497  15.243  -5.990  1.00 95.81           N  
ATOM   1869 HD21 ASN A 113       7.329  14.894  -6.444  1.00 95.81           H  
ATOM   1870 HD22 ASN A 113       6.494  16.080  -5.426  1.00 95.81           H  
ATOM   1871  OD1 ASN A 113       4.349  15.103  -5.609  1.00 95.81           O  
ATOM   1872  N   PRO A 114       2.665  10.893  -8.228  1.00 95.56           N  
ATOM   1873  CA  PRO A 114       2.468   9.914  -9.295  1.00 95.56           C  
ATOM   1874  HA  PRO A 114       3.145   9.072  -9.146  1.00 95.56           H  
ATOM   1875  C   PRO A 114       2.714  10.535 -10.679  1.00 95.56           C  
ATOM   1876  CB  PRO A 114       1.024   9.427  -9.160  1.00 95.56           C  
ATOM   1877  HB2 PRO A 114       0.580   9.174 -10.123  1.00 95.56           H  
ATOM   1878  HB3 PRO A 114       0.992   8.562  -8.497  1.00 95.56           H  
ATOM   1879  O   PRO A 114       2.290  11.661 -10.941  1.00 95.56           O  
ATOM   1880  CG  PRO A 114       0.315  10.611  -8.503  1.00 95.56           C  
ATOM   1881  HG2 PRO A 114       0.036  11.339  -9.264  1.00 95.56           H  
ATOM   1882  HG3 PRO A 114      -0.562  10.295  -7.937  1.00 95.56           H  
ATOM   1883  CD  PRO A 114       1.391  11.207  -7.595  1.00 95.56           C  
ATOM   1884  HD2 PRO A 114       1.240  12.282  -7.500  1.00 95.56           H  
ATOM   1885  HD3 PRO A 114       1.350  10.731  -6.615  1.00 95.56           H  
ATOM   1886  N   ALA A 115       3.350   9.780 -11.572  1.00 96.06           N  
ATOM   1887  H   ALA A 115       3.708   8.885 -11.271  1.00 96.06           H  
ATOM   1888  CA  ALA A 115       3.559  10.138 -12.972  1.00 96.06           C  
ATOM   1889  HA  ALA A 115       2.806  10.869 -13.267  1.00 96.06           H  
ATOM   1890  C   ALA A 115       3.403   8.908 -13.881  1.00 96.06           C  
ATOM   1891  CB  ALA A 115       4.943  10.780 -13.120  1.00 96.06           C  
ATOM   1892  HB1 ALA A 115       5.019  11.647 -12.464  1.00 96.06           H  
ATOM   1893  HB2 ALA A 115       5.089  11.102 -14.151  1.00 96.06           H  
ATOM   1894  HB3 ALA A 115       5.714  10.057 -12.853  1.00 96.06           H  
ATOM   1895  O   ALA A 115       3.709   7.784 -13.479  1.00 96.06           O  
ATOM   1896  N   SER A 116       2.939   9.127 -15.109  1.00 95.69           N  
ATOM   1897  H   SER A 116       2.641  10.057 -15.366  1.00 95.69           H  
ATOM   1898  CA  SER A 116       2.677   8.067 -16.086  1.00 95.69           C  
ATOM   1899  HA  SER A 116       2.313   7.183 -15.562  1.00 95.69           H  
ATOM   1900  C   SER A 116       3.931   7.684 -16.871  1.00 95.69           C  
ATOM   1901  CB  SER A 116       1.574   8.512 -17.049  1.00 95.69           C  
ATOM   1902  HB2 SER A 116       1.915   9.369 -17.630  1.00 95.69           H  
ATOM   1903  HB3 SER A 116       1.333   7.697 -17.732  1.00 95.69           H  
ATOM   1904  O   SER A 116       4.629   8.549 -17.399  1.00 95.69           O  
ATOM   1905  OG  SER A 116       0.425   8.871 -16.310  1.00 95.69           O  
ATOM   1906  HG  SER A 116      -0.270   8.272 -16.593  1.00 95.69           H  
ATOM   1907  N   VAL A 117       4.191   6.381 -16.975  1.00 95.81           N  
ATOM   1908  H   VAL A 117       3.607   5.748 -16.448  1.00 95.81           H  
ATOM   1909  CA  VAL A 117       5.206   5.768 -17.842  1.00 95.81           C  
ATOM   1910  HA  VAL A 117       5.769   6.540 -18.366  1.00 95.81           H  
ATOM   1911  C   VAL A 117       4.482   4.909 -18.873  1.00 95.81           C  
ATOM   1912  CB  VAL A 117       6.192   4.903 -17.031  1.00 95.81           C  
ATOM   1913  HB  VAL A 117       5.650   4.083 -16.559  1.00 95.81           H  
ATOM   1914  O   VAL A 117       3.799   3.952 -18.509  1.00 95.81           O  
ATOM   1915  CG1 VAL A 117       7.272   4.307 -17.941  1.00 95.81           C  
ATOM   1916 HG11 VAL A 117       8.020   3.787 -17.343  1.00 95.81           H  
ATOM   1917 HG12 VAL A 117       6.826   3.593 -18.633  1.00 95.81           H  
ATOM   1918 HG13 VAL A 117       7.757   5.098 -18.514  1.00 95.81           H  
ATOM   1919  CG2 VAL A 117       6.895   5.689 -15.921  1.00 95.81           C  
ATOM   1920 HG21 VAL A 117       6.161   6.101 -15.229  1.00 95.81           H  
ATOM   1921 HG22 VAL A 117       7.562   5.030 -15.365  1.00 95.81           H  
ATOM   1922 HG23 VAL A 117       7.481   6.499 -16.356  1.00 95.81           H  
ATOM   1923  N   GLU A 118       4.628   5.231 -20.154  1.00 94.88           N  
ATOM   1924  H   GLU A 118       5.267   5.971 -20.407  1.00 94.88           H  
ATOM   1925  CA  GLU A 118       4.027   4.459 -21.243  1.00 94.88           C  
ATOM   1926  HA  GLU A 118       3.125   3.961 -20.886  1.00 94.88           H  
ATOM   1927  C   GLU A 118       5.005   3.386 -21.732  1.00 94.88           C  
ATOM   1928  CB  GLU A 118       3.620   5.375 -22.403  1.00 94.88           C  
ATOM   1929  HB2 GLU A 118       3.241   4.749 -23.211  1.00 94.88           H  
ATOM   1930  HB3 GLU A 118       4.509   5.897 -22.755  1.00 94.88           H  
ATOM   1931  O   GLU A 118       6.198   3.645 -21.897  1.00 94.88           O  
ATOM   1932  CG  GLU A 118       2.540   6.409 -22.043  1.00 94.88           C  
ATOM   1933  HG2 GLU A 118       2.907   7.046 -21.238  1.00 94.88           H  
ATOM   1934  HG3 GLU A 118       1.659   5.877 -21.685  1.00 94.88           H  
ATOM   1935  CD  GLU A 118       2.156   7.297 -23.242  1.00 94.88           C  
ATOM   1936  OE1 GLU A 118       1.132   8.003 -23.143  1.00 94.88           O  
ATOM   1937  OE2 GLU A 118       2.869   7.262 -24.277  1.00 94.88           O  
ATOM   1938  N   VAL A 119       4.511   2.178 -22.000  1.00 94.62           N  
ATOM   1939  H   VAL A 119       3.542   1.998 -21.781  1.00 94.62           H  
ATOM   1940  CA  VAL A 119       5.301   1.086 -22.582  1.00 94.62           C  
ATOM   1941  HA  VAL A 119       6.273   1.473 -22.889  1.00 94.62           H  
ATOM   1942  C   VAL A 119       4.592   0.559 -23.817  1.00 94.62           C  
ATOM   1943  CB  VAL A 119       5.559  -0.039 -21.571  1.00 94.62           C  
ATOM   1944  HB  VAL A 119       4.606  -0.463 -21.256  1.00 94.62           H  
ATOM   1945  O   VAL A 119       3.489   0.028 -23.720  1.00 94.62           O  
ATOM   1946  CG1 VAL A 119       6.418  -1.159 -22.176  1.00 94.62           C  
ATOM   1947 HG11 VAL A 119       7.354  -0.742 -22.550  1.00 94.62           H  
ATOM   1948 HG12 VAL A 119       6.635  -1.913 -21.420  1.00 94.62           H  
ATOM   1949 HG13 VAL A 119       5.885  -1.637 -22.997  1.00 94.62           H  
ATOM   1950  CG2 VAL A 119       6.304   0.486 -20.340  1.00 94.62           C  
ATOM   1951 HG21 VAL A 119       5.720   1.261 -19.842  1.00 94.62           H  
ATOM   1952 HG22 VAL A 119       6.458  -0.332 -19.636  1.00 94.62           H  
ATOM   1953 HG23 VAL A 119       7.266   0.906 -20.633  1.00 94.62           H  
ATOM   1954  N   TYR A 120       5.244   0.696 -24.967  1.00 94.31           N  
ATOM   1955  H   TYR A 120       6.170   1.096 -24.922  1.00 94.31           H  
ATOM   1956  CA  TYR A 120       4.762   0.295 -26.286  1.00 94.31           C  
ATOM   1957  HA  TYR A 120       3.675   0.209 -26.280  1.00 94.31           H  
ATOM   1958  C   TYR A 120       5.358  -1.056 -26.679  1.00 94.31           C  
ATOM   1959  CB  TYR A 120       5.166   1.379 -27.292  1.00 94.31           C  
ATOM   1960  HB2 TYR A 120       4.959   1.013 -28.298  1.00 94.31           H  
ATOM   1961  HB3 TYR A 120       6.240   1.555 -27.225  1.00 94.31           H  
ATOM   1962  O   TYR A 120       6.574  -1.228 -26.603  1.00 94.31           O  
ATOM   1963  CG  TYR A 120       4.430   2.688 -27.096  1.00 94.31           C  
ATOM   1964  CD1 TYR A 120       3.191   2.858 -27.732  1.00 94.31           C  
ATOM   1965  HD1 TYR A 120       2.789   2.045 -28.318  1.00 94.31           H  
ATOM   1966  CD2 TYR A 120       4.936   3.697 -26.250  1.00 94.31           C  
ATOM   1967  HD2 TYR A 120       5.870   3.551 -25.727  1.00 94.31           H  
ATOM   1968  CE1 TYR A 120       2.455   4.042 -27.548  1.00 94.31           C  
ATOM   1969  HE1 TYR A 120       1.482   4.165 -28.001  1.00 94.31           H  
ATOM   1970  CE2 TYR A 120       4.191   4.878 -26.045  1.00 94.31           C  
ATOM   1971  HE2 TYR A 120       4.544   5.645 -25.372  1.00 94.31           H  
ATOM   1972  OH  TYR A 120       2.193   6.157 -26.499  1.00 94.31           O  
ATOM   1973  HH  TYR A 120       2.477   6.658 -25.731  1.00 94.31           H  
ATOM   1974  CZ  TYR A 120       2.950   5.051 -26.698  1.00 94.31           C  
ATOM   1975  N   TYR A 121       4.540  -2.007 -27.128  1.00 93.56           N  
ATOM   1976  H   TYR A 121       3.554  -1.802 -27.202  1.00 93.56           H  
ATOM   1977  CA  TYR A 121       4.977  -3.364 -27.471  1.00 93.56           C  
ATOM   1978  HA  TYR A 121       5.950  -3.548 -27.015  1.00 93.56           H  
ATOM   1979  C   TYR A 121       5.137  -3.549 -28.985  1.00 93.56           C  
ATOM   1980  CB  TYR A 121       4.003  -4.381 -26.872  1.00 93.56           C  
ATOM   1981  HB2 TYR A 121       3.027  -4.220 -27.330  1.00 93.56           H  
ATOM   1982  HB3 TYR A 121       4.326  -5.387 -27.138  1.00 93.56           H  
ATOM   1983  O   TYR A 121       4.316  -3.085 -29.772  1.00 93.56           O  
ATOM   1984  CG  TYR A 121       3.861  -4.281 -25.365  1.00 93.56           C  
ATOM   1985  CD1 TYR A 121       4.929  -4.632 -24.515  1.00 93.56           C  
ATOM   1986  HD1 TYR A 121       5.844  -5.009 -24.947  1.00 93.56           H  
ATOM   1987  CD2 TYR A 121       2.672  -3.769 -24.817  1.00 93.56           C  
ATOM   1988  HD2 TYR A 121       1.854  -3.488 -25.463  1.00 93.56           H  
ATOM   1989  CE1 TYR A 121       4.816  -4.454 -23.121  1.00 93.56           C  
ATOM   1990  HE1 TYR A 121       5.646  -4.692 -22.472  1.00 93.56           H  
ATOM   1991  CE2 TYR A 121       2.553  -3.591 -23.431  1.00 93.56           C  
ATOM   1992  HE2 TYR A 121       1.647  -3.156 -23.035  1.00 93.56           H  
ATOM   1993  OH  TYR A 121       3.479  -3.778 -21.235  1.00 93.56           O  
ATOM   1994  HH  TYR A 121       4.300  -3.891 -20.749  1.00 93.56           H  
ATOM   1995  CZ  TYR A 121       3.621  -3.933 -22.578  1.00 93.56           C  
ATOM   1996  N   ASP A 122       6.213  -4.227 -29.400  1.00 88.88           N  
ATOM   1997  H   ASP A 122       6.816  -4.612 -28.688  1.00 88.88           H  
ATOM   1998  CA  ASP A 122       6.588  -4.478 -30.807  1.00 88.88           C  
ATOM   1999  HA  ASP A 122       7.614  -4.845 -30.790  1.00 88.88           H  
ATOM   2000  C   ASP A 122       6.635  -3.229 -31.726  1.00 88.88           C  
ATOM   2001  CB  ASP A 122       5.746  -5.621 -31.398  1.00 88.88           C  
ATOM   2002  HB2 ASP A 122       6.011  -5.759 -32.446  1.00 88.88           H  
ATOM   2003  HB3 ASP A 122       4.691  -5.352 -31.354  1.00 88.88           H  
ATOM   2004  O   ASP A 122       6.666  -3.357 -32.949  1.00 88.88           O  
ATOM   2005  CG  ASP A 122       5.969  -6.962 -30.703  1.00 88.88           C  
ATOM   2006  OD1 ASP A 122       7.135  -7.364 -30.477  1.00 88.88           O  
ATOM   2007  OD2 ASP A 122       4.976  -7.683 -30.491  1.00 88.88           O  
ATOM   2008  N   GLY A 123       6.677  -2.022 -31.150  1.00 84.06           N  
ATOM   2009  H   GLY A 123       6.618  -1.987 -30.142  1.00 84.06           H  
ATOM   2010  CA  GLY A 123       6.652  -0.748 -31.878  1.00 84.06           C  
ATOM   2011  HA2 GLY A 123       7.266  -0.838 -32.774  1.00 84.06           H  
ATOM   2012  HA3 GLY A 123       7.087   0.022 -31.242  1.00 84.06           H  
ATOM   2013  C   GLY A 123       5.257  -0.268 -32.309  1.00 84.06           C  
ATOM   2014  O   GLY A 123       5.162   0.760 -32.982  1.00 84.06           O  
ATOM   2015  N   ASP A 124       4.180  -0.962 -31.927  1.00 87.94           N  
ATOM   2016  H   ASP A 124       4.303  -1.763 -31.324  1.00 87.94           H  
ATOM   2017  CA  ASP A 124       2.804  -0.560 -32.238  1.00 87.94           C  
ATOM   2018  HA  ASP A 124       2.800  -0.081 -33.217  1.00 87.94           H  
ATOM   2019  C   ASP A 124       2.269   0.460 -31.216  1.00 87.94           C  
ATOM   2020  CB  ASP A 124       1.903  -1.802 -32.356  1.00 87.94           C  
ATOM   2021  HB2 ASP A 124       2.305  -2.451 -33.134  1.00 87.94           H  
ATOM   2022  HB3 ASP A 124       1.930  -2.351 -31.415  1.00 87.94           H  
ATOM   2023  O   ASP A 124       2.211   0.201 -30.014  1.00 87.94           O  
ATOM   2024  CG  ASP A 124       0.445  -1.468 -32.706  1.00 87.94           C  
ATOM   2025  OD1 ASP A 124       0.173  -0.304 -33.089  1.00 87.94           O  
ATOM   2026  OD2 ASP A 124      -0.403  -2.377 -32.583  1.00 87.94           O  
ATOM   2027  N   ARG A 125       1.820   1.624 -31.705  1.00 86.00           N  
ATOM   2028  H   ARG A 125       1.778   1.700 -32.711  1.00 86.00           H  
ATOM   2029  CA  ARG A 125       1.183   2.665 -30.878  1.00 86.00           C  
ATOM   2030  HA  ARG A 125       1.768   2.784 -29.967  1.00 86.00           H  
ATOM   2031  C   ARG A 125      -0.212   2.286 -30.374  1.00 86.00           C  
ATOM   2032  CB  ARG A 125       1.171   4.015 -31.608  1.00 86.00           C  
ATOM   2033  HB2 ARG A 125       0.836   3.879 -32.637  1.00 86.00           H  
ATOM   2034  HB3 ARG A 125       0.467   4.676 -31.103  1.00 86.00           H  
ATOM   2035  O   ARG A 125      -0.678   2.904 -29.424  1.00 86.00           O  
ATOM   2036  CG  ARG A 125       2.553   4.681 -31.579  1.00 86.00           C  
ATOM   2037  HG2 ARG A 125       2.880   4.775 -30.543  1.00 86.00           H  
ATOM   2038  HG3 ARG A 125       3.273   4.072 -32.125  1.00 86.00           H  
ATOM   2039  CD  ARG A 125       2.471   6.078 -32.206  1.00 86.00           C  
ATOM   2040  HD2 ARG A 125       1.660   6.626 -31.726  1.00 86.00           H  
ATOM   2041  HD3 ARG A 125       2.246   5.970 -33.267  1.00 86.00           H  
ATOM   2042  NE  ARG A 125       3.727   6.831 -32.028  1.00 86.00           N  
ATOM   2043  HE  ARG A 125       4.399   6.426 -31.392  1.00 86.00           H  
ATOM   2044  NH1 ARG A 125       3.170   8.659 -33.307  1.00 86.00           N  
ATOM   2045 HH11 ARG A 125       2.279   8.227 -33.509  1.00 86.00           H  
ATOM   2046 HH12 ARG A 125       3.384   9.575 -33.673  1.00 86.00           H  
ATOM   2047  NH2 ARG A 125       5.132   8.610 -32.254  1.00 86.00           N  
ATOM   2048 HH21 ARG A 125       5.312   9.538 -32.610  1.00 86.00           H  
ATOM   2049 HH22 ARG A 125       5.763   8.192 -31.586  1.00 86.00           H  
ATOM   2050  CZ  ARG A 125       4.003   8.023 -32.530  1.00 86.00           C  
ATOM   2051  N   GLY A 126      -0.866   1.294 -30.981  1.00 88.31           N  
ATOM   2052  H   GLY A 126      -0.422   0.835 -31.763  1.00 88.31           H  
ATOM   2053  CA  GLY A 126      -2.134   0.728 -30.511  1.00 88.31           C  
ATOM   2054  HA2 GLY A 126      -2.760   1.520 -30.099  1.00 88.31           H  
ATOM   2055  HA3 GLY A 126      -2.647   0.285 -31.364  1.00 88.31           H  
ATOM   2056  C   GLY A 126      -1.987  -0.365 -29.445  1.00 88.31           C  
ATOM   2057  O   GLY A 126      -2.995  -0.788 -28.881  1.00 88.31           O  
ATOM   2058  N   ASN A 127      -0.762  -0.822 -29.161  1.00 91.62           N  
ATOM   2059  H   ASN A 127       0.024  -0.422 -29.654  1.00 91.62           H  
ATOM   2060  CA  ASN A 127      -0.466  -1.883 -28.200  1.00 91.62           C  
ATOM   2061  HA  ASN A 127      -1.385  -2.201 -27.708  1.00 91.62           H  
ATOM   2062  C   ASN A 127       0.472  -1.348 -27.108  1.00 91.62           C  
ATOM   2063  CB  ASN A 127       0.107  -3.088 -28.967  1.00 91.62           C  
ATOM   2064  HB2 ASN A 127       1.080  -2.814 -29.374  1.00 91.62           H  
ATOM   2065  HB3 ASN A 127      -0.551  -3.334 -29.801  1.00 91.62           H  
ATOM   2066  O   ASN A 127       1.679  -1.600 -27.126  1.00 91.62           O  
ATOM   2067  CG  ASN A 127       0.277  -4.337 -28.117  1.00 91.62           C  
ATOM   2068  ND2 ASN A 127       1.008  -5.304 -28.622  1.00 91.62           N  
ATOM   2069 HD21 ASN A 127       1.499  -5.145 -29.490  1.00 91.62           H  
ATOM   2070 HD22 ASN A 127       1.178  -6.116 -28.046  1.00 91.62           H  
ATOM   2071  OD1 ASN A 127      -0.251  -4.485 -27.025  1.00 91.62           O  
ATOM   2072  N   ASN A 128      -0.083  -0.575 -26.172  1.00 93.00           N  
ATOM   2073  H   ASN A 128      -1.075  -0.390 -26.202  1.00 93.00           H  
ATOM   2074  CA  ASN A 128       0.651  -0.016 -25.041  1.00 93.00           C  
ATOM   2075  HA  ASN A 128       1.633  -0.491 -25.029  1.00 93.00           H  
ATOM   2076  C   ASN A 128       0.020  -0.368 -23.681  1.00 93.00           C  
ATOM   2077  CB  ASN A 128       0.886   1.496 -25.263  1.00 93.00           C  
ATOM   2078  HB2 ASN A 128       1.351   1.630 -26.240  1.00 93.00           H  
ATOM   2079  HB3 ASN A 128       1.589   1.859 -24.513  1.00 93.00           H  
ATOM   2080  O   ASN A 128      -1.127  -0.801 -23.593  1.00 93.00           O  
ATOM   2081  CG  ASN A 128      -0.348   2.386 -25.211  1.00 93.00           C  
ATOM   2082  ND2 ASN A 128      -0.168   3.682 -25.319  1.00 93.00           N  
ATOM   2083 HD21 ASN A 128       0.754   4.083 -25.421  1.00 93.00           H  
ATOM   2084 HD22 ASN A 128      -0.989   4.263 -25.236  1.00 93.00           H  
ATOM   2085  OD1 ASN A 128      -1.478   1.950 -25.079  1.00 93.00           O  
ATOM   2086  N   ASN A 129       0.802  -0.193 -22.615  1.00 94.31           N  
ATOM   2087  H   ASN A 129       1.751   0.108 -22.787  1.00 94.31           H  
ATOM   2088  CA  ASN A 129       0.342  -0.164 -21.227  1.00 94.31           C  
ATOM   2089  HA  ASN A 129      -0.747  -0.116 -21.202  1.00 94.31           H  
ATOM   2090  C   ASN A 129       0.880   1.092 -20.534  1.00 94.31           C  
ATOM   2091  CB  ASN A 129       0.811  -1.418 -20.467  1.00 94.31           C  
ATOM   2092  HB2 ASN A 129       1.844  -1.632 -20.743  1.00 94.31           H  
ATOM   2093  HB3 ASN A 129       0.800  -1.214 -19.396  1.00 94.31           H  
ATOM   2094  O   ASN A 129       1.988   1.545 -20.826  1.00 94.31           O  
ATOM   2095  CG  ASN A 129      -0.053  -2.646 -20.677  1.00 94.31           C  
ATOM   2096  ND2 ASN A 129       0.562  -3.793 -20.814  1.00 94.31           N  
ATOM   2097 HD21 ASN A 129       1.571  -3.802 -20.850  1.00 94.31           H  
ATOM   2098 HD22 ASN A 129      -0.012  -4.592 -21.040  1.00 94.31           H  
ATOM   2099  OD1 ASN A 129      -1.271  -2.627 -20.645  1.00 94.31           O  
ATOM   2100  N   GLU A 130       0.120   1.606 -19.572  1.00 94.69           N  
ATOM   2101  H   GLU A 130      -0.767   1.167 -19.367  1.00 94.69           H  
ATOM   2102  CA  GLU A 130       0.513   2.711 -18.699  1.00 94.69           C  
ATOM   2103  HA  GLU A 130       1.386   3.214 -19.116  1.00 94.69           H  
ATOM   2104  C   GLU A 130       0.875   2.176 -17.304  1.00 94.69           C  
ATOM   2105  CB  GLU A 130      -0.634   3.731 -18.652  1.00 94.69           C  
ATOM   2106  HB2 GLU A 130      -1.480   3.276 -18.137  1.00 94.69           H  
ATOM   2107  HB3 GLU A 130      -0.934   3.968 -19.673  1.00 94.69           H  
ATOM   2108  O   GLU A 130       0.153   1.355 -16.731  1.00 94.69           O  
ATOM   2109  CG  GLU A 130      -0.247   5.039 -17.946  1.00 94.69           C  
ATOM   2110  HG2 GLU A 130       0.142   4.807 -16.955  1.00 94.69           H  
ATOM   2111  HG3 GLU A 130       0.551   5.518 -18.512  1.00 94.69           H  
ATOM   2112  CD  GLU A 130      -1.428   6.014 -17.790  1.00 94.69           C  
ATOM   2113  OE1 GLU A 130      -1.201   7.065 -17.146  1.00 94.69           O  
ATOM   2114  OE2 GLU A 130      -2.550   5.701 -18.248  1.00 94.69           O  
ATOM   2115  N   TYR A 131       1.990   2.647 -16.747  1.00 95.88           N  
ATOM   2116  H   TYR A 131       2.553   3.287 -17.289  1.00 95.88           H  
ATOM   2117  CA  TYR A 131       2.479   2.291 -15.415  1.00 95.88           C  
ATOM   2118  HA  TYR A 131       1.738   1.669 -14.912  1.00 95.88           H  
ATOM   2119  C   TYR A 131       2.702   3.545 -14.566  1.00 95.88           C  
ATOM   2120  CB  TYR A 131       3.781   1.489 -15.530  1.00 95.88           C  
ATOM   2121  HB2 TYR A 131       4.172   1.317 -14.527  1.00 95.88           H  
ATOM   2122  HB3 TYR A 131       4.515   2.090 -16.066  1.00 95.88           H  
ATOM   2123  O   TYR A 131       3.190   4.561 -15.056  1.00 95.88           O  
ATOM   2124  CG  TYR A 131       3.654   0.150 -16.228  1.00 95.88           C  
ATOM   2125  CD1 TYR A 131       3.343  -1.008 -15.486  1.00 95.88           C  
ATOM   2126  HD1 TYR A 131       3.168  -0.934 -14.423  1.00 95.88           H  
ATOM   2127  CD2 TYR A 131       3.862   0.062 -17.618  1.00 95.88           C  
ATOM   2128  HD2 TYR A 131       4.061   0.956 -18.190  1.00 95.88           H  
ATOM   2129  CE1 TYR A 131       3.265  -2.259 -16.130  1.00 95.88           C  
ATOM   2130  HE1 TYR A 131       3.030  -3.154 -15.573  1.00 95.88           H  
ATOM   2131  CE2 TYR A 131       3.781  -1.186 -18.262  1.00 95.88           C  
ATOM   2132  HE2 TYR A 131       3.923  -1.262 -19.330  1.00 95.88           H  
ATOM   2133  OH  TYR A 131       3.424  -3.547 -18.142  1.00 95.88           O  
ATOM   2134  HH  TYR A 131       3.189  -4.244 -17.524  1.00 95.88           H  
ATOM   2135  CZ  TYR A 131       3.488  -2.345 -17.519  1.00 95.88           C  
ATOM   2136  N   THR A 132       2.395   3.471 -13.271  1.00 96.31           N  
ATOM   2137  H   THR A 132       1.950   2.636 -12.917  1.00 96.31           H  
ATOM   2138  CA  THR A 132       2.626   4.579 -12.334  1.00 96.31           C  
ATOM   2139  HA  THR A 132       2.490   5.520 -12.867  1.00 96.31           H  
ATOM   2140  C   THR A 132       4.053   4.548 -11.784  1.00 96.31           C  
ATOM   2141  CB  THR A 132       1.617   4.555 -11.174  1.00 96.31           C  
ATOM   2142  HB  THR A 132       1.874   3.752 -10.483  1.00 96.31           H  
ATOM   2143  O   THR A 132       4.404   3.648 -11.017  1.00 96.31           O  
ATOM   2144  CG2 THR A 132       1.584   5.875 -10.406  1.00 96.31           C  
ATOM   2145 HG21 THR A 132       0.782   5.851  -9.668  1.00 96.31           H  
ATOM   2146 HG22 THR A 132       1.422   6.707 -11.092  1.00 96.31           H  
ATOM   2147 HG23 THR A 132       2.530   6.020  -9.884  1.00 96.31           H  
ATOM   2148  OG1 THR A 132       0.310   4.311 -11.646  1.00 96.31           O  
ATOM   2149  HG1 THR A 132       0.124   4.951 -12.338  1.00 96.31           H  
ATOM   2150  N   LEU A 133       4.850   5.561 -12.125  1.00 96.88           N  
ATOM   2151  H   LEU A 133       4.482   6.245 -12.770  1.00 96.88           H  
ATOM   2152  CA  LEU A 133       6.032   5.958 -11.361  1.00 96.88           C  
ATOM   2153  HA  LEU A 133       6.519   5.063 -10.973  1.00 96.88           H  
ATOM   2154  C   LEU A 133       5.599   6.810 -10.161  1.00 96.88           C  
ATOM   2155  CB  LEU A 133       7.028   6.684 -12.294  1.00 96.88           C  
ATOM   2156  HB2 LEU A 133       7.409   5.945 -12.999  1.00 96.88           H  
ATOM   2157  HB3 LEU A 133       6.504   7.447 -12.871  1.00 96.88           H  
ATOM   2158  O   LEU A 133       4.676   7.614 -10.266  1.00 96.88           O  
ATOM   2159  CG  LEU A 133       8.222   7.336 -11.564  1.00 96.88           C  
ATOM   2160  HG  LEU A 133       8.426   6.778 -10.650  1.00 96.88           H  
ATOM   2161  CD1 LEU A 133       9.484   7.300 -12.415  1.00 96.88           C  
ATOM   2162 HD11 LEU A 133       9.296   7.768 -13.381  1.00 96.88           H  
ATOM   2163 HD12 LEU A 133      10.295   7.824 -11.911  1.00 96.88           H  
ATOM   2164 HD13 LEU A 133       9.790   6.263 -12.559  1.00 96.88           H  
ATOM   2165  CD2 LEU A 133       7.980   8.809 -11.222  1.00 96.88           C  
ATOM   2166 HD21 LEU A 133       8.811   9.184 -10.626  1.00 96.88           H  
ATOM   2167 HD22 LEU A 133       7.911   9.394 -12.139  1.00 96.88           H  
ATOM   2168 HD23 LEU A 133       7.057   8.940 -10.658  1.00 96.88           H  
ATOM   2169  N   TRP A 134       6.299   6.677  -9.037  1.00 97.12           N  
ATOM   2170  H   TRP A 134       7.015   5.965  -9.006  1.00 97.12           H  
ATOM   2171  CA  TRP A 134       6.111   7.504  -7.843  1.00 97.12           C  
ATOM   2172  HA  TRP A 134       5.244   8.153  -7.966  1.00 97.12           H  
ATOM   2173  C   TRP A 134       7.335   8.387  -7.605  1.00 97.12           C  
ATOM   2174  CB  TRP A 134       5.845   6.584  -6.651  1.00 97.12           C  
ATOM   2175  HB2 TRP A 134       6.714   5.946  -6.491  1.00 97.12           H  
ATOM   2176  HB3 TRP A 134       5.721   7.203  -5.762  1.00 97.12           H  
ATOM   2177  O   TRP A 134       8.392   7.878  -7.237  1.00 97.12           O  
ATOM   2178  CG  TRP A 134       4.641   5.712  -6.809  1.00 97.12           C  
ATOM   2179  CD1 TRP A 134       4.657   4.423  -7.217  1.00 97.12           C  
ATOM   2180  HD1 TRP A 134       5.548   3.873  -7.481  1.00 97.12           H  
ATOM   2181  CD2 TRP A 134       3.237   6.056  -6.619  1.00 97.12           C  
ATOM   2182  CE2 TRP A 134       2.449   4.902  -6.912  1.00 97.12           C  
ATOM   2183  CE3 TRP A 134       2.552   7.230  -6.235  1.00 97.12           C  
ATOM   2184  HE3 TRP A 134       3.123   8.120  -6.018  1.00 97.12           H  
ATOM   2185  NE1 TRP A 134       3.369   3.931  -7.252  1.00 97.12           N  
ATOM   2186  HE1 TRP A 134       3.157   2.990  -7.551  1.00 97.12           H  
ATOM   2187  CH2 TRP A 134       0.396   6.106  -6.475  1.00 97.12           C  
ATOM   2188  HH2 TRP A 134      -0.683   6.140  -6.450  1.00 97.12           H  
ATOM   2189  CZ2 TRP A 134       1.049   4.916  -6.837  1.00 97.12           C  
ATOM   2190  HZ2 TRP A 134       0.486   4.028  -7.084  1.00 97.12           H  
ATOM   2191  CZ3 TRP A 134       1.146   7.254  -6.158  1.00 97.12           C  
ATOM   2192  HZ3 TRP A 134       0.644   8.170  -5.883  1.00 97.12           H  
ATOM   2193  N   GLY A 135       7.206   9.700  -7.804  1.00 96.81           N  
ATOM   2194  H   GLY A 135       6.314  10.063  -8.108  1.00 96.81           H  
ATOM   2195  CA  GLY A 135       8.325  10.643  -7.698  1.00 96.81           C  
ATOM   2196  HA2 GLY A 135       9.049  10.434  -8.486  1.00 96.81           H  
ATOM   2197  HA3 GLY A 135       7.951  11.658  -7.832  1.00 96.81           H  
ATOM   2198  C   GLY A 135       9.049  10.568  -6.353  1.00 96.81           C  
ATOM   2199  O   GLY A 135      10.274  10.567  -6.338  1.00 96.81           O  
ATOM   2200  N   TYR A 136       8.305  10.393  -5.255  1.00 97.56           N  
ATOM   2201  H   TYR A 136       7.302  10.336  -5.367  1.00 97.56           H  
ATOM   2202  CA  TYR A 136       8.865  10.059  -3.942  1.00 97.56           C  
ATOM   2203  HA  TYR A 136       9.939   9.903  -4.044  1.00 97.56           H  
ATOM   2204  C   TYR A 136       8.275   8.763  -3.395  1.00 97.56           C  
ATOM   2205  CB  TYR A 136       8.653  11.207  -2.947  1.00 97.56           C  
ATOM   2206  HB2 TYR A 136       8.980  10.874  -1.961  1.00 97.56           H  
ATOM   2207  HB3 TYR A 136       7.590  11.442  -2.889  1.00 97.56           H  
ATOM   2208  O   TYR A 136       7.052   8.593  -3.377  1.00 97.56           O  
ATOM   2209  CG  TYR A 136       9.441  12.448  -3.294  1.00 97.56           C  
ATOM   2210  CD1 TYR A 136      10.843  12.379  -3.246  1.00 97.56           C  
ATOM   2211  HD1 TYR A 136      11.339  11.471  -2.937  1.00 97.56           H  
ATOM   2212  CD2 TYR A 136       8.801  13.629  -3.726  1.00 97.56           C  
ATOM   2213  HD2 TYR A 136       7.723  13.682  -3.758  1.00 97.56           H  
ATOM   2214  CE1 TYR A 136      11.611  13.462  -3.695  1.00 97.56           C  
ATOM   2215  HE1 TYR A 136      12.688  13.391  -3.705  1.00 97.56           H  
ATOM   2216  CE2 TYR A 136       9.577  14.712  -4.195  1.00 97.56           C  
ATOM   2217  HE2 TYR A 136       9.116  15.603  -4.595  1.00 97.56           H  
ATOM   2218  OH  TYR A 136      11.743  15.548  -4.836  1.00 97.56           O  
ATOM   2219  HH  TYR A 136      12.580  15.158  -5.098  1.00 97.56           H  
ATOM   2220  CZ  TYR A 136      10.984  14.600  -4.235  1.00 97.56           C  
ATOM   2221  N   ILE A 137       9.147   7.896  -2.881  1.00 97.81           N  
ATOM   2222  H   ILE A 137      10.128   8.129  -2.943  1.00 97.81           H  
ATOM   2223  CA  ILE A 137       8.816   6.689  -2.118  1.00 97.81           C  
ATOM   2224  HA  ILE A 137       7.735   6.612  -2.005  1.00 97.81           H  
ATOM   2225  C   ILE A 137       9.427   6.831  -0.724  1.00 97.81           C  
ATOM   2226  CB  ILE A 137       9.317   5.423  -2.852  1.00 97.81           C  
ATOM   2227  HB  ILE A 137      10.369   5.564  -3.096  1.00 97.81           H  
ATOM   2228  O   ILE A 137      10.578   7.230  -0.578  1.00 97.81           O  
ATOM   2229  CG1 ILE A 137       8.521   5.226  -4.162  1.00 97.81           C  
ATOM   2230 HG12 ILE A 137       8.435   6.175  -4.692  1.00 97.81           H  
ATOM   2231 HG13 ILE A 137       7.513   4.881  -3.930  1.00 97.81           H  
ATOM   2232  CG2 ILE A 137       9.187   4.163  -1.969  1.00 97.81           C  
ATOM   2233 HG21 ILE A 137       9.566   3.285  -2.491  1.00 97.81           H  
ATOM   2234 HG22 ILE A 137       8.144   4.001  -1.697  1.00 97.81           H  
ATOM   2235 HG23 ILE A 137       9.788   4.265  -1.065  1.00 97.81           H  
ATOM   2236  CD1 ILE A 137       9.178   4.240  -5.127  1.00 97.81           C  
ATOM   2237 HD11 ILE A 137       8.540   4.120  -6.003  1.00 97.81           H  
ATOM   2238 HD12 ILE A 137      10.148   4.632  -5.434  1.00 97.81           H  
ATOM   2239 HD13 ILE A 137       9.321   3.266  -4.659  1.00 97.81           H  
ATOM   2240  N   TYR A 138       8.649   6.484   0.294  1.00 97.62           N  
ATOM   2241  H   TYR A 138       7.707   6.184   0.088  1.00 97.62           H  
ATOM   2242  CA  TYR A 138       9.031   6.482   1.700  1.00 97.62           C  
ATOM   2243  HA  TYR A 138      10.068   6.796   1.810  1.00 97.62           H  
ATOM   2244  C   TYR A 138       8.882   5.035   2.160  1.00 97.62           C  
ATOM   2245  CB  TYR A 138       8.147   7.442   2.517  1.00 97.62           C  
ATOM   2246  HB2 TYR A 138       8.495   7.428   3.550  1.00 97.62           H  
ATOM   2247  HB3 TYR A 138       7.129   7.051   2.517  1.00 97.62           H  
ATOM   2248  O   TYR A 138       7.758   4.528   2.272  1.00 97.62           O  
ATOM   2249  CG  TYR A 138       8.079   8.882   2.030  1.00 97.62           C  
ATOM   2250  CD1 TYR A 138       8.591   9.936   2.817  1.00 97.62           C  
ATOM   2251  HD1 TYR A 138       9.064   9.726   3.765  1.00 97.62           H  
ATOM   2252  CD2 TYR A 138       7.440   9.178   0.808  1.00 97.62           C  
ATOM   2253  HD2 TYR A 138       7.003   8.390   0.212  1.00 97.62           H  
ATOM   2254  CE1 TYR A 138       8.478  11.269   2.369  1.00 97.62           C  
ATOM   2255  HE1 TYR A 138       8.853  12.081   2.975  1.00 97.62           H  
ATOM   2256  CE2 TYR A 138       7.376  10.493   0.334  1.00 97.62           C  
ATOM   2257  HE2 TYR A 138       6.909  10.711  -0.615  1.00 97.62           H  
ATOM   2258  OH  TYR A 138       7.793  12.797   0.623  1.00 97.62           O  
ATOM   2259  HH  TYR A 138       7.782  13.436   1.340  1.00 97.62           H  
ATOM   2260  CZ  TYR A 138       7.897  11.538   1.110  1.00 97.62           C  
ATOM   2261  N   TYR A 139      10.006   4.351   2.344  1.00 95.75           N  
ATOM   2262  H   TYR A 139      10.887   4.842   2.296  1.00 95.75           H  
ATOM   2263  CA  TYR A 139      10.048   2.944   2.733  1.00 95.75           C  
ATOM   2264  HA  TYR A 139       9.027   2.565   2.790  1.00 95.75           H  
ATOM   2265  C   TYR A 139      10.637   2.787   4.135  1.00 95.75           C  
ATOM   2266  CB  TYR A 139      10.771   2.109   1.661  1.00 95.75           C  
ATOM   2267  HB2 TYR A 139      10.330   2.329   0.688  1.00 95.75           H  
ATOM   2268  HB3 TYR A 139      10.588   1.055   1.866  1.00 95.75           H  
ATOM   2269  O   TYR A 139      11.347   3.665   4.620  1.00 95.75           O  
ATOM   2270  CG  TYR A 139      12.269   2.321   1.568  1.00 95.75           C  
ATOM   2271  CD1 TYR A 139      12.796   3.324   0.731  1.00 95.75           C  
ATOM   2272  HD1 TYR A 139      12.136   3.951   0.149  1.00 95.75           H  
ATOM   2273  CD2 TYR A 139      13.137   1.518   2.335  1.00 95.75           C  
ATOM   2274  HD2 TYR A 139      12.741   0.747   2.979  1.00 95.75           H  
ATOM   2275  CE1 TYR A 139      14.187   3.540   0.686  1.00 95.75           C  
ATOM   2276  HE1 TYR A 139      14.611   4.325   0.078  1.00 95.75           H  
ATOM   2277  CE2 TYR A 139      14.524   1.744   2.305  1.00 95.75           C  
ATOM   2278  HE2 TYR A 139      15.185   1.157   2.926  1.00 95.75           H  
ATOM   2279  OH  TYR A 139      16.377   3.031   1.501  1.00 95.75           O  
ATOM   2280  HH  TYR A 139      16.849   2.540   2.178  1.00 95.75           H  
ATOM   2281  CZ  TYR A 139      15.049   2.765   1.490  1.00 95.75           C  
ATOM   2282  N   TRP A 140      10.303   1.675   4.783  1.00 90.62           N  
ATOM   2283  H   TRP A 140       9.748   0.982   4.300  1.00 90.62           H  
ATOM   2284  CA  TRP A 140      10.879   1.273   6.063  1.00 90.62           C  
ATOM   2285  HA  TRP A 140      11.160   2.156   6.637  1.00 90.62           H  
ATOM   2286  C   TRP A 140      12.133   0.443   5.769  1.00 90.62           C  
ATOM   2287  CB  TRP A 140       9.805   0.501   6.847  1.00 90.62           C  
ATOM   2288  HB2 TRP A 140       9.720  -0.506   6.438  1.00 90.62           H  
ATOM   2289  HB3 TRP A 140       8.850   1.000   6.681  1.00 90.62           H  
ATOM   2290  O   TRP A 140      12.044  -0.535   5.020  1.00 90.62           O  
ATOM   2291  CG  TRP A 140       9.971   0.396   8.333  1.00 90.62           C  
ATOM   2292  CD1 TRP A 140      11.138   0.281   9.007  1.00 90.62           C  
ATOM   2293  HD1 TRP A 140      12.124   0.261   8.568  1.00 90.62           H  
ATOM   2294  CD2 TRP A 140       8.930   0.428   9.361  1.00 90.62           C  
ATOM   2295  CE2 TRP A 140       9.542   0.300  10.639  1.00 90.62           C  
ATOM   2296  CE3 TRP A 140       7.527   0.582   9.350  1.00 90.62           C  
ATOM   2297  HE3 TRP A 140       7.050   0.751   8.396  1.00 90.62           H  
ATOM   2298  NE1 TRP A 140      10.883   0.257  10.362  1.00 90.62           N  
ATOM   2299  HE1 TRP A 140      11.603   0.432  11.047  1.00 90.62           H  
ATOM   2300  CH2 TRP A 140       7.415   0.400  11.787  1.00 90.62           C  
ATOM   2301  HH2 TRP A 140       6.839   0.394  12.701  1.00 90.62           H  
ATOM   2302  CZ2 TRP A 140       8.814   0.294  11.837  1.00 90.62           C  
ATOM   2303  HZ2 TRP A 140       9.340   0.222  12.778  1.00 90.62           H  
ATOM   2304  CZ3 TRP A 140       6.773   0.553  10.544  1.00 90.62           C  
ATOM   2305  HZ3 TRP A 140       5.699   0.663  10.508  1.00 90.62           H  
ATOM   2306  N   ASP A 141      13.289   0.859   6.280  1.00 91.06           N  
ATOM   2307  H   ASP A 141      13.293   1.663   6.891  1.00 91.06           H  
ATOM   2308  CA  ASP A 141      14.572   0.190   6.040  1.00 91.06           C  
ATOM   2309  HA  ASP A 141      14.541  -0.229   5.035  1.00 91.06           H  
ATOM   2310  C   ASP A 141      14.826  -1.013   6.976  1.00 91.06           C  
ATOM   2311  CB  ASP A 141      15.705   1.234   6.020  1.00 91.06           C  
ATOM   2312  HB2 ASP A 141      16.598   0.767   5.605  1.00 91.06           H  
ATOM   2313  HB3 ASP A 141      15.421   2.034   5.336  1.00 91.06           H  
ATOM   2314  O   ASP A 141      13.931  -1.484   7.683  1.00 91.06           O  
ATOM   2315  CG  ASP A 141      16.075   1.848   7.376  1.00 91.06           C  
ATOM   2316  OD1 ASP A 141      15.754   1.242   8.426  1.00 91.06           O  
ATOM   2317  OD2 ASP A 141      16.738   2.901   7.330  1.00 91.06           O  
ATOM   2318  N   ALA A 142      16.043  -1.564   6.923  1.00 88.44           N  
ATOM   2319  H   ALA A 142      16.753  -1.106   6.368  1.00 88.44           H  
ATOM   2320  CA  ALA A 142      16.447  -2.725   7.712  1.00 88.44           C  
ATOM   2321  HA  ALA A 142      15.616  -3.429   7.745  1.00 88.44           H  
ATOM   2322  C   ALA A 142      16.813  -2.398   9.174  1.00 88.44           C  
ATOM   2323  CB  ALA A 142      17.619  -3.400   6.988  1.00 88.44           C  
ATOM   2324  HB1 ALA A 142      17.330  -3.667   5.971  1.00 88.44           H  
ATOM   2325  HB2 ALA A 142      18.474  -2.724   6.955  1.00 88.44           H  
ATOM   2326  HB3 ALA A 142      17.909  -4.303   7.526  1.00 88.44           H  
ATOM   2327  O   ALA A 142      16.720  -3.289  10.021  1.00 88.44           O  
ATOM   2328  N   ASP A 143      17.214  -1.158   9.471  1.00 87.31           N  
ATOM   2329  H   ASP A 143      17.156  -0.440   8.764  1.00 87.31           H  
ATOM   2330  CA  ASP A 143      17.612  -0.718  10.816  1.00 87.31           C  
ATOM   2331  HA  ASP A 143      18.092  -1.545  11.339  1.00 87.31           H  
ATOM   2332  C   ASP A 143      16.399  -0.306  11.665  1.00 87.31           C  
ATOM   2333  CB  ASP A 143      18.634   0.426  10.701  1.00 87.31           C  
ATOM   2334  HB2 ASP A 143      18.728   0.912  11.672  1.00 87.31           H  
ATOM   2335  HB3 ASP A 143      18.275   1.169   9.989  1.00 87.31           H  
ATOM   2336  O   ASP A 143      16.417  -0.431  12.893  1.00 87.31           O  
ATOM   2337  CG  ASP A 143      20.025  -0.077  10.293  1.00 87.31           C  
ATOM   2338  OD1 ASP A 143      20.533  -0.997  10.979  1.00 87.31           O  
ATOM   2339  OD2 ASP A 143      20.599   0.474   9.328  1.00 87.31           O  
ATOM   2340  N   GLY A 144      15.310   0.105  11.011  1.00 86.56           N  
ATOM   2341  H   GLY A 144      15.409   0.265  10.018  1.00 86.56           H  
ATOM   2342  CA  GLY A 144      14.022   0.378  11.638  1.00 86.56           C  
ATOM   2343  HA2 GLY A 144      13.318  -0.378  11.290  1.00 86.56           H  
ATOM   2344  HA3 GLY A 144      14.110   0.297  12.721  1.00 86.56           H  
ATOM   2345  C   GLY A 144      13.446   1.759  11.333  1.00 86.56           C  
ATOM   2346  O   GLY A 144      12.415   2.095  11.916  1.00 86.56           O  
ATOM   2347  N   GLU A 145      14.053   2.522  10.428  1.00 92.81           N  
ATOM   2348  H   GLU A 145      14.823   2.134   9.900  1.00 92.81           H  
ATOM   2349  CA  GLU A 145      13.719   3.919  10.156  1.00 92.81           C  
ATOM   2350  HA  GLU A 145      13.031   4.276  10.922  1.00 92.81           H  
ATOM   2351  C   GLU A 145      12.998   4.107   8.813  1.00 92.81           C  
ATOM   2352  CB  GLU A 145      15.000   4.771  10.248  1.00 92.81           C  
ATOM   2353  HB2 GLU A 145      14.790   5.782   9.899  1.00 92.81           H  
ATOM   2354  HB3 GLU A 145      15.757   4.348   9.588  1.00 92.81           H  
ATOM   2355  O   GLU A 145      12.956   3.220   7.954  1.00 92.81           O  
ATOM   2356  CG  GLU A 145      15.573   4.854  11.677  1.00 92.81           C  
ATOM   2357  HG2 GLU A 145      15.854   3.854  12.008  1.00 92.81           H  
ATOM   2358  HG3 GLU A 145      16.483   5.454  11.644  1.00 92.81           H  
ATOM   2359  CD  GLU A 145      14.604   5.487  12.693  1.00 92.81           C  
ATOM   2360  OE1 GLU A 145      14.718   5.162  13.898  1.00 92.81           O  
ATOM   2361  OE2 GLU A 145      13.756   6.312  12.271  1.00 92.81           O  
ATOM   2362  N   TRP A 146      12.399   5.286   8.627  1.00 96.19           N  
ATOM   2363  H   TRP A 146      12.521   5.989   9.342  1.00 96.19           H  
ATOM   2364  CA  TRP A 146      11.840   5.688   7.336  1.00 96.19           C  
ATOM   2365  HA  TRP A 146      11.509   4.794   6.807  1.00 96.19           H  
ATOM   2366  C   TRP A 146      12.900   6.371   6.478  1.00 96.19           C  
ATOM   2367  CB  TRP A 146      10.619   6.595   7.506  1.00 96.19           C  
ATOM   2368  HB2 TRP A 146      10.877   7.434   8.153  1.00 96.19           H  
ATOM   2369  HB3 TRP A 146      10.356   7.003   6.530  1.00 96.19           H  
ATOM   2370  O   TRP A 146      13.520   7.342   6.910  1.00 96.19           O  
ATOM   2371  CG  TRP A 146       9.407   5.905   8.035  1.00 96.19           C  
ATOM   2372  CD1 TRP A 146       9.057   5.820   9.336  1.00 96.19           C  
ATOM   2373  HD1 TRP A 146       9.621   6.230  10.161  1.00 96.19           H  
ATOM   2374  CD2 TRP A 146       8.422   5.115   7.301  1.00 96.19           C  
ATOM   2375  CE2 TRP A 146       7.462   4.618   8.231  1.00 96.19           C  
ATOM   2376  CE3 TRP A 146       8.261   4.738   5.950  1.00 96.19           C  
ATOM   2377  HE3 TRP A 146       8.996   5.068   5.232  1.00 96.19           H  
ATOM   2378  NE1 TRP A 146       7.909   5.071   9.453  1.00 96.19           N  
ATOM   2379  HE1 TRP A 146       7.554   4.794  10.357  1.00 96.19           H  
ATOM   2380  CH2 TRP A 146       6.248   3.457   6.488  1.00 96.19           C  
ATOM   2381  HH2 TRP A 146       5.432   2.827   6.166  1.00 96.19           H  
ATOM   2382  CZ2 TRP A 146       6.377   3.821   7.840  1.00 96.19           C  
ATOM   2383  HZ2 TRP A 146       5.666   3.491   8.583  1.00 96.19           H  
ATOM   2384  CZ3 TRP A 146       7.194   3.909   5.550  1.00 96.19           C  
ATOM   2385  HZ3 TRP A 146       7.108   3.611   4.516  1.00 96.19           H  
ATOM   2386  N   VAL A 147      13.023   5.937   5.225  1.00 96.44           N  
ATOM   2387  H   VAL A 147      12.510   5.108   4.961  1.00 96.44           H  
ATOM   2388  CA  VAL A 147      13.910   6.539   4.224  1.00 96.44           C  
ATOM   2389  HA  VAL A 147      14.400   7.408   4.662  1.00 96.44           H  
ATOM   2390  C   VAL A 147      13.093   7.012   3.024  1.00 96.44           C  
ATOM   2391  CB  VAL A 147      15.025   5.561   3.806  1.00 96.44           C  
ATOM   2392  HB  VAL A 147      14.571   4.670   3.374  1.00 96.44           H  
ATOM   2393  O   VAL A 147      12.330   6.251   2.423  1.00 96.44           O  
ATOM   2394  CG1 VAL A 147      15.966   6.198   2.771  1.00 96.44           C  
ATOM   2395 HG11 VAL A 147      16.788   5.516   2.553  1.00 96.44           H  
ATOM   2396 HG12 VAL A 147      15.435   6.389   1.839  1.00 96.44           H  
ATOM   2397 HG13 VAL A 147      16.377   7.130   3.158  1.00 96.44           H  
ATOM   2398  CG2 VAL A 147      15.878   5.139   5.007  1.00 96.44           C  
ATOM   2399 HG21 VAL A 147      15.269   4.614   5.743  1.00 96.44           H  
ATOM   2400 HG22 VAL A 147      16.327   6.010   5.485  1.00 96.44           H  
ATOM   2401 HG23 VAL A 147      16.668   4.457   4.691  1.00 96.44           H  
ATOM   2402  N   LYS A 148      13.265   8.288   2.666  1.00 97.12           N  
ATOM   2403  H   LYS A 148      13.872   8.849   3.246  1.00 97.12           H  
ATOM   2404  CA  LYS A 148      12.723   8.901   1.448  1.00 97.12           C  
ATOM   2405  HA  LYS A 148      11.802   8.386   1.176  1.00 97.12           H  
ATOM   2406  C   LYS A 148      13.716   8.754   0.294  1.00 97.12           C  
ATOM   2407  CB  LYS A 148      12.384  10.367   1.740  1.00 97.12           C  
ATOM   2408  HB2 LYS A 148      11.675  10.392   2.568  1.00 97.12           H  
ATOM   2409  HB3 LYS A 148      13.296  10.881   2.042  1.00 97.12           H  
ATOM   2410  O   LYS A 148      14.868   9.159   0.412  1.00 97.12           O  
ATOM   2411  CG  LYS A 148      11.761  11.123   0.559  1.00 97.12           C  
ATOM   2412  HG2 LYS A 148      12.427  11.092  -0.304  1.00 97.12           H  
ATOM   2413  HG3 LYS A 148      10.807  10.665   0.295  1.00 97.12           H  
ATOM   2414  CD  LYS A 148      11.546  12.584   0.973  1.00 97.12           C  
ATOM   2415  HD2 LYS A 148      10.932  12.614   1.874  1.00 97.12           H  
ATOM   2416  HD3 LYS A 148      12.509  13.043   1.194  1.00 97.12           H  
ATOM   2417  CE  LYS A 148      10.849  13.370  -0.137  1.00 97.12           C  
ATOM   2418  HE2 LYS A 148       9.941  12.838  -0.418  1.00 97.12           H  
ATOM   2419  HE3 LYS A 148      11.499  13.412  -1.010  1.00 97.12           H  
ATOM   2420  NZ  LYS A 148      10.507  14.734   0.323  1.00 97.12           N  
ATOM   2421  HZ1 LYS A 148      11.336  15.272   0.533  1.00 97.12           H  
ATOM   2422  HZ2 LYS A 148       9.983  14.698   1.186  1.00 97.12           H  
ATOM   2423  HZ3 LYS A 148       9.940  15.218  -0.358  1.00 97.12           H  
ATOM   2424  N   THR A 149      13.245   8.230  -0.831  1.00 97.19           N  
ATOM   2425  H   THR A 149      12.279   7.936  -0.835  1.00 97.19           H  
ATOM   2426  CA  THR A 149      14.012   7.996  -2.065  1.00 97.19           C  
ATOM   2427  HA  THR A 149      14.912   8.610  -2.048  1.00 97.19           H  
ATOM   2428  C   THR A 149      13.192   8.419  -3.292  1.00 97.19           C  
ATOM   2429  CB  THR A 149      14.467   6.525  -2.115  1.00 97.19           C  
ATOM   2430  HB  THR A 149      14.983   6.302  -1.181  1.00 97.19           H  
ATOM   2431  O   THR A 149      11.968   8.568  -3.209  1.00 97.19           O  
ATOM   2432  CG2 THR A 149      13.301   5.549  -2.267  1.00 97.19           C  
ATOM   2433 HG21 THR A 149      12.802   5.703  -3.223  1.00 97.19           H  
ATOM   2434 HG22 THR A 149      12.585   5.693  -1.458  1.00 97.19           H  
ATOM   2435 HG23 THR A 149      13.679   4.528  -2.209  1.00 97.19           H  
ATOM   2436  OG1 THR A 149      15.372   6.290  -3.168  1.00 97.19           O  
ATOM   2437  HG1 THR A 149      15.871   5.500  -2.949  1.00 97.19           H  
ATOM   2438  N   GLU A 150      13.854   8.642  -4.427  1.00 97.00           N  
ATOM   2439  H   GLU A 150      14.828   8.379  -4.459  1.00 97.00           H  
ATOM   2440  CA  GLU A 150      13.220   9.006  -5.704  1.00 97.00           C  
ATOM   2441  HA  GLU A 150      12.190   9.310  -5.513  1.00 97.00           H  
ATOM   2442  C   GLU A 150      13.151   7.790  -6.644  1.00 97.00           C  
ATOM   2443  CB  GLU A 150      13.927  10.214  -6.359  1.00 97.00           C  
ATOM   2444  HB2 GLU A 150      13.501  10.362  -7.351  1.00 97.00           H  
ATOM   2445  HB3 GLU A 150      14.991  10.000  -6.464  1.00 97.00           H  
ATOM   2446  O   GLU A 150      14.038   6.931  -6.637  1.00 97.00           O  
ATOM   2447  CG  GLU A 150      13.730  11.508  -5.545  1.00 97.00           C  
ATOM   2448  HG2 GLU A 150      14.216  11.397  -4.576  1.00 97.00           H  
ATOM   2449  HG3 GLU A 150      12.660  11.617  -5.367  1.00 97.00           H  
ATOM   2450  CD  GLU A 150      14.245  12.802  -6.215  1.00 97.00           C  
ATOM   2451  OE1 GLU A 150      13.849  13.898  -5.735  1.00 97.00           O  
ATOM   2452  OE2 GLU A 150      15.035  12.709  -7.180  1.00 97.00           O  
ATOM   2453  N   SER A 151      12.095   7.697  -7.464  1.00 96.75           N  
ATOM   2454  H   SER A 151      11.420   8.448  -7.469  1.00 96.75           H  
ATOM   2455  CA  SER A 151      12.000   6.635  -8.479  1.00 96.75           C  
ATOM   2456  HA  SER A 151      12.442   5.728  -8.065  1.00 96.75           H  
ATOM   2457  C   SER A 151      12.736   6.992  -9.766  1.00 96.75           C  
ATOM   2458  CB  SER A 151      10.568   6.306  -8.885  1.00 96.75           C  
ATOM   2459  HB2 SER A 151      10.591   5.588  -9.705  1.00 96.75           H  
ATOM   2460  HB3 SER A 151      10.082   7.218  -9.231  1.00 96.75           H  
ATOM   2461  O   SER A 151      12.577   8.094 -10.290  1.00 96.75           O  
ATOM   2462  OG  SER A 151       9.825   5.747  -7.827  1.00 96.75           O  
ATOM   2463  HG  SER A 151       9.479   6.496  -7.335  1.00 96.75           H  
ATOM   2464  N   GLY A 152      13.425   6.011 -10.346  1.00 95.38           N  
ATOM   2465  H   GLY A 152      13.431   5.115  -9.879  1.00 95.38           H  
ATOM   2466  CA  GLY A 152      13.931   6.053 -11.715  1.00 95.38           C  
ATOM   2467  HA2 GLY A 152      14.971   5.727 -11.721  1.00 95.38           H  
ATOM   2468  HA3 GLY A 152      13.904   7.075 -12.091  1.00 95.38           H  
ATOM   2469  C   GLY A 152      13.136   5.157 -12.671  1.00 95.38           C  
ATOM   2470  O   GLY A 152      12.432   4.233 -12.257  1.00 95.38           O  
ATOM   2471  N   VAL A 153      13.292   5.418 -13.970  1.00 95.19           N  
ATOM   2472  H   VAL A 153      13.909   6.175 -14.228  1.00 95.19           H  
ATOM   2473  CA  VAL A 153      12.853   4.539 -15.066  1.00 95.19           C  
ATOM   2474  HA  VAL A 153      12.431   3.622 -14.655  1.00 95.19           H  
ATOM   2475  C   VAL A 153      14.074   4.184 -15.900  1.00 95.19           C  
ATOM   2476  CB  VAL A 153      11.797   5.195 -15.984  1.00 95.19           C  
ATOM   2477  HB  VAL A 153      12.262   6.001 -16.551  1.00 95.19           H  
ATOM   2478  O   VAL A 153      14.836   5.074 -16.281  1.00 95.19           O  
ATOM   2479  CG1 VAL A 153      11.214   4.179 -16.973  1.00 95.19           C  
ATOM   2480 HG11 VAL A 153      11.995   3.807 -17.636  1.00 95.19           H  
ATOM   2481 HG12 VAL A 153      10.450   4.658 -17.585  1.00 95.19           H  
ATOM   2482 HG13 VAL A 153      10.775   3.340 -16.434  1.00 95.19           H  
ATOM   2483  CG2 VAL A 153      10.624   5.792 -15.211  1.00 95.19           C  
ATOM   2484 HG21 VAL A 153      10.991   6.607 -14.587  1.00 95.19           H  
ATOM   2485 HG22 VAL A 153       9.890   6.205 -15.903  1.00 95.19           H  
ATOM   2486 HG23 VAL A 153      10.156   5.027 -14.592  1.00 95.19           H  
ATOM   2487  N   ASP A 154      14.244   2.906 -16.222  1.00 92.88           N  
ATOM   2488  H   ASP A 154      13.575   2.225 -15.889  1.00 92.88           H  
ATOM   2489  CA  ASP A 154      15.226   2.444 -17.203  1.00 92.88           C  
ATOM   2490  HA  ASP A 154      15.620   3.314 -17.728  1.00 92.88           H  
ATOM   2491  C   ASP A 154      14.568   1.556 -18.282  1.00 92.88           C  
ATOM   2492  CB  ASP A 154      16.435   1.805 -16.485  1.00 92.88           C  
ATOM   2493  HB2 ASP A 154      16.794   2.492 -15.720  1.00 92.88           H  
ATOM   2494  HB3 ASP A 154      17.239   1.687 -17.212  1.00 92.88           H  
ATOM   2495  O   ASP A 154      13.346   1.463 -18.395  1.00 92.88           O  
ATOM   2496  CG  ASP A 154      16.168   0.439 -15.848  1.00 92.88           C  
ATOM   2497  OD1 ASP A 154      15.079  -0.128 -16.068  1.00 92.88           O  
ATOM   2498  OD2 ASP A 154      17.089  -0.110 -15.207  1.00 92.88           O  
ATOM   2499  N   TYR A 155      15.382   0.902 -19.114  1.00 89.06           N  
ATOM   2500  H   TYR A 155      16.377   0.973 -18.958  1.00 89.06           H  
ATOM   2501  CA  TYR A 155      14.906  -0.012 -20.159  1.00 89.06           C  
ATOM   2502  HA  TYR A 155      14.113   0.488 -20.716  1.00 89.06           H  
ATOM   2503  C   TYR A 155      14.316  -1.327 -19.608  1.00 89.06           C  
ATOM   2504  CB  TYR A 155      16.063  -0.310 -21.126  1.00 89.06           C  
ATOM   2505  HB2 TYR A 155      15.655  -0.792 -22.015  1.00 89.06           H  
ATOM   2506  HB3 TYR A 155      16.520   0.625 -21.449  1.00 89.06           H  
ATOM   2507  O   TYR A 155      13.744  -2.107 -20.368  1.00 89.06           O  
ATOM   2508  CG  TYR A 155      17.127  -1.213 -20.524  1.00 89.06           C  
ATOM   2509  CD1 TYR A 155      18.160  -0.667 -19.737  1.00 89.06           C  
ATOM   2510  HD1 TYR A 155      18.238   0.402 -19.609  1.00 89.06           H  
ATOM   2511  CD2 TYR A 155      17.033  -2.610 -20.688  1.00 89.06           C  
ATOM   2512  HD2 TYR A 155      16.237  -3.028 -21.287  1.00 89.06           H  
ATOM   2513  CE1 TYR A 155      19.076  -1.515 -19.086  1.00 89.06           C  
ATOM   2514  HE1 TYR A 155      19.843  -1.092 -18.455  1.00 89.06           H  
ATOM   2515  CE2 TYR A 155      17.955  -3.461 -20.049  1.00 89.06           C  
ATOM   2516  HE2 TYR A 155      17.880  -4.533 -20.162  1.00 89.06           H  
ATOM   2517  OH  TYR A 155      19.842  -3.736 -18.596  1.00 89.06           O  
ATOM   2518  HH  TYR A 155      20.428  -3.230 -18.028  1.00 89.06           H  
ATOM   2519  CZ  TYR A 155      18.970  -2.915 -19.238  1.00 89.06           C  
ATOM   2520  N   ARG A 156      14.473  -1.622 -18.314  1.00 92.31           N  
ATOM   2521  H   ARG A 156      14.883  -0.917 -17.718  1.00 92.31           H  
ATOM   2522  CA  ARG A 156      14.009  -2.848 -17.651  1.00 92.31           C  
ATOM   2523  HA  ARG A 156      13.777  -3.611 -18.393  1.00 92.31           H  
ATOM   2524  C   ARG A 156      12.723  -2.612 -16.860  1.00 92.31           C  
ATOM   2525  CB  ARG A 156      15.150  -3.369 -16.761  1.00 92.31           C  
ATOM   2526  HB2 ARG A 156      15.999  -3.634 -17.391  1.00 92.31           H  
ATOM   2527  HB3 ARG A 156      15.468  -2.588 -16.070  1.00 92.31           H  
ATOM   2528  O   ARG A 156      11.859  -3.491 -16.847  1.00 92.31           O  
ATOM   2529  CG  ARG A 156      14.723  -4.590 -15.942  1.00 92.31           C  
ATOM   2530  HG2 ARG A 156      14.416  -5.393 -16.612  1.00 92.31           H  
ATOM   2531  HG3 ARG A 156      13.885  -4.324 -15.298  1.00 92.31           H  
ATOM   2532  CD  ARG A 156      15.858  -5.070 -15.047  1.00 92.31           C  
ATOM   2533  HD2 ARG A 156      16.218  -4.222 -14.464  1.00 92.31           H  
ATOM   2534  HD3 ARG A 156      16.671  -5.453 -15.664  1.00 92.31           H  
ATOM   2535  NE  ARG A 156      15.351  -6.121 -14.154  1.00 92.31           N  
ATOM   2536  HE  ARG A 156      14.451  -6.514 -14.390  1.00 92.31           H  
ATOM   2537  NH1 ARG A 156      16.971  -5.969 -12.533  1.00 92.31           N  
ATOM   2538 HH11 ARG A 156      17.272  -6.153 -11.586  1.00 92.31           H  
ATOM   2539 HH12 ARG A 156      17.366  -5.189 -13.037  1.00 92.31           H  
ATOM   2540  NH2 ARG A 156      15.199  -7.330 -12.273  1.00 92.31           N  
ATOM   2541 HH21 ARG A 156      14.285  -7.594 -12.611  1.00 92.31           H  
ATOM   2542 HH22 ARG A 156      15.490  -7.533 -11.327  1.00 92.31           H  
ATOM   2543  CZ  ARG A 156      15.855  -6.468 -12.992  1.00 92.31           C  
ATOM   2544  N   GLY A 157      12.586  -1.471 -16.194  1.00 95.19           N  
ATOM   2545  H   GLY A 157      13.338  -0.797 -16.218  1.00 95.19           H  
ATOM   2546  CA  GLY A 157      11.487  -1.252 -15.264  1.00 95.19           C  
ATOM   2547  HA2 GLY A 157      10.532  -1.427 -15.758  1.00 95.19           H  
ATOM   2548  HA3 GLY A 157      11.591  -1.996 -14.474  1.00 95.19           H  
ATOM   2549  C   GLY A 157      11.446   0.122 -14.606  1.00 95.19           C  
ATOM   2550  O   GLY A 157      12.198   1.036 -14.944  1.00 95.19           O  
ATOM   2551  N   ILE A 158      10.561   0.229 -13.615  1.00 97.19           N  
ATOM   2552  H   ILE A 158      10.046  -0.603 -13.366  1.00 97.19           H  
ATOM   2553  CA  ILE A 158      10.513   1.353 -12.675  1.00 97.19           C  
ATOM   2554  HA  ILE A 158      11.151   2.151 -13.054  1.00 97.19           H  
ATOM   2555  C   ILE A 158      11.095   0.865 -11.348  1.00 97.19           C  
ATOM   2556  CB  ILE A 158       9.093   1.939 -12.498  1.00 97.19           C  
ATOM   2557  HB  ILE A 158       8.512   1.267 -11.866  1.00 97.19           H  
ATOM   2558  O   ILE A 158      10.688  -0.186 -10.835  1.00 97.19           O  
ATOM   2559  CG1 ILE A 158       8.346   2.118 -13.839  1.00 97.19           C  
ATOM   2560 HG12 ILE A 158       8.906   2.800 -14.479  1.00 97.19           H  
ATOM   2561 HG13 ILE A 158       8.284   1.154 -14.345  1.00 97.19           H  
ATOM   2562  CG2 ILE A 158       9.225   3.296 -11.790  1.00 97.19           C  
ATOM   2563 HG21 ILE A 158       9.796   3.201 -10.866  1.00 97.19           H  
ATOM   2564 HG22 ILE A 158       8.240   3.689 -11.537  1.00 97.19           H  
ATOM   2565 HG23 ILE A 158       9.741   4.003 -12.440  1.00 97.19           H  
ATOM   2566  CD1 ILE A 158       6.908   2.632 -13.699  1.00 97.19           C  
ATOM   2567 HD11 ILE A 158       6.423   2.601 -14.675  1.00 97.19           H  
ATOM   2568 HD12 ILE A 158       6.351   2.006 -13.001  1.00 97.19           H  
ATOM   2569 HD13 ILE A 158       6.899   3.663 -13.346  1.00 97.19           H  
ATOM   2570  N   TYR A 159      12.058   1.610 -10.815  1.00 97.00           N  
ATOM   2571  H   TYR A 159      12.291   2.487 -11.259  1.00 97.00           H  
ATOM   2572  CA  TYR A 159      12.835   1.240  -9.635  1.00 97.00           C  
ATOM   2573  HA  TYR A 159      12.310   0.447  -9.102  1.00 97.00           H  
ATOM   2574  C   TYR A 159      12.979   2.411  -8.664  1.00 97.00           C  
ATOM   2575  CB  TYR A 159      14.214   0.708 -10.070  1.00 97.00           C  
ATOM   2576  HB2 TYR A 159      14.703   0.261  -9.205  1.00 97.00           H  
ATOM   2577  HB3 TYR A 159      14.070  -0.089 -10.799  1.00 97.00           H  
ATOM   2578  O   TYR A 159      12.767   3.563  -9.030  1.00 97.00           O  
ATOM   2579  CG  TYR A 159      15.146   1.755 -10.663  1.00 97.00           C  
ATOM   2580  CD1 TYR A 159      15.114   2.041 -12.043  1.00 97.00           C  
ATOM   2581  HD1 TYR A 159      14.439   1.508 -12.695  1.00 97.00           H  
ATOM   2582  CD2 TYR A 159      16.039   2.452  -9.825  1.00 97.00           C  
ATOM   2583  HD2 TYR A 159      16.088   2.219  -8.772  1.00 97.00           H  
ATOM   2584  CE1 TYR A 159      15.959   3.034 -12.576  1.00 97.00           C  
ATOM   2585  HE1 TYR A 159      15.940   3.262 -13.632  1.00 97.00           H  
ATOM   2586  CE2 TYR A 159      16.874   3.455 -10.352  1.00 97.00           C  
ATOM   2587  HE2 TYR A 159      17.553   3.987  -9.702  1.00 97.00           H  
ATOM   2588  OH  TYR A 159      17.637   4.715 -12.243  1.00 97.00           O  
ATOM   2589  HH  TYR A 159      18.176   5.125 -11.562  1.00 97.00           H  
ATOM   2590  CZ  TYR A 159      16.835   3.746 -11.731  1.00 97.00           C  
ATOM   2591  N   TYR A 160      13.394   2.111  -7.438  1.00 97.06           N  
ATOM   2592  H   TYR A 160      13.509   1.137  -7.198  1.00 97.06           H  
ATOM   2593  CA  TYR A 160      14.061   3.068  -6.554  1.00 97.06           C  
ATOM   2594  HA  TYR A 160      14.252   3.995  -7.094  1.00 97.06           H  
ATOM   2595  C   TYR A 160      15.422   2.508  -6.126  1.00 97.06           C  
ATOM   2596  CB  TYR A 160      13.167   3.412  -5.360  1.00 97.06           C  
ATOM   2597  HB2 TYR A 160      12.226   3.809  -5.742  1.00 97.06           H  
ATOM   2598  HB3 TYR A 160      13.647   4.218  -4.805  1.00 97.06           H  
ATOM   2599  O   TYR A 160      15.692   1.320  -6.326  1.00 97.06           O  
ATOM   2600  CG  TYR A 160      12.874   2.269  -4.402  1.00 97.06           C  
ATOM   2601  CD1 TYR A 160      11.750   1.445  -4.604  1.00 97.06           C  
ATOM   2602  HD1 TYR A 160      11.117   1.611  -5.463  1.00 97.06           H  
ATOM   2603  CD2 TYR A 160      13.708   2.047  -3.290  1.00 97.06           C  
ATOM   2604  HD2 TYR A 160      14.579   2.666  -3.132  1.00 97.06           H  
ATOM   2605  CE1 TYR A 160      11.454   0.418  -3.685  1.00 97.06           C  
ATOM   2606  HE1 TYR A 160      10.600  -0.227  -3.830  1.00 97.06           H  
ATOM   2607  CE2 TYR A 160      13.408   1.036  -2.359  1.00 97.06           C  
ATOM   2608  HE2 TYR A 160      14.046   0.894  -1.499  1.00 97.06           H  
ATOM   2609  OH  TYR A 160      11.962  -0.742  -1.650  1.00 97.06           O  
ATOM   2610  HH  TYR A 160      12.593  -0.743  -0.927  1.00 97.06           H  
ATOM   2611  CZ  TYR A 160      12.273   0.224  -2.553  1.00 97.06           C  
ATOM   2612  N   VAL A 161      16.283   3.357  -5.568  1.00 95.56           N  
ATOM   2613  H   VAL A 161      15.994   4.311  -5.411  1.00 95.56           H  
ATOM   2614  CA  VAL A 161      17.549   2.922  -4.958  1.00 95.56           C  
ATOM   2615  HA  VAL A 161      17.789   1.922  -5.319  1.00 95.56           H  
ATOM   2616  C   VAL A 161      17.354   2.834  -3.445  1.00 95.56           C  
ATOM   2617  CB  VAL A 161      18.726   3.829  -5.360  1.00 95.56           C  
ATOM   2618  HB  VAL A 161      18.573   4.829  -4.952  1.00 95.56           H  
ATOM   2619  O   VAL A 161      16.807   3.767  -2.848  1.00 95.56           O  
ATOM   2620  CG1 VAL A 161      20.058   3.277  -4.844  1.00 95.56           C  
ATOM   2621 HG11 VAL A 161      20.880   3.916  -5.165  1.00 95.56           H  
ATOM   2622 HG12 VAL A 161      20.216   2.266  -5.217  1.00 95.56           H  
ATOM   2623 HG13 VAL A 161      20.052   3.260  -3.754  1.00 95.56           H  
ATOM   2624  CG2 VAL A 161      18.847   3.935  -6.889  1.00 95.56           C  
ATOM   2625 HG21 VAL A 161      19.722   4.531  -7.150  1.00 95.56           H  
ATOM   2626 HG22 VAL A 161      17.965   4.427  -7.298  1.00 95.56           H  
ATOM   2627 HG23 VAL A 161      18.945   2.940  -7.325  1.00 95.56           H  
ATOM   2628  N   ASP A 162      17.736   1.701  -2.853  1.00 94.19           N  
ATOM   2629  H   ASP A 162      18.201   0.999  -3.410  1.00 94.19           H  
ATOM   2630  CA  ASP A 162      17.687   1.486  -1.402  1.00 94.19           C  
ATOM   2631  HA  ASP A 162      16.834   2.042  -1.013  1.00 94.19           H  
ATOM   2632  C   ASP A 162      18.923   2.058  -0.675  1.00 94.19           C  
ATOM   2633  CB  ASP A 162      17.408  -0.001  -1.084  1.00 94.19           C  
ATOM   2634  HB2 ASP A 162      16.528  -0.311  -1.647  1.00 94.19           H  
ATOM   2635  HB3 ASP A 162      17.153  -0.083  -0.027  1.00 94.19           H  
ATOM   2636  O   ASP A 162      19.827   2.634  -1.284  1.00 94.19           O  
ATOM   2637  CG  ASP A 162      18.556  -0.980  -1.372  1.00 94.19           C  
ATOM   2638  OD1 ASP A 162      19.719  -0.539  -1.490  1.00 94.19           O  
ATOM   2639  OD2 ASP A 162      18.276  -2.194  -1.472  1.00 94.19           O  
ATOM   2640  N   SER A 163      18.962   1.907   0.649  1.00 92.25           N  
ATOM   2641  H   SER A 163      18.220   1.397   1.106  1.00 92.25           H  
ATOM   2642  CA  SER A 163      20.010   2.449   1.521  1.00 92.25           C  
ATOM   2643  HA  SER A 163      20.209   3.473   1.205  1.00 92.25           H  
ATOM   2644  C   SER A 163      21.353   1.714   1.408  1.00 92.25           C  
ATOM   2645  CB  SER A 163      19.523   2.512   2.982  1.00 92.25           C  
ATOM   2646  HB2 SER A 163      20.357   2.312   3.655  1.00 92.25           H  
ATOM   2647  HB3 SER A 163      19.168   3.523   3.182  1.00 92.25           H  
ATOM   2648  O   SER A 163      22.369   2.245   1.851  1.00 92.25           O  
ATOM   2649  OG  SER A 163      18.457   1.610   3.265  1.00 92.25           O  
ATOM   2650  HG  SER A 163      18.403   1.537   4.221  1.00 92.25           H  
ATOM   2651  N   GLU A 164      21.387   0.535   0.778  1.00 91.69           N  
ATOM   2652  H   GLU A 164      20.532   0.179   0.374  1.00 91.69           H  
ATOM   2653  CA  GLU A 164      22.618  -0.187   0.430  1.00 91.69           C  
ATOM   2654  HA  GLU A 164      23.403   0.053   1.147  1.00 91.69           H  
ATOM   2655  C   GLU A 164      23.140   0.193  -0.972  1.00 91.69           C  
ATOM   2656  CB  GLU A 164      22.360  -1.700   0.483  1.00 91.69           C  
ATOM   2657  HB2 GLU A 164      23.264  -2.211   0.154  1.00 91.69           H  
ATOM   2658  HB3 GLU A 164      21.560  -1.918  -0.225  1.00 91.69           H  
ATOM   2659  O   GLU A 164      24.287  -0.103  -1.313  1.00 91.69           O  
ATOM   2660  CG  GLU A 164      21.957  -2.266   1.855  1.00 91.69           C  
ATOM   2661  HG2 GLU A 164      21.029  -1.794   2.179  1.00 91.69           H  
ATOM   2662  HG3 GLU A 164      22.736  -2.015   2.574  1.00 91.69           H  
ATOM   2663  CD  GLU A 164      21.760  -3.797   1.830  1.00 91.69           C  
ATOM   2664  OE1 GLU A 164      21.530  -4.369   2.920  1.00 91.69           O  
ATOM   2665  OE2 GLU A 164      21.864  -4.410   0.736  1.00 91.69           O  
ATOM   2666  N   GLY A 165      22.316   0.862  -1.789  1.00 92.25           N  
ATOM   2667  H   GLY A 165      21.380   1.039  -1.454  1.00 92.25           H  
ATOM   2668  CA  GLY A 165      22.618   1.226  -3.175  1.00 92.25           C  
ATOM   2669  HA2 GLY A 165      23.696   1.320  -3.301  1.00 92.25           H  
ATOM   2670  HA3 GLY A 165      22.164   2.198  -3.374  1.00 92.25           H  
ATOM   2671  C   GLY A 165      22.097   0.234  -4.224  1.00 92.25           C  
ATOM   2672  O   GLY A 165      22.468   0.344  -5.397  1.00 92.25           O  
ATOM   2673  N   ASN A 166      21.247  -0.729  -3.851  1.00 94.25           N  
ATOM   2674  H   ASN A 166      20.907  -0.729  -2.900  1.00 94.25           H  
ATOM   2675  CA  ASN A 166      20.661  -1.684  -4.793  1.00 94.25           C  
ATOM   2676  HA  ASN A 166      21.438  -1.958  -5.506  1.00 94.25           H  
ATOM   2677  C   ASN A 166      19.482  -1.069  -5.566  1.00 94.25           C  
ATOM   2678  CB  ASN A 166      20.194  -2.973  -4.100  1.00 94.25           C  
ATOM   2679  HB2 ASN A 166      19.963  -3.724  -4.856  1.00 94.25           H  
ATOM   2680  HB3 ASN A 166      19.263  -2.765  -3.572  1.00 94.25           H  
ATOM   2681  O   ASN A 166      18.725  -0.246  -5.055  1.00 94.25           O  
ATOM   2682  CG  ASN A 166      21.184  -3.600  -3.135  1.00 94.25           C  
ATOM   2683  ND2 ASN A 166      20.811  -3.666  -1.879  1.00 94.25           N  
ATOM   2684 HD21 ASN A 166      19.982  -3.165  -1.593  1.00 94.25           H  
ATOM   2685 HD22 ASN A 166      21.418  -4.028  -1.158  1.00 94.25           H  
ATOM   2686  OD1 ASN A 166      22.226  -4.092  -3.548  1.00 94.25           O  
ATOM   2687  N   TYR A 167      19.274  -1.536  -6.800  1.00 94.94           N  
ATOM   2688  H   TYR A 167      19.907  -2.241  -7.150  1.00 94.94           H  
ATOM   2689  CA  TYR A 167      18.153  -1.130  -7.653  1.00 94.94           C  
ATOM   2690  HA  TYR A 167      17.877  -0.101  -7.423  1.00 94.94           H  
ATOM   2691  C   TYR A 167      16.929  -2.018  -7.383  1.00 94.94           C  
ATOM   2692  CB  TYR A 167      18.568  -1.179  -9.134  1.00 94.94           C  
ATOM   2693  HB2 TYR A 167      17.655  -1.148  -9.729  1.00 94.94           H  
ATOM   2694  HB3 TYR A 167      19.058  -2.130  -9.342  1.00 94.94           H  
ATOM   2695  O   TYR A 167      16.859  -3.163  -7.848  1.00 94.94           O  
ATOM   2696  CG  TYR A 167      19.468  -0.049  -9.609  1.00 94.94           C  
ATOM   2697  CD1 TYR A 167      19.021   0.812 -10.632  1.00 94.94           C  
ATOM   2698  HD1 TYR A 167      18.049   0.669 -11.081  1.00 94.94           H  
ATOM   2699  CD2 TYR A 167      20.750   0.145  -9.051  1.00 94.94           C  
ATOM   2700  HD2 TYR A 167      21.116  -0.498  -8.264  1.00 94.94           H  
ATOM   2701  CE1 TYR A 167      19.836   1.869 -11.077  1.00 94.94           C  
ATOM   2702  HE1 TYR A 167      19.495   2.529 -11.861  1.00 94.94           H  
ATOM   2703  CE2 TYR A 167      21.561   1.210  -9.482  1.00 94.94           C  
ATOM   2704  HE2 TYR A 167      22.523   1.370  -9.018  1.00 94.94           H  
ATOM   2705  OH  TYR A 167      21.876   3.117 -10.903  1.00 94.94           O  
ATOM   2706  HH  TYR A 167      22.673   3.184 -10.372  1.00 94.94           H  
ATOM   2707  CZ  TYR A 167      21.102   2.079 -10.494  1.00 94.94           C  
ATOM   2708  N   VAL A 168      15.946  -1.490  -6.653  1.00 95.75           N  
ATOM   2709  H   VAL A 168      16.064  -0.547  -6.309  1.00 95.75           H  
ATOM   2710  CA  VAL A 168      14.716  -2.199  -6.277  1.00 95.75           C  
ATOM   2711  HA  VAL A 168      14.921  -3.269  -6.302  1.00 95.75           H  
ATOM   2712  C   VAL A 168      13.609  -1.913  -7.294  1.00 95.75           C  
ATOM   2713  CB  VAL A 168      14.287  -1.879  -4.831  1.00 95.75           C  
ATOM   2714  HB  VAL A 168      13.999  -0.830  -4.754  1.00 95.75           H  
ATOM   2715  O   VAL A 168      12.871  -0.932  -7.201  1.00 95.75           O  
ATOM   2716  CG1 VAL A 168      13.097  -2.768  -4.435  1.00 95.75           C  
ATOM   2717 HG11 VAL A 168      12.225  -2.523  -5.041  1.00 95.75           H  
ATOM   2718 HG12 VAL A 168      12.843  -2.591  -3.390  1.00 95.75           H  
ATOM   2719 HG13 VAL A 168      13.353  -3.820  -4.560  1.00 95.75           H  
ATOM   2720  CG2 VAL A 168      15.421  -2.152  -3.834  1.00 95.75           C  
ATOM   2721 HG21 VAL A 168      15.074  -1.978  -2.815  1.00 95.75           H  
ATOM   2722 HG22 VAL A 168      15.775  -3.179  -3.918  1.00 95.75           H  
ATOM   2723 HG23 VAL A 168      16.256  -1.474  -4.013  1.00 95.75           H  
ATOM   2724  N   TYR A 169      13.492  -2.793  -8.289  1.00 96.56           N  
ATOM   2725  H   TYR A 169      14.177  -3.534  -8.336  1.00 96.56           H  
ATOM   2726  CA  TYR A 169      12.454  -2.728  -9.322  1.00 96.56           C  
ATOM   2727  HA  TYR A 169      12.386  -1.701  -9.681  1.00 96.56           H  
ATOM   2728  C   TYR A 169      11.087  -3.138  -8.765  1.00 96.56           C  
ATOM   2729  CB  TYR A 169      12.829  -3.612 -10.519  1.00 96.56           C  
ATOM   2730  HB2 TYR A 169      11.989  -3.631 -11.214  1.00 96.56           H  
ATOM   2731  HB3 TYR A 169      12.988  -4.635 -10.178  1.00 96.56           H  
ATOM   2732  O   TYR A 169      10.908  -4.270  -8.311  1.00 96.56           O  
ATOM   2733  CG  TYR A 169      14.057  -3.135 -11.265  1.00 96.56           C  
ATOM   2734  CD1 TYR A 169      13.912  -2.282 -12.375  1.00 96.56           C  
ATOM   2735  HD1 TYR A 169      12.928  -1.967 -12.692  1.00 96.56           H  
ATOM   2736  CD2 TYR A 169      15.342  -3.504 -10.823  1.00 96.56           C  
ATOM   2737  HD2 TYR A 169      15.464  -4.116  -9.941  1.00 96.56           H  
ATOM   2738  CE1 TYR A 169      15.051  -1.801 -13.048  1.00 96.56           C  
ATOM   2739  HE1 TYR A 169      14.945  -1.133 -13.890  1.00 96.56           H  
ATOM   2740  CE2 TYR A 169      16.479  -3.025 -11.497  1.00 96.56           C  
ATOM   2741  HE2 TYR A 169      17.472  -3.261 -11.145  1.00 96.56           H  
ATOM   2742  OH  TYR A 169      17.459  -1.791 -13.271  1.00 96.56           O  
ATOM   2743  HH  TYR A 169      17.284  -1.149 -13.964  1.00 96.56           H  
ATOM   2744  CZ  TYR A 169      16.338  -2.178 -12.613  1.00 96.56           C  
ATOM   2745  N   TYR A 170      10.106  -2.238  -8.858  1.00 96.06           N  
ATOM   2746  H   TYR A 170      10.332  -1.339  -9.258  1.00 96.06           H  
ATOM   2747  CA  TYR A 170       8.715  -2.489  -8.464  1.00 96.06           C  
ATOM   2748  HA  TYR A 170       8.673  -3.432  -7.918  1.00 96.06           H  
ATOM   2749  C   TYR A 170       7.759  -2.652  -9.652  1.00 96.06           C  
ATOM   2750  CB  TYR A 170       8.266  -1.403  -7.492  1.00 96.06           C  
ATOM   2751  HB2 TYR A 170       8.940  -1.438  -6.636  1.00 96.06           H  
ATOM   2752  HB3 TYR A 170       7.269  -1.654  -7.130  1.00 96.06           H  
ATOM   2753  O   TYR A 170       6.664  -3.195  -9.491  1.00 96.06           O  
ATOM   2754  CG  TYR A 170       8.246   0.017  -8.023  1.00 96.06           C  
ATOM   2755  CD1 TYR A 170       9.344   0.867  -7.780  1.00 96.06           C  
ATOM   2756  HD1 TYR A 170      10.239   0.478  -7.317  1.00 96.06           H  
ATOM   2757  CD2 TYR A 170       7.089   0.523  -8.649  1.00 96.06           C  
ATOM   2758  HD2 TYR A 170       6.247  -0.124  -8.845  1.00 96.06           H  
ATOM   2759  CE1 TYR A 170       9.258   2.236  -8.096  1.00 96.06           C  
ATOM   2760  HE1 TYR A 170      10.083   2.900  -7.879  1.00 96.06           H  
ATOM   2761  CE2 TYR A 170       7.006   1.891  -8.978  1.00 96.06           C  
ATOM   2762  HE2 TYR A 170       6.117   2.297  -9.439  1.00 96.06           H  
ATOM   2763  OH  TYR A 170       7.949   4.091  -8.875  1.00 96.06           O  
ATOM   2764  HH  TYR A 170       8.719   4.561  -8.548  1.00 96.06           H  
ATOM   2765  CZ  TYR A 170       8.076   2.755  -8.666  1.00 96.06           C  
ATOM   2766  N   VAL A 171       8.202  -2.261 -10.848  1.00 96.12           N  
ATOM   2767  H   VAL A 171       9.088  -1.777 -10.879  1.00 96.12           H  
ATOM   2768  CA  VAL A 171       7.646  -2.684 -12.138  1.00 96.12           C  
ATOM   2769  HA  VAL A 171       6.894  -3.456 -11.979  1.00 96.12           H  
ATOM   2770  C   VAL A 171       8.791  -3.277 -12.958  1.00 96.12           C  
ATOM   2771  CB  VAL A 171       6.984  -1.504 -12.877  1.00 96.12           C  
ATOM   2772  HB  VAL A 171       7.728  -0.724 -13.035  1.00 96.12           H  
ATOM   2773  O   VAL A 171       9.856  -2.675 -13.032  1.00 96.12           O  
ATOM   2774  CG1 VAL A 171       6.437  -1.929 -14.244  1.00 96.12           C  
ATOM   2775 HG11 VAL A 171       5.690  -2.715 -14.132  1.00 96.12           H  
ATOM   2776 HG12 VAL A 171       7.244  -2.278 -14.887  1.00 96.12           H  
ATOM   2777 HG13 VAL A 171       5.981  -1.068 -14.732  1.00 96.12           H  
ATOM   2778  CG2 VAL A 171       5.818  -0.916 -12.073  1.00 96.12           C  
ATOM   2779 HG21 VAL A 171       5.104  -1.698 -11.814  1.00 96.12           H  
ATOM   2780 HG22 VAL A 171       6.198  -0.453 -11.162  1.00 96.12           H  
ATOM   2781 HG23 VAL A 171       5.315  -0.144 -12.655  1.00 96.12           H  
ATOM   2782  N   ASP A 172       8.578  -4.439 -13.578  1.00 94.56           N  
ATOM   2783  H   ASP A 172       7.666  -4.866 -13.494  1.00 94.56           H  
ATOM   2784  CA  ASP A 172       9.519  -5.071 -14.515  1.00 94.56           C  
ATOM   2785  HA  ASP A 172      10.356  -4.399 -14.707  1.00 94.56           H  
ATOM   2786  C   ASP A 172       8.784  -5.299 -15.844  1.00 94.56           C  
ATOM   2787  CB  ASP A 172      10.097  -6.359 -13.893  1.00 94.56           C  
ATOM   2788  HB2 ASP A 172      10.520  -6.106 -12.921  1.00 94.56           H  
ATOM   2789  HB3 ASP A 172       9.291  -7.072 -13.724  1.00 94.56           H  
ATOM   2790  O   ASP A 172       7.910  -6.172 -15.951  1.00 94.56           O  
ATOM   2791  CG  ASP A 172      11.194  -7.027 -14.743  1.00 94.56           C  
ATOM   2792  OD1 ASP A 172      10.984  -7.173 -15.971  1.00 94.56           O  
ATOM   2793  OD2 ASP A 172      12.231  -7.440 -14.160  1.00 94.56           O  
ATOM   2794  N   PHE A 173       9.106  -4.471 -16.842  1.00 94.25           N  
ATOM   2795  H   PHE A 173       9.888  -3.845 -16.716  1.00 94.25           H  
ATOM   2796  CA  PHE A 173       8.380  -4.396 -18.112  1.00 94.25           C  
ATOM   2797  HA  PHE A 173       7.325  -4.220 -17.906  1.00 94.25           H  
ATOM   2798  C   PHE A 173       8.474  -5.703 -18.910  1.00 94.25           C  
ATOM   2799  CB  PHE A 173       8.926  -3.218 -18.936  1.00 94.25           C  
ATOM   2800  HB2 PHE A 173       8.366  -3.159 -19.869  1.00 94.25           H  
ATOM   2801  HB3 PHE A 173       9.962  -3.442 -19.189  1.00 94.25           H  
ATOM   2802  O   PHE A 173       7.530  -6.065 -19.617  1.00 94.25           O  
ATOM   2803  CG  PHE A 173       8.876  -1.849 -18.273  1.00 94.25           C  
ATOM   2804  CD1 PHE A 173       7.710  -1.398 -17.622  1.00 94.25           C  
ATOM   2805  HD1 PHE A 173       6.826  -2.018 -17.584  1.00 94.25           H  
ATOM   2806  CD2 PHE A 173       9.998  -0.999 -18.344  1.00 94.25           C  
ATOM   2807  HD2 PHE A 173      10.898  -1.323 -18.844  1.00 94.25           H  
ATOM   2808  CE1 PHE A 173       7.666  -0.109 -17.059  1.00 94.25           C  
ATOM   2809  HE1 PHE A 173       6.758   0.249 -16.595  1.00 94.25           H  
ATOM   2810  CE2 PHE A 173       9.959   0.281 -17.764  1.00 94.25           C  
ATOM   2811  HE2 PHE A 173      10.828   0.921 -17.810  1.00 94.25           H  
ATOM   2812  CZ  PHE A 173       8.791   0.728 -17.129  1.00 94.25           C  
ATOM   2813  HZ  PHE A 173       8.759   1.720 -16.703  1.00 94.25           H  
ATOM   2814  N   SER A 174       9.553  -6.477 -18.732  1.00 90.75           N  
ATOM   2815  H   SER A 174      10.253  -6.171 -18.072  1.00 90.75           H  
ATOM   2816  CA  SER A 174       9.733  -7.771 -19.403  1.00 90.75           C  
ATOM   2817  HA  SER A 174       9.667  -7.599 -20.477  1.00 90.75           H  
ATOM   2818  C   SER A 174       8.645  -8.789 -19.022  1.00 90.75           C  
ATOM   2819  CB  SER A 174      11.133  -8.328 -19.111  1.00 90.75           C  
ATOM   2820  HB2 SER A 174      11.364  -9.082 -19.863  1.00 90.75           H  
ATOM   2821  HB3 SER A 174      11.871  -7.530 -19.188  1.00 90.75           H  
ATOM   2822  O   SER A 174       8.257  -9.637 -19.832  1.00 90.75           O  
ATOM   2823  OG  SER A 174      11.217  -8.938 -17.835  1.00 90.75           O  
ATOM   2824  HG  SER A 174      11.200  -8.256 -17.161  1.00 90.75           H  
ATOM   2825  N   THR A 175       8.088  -8.682 -17.807  1.00 90.50           N  
ATOM   2826  H   THR A 175       8.431  -7.946 -17.206  1.00 90.50           H  
ATOM   2827  CA  THR A 175       7.081  -9.623 -17.278  1.00 90.50           C  
ATOM   2828  HA  THR A 175       7.417 -10.630 -17.523  1.00 90.50           H  
ATOM   2829  C   THR A 175       5.689  -9.463 -17.896  1.00 90.50           C  
ATOM   2830  CB  THR A 175       6.958  -9.536 -15.751  1.00 90.50           C  
ATOM   2831  HB  THR A 175       6.325 -10.363 -15.429  1.00 90.50           H  
ATOM   2832  O   THR A 175       4.874 -10.396 -17.825  1.00 90.50           O  
ATOM   2833  CG2 THR A 175       8.289  -9.673 -15.017  1.00 90.50           C  
ATOM   2834 HG21 THR A 175       8.958  -8.858 -15.292  1.00 90.50           H  
ATOM   2835 HG22 THR A 175       8.120  -9.640 -13.941  1.00 90.50           H  
ATOM   2836 HG23 THR A 175       8.763 -10.618 -15.282  1.00 90.50           H  
ATOM   2837  OG1 THR A 175       6.331  -8.350 -15.330  1.00 90.50           O  
ATOM   2838  HG1 THR A 175       6.895  -7.601 -15.536  1.00 90.50           H  
ATOM   2839  N   ASP A 176       5.428  -8.302 -18.500  1.00 89.94           N  
ATOM   2840  H   ASP A 176       6.145  -7.592 -18.462  1.00 89.94           H  
ATOM   2841  CA  ASP A 176       4.214  -7.966 -19.246  1.00 89.94           C  
ATOM   2842  HA  ASP A 176       3.452  -8.726 -19.075  1.00 89.94           H  
ATOM   2843  C   ASP A 176       4.475  -7.954 -20.761  1.00 89.94           C  
ATOM   2844  CB  ASP A 176       3.665  -6.624 -18.742  1.00 89.94           C  
ATOM   2845  HB2 ASP A 176       4.493  -5.920 -18.659  1.00 89.94           H  
ATOM   2846  HB3 ASP A 176       2.968  -6.227 -19.481  1.00 89.94           H  
ATOM   2847  O   ASP A 176       3.628  -8.430 -21.516  1.00 89.94           O  
ATOM   2848  CG  ASP A 176       2.918  -6.711 -17.402  1.00 89.94           C  
ATOM   2849  OD1 ASP A 176       2.351  -7.784 -17.083  1.00 89.94           O  
ATOM   2850  OD2 ASP A 176       2.858  -5.692 -16.689  1.00 89.94           O  
ATOM   2851  N   ALA A 177       5.673  -7.566 -21.220  1.00 90.00           N  
ATOM   2852  H   ALA A 177       6.326  -7.125 -20.588  1.00 90.00           H  
ATOM   2853  CA  ALA A 177       6.096  -7.767 -22.609  1.00 90.00           C  
ATOM   2854  HA  ALA A 177       5.445  -7.183 -23.260  1.00 90.00           H  
ATOM   2855  C   ALA A 177       5.966  -9.242 -23.026  1.00 90.00           C  
ATOM   2856  CB  ALA A 177       7.530  -7.260 -22.781  1.00 90.00           C  
ATOM   2857  HB1 ALA A 177       7.597  -6.218 -22.468  1.00 90.00           H  
ATOM   2858  HB2 ALA A 177       8.218  -7.860 -22.186  1.00 90.00           H  
ATOM   2859  HB3 ALA A 177       7.816  -7.329 -23.831  1.00 90.00           H  
ATOM   2860  O   ALA A 177       5.414  -9.533 -24.081  1.00 90.00           O  
ATOM   2861  N   GLY A 178       6.308 -10.193 -22.146  1.00 89.06           N  
ATOM   2862  H   GLY A 178       6.795  -9.901 -21.311  1.00 89.06           H  
ATOM   2863  CA  GLY A 178       6.042 -11.629 -22.340  1.00 89.06           C  
ATOM   2864  HA2 GLY A 178       6.531 -12.184 -21.539  1.00 89.06           H  
ATOM   2865  HA3 GLY A 178       6.489 -11.931 -23.287  1.00 89.06           H  
ATOM   2866  C   GLY A 178       4.557 -12.052 -22.379  1.00 89.06           C  
ATOM   2867  O   GLY A 178       4.268 -13.251 -22.335  1.00 89.06           O  
ATOM   2868  N   ARG A 179       3.611 -11.102 -22.409  1.00 88.62           N  
ATOM   2869  H   ARG A 179       3.940 -10.148 -22.402  1.00 88.62           H  
ATOM   2870  CA  ARG A 179       2.158 -11.305 -22.582  1.00 88.62           C  
ATOM   2871  HA  ARG A 179       1.967 -12.348 -22.838  1.00 88.62           H  
ATOM   2872  C   ARG A 179       1.574 -10.470 -23.723  1.00 88.62           C  
ATOM   2873  CB  ARG A 179       1.386 -10.937 -21.306  1.00 88.62           C  
ATOM   2874  HB2 ARG A 179       0.346 -11.236 -21.434  1.00 88.62           H  
ATOM   2875  HB3 ARG A 179       1.406  -9.854 -21.180  1.00 88.62           H  
ATOM   2876  O   ARG A 179       0.658 -10.954 -24.381  1.00 88.62           O  
ATOM   2877  CG  ARG A 179       1.937 -11.578 -20.032  1.00 88.62           C  
ATOM   2878  HG2 ARG A 179       2.946 -11.204 -19.860  1.00 88.62           H  
ATOM   2879  HG3 ARG A 179       1.969 -12.663 -20.138  1.00 88.62           H  
ATOM   2880  CD  ARG A 179       1.057 -11.193 -18.842  1.00 88.62           C  
ATOM   2881  HD2 ARG A 179       0.160 -11.812 -18.832  1.00 88.62           H  
ATOM   2882  HD3 ARG A 179       0.768 -10.150 -18.965  1.00 88.62           H  
ATOM   2883  NE  ARG A 179       1.817 -11.345 -17.592  1.00 88.62           N  
ATOM   2884  HE  ARG A 179       2.739 -11.745 -17.696  1.00 88.62           H  
ATOM   2885  NH1 ARG A 179       0.707  -9.734 -16.383  1.00 88.62           N  
ATOM   2886 HH11 ARG A 179       1.026  -8.792 -16.209  1.00 88.62           H  
ATOM   2887 HH12 ARG A 179      -0.026  -9.765 -17.077  1.00 88.62           H  
ATOM   2888  NH2 ARG A 179       2.788 -10.293 -15.849  1.00 88.62           N  
ATOM   2889 HH21 ARG A 179       2.786  -9.381 -15.417  1.00 88.62           H  
ATOM   2890 HH22 ARG A 179       3.671 -10.481 -16.303  1.00 88.62           H  
ATOM   2891  CZ  ARG A 179       1.746 -10.486 -16.596  1.00 88.62           C  
ATOM   2892  N   PHE A 180       2.064  -9.242 -23.906  1.00 89.25           N  
ATOM   2893  H   PHE A 180       2.755  -8.909 -23.249  1.00 89.25           H  
ATOM   2894  CA  PHE A 180       1.511  -8.253 -24.841  1.00 89.25           C  
ATOM   2895  HA  PHE A 180       0.533  -8.590 -25.185  1.00 89.25           H  
ATOM   2896  C   PHE A 180       2.359  -8.052 -26.108  1.00 89.25           C  
ATOM   2897  CB  PHE A 180       1.301  -6.930 -24.091  1.00 89.25           C  
ATOM   2898  HB2 PHE A 180       2.275  -6.537 -23.800  1.00 89.25           H  
ATOM   2899  HB3 PHE A 180       0.851  -6.209 -24.774  1.00 89.25           H  
ATOM   2900  O   PHE A 180       1.806  -7.685 -27.141  1.00 89.25           O  
ATOM   2901  CG  PHE A 180       0.413  -7.034 -22.859  1.00 89.25           C  
ATOM   2902  CD1 PHE A 180      -0.956  -7.330 -22.992  1.00 89.25           C  
ATOM   2903  HD1 PHE A 180      -1.381  -7.461 -23.976  1.00 89.25           H  
ATOM   2904  CD2 PHE A 180       0.949  -6.810 -21.579  1.00 89.25           C  
ATOM   2905  HD2 PHE A 180       1.986  -6.527 -21.483  1.00 89.25           H  
ATOM   2906  CE1 PHE A 180      -1.780  -7.399 -21.853  1.00 89.25           C  
ATOM   2907  HE1 PHE A 180      -2.839  -7.574 -21.969  1.00 89.25           H  
ATOM   2908  CE2 PHE A 180       0.132  -6.891 -20.436  1.00 89.25           C  
ATOM   2909  HE2 PHE A 180       0.547  -6.671 -19.463  1.00 89.25           H  
ATOM   2910  CZ  PHE A 180      -1.236  -7.177 -20.574  1.00 89.25           C  
ATOM   2911  HZ  PHE A 180      -1.878  -7.177 -19.705  1.00 89.25           H  
ATOM   2912  N   ALA A 181       3.662  -8.354 -26.066  1.00 88.94           N  
ATOM   2913  H   ALA A 181       4.062  -8.705 -25.208  1.00 88.94           H  
ATOM   2914  CA  ALA A 181       4.528  -8.380 -27.242  1.00 88.94           C  
ATOM   2915  HA  ALA A 181       4.118  -7.714 -28.001  1.00 88.94           H  
ATOM   2916  C   ALA A 181       4.598  -9.797 -27.838  1.00 88.94           C  
ATOM   2917  CB  ALA A 181       5.918  -7.845 -26.875  1.00 88.94           C  
ATOM   2918  HB1 ALA A 181       6.514  -7.732 -27.781  1.00 88.94           H  
ATOM   2919  HB2 ALA A 181       5.836  -6.871 -26.393  1.00 88.94           H  
ATOM   2920  HB3 ALA A 181       6.420  -8.534 -26.195  1.00 88.94           H  
ATOM   2921  O   ALA A 181       4.886 -10.776 -27.144  1.00 88.94           O  
ATOM   2922  N   ALA A 182       4.394  -9.906 -29.146  1.00 87.69           N  
ATOM   2923  H   ALA A 182       4.270  -9.044 -29.658  1.00 87.69           H  
ATOM   2924  CA  ALA A 182       4.600 -11.113 -29.933  1.00 87.69           C  
ATOM   2925  HA  ALA A 182       4.151 -11.956 -29.407  1.00 87.69           H  
ATOM   2926  C   ALA A 182       6.091 -11.432 -30.138  1.00 87.69           C  
ATOM   2927  CB  ALA A 182       3.879 -10.929 -31.274  1.00 87.69           C  
ATOM   2928  HB1 ALA A 182       2.819 -10.741 -31.102  1.00 87.69           H  
ATOM   2929  HB2 ALA A 182       3.992 -11.829 -31.879  1.00 87.69           H  
ATOM   2930  HB3 ALA A 182       4.306 -10.083 -31.811  1.00 87.69           H  
ATOM   2931  O   ALA A 182       6.455 -12.610 -30.125  1.00 87.69           O  
ATOM   2932  N   ASN A 183       6.958 -10.417 -30.281  1.00 84.00           N  
ATOM   2933  H   ASN A 183       6.605  -9.472 -30.318  1.00 84.00           H  
ATOM   2934  CA  ASN A 183       8.411 -10.621 -30.414  1.00 84.00           C  
ATOM   2935  HA  ASN A 183       8.587 -11.654 -30.715  1.00 84.00           H  
ATOM   2936  C   ASN A 183       9.172 -10.425 -29.090  1.00 84.00           C  
ATOM   2937  CB  ASN A 183       8.991  -9.737 -31.531  1.00 84.00           C  
ATOM   2938  HB2 ASN A 183       9.996 -10.082 -31.772  1.00 84.00           H  
ATOM   2939  HB3 ASN A 183       9.085  -8.712 -31.172  1.00 84.00           H  
ATOM   2940  O   ASN A 183      10.390 -10.586 -29.054  1.00 84.00           O  
ATOM   2941  CG  ASN A 183       8.172  -9.757 -32.806  1.00 84.00           C  
ATOM   2942  ND2 ASN A 183       7.604  -8.632 -33.162  1.00 84.00           N  
ATOM   2943 HD21 ASN A 183       7.586  -7.890 -32.477  1.00 84.00           H  
ATOM   2944 HD22 ASN A 183       6.993  -8.635 -33.966  1.00 84.00           H  
ATOM   2945  OD1 ASN A 183       8.031 -10.769 -33.476  1.00 84.00           O  
ATOM   2946  N   GLY A 184       8.474 -10.069 -28.005  1.00 83.38           N  
ATOM   2947  H   GLY A 184       7.474  -9.963 -28.105  1.00 83.38           H  
ATOM   2948  CA  GLY A 184       9.082  -9.714 -26.718  1.00 83.38           C  
ATOM   2949  HA2 GLY A 184       9.859 -10.440 -26.477  1.00 83.38           H  
ATOM   2950  HA3 GLY A 184       8.320  -9.757 -25.939  1.00 83.38           H  
ATOM   2951  C   GLY A 184       9.720  -8.319 -26.682  1.00 83.38           C  
ATOM   2952  O   GLY A 184      10.318  -7.963 -25.670  1.00 83.38           O  
ATOM   2953  N   HIS A 185       9.599  -7.538 -27.760  1.00 88.62           N  
ATOM   2954  H   HIS A 185       9.025  -7.855 -28.529  1.00 88.62           H  
ATOM   2955  CA  HIS A 185      10.137  -6.184 -27.852  1.00 88.62           C  
ATOM   2956  HA  HIS A 185      11.091  -6.147 -27.327  1.00 88.62           H  
ATOM   2957  C   HIS A 185       9.196  -5.168 -27.200  1.00 88.62           C  
ATOM   2958  CB  HIS A 185      10.393  -5.841 -29.325  1.00 88.62           C  
ATOM   2959  HB2 HIS A 185      11.119  -6.545 -29.732  1.00 88.62           H  
ATOM   2960  HB3 HIS A 185       9.465  -5.956 -29.884  1.00 88.62           H  
ATOM   2961  O   HIS A 185       7.973  -5.246 -27.338  1.00 88.62           O  
ATOM   2962  CG  HIS A 185      10.915  -4.441 -29.538  1.00 88.62           C  
ATOM   2963  CD2 HIS A 185      10.249  -3.397 -30.120  1.00 88.62           C  
ATOM   2964  HD2 HIS A 185       9.240  -3.415 -30.506  1.00 88.62           H  
ATOM   2965  ND1 HIS A 185      12.168  -3.979 -29.208  1.00 88.62           N  
ATOM   2966  HD1 HIS A 185      12.933  -4.530 -28.847  1.00 88.62           H  
ATOM   2967  CE1 HIS A 185      12.257  -2.697 -29.597  1.00 88.62           C  
ATOM   2968  HE1 HIS A 185      13.141  -2.081 -29.522  1.00 88.62           H  
ATOM   2969  NE2 HIS A 185      11.112  -2.305 -30.169  1.00 88.62           N  
ATOM   2970  N   TYR A 186       9.782  -4.192 -26.519  1.00 92.94           N  
ATOM   2971  H   TYR A 186      10.788  -4.219 -26.426  1.00 92.94           H  
ATOM   2972  CA  TYR A 186       9.089  -3.027 -25.988  1.00 92.94           C  
ATOM   2973  HA  TYR A 186       8.255  -2.822 -26.659  1.00 92.94           H  
ATOM   2974  C   TYR A 186       9.972  -1.772 -25.966  1.00 92.94           C  
ATOM   2975  CB  TYR A 186       8.521  -3.342 -24.596  1.00 92.94           C  
ATOM   2976  HB2 TYR A 186       7.910  -2.499 -24.274  1.00 92.94           H  
ATOM   2977  HB3 TYR A 186       7.858  -4.204 -24.679  1.00 92.94           H  
ATOM   2978  O   TYR A 186      11.197  -1.861 -25.818  1.00 92.94           O  
ATOM   2979  CG  TYR A 186       9.553  -3.645 -23.525  1.00 92.94           C  
ATOM   2980  CD1 TYR A 186      10.035  -4.958 -23.356  1.00 92.94           C  
ATOM   2981  HD1 TYR A 186       9.689  -5.747 -24.008  1.00 92.94           H  
ATOM   2982  CD2 TYR A 186      10.039  -2.606 -22.710  1.00 92.94           C  
ATOM   2983  HD2 TYR A 186       9.681  -1.597 -22.847  1.00 92.94           H  
ATOM   2984  CE1 TYR A 186      10.996  -5.238 -22.366  1.00 92.94           C  
ATOM   2985  HE1 TYR A 186      11.391  -6.236 -22.250  1.00 92.94           H  
ATOM   2986  CE2 TYR A 186      11.020  -2.876 -21.740  1.00 92.94           C  
ATOM   2987  HE2 TYR A 186      11.405  -2.068 -21.136  1.00 92.94           H  
ATOM   2988  OH  TYR A 186      12.493  -4.449 -20.680  1.00 92.94           O  
ATOM   2989  HH  TYR A 186      12.895  -3.619 -20.411  1.00 92.94           H  
ATOM   2990  CZ  TYR A 186      11.501  -4.193 -21.568  1.00 92.94           C  
ATOM   2991  N   ASP A 187       9.318  -0.617 -26.055  1.00 92.75           N  
ATOM   2992  H   ASP A 187       8.317  -0.661 -26.181  1.00 92.75           H  
ATOM   2993  CA  ASP A 187       9.885   0.714 -25.856  1.00 92.75           C  
ATOM   2994  HA  ASP A 187      10.949   0.641 -25.632  1.00 92.75           H  
ATOM   2995  C   ASP A 187       9.185   1.404 -24.684  1.00 92.75           C  
ATOM   2996  CB  ASP A 187       9.700   1.578 -27.109  1.00 92.75           C  
ATOM   2997  HB2 ASP A 187       9.833   2.622 -26.826  1.00 92.75           H  
ATOM   2998  HB3 ASP A 187       8.679   1.467 -27.474  1.00 92.75           H  
ATOM   2999  O   ASP A 187       7.957   1.451 -24.622  1.00 92.75           O  
ATOM   3000  CG  ASP A 187      10.677   1.303 -28.246  1.00 92.75           C  
ATOM   3001  OD1 ASP A 187      11.760   0.719 -28.023  1.00 92.75           O  
ATOM   3002  OD2 ASP A 187      10.389   1.841 -29.337  1.00 92.75           O  
ATOM   3003  N   VAL A 188       9.969   1.978 -23.780  1.00 93.38           N  
ATOM   3004  H   VAL A 188      10.966   1.948 -23.942  1.00 93.38           H  
ATOM   3005  CA  VAL A 188       9.509   2.764 -22.633  1.00 93.38           C  
ATOM   3006  HA  VAL A 188       8.477   2.499 -22.403  1.00 93.38           H  
ATOM   3007  C   VAL A 188       9.573   4.244 -22.999  1.00 93.38           C  
ATOM   3008  CB  VAL A 188      10.374   2.481 -21.390  1.00 93.38           C  
ATOM   3009  HB  VAL A 188      11.356   2.934 -21.531  1.00 93.38           H  
ATOM   3010  O   VAL A 188      10.604   4.711 -23.487  1.00 93.38           O  
ATOM   3011  CG1 VAL A 188       9.740   3.092 -20.138  1.00 93.38           C  
ATOM   3012 HG11 VAL A 188       9.680   4.176 -20.232  1.00 93.38           H  
ATOM   3013 HG12 VAL A 188       8.739   2.688 -19.990  1.00 93.38           H  
ATOM   3014 HG13 VAL A 188      10.353   2.853 -19.269  1.00 93.38           H  
ATOM   3015  CG2 VAL A 188      10.590   0.982 -21.135  1.00 93.38           C  
ATOM   3016 HG21 VAL A 188      11.114   0.523 -21.974  1.00 93.38           H  
ATOM   3017 HG22 VAL A 188       9.632   0.484 -20.983  1.00 93.38           H  
ATOM   3018 HG23 VAL A 188      11.214   0.855 -20.250  1.00 93.38           H  
ATOM   3019  N   VAL A 189       8.500   4.991 -22.750  1.00 92.50           N  
ATOM   3020  H   VAL A 189       7.687   4.536 -22.360  1.00 92.50           H  
ATOM   3021  CA  VAL A 189       8.416   6.444 -22.937  1.00 92.50           C  
ATOM   3022  HA  VAL A 189       9.386   6.824 -23.256  1.00 92.50           H  
ATOM   3023  C   VAL A 189       8.078   7.094 -21.597  1.00 92.50           C  
ATOM   3024  CB  VAL A 189       7.395   6.813 -24.033  1.00 92.50           C  
ATOM   3025  HB  VAL A 189       6.421   6.397 -23.775  1.00 92.50           H  
ATOM   3026  O   VAL A 189       7.070   6.776 -20.966  1.00 92.50           O  
ATOM   3027  CG1 VAL A 189       7.255   8.333 -24.195  1.00 92.50           C  
ATOM   3028 HG11 VAL A 189       6.833   8.768 -23.289  1.00 92.50           H  
ATOM   3029 HG12 VAL A 189       8.226   8.787 -24.394  1.00 92.50           H  
ATOM   3030 HG13 VAL A 189       6.569   8.556 -25.012  1.00 92.50           H  
ATOM   3031  CG2 VAL A 189       7.817   6.245 -25.397  1.00 92.50           C  
ATOM   3032 HG21 VAL A 189       7.072   6.508 -26.148  1.00 92.50           H  
ATOM   3033 HG22 VAL A 189       8.787   6.653 -25.681  1.00 92.50           H  
ATOM   3034 HG23 VAL A 189       7.880   5.158 -25.344  1.00 92.50           H  
ATOM   3035  N   PHE A 190       8.934   8.015 -21.158  1.00 91.88           N  
ATOM   3036  H   PHE A 190       9.742   8.231 -21.725  1.00 91.88           H  
ATOM   3037  CA  PHE A 190       8.731   8.801 -19.945  1.00 91.88           C  
ATOM   3038  HA  PHE A 190       7.664   8.852 -19.732  1.00 91.88           H  
ATOM   3039  C   PHE A 190       9.247  10.225 -20.155  1.00 91.88           C  
ATOM   3040  CB  PHE A 190       9.430   8.125 -18.758  1.00 91.88           C  
ATOM   3041  HB2 PHE A 190       9.032   7.116 -18.643  1.00 91.88           H  
ATOM   3042  HB3 PHE A 190      10.495   8.037 -18.973  1.00 91.88           H  
ATOM   3043  O   PHE A 190      10.427  10.433 -20.446  1.00 91.88           O  
ATOM   3044  CG  PHE A 190       9.237   8.861 -17.445  1.00 91.88           C  
ATOM   3045  CD1 PHE A 190      10.337   9.401 -16.753  1.00 91.88           C  
ATOM   3046  HD1 PHE A 190      11.334   9.298 -17.154  1.00 91.88           H  
ATOM   3047  CD2 PHE A 190       7.943   9.013 -16.916  1.00 91.88           C  
ATOM   3048  HD2 PHE A 190       7.095   8.599 -17.441  1.00 91.88           H  
ATOM   3049  CE1 PHE A 190      10.140  10.072 -15.531  1.00 91.88           C  
ATOM   3050  HE1 PHE A 190      10.987  10.478 -14.997  1.00 91.88           H  
ATOM   3051  CE2 PHE A 190       7.746   9.672 -15.692  1.00 91.88           C  
ATOM   3052  HE2 PHE A 190       6.747   9.753 -15.287  1.00 91.88           H  
ATOM   3053  CZ  PHE A 190       8.846  10.203 -14.997  1.00 91.88           C  
ATOM   3054  HZ  PHE A 190       8.703  10.702 -14.050  1.00 91.88           H  
ATOM   3055  N   GLN A 191       8.362  11.214 -19.997  1.00 87.38           N  
ATOM   3056  H   GLN A 191       7.407  10.965 -19.780  1.00 87.38           H  
ATOM   3057  CA  GLN A 191       8.658  12.622 -20.284  1.00 87.38           C  
ATOM   3058  HA  GLN A 191       7.712  13.162 -20.318  1.00 87.38           H  
ATOM   3059  C   GLN A 191       9.284  12.778 -21.691  1.00 87.38           C  
ATOM   3060  CB  GLN A 191       9.494  13.233 -19.136  1.00 87.38           C  
ATOM   3061  HB2 GLN A 191       9.635  14.295 -19.338  1.00 87.38           H  
ATOM   3062  HB3 GLN A 191      10.473  12.756 -19.112  1.00 87.38           H  
ATOM   3063  O   GLN A 191       8.704  12.327 -22.675  1.00 87.38           O  
ATOM   3064  CG  GLN A 191       8.853  13.089 -17.744  1.00 87.38           C  
ATOM   3065  HG2 GLN A 191       8.701  12.035 -17.513  1.00 87.38           H  
ATOM   3066  HG3 GLN A 191       7.882  13.585 -17.741  1.00 87.38           H  
ATOM   3067  CD  GLN A 191       9.716  13.689 -16.636  1.00 87.38           C  
ATOM   3068  NE2 GLN A 191       9.269  13.646 -15.402  1.00 87.38           N  
ATOM   3069 HE21 GLN A 191       9.885  14.028 -14.698  1.00 87.38           H  
ATOM   3070 HE22 GLN A 191       8.405  13.171 -15.185  1.00 87.38           H  
ATOM   3071  OE1 GLN A 191      10.796  14.213 -16.849  1.00 87.38           O  
ATOM   3072  N   ASN A 192      10.479  13.368 -21.797  1.00 84.06           N  
ATOM   3073  H   ASN A 192      10.916  13.691 -20.945  1.00 84.06           H  
ATOM   3074  CA  ASN A 192      11.180  13.593 -23.068  1.00 84.06           C  
ATOM   3075  HA  ASN A 192      10.436  13.659 -23.862  1.00 84.06           H  
ATOM   3076  C   ASN A 192      12.129  12.439 -23.467  1.00 84.06           C  
ATOM   3077  CB  ASN A 192      11.906  14.950 -22.997  1.00 84.06           C  
ATOM   3078  HB2 ASN A 192      12.617  14.936 -22.170  1.00 84.06           H  
ATOM   3079  HB3 ASN A 192      12.463  15.105 -23.921  1.00 84.06           H  
ATOM   3080  O   ASN A 192      12.907  12.586 -24.414  1.00 84.06           O  
ATOM   3081  CG  ASN A 192      10.976  16.142 -22.830  1.00 84.06           C  
ATOM   3082  ND2 ASN A 192      11.520  17.307 -22.575  1.00 84.06           N  
ATOM   3083 HD21 ASN A 192      12.521  17.408 -22.490  1.00 84.06           H  
ATOM   3084 HD22 ASN A 192      10.870  18.073 -22.467  1.00 84.06           H  
ATOM   3085  OD1 ASN A 192       9.766  16.066 -22.921  1.00 84.06           O  
ATOM   3086  N   MET A 193      12.105  11.319 -22.734  1.00 85.56           N  
ATOM   3087  H   MET A 193      11.402  11.233 -22.015  1.00 85.56           H  
ATOM   3088  CA  MET A 193      13.015  10.181 -22.888  1.00 85.56           C  
ATOM   3089  HA  MET A 193      13.810  10.452 -23.582  1.00 85.56           H  
ATOM   3090  C   MET A 193      12.287   8.955 -23.453  1.00 85.56           C  
ATOM   3091  CB  MET A 193      13.663   9.879 -21.525  1.00 85.56           C  
ATOM   3092  HB2 MET A 193      12.885   9.647 -20.798  1.00 85.56           H  
ATOM   3093  HB3 MET A 193      14.198  10.766 -21.186  1.00 85.56           H  
ATOM   3094  O   MET A 193      11.228   8.564 -22.961  1.00 85.56           O  
ATOM   3095  CG  MET A 193      14.648   8.706 -21.580  1.00 85.56           C  
ATOM   3096  HG2 MET A 193      15.365   8.897 -22.378  1.00 85.56           H  
ATOM   3097  HG3 MET A 193      14.100   7.797 -21.831  1.00 85.56           H  
ATOM   3098  SD  MET A 193      15.574   8.405 -20.048  1.00 85.56           S  
ATOM   3099  CE  MET A 193      14.245   7.833 -18.947  1.00 85.56           C  
ATOM   3100  HE1 MET A 193      14.673   7.508 -17.999  1.00 85.56           H  
ATOM   3101  HE2 MET A 193      13.541   8.645 -18.761  1.00 85.56           H  
ATOM   3102  HE3 MET A 193      13.719   6.996 -19.404  1.00 85.56           H  
ATOM   3103  N   ARG A 194      12.907   8.300 -24.443  1.00 86.69           N  
ATOM   3104  H   ARG A 194      13.755   8.700 -24.819  1.00 86.69           H  
ATOM   3105  CA  ARG A 194      12.524   6.965 -24.925  1.00 86.69           C  
ATOM   3106  HA  ARG A 194      11.693   6.605 -24.318  1.00 86.69           H  
ATOM   3107  C   ARG A 194      13.686   5.990 -24.741  1.00 86.69           C  
ATOM   3108  CB  ARG A 194      12.031   7.065 -26.376  1.00 86.69           C  
ATOM   3109  HB2 ARG A 194      12.840   7.451 -26.997  1.00 86.69           H  
ATOM   3110  HB3 ARG A 194      11.215   7.788 -26.392  1.00 86.69           H  
ATOM   3111  O   ARG A 194      14.817   6.307 -25.111  1.00 86.69           O  
ATOM   3112  CG  ARG A 194      11.517   5.743 -26.982  1.00 86.69           C  
ATOM   3113  HG2 ARG A 194      12.339   5.033 -27.078  1.00 86.69           H  
ATOM   3114  HG3 ARG A 194      10.743   5.316 -26.345  1.00 86.69           H  
ATOM   3115  CD  ARG A 194      10.937   6.053 -28.370  1.00 86.69           C  
ATOM   3116  HD2 ARG A 194      11.713   6.544 -28.958  1.00 86.69           H  
ATOM   3117  HD3 ARG A 194      10.107   6.749 -28.243  1.00 86.69           H  
ATOM   3118  NE  ARG A 194      10.456   4.867 -29.114  1.00 86.69           N  
ATOM   3119  HE  ARG A 194      10.575   3.948 -28.714  1.00 86.69           H  
ATOM   3120  NH1 ARG A 194       9.780   5.998 -30.995  1.00 86.69           N  
ATOM   3121 HH11 ARG A 194      10.147   6.844 -30.584  1.00 86.69           H  
ATOM   3122 HH12 ARG A 194       9.461   5.961 -31.953  1.00 86.69           H  
ATOM   3123  NH2 ARG A 194       9.522   3.798 -30.898  1.00 86.69           N  
ATOM   3124 HH21 ARG A 194       9.734   2.935 -30.418  1.00 86.69           H  
ATOM   3125 HH22 ARG A 194       9.125   3.760 -31.826  1.00 86.69           H  
ATOM   3126  CZ  ARG A 194       9.919   4.889 -30.322  1.00 86.69           C  
ATOM   3127  N   LEU A 195      13.404   4.819 -24.175  1.00 87.06           N  
ATOM   3128  H   LEU A 195      12.442   4.648 -23.919  1.00 87.06           H  
ATOM   3129  CA  LEU A 195      14.362   3.738 -23.925  1.00 87.06           C  
ATOM   3130  HA  LEU A 195      15.325   3.988 -24.372  1.00 87.06           H  
ATOM   3131  C   LEU A 195      13.860   2.449 -24.578  1.00 87.06           C  
ATOM   3132  CB  LEU A 195      14.553   3.530 -22.410  1.00 87.06           C  
ATOM   3133  HB2 LEU A 195      13.598   3.223 -21.983  1.00 87.06           H  
ATOM   3134  HB3 LEU A 195      15.255   2.708 -22.263  1.00 87.06           H  
ATOM   3135  O   LEU A 195      12.683   2.124 -24.455  1.00 87.06           O  
ATOM   3136  CG  LEU A 195      15.060   4.754 -21.629  1.00 87.06           C  
ATOM   3137  HG  LEU A 195      14.352   5.577 -21.737  1.00 87.06           H  
ATOM   3138  CD1 LEU A 195      15.158   4.395 -20.150  1.00 87.06           C  
ATOM   3139 HD11 LEU A 195      14.180   4.089 -19.778  1.00 87.06           H  
ATOM   3140 HD12 LEU A 195      15.874   3.584 -20.017  1.00 87.06           H  
ATOM   3141 HD13 LEU A 195      15.491   5.259 -19.576  1.00 87.06           H  
ATOM   3142  CD2 LEU A 195      16.444   5.211 -22.094  1.00 87.06           C  
ATOM   3143 HD21 LEU A 195      16.787   6.031 -21.463  1.00 87.06           H  
ATOM   3144 HD22 LEU A 195      17.155   4.387 -22.031  1.00 87.06           H  
ATOM   3145 HD23 LEU A 195      16.396   5.569 -23.122  1.00 87.06           H  
ATOM   3146  N   SER A 196      14.741   1.708 -25.250  1.00 84.00           N  
ATOM   3147  H   SER A 196      15.712   1.984 -25.265  1.00 84.00           H  
ATOM   3148  CA  SER A 196      14.368   0.504 -26.001  1.00 84.00           C  
ATOM   3149  HA  SER A 196      13.282   0.403 -25.997  1.00 84.00           H  
ATOM   3150  C   SER A 196      14.949  -0.765 -25.386  1.00 84.00           C  
ATOM   3151  CB  SER A 196      14.799   0.638 -27.459  1.00 84.00           C  
ATOM   3152  HB2 SER A 196      14.526   1.625 -27.832  1.00 84.00           H  
ATOM   3153  HB3 SER A 196      15.877   0.504 -27.543  1.00 84.00           H  
ATOM   3154  O   SER A 196      16.079  -0.774 -24.902  1.00 84.00           O  
ATOM   3155  OG  SER A 196      14.122  -0.336 -28.220  1.00 84.00           O  
ATOM   3156  HG  SER A 196      13.212  -0.031 -28.256  1.00 84.00           H  
ATOM   3157  N   SER A 197      14.189  -1.858 -25.429  1.00 80.62           N  
ATOM   3158  H   SER A 197      13.259  -1.759 -25.811  1.00 80.62           H  
ATOM   3159  CA  SER A 197      14.584  -3.154 -24.851  1.00 80.62           C  
ATOM   3160  HA  SER A 197      15.057  -2.975 -23.886  1.00 80.62           H  
ATOM   3161  C   SER A 197      15.573  -3.971 -25.694  1.00 80.62           C  
ATOM   3162  CB  SER A 197      13.334  -4.000 -24.608  1.00 80.62           C  
ATOM   3163  HB2 SER A 197      13.615  -4.987 -24.240  1.00 80.62           H  
ATOM   3164  HB3 SER A 197      12.714  -3.503 -23.862  1.00 80.62           H  
ATOM   3165  O   SER A 197      16.220  -4.873 -25.162  1.00 80.62           O  
ATOM   3166  OG  SER A 197      12.602  -4.118 -25.811  1.00 80.62           O  
ATOM   3167  HG  SER A 197      12.130  -3.285 -25.893  1.00 80.62           H  
ATOM   3168  N   SER A 198      15.694  -3.710 -27.002  1.00 63.16           N  
ATOM   3169  H   SER A 198      15.136  -2.959 -27.382  1.00 63.16           H  
ATOM   3170  CA  SER A 198      16.428  -4.605 -27.921  1.00 63.16           C  
ATOM   3171  HA  SER A 198      16.491  -5.587 -27.452  1.00 63.16           H  
ATOM   3172  C   SER A 198      17.885  -4.230 -28.203  1.00 63.16           C  
ATOM   3173  CB  SER A 198      15.656  -4.804 -29.226  1.00 63.16           C  
ATOM   3174  HB2 SER A 198      16.272  -5.354 -29.937  1.00 63.16           H  
ATOM   3175  HB3 SER A 198      15.389  -3.839 -29.657  1.00 63.16           H  
ATOM   3176  O   SER A 198      18.599  -5.035 -28.800  1.00 63.16           O  
ATOM   3177  OG  SER A 198      14.492  -5.560 -28.955  1.00 63.16           O  
ATOM   3178  HG  SER A 198      14.731  -6.296 -28.387  1.00 63.16           H  
ATOM   3179  N   VAL A 199      18.352  -3.057 -27.770  1.00 54.16           N  
ATOM   3180  H   VAL A 199      17.733  -2.459 -27.242  1.00 54.16           H  
ATOM   3181  CA  VAL A 199      19.765  -2.647 -27.846  1.00 54.16           C  
ATOM   3182  HA  VAL A 199      20.390  -3.540 -27.871  1.00 54.16           H  
ATOM   3183  C   VAL A 199      20.113  -1.856 -26.587  1.00 54.16           C  
ATOM   3184  CB  VAL A 199      20.065  -1.807 -29.113  1.00 54.16           C  
ATOM   3185  HB  VAL A 199      19.505  -0.874 -29.063  1.00 54.16           H  
ATOM   3186  O   VAL A 199      19.285  -1.111 -26.076  1.00 54.16           O  
ATOM   3187  CG1 VAL A 199      21.561  -1.470 -29.238  1.00 54.16           C  
ATOM   3188 HG11 VAL A 199      21.870  -0.795 -28.440  1.00 54.16           H  
ATOM   3189 HG12 VAL A 199      21.745  -0.953 -30.180  1.00 54.16           H  
ATOM   3190 HG13 VAL A 199      22.159  -2.380 -29.209  1.00 54.16           H  
ATOM   3191  CG2 VAL A 199      19.679  -2.530 -30.411  1.00 54.16           C  
ATOM   3192 HG21 VAL A 199      18.601  -2.687 -30.443  1.00 54.16           H  
ATOM   3193 HG22 VAL A 199      19.950  -1.923 -31.275  1.00 54.16           H  
ATOM   3194 HG23 VAL A 199      20.185  -3.494 -30.471  1.00 54.16           H  
ATOM   3195  N   THR A 200      21.351  -1.969 -26.103  1.00 39.50           N  
ATOM   3196  H   THR A 200      21.999  -2.579 -26.581  1.00 39.50           H  
ATOM   3197  CA  THR A 200      21.887  -1.064 -25.074  1.00 39.50           C  
ATOM   3198  HA  THR A 200      21.135  -0.968 -24.291  1.00 39.50           H  
ATOM   3199  C   THR A 200      22.085   0.342 -25.666  1.00 39.50           C  
ATOM   3200  CB  THR A 200      23.135  -1.670 -24.401  1.00 39.50           C  
ATOM   3201  HB  THR A 200      22.812  -2.573 -23.883  1.00 39.50           H  
ATOM   3202  O   THR A 200      23.144   0.688 -26.182  1.00 39.50           O  
ATOM   3203  CG2 THR A 200      24.279  -2.081 -25.337  1.00 39.50           C  
ATOM   3204 HG21 THR A 200      25.067  -2.548 -24.747  1.00 39.50           H  
ATOM   3205 HG22 THR A 200      24.698  -1.209 -25.839  1.00 39.50           H  
ATOM   3206 HG23 THR A 200      23.928  -2.797 -26.080  1.00 39.50           H  
ATOM   3207  OG1 THR A 200      23.666  -0.799 -23.432  1.00 39.50           O  
ATOM   3208  HG1 THR A 200      23.015  -0.670 -22.739  1.00 39.50           H  
ATOM   3209  N   SER A 201      21.012   1.137 -25.676  1.00 39.00           N  
ATOM   3210  H   SER A 201      20.131   0.745 -25.377  1.00 39.00           H  
ATOM   3211  CA  SER A 201      20.970   2.475 -26.275  1.00 39.00           C  
ATOM   3212  HA  SER A 201      21.885   2.646 -26.843  1.00 39.00           H  
ATOM   3213  C   SER A 201      20.862   3.566 -25.212  1.00 39.00           C  
ATOM   3214  CB  SER A 201      19.804   2.580 -27.265  1.00 39.00           C  
ATOM   3215  HB2 SER A 201      19.934   1.846 -28.061  1.00 39.00           H  
ATOM   3216  HB3 SER A 201      19.795   3.577 -27.704  1.00 39.00           H  
ATOM   3217  O   SER A 201      19.930   3.561 -24.407  1.00 39.00           O  
ATOM   3218  OG  SER A 201      18.570   2.347 -26.616  1.00 39.00           O  
ATOM   3219  HG  SER A 201      18.588   2.822 -25.782  1.00 39.00           H  
ATOM   3220  N   SER A 202      21.786   4.527 -25.245  1.00 42.09           N  
ATOM   3221  H   SER A 202      22.552   4.447 -25.898  1.00 42.09           H  
ATOM   3222  CA  SER A 202      21.728   5.756 -24.444  1.00 42.09           C  
ATOM   3223  HA  SER A 202      21.776   5.475 -23.392  1.00 42.09           H  
ATOM   3224  C   SER A 202      20.435   6.552 -24.705  1.00 42.09           C  
ATOM   3225  CB  SER A 202      22.931   6.643 -24.786  1.00 42.09           C  
ATOM   3226  HB2 SER A 202      22.808   7.038 -25.794  1.00 42.09           H  
ATOM   3227  HB3 SER A 202      22.985   7.480 -24.089  1.00 42.09           H  
ATOM   3228  O   SER A 202      19.878   6.431 -25.799  1.00 42.09           O  
ATOM   3229  OG  SER A 202      24.135   5.897 -24.734  1.00 42.09           O  
ATOM   3230  HG  SER A 202      24.303   5.633 -23.827  1.00 42.09           H  
ATOM   3231  N   PRO A 203      19.972   7.394 -23.756  1.00 42.62           N  
ATOM   3232  CA  PRO A 203      18.747   8.177 -23.916  1.00 42.62           C  
ATOM   3233  HA  PRO A 203      17.898   7.493 -23.922  1.00 42.62           H  
ATOM   3234  C   PRO A 203      18.746   9.007 -25.205  1.00 42.62           C  
ATOM   3235  CB  PRO A 203      18.658   9.071 -22.672  1.00 42.62           C  
ATOM   3236  HB2 PRO A 203      19.177  10.016 -22.836  1.00 42.62           H  
ATOM   3237  HB3 PRO A 203      17.624   9.256 -22.378  1.00 42.62           H  
ATOM   3238  O   PRO A 203      19.588   9.888 -25.387  1.00 42.62           O  
ATOM   3239  CG  PRO A 203      19.410   8.271 -21.614  1.00 42.62           C  
ATOM   3240  HG2 PRO A 203      19.806   8.910 -20.825  1.00 42.62           H  
ATOM   3241  HG3 PRO A 203      18.755   7.506 -21.197  1.00 42.62           H  
ATOM   3242  CD  PRO A 203      20.525   7.610 -22.424  1.00 42.62           C  
ATOM   3243  HD2 PRO A 203      21.378   8.285 -22.491  1.00 42.62           H  
ATOM   3244  HD3 PRO A 203      20.814   6.676 -21.944  1.00 42.62           H  
ATOM   3245  N   GLN A 204      17.785   8.743 -26.090  1.00 46.38           N  
ATOM   3246  H   GLN A 204      17.131   7.997 -25.895  1.00 46.38           H  
ATOM   3247  CA  GLN A 204      17.540   9.580 -27.262  1.00 46.38           C  
ATOM   3248  HA  GLN A 204      18.473  10.069 -27.543  1.00 46.38           H  
ATOM   3249  C   GLN A 204      16.494  10.644 -26.893  1.00 46.38           C  
ATOM   3250  CB  GLN A 204      17.104   8.729 -28.465  1.00 46.38           C  
ATOM   3251  HB2 GLN A 204      16.247   8.113 -28.192  1.00 46.38           H  
ATOM   3252  HB3 GLN A 204      16.807   9.400 -29.271  1.00 46.38           H  
ATOM   3253  O   GLN A 204      15.376  10.273 -26.519  1.00 46.38           O  
ATOM   3254  CG  GLN A 204      18.252   7.835 -28.964  1.00 46.38           C  
ATOM   3255  HG2 GLN A 204      18.502   7.104 -28.196  1.00 46.38           H  
ATOM   3256  HG3 GLN A 204      19.131   8.454 -29.143  1.00 46.38           H  
ATOM   3257  CD  GLN A 204      17.928   7.087 -30.255  1.00 46.38           C  
ATOM   3258  NE2 GLN A 204      18.887   6.395 -30.828  1.00 46.38           N  
ATOM   3259 HE21 GLN A 204      19.809   6.355 -30.417  1.00 46.38           H  
ATOM   3260 HE22 GLN A 204      18.627   5.919 -31.680  1.00 46.38           H  
ATOM   3261  OE1 GLN A 204      16.832   7.106 -30.787  1.00 46.38           O  
ATOM   3262  N   PRO A 205      16.822  11.950 -26.960  1.00 39.81           N  
ATOM   3263  CA  PRO A 205      15.853  13.003 -26.691  1.00 39.81           C  
ATOM   3264  HA  PRO A 205      15.355  12.819 -25.739  1.00 39.81           H  
ATOM   3265  C   PRO A 205      14.803  13.049 -27.805  1.00 39.81           C  
ATOM   3266  CB  PRO A 205      16.666  14.298 -26.595  1.00 39.81           C  
ATOM   3267  HB2 PRO A 205      16.099  15.168 -26.926  1.00 39.81           H  
ATOM   3268  HB3 PRO A 205      17.006  14.434 -25.568  1.00 39.81           H  
ATOM   3269  O   PRO A 205      15.136  13.010 -28.992  1.00 39.81           O  
ATOM   3270  CG  PRO A 205      17.870  14.027 -27.497  1.00 39.81           C  
ATOM   3271  HG2 PRO A 205      18.739  14.615 -27.201  1.00 39.81           H  
ATOM   3272  HG3 PRO A 205      17.606  14.232 -28.534  1.00 39.81           H  
ATOM   3273  CD  PRO A 205      18.112  12.528 -27.316  1.00 39.81           C  
ATOM   3274  HD2 PRO A 205      18.819  12.361 -26.503  1.00 39.81           H  
ATOM   3275  HD3 PRO A 205      18.497  12.106 -28.245  1.00 39.81           H  
ATOM   3276  N   LEU A 206      13.529  13.154 -27.425  1.00 41.28           N  
ATOM   3277  H   LEU A 206      13.321  13.123 -26.437  1.00 41.28           H  
ATOM   3278  CA  LEU A 206      12.408  13.215 -28.364  1.00 41.28           C  
ATOM   3279  HA  LEU A 206      12.555  12.451 -29.128  1.00 41.28           H  
ATOM   3280  C   LEU A 206      12.359  14.563 -29.108  1.00 41.28           C  
ATOM   3281  CB  LEU A 206      11.100  12.901 -27.609  1.00 41.28           C  
ATOM   3282  HB2 LEU A 206      11.030  13.565 -26.747  1.00 41.28           H  
ATOM   3283  HB3 LEU A 206      10.256  13.125 -28.262  1.00 41.28           H  
ATOM   3284  O   LEU A 206      11.652  15.490 -28.713  1.00 41.28           O  
ATOM   3285  CG  LEU A 206      10.968  11.442 -27.130  1.00 41.28           C  
ATOM   3286  HG  LEU A 206      11.835  11.166 -26.529  1.00 41.28           H  
ATOM   3287  CD1 LEU A 206       9.718  11.291 -26.266  1.00 41.28           C  
ATOM   3288 HD11 LEU A 206       9.770  11.966 -25.412  1.00 41.28           H  
ATOM   3289 HD12 LEU A 206       9.648  10.273 -25.884  1.00 41.28           H  
ATOM   3290 HD13 LEU A 206       8.823  11.525 -26.843  1.00 41.28           H  
ATOM   3291  CD2 LEU A 206      10.847  10.460 -28.301  1.00 41.28           C  
ATOM   3292 HD21 LEU A 206      11.787  10.420 -28.850  1.00 41.28           H  
ATOM   3293 HD22 LEU A 206      10.630   9.462 -27.919  1.00 41.28           H  
ATOM   3294 HD23 LEU A 206      10.043  10.774 -28.967  1.00 41.28           H  
ATOM   3295  N   VAL A 207      13.094  14.668 -30.218  1.00 41.44           N  
ATOM   3296  H   VAL A 207      13.730  13.914 -30.434  1.00 41.44           H  
ATOM   3297  CA  VAL A 207      12.967  15.789 -31.161  1.00 41.44           C  
ATOM   3298  HA  VAL A 207      12.846  16.705 -30.582  1.00 41.44           H  
ATOM   3299  C   VAL A 207      11.712  15.582 -32.010  1.00 41.44           C  
ATOM   3300  CB  VAL A 207      14.217  15.968 -32.046  1.00 41.44           C  
ATOM   3301  HB  VAL A 207      14.303  15.127 -32.734  1.00 41.44           H  
ATOM   3302  O   VAL A 207      11.611  14.615 -32.764  1.00 41.44           O  
ATOM   3303  CG1 VAL A 207      14.113  17.269 -32.856  1.00 41.44           C  
ATOM   3304 HG11 VAL A 207      15.002  17.390 -33.474  1.00 41.44           H  
ATOM   3305 HG12 VAL A 207      13.248  17.234 -33.519  1.00 41.44           H  
ATOM   3306 HG13 VAL A 207      14.022  18.127 -32.188  1.00 41.44           H  
ATOM   3307  CG2 VAL A 207      15.505  16.043 -31.215  1.00 41.44           C  
ATOM   3308 HG21 VAL A 207      15.684  15.092 -30.713  1.00 41.44           H  
ATOM   3309 HG22 VAL A 207      16.355  16.245 -31.867  1.00 41.44           H  
ATOM   3310 HG23 VAL A 207      15.426  16.833 -30.469  1.00 41.44           H  
ATOM   3311  N   SER A 208      10.747  16.494 -31.889  1.00 33.94           N  
ATOM   3312  H   SER A 208      10.900  17.274 -31.266  1.00 33.94           H  
ATOM   3313  CA  SER A 208       9.517  16.466 -32.687  1.00 33.94           C  
ATOM   3314  HA  SER A 208       9.101  15.459 -32.680  1.00 33.94           H  
ATOM   3315  C   SER A 208       9.809  16.861 -34.136  1.00 33.94           C  
ATOM   3316  CB  SER A 208       8.472  17.411 -32.084  1.00 33.94           C  
ATOM   3317  HB2 SER A 208       8.881  18.418 -32.014  1.00 33.94           H  
ATOM   3318  HB3 SER A 208       7.590  17.433 -32.723  1.00 33.94           H  
ATOM   3319  O   SER A 208      10.003  18.040 -34.424  1.00 33.94           O  
ATOM   3320  OG  SER A 208       8.097  16.959 -30.796  1.00 33.94           O  
ATOM   3321  HG  SER A 208       8.884  16.777 -30.277  1.00 33.94           H  
ATOM   3322  N   ALA A 209       9.837  15.883 -35.041  1.00 31.44           N  
ATOM   3323  H   ALA A 209       9.728  14.929 -34.731  1.00 31.44           H  
ATOM   3324  CA  ALA A 209       9.914  16.121 -36.479  1.00 31.44           C  
ATOM   3325  HA  ALA A 209      10.500  17.024 -36.655  1.00 31.44           H  
ATOM   3326  C   ALA A 209       8.496  16.290 -37.068  1.00 31.44           C  
ATOM   3327  CB  ALA A 209      10.675  14.961 -37.134  1.00 31.44           C  
ATOM   3328  HB1 ALA A 209      10.142  14.025 -36.973  1.00 31.44           H  
ATOM   3329  HB2 ALA A 209      10.752  15.141 -38.207  1.00 31.44           H  
ATOM   3330  HB3 ALA A 209      11.677  14.888 -36.712  1.00 31.44           H  
ATOM   3331  O   ALA A 209       7.694  15.361 -36.942  1.00 31.44           O  
ATOM   3332  N   PRO A 210       8.165  17.439 -37.690  1.00 32.94           N  
ATOM   3333  CA  PRO A 210       6.993  17.564 -38.554  1.00 32.94           C  
ATOM   3334  HA  PRO A 210       6.124  17.096 -38.092  1.00 32.94           H  
ATOM   3335  C   PRO A 210       7.239  16.892 -39.920  1.00 32.94           C  
ATOM   3336  CB  PRO A 210       6.756  19.073 -38.669  1.00 32.94           C  
ATOM   3337  HB2 PRO A 210       6.233  19.347 -39.585  1.00 32.94           H  
ATOM   3338  HB3 PRO A 210       6.205  19.423 -37.796  1.00 32.94           H  
ATOM   3339  O   PRO A 210       8.340  16.424 -40.211  1.00 32.94           O  
ATOM   3340  CG  PRO A 210       8.176  19.636 -38.637  1.00 32.94           C  
ATOM   3341  HG2 PRO A 210       8.614  19.571 -39.633  1.00 32.94           H  
ATOM   3342  HG3 PRO A 210       8.195  20.664 -38.276  1.00 32.94           H  
ATOM   3343  CD  PRO A 210       8.917  18.689 -37.691  1.00 32.94           C  
ATOM   3344  HD2 PRO A 210       9.934  18.540 -38.052  1.00 32.94           H  
ATOM   3345  HD3 PRO A 210       8.928  19.106 -36.684  1.00 32.94           H  
ATOM   3346  N   GLU A 211       6.195  16.834 -40.743  1.00 33.72           N  
ATOM   3347  H   GLU A 211       5.325  17.259 -40.455  1.00 33.72           H  
ATOM   3348  CA  GLU A 211       6.205  16.236 -42.087  1.00 33.72           C  
ATOM   3349  HA  GLU A 211       6.719  15.276 -42.034  1.00 33.72           H  
ATOM   3350  C   GLU A 211       6.970  17.091 -43.129  1.00 33.72           C  
ATOM   3351  CB  GLU A 211       4.741  15.970 -42.505  1.00 33.72           C  
ATOM   3352  HB2 GLU A 211       4.188  16.908 -42.455  1.00 33.72           H  
ATOM   3353  HB3 GLU A 211       4.716  15.610 -43.534  1.00 33.72           H  
ATOM   3354  O   GLU A 211       7.214  18.274 -42.902  1.00 33.72           O  
ATOM   3355  CG  GLU A 211       4.063  14.917 -41.603  1.00 33.72           C  
ATOM   3356  HG2 GLU A 211       4.507  13.944 -41.813  1.00 33.72           H  
ATOM   3357  HG3 GLU A 211       4.265  15.141 -40.555  1.00 33.72           H  
ATOM   3358  CD  GLU A 211       2.536  14.855 -41.777  1.00 33.72           C  
ATOM   3359  OE1 GLU A 211       2.038  13.787 -42.203  1.00 33.72           O  
ATOM   3360  OE2 GLU A 211       1.870  15.846 -41.396  1.00 33.72           O  
ATOM   3361  N   ASP A 212       7.317  16.468 -44.269  1.00 32.22           N  
ATOM   3362  H   ASP A 212       6.957  15.531 -44.382  1.00 32.22           H  
ATOM   3363  CA  ASP A 212       7.960  17.018 -45.487  1.00 32.22           C  
ATOM   3364  HA  ASP A 212       8.194  16.156 -46.111  1.00 32.22           H  
ATOM   3365  C   ASP A 212       9.318  17.748 -45.315  1.00 32.22           C  
ATOM   3366  CB  ASP A 212       6.936  17.846 -46.287  1.00 32.22           C  
ATOM   3367  HB2 ASP A 212       7.443  18.288 -47.144  1.00 32.22           H  
ATOM   3368  HB3 ASP A 212       6.558  18.658 -45.665  1.00 32.22           H  
ATOM   3369  O   ASP A 212       9.424  18.843 -44.771  1.00 32.22           O  
ATOM   3370  CG  ASP A 212       5.766  17.003 -46.815  1.00 32.22           C  
ATOM   3371  OD1 ASP A 212       6.010  15.815 -47.137  1.00 32.22           O  
ATOM   3372  OD2 ASP A 212       4.656  17.563 -46.957  1.00 32.22           O  
ATOM   3373  N   THR A 213      10.431  17.263 -45.889  1.00 35.34           N  
ATOM   3374  H   THR A 213      11.241  17.352 -45.293  1.00 35.34           H  
ATOM   3375  CA  THR A 213      10.787  17.464 -47.319  1.00 35.34           C  
ATOM   3376  HA  THR A 213       9.951  17.167 -47.952  1.00 35.34           H  
ATOM   3377  C   THR A 213      12.044  16.637 -47.703  1.00 35.34           C  
ATOM   3378  CB  THR A 213      11.113  18.959 -47.576  1.00 35.34           C  
ATOM   3379  HB  THR A 213      11.942  19.258 -46.934  1.00 35.34           H  
ATOM   3380  O   THR A 213      12.909  16.410 -46.861  1.00 35.34           O  
ATOM   3381  CG2 THR A 213      11.469  19.297 -49.026  1.00 35.34           C  
ATOM   3382 HG21 THR A 213      10.712  18.894 -49.700  1.00 35.34           H  
ATOM   3383 HG22 THR A 213      11.510  20.380 -49.147  1.00 35.34           H  
ATOM   3384 HG23 THR A 213      12.449  18.896 -49.282  1.00 35.34           H  
ATOM   3385  OG1 THR A 213      10.010  19.786 -47.294  1.00 35.34           O  
ATOM   3386  HG1 THR A 213       9.758  19.638 -46.380  1.00 35.34           H  
ATOM   3387  N   VAL A 214      12.185  16.234 -48.978  1.00 40.53           N  
ATOM   3388  H   VAL A 214      11.468  16.525 -49.627  1.00 40.53           H  
ATOM   3389  CA  VAL A 214      13.335  15.497 -49.581  1.00 40.53           C  
ATOM   3390  HA  VAL A 214      14.005  15.138 -48.800  1.00 40.53           H  
ATOM   3391  C   VAL A 214      14.138  16.434 -50.512  1.00 40.53           C  
ATOM   3392  CB  VAL A 214      12.771  14.286 -50.364  1.00 40.53           C  
ATOM   3393  HB  VAL A 214      11.979  14.640 -51.025  1.00 40.53           H  
ATOM   3394  O   VAL A 214      13.488  17.126 -51.301  1.00 40.53           O  
ATOM   3395  CG1 VAL A 214      13.795  13.552 -51.234  1.00 40.53           C  
ATOM   3396 HG11 VAL A 214      13.355  12.644 -51.647  1.00 40.53           H  
ATOM   3397 HG12 VAL A 214      14.672  13.285 -50.644  1.00 40.53           H  
ATOM   3398 HG13 VAL A 214      14.081  14.181 -52.077  1.00 40.53           H  
ATOM   3399  CG2 VAL A 214      12.155  13.254 -49.409  1.00 40.53           C  
ATOM   3400 HG21 VAL A 214      11.733  12.425 -49.977  1.00 40.53           H  
ATOM   3401 HG22 VAL A 214      12.918  12.876 -48.729  1.00 40.53           H  
ATOM   3402 HG23 VAL A 214      11.354  13.709 -48.826  1.00 40.53           H  
ATOM   3403  N   PRO A 215      15.487  16.562 -50.395  1.00 35.56           N  
ATOM   3404  CA  PRO A 215      16.481  15.814 -51.227  1.00 35.56           C  
ATOM   3405  HA  PRO A 215      16.054  14.894 -51.625  1.00 35.56           H  
ATOM   3406  C   PRO A 215      17.793  15.423 -50.461  1.00 35.56           C  
ATOM   3407  CB  PRO A 215      16.751  16.769 -52.397  1.00 35.56           C  
ATOM   3408  HB2 PRO A 215      17.754  16.649 -52.808  1.00 35.56           H  
ATOM   3409  HB3 PRO A 215      16.010  16.599 -53.177  1.00 35.56           H  
ATOM   3410  O   PRO A 215      18.110  16.042 -49.451  1.00 35.56           O  
ATOM   3411  CG  PRO A 215      16.564  18.172 -51.816  1.00 35.56           C  
ATOM   3412  HG2 PRO A 215      17.518  18.692 -51.738  1.00 35.56           H  
ATOM   3413  HG3 PRO A 215      15.869  18.741 -52.435  1.00 35.56           H  
ATOM   3414  CD  PRO A 215      15.973  17.942 -50.426  1.00 35.56           C  
ATOM   3415  HD2 PRO A 215      16.748  18.075 -49.670  1.00 35.56           H  
ATOM   3416  HD3 PRO A 215      15.178  18.661 -50.231  1.00 35.56           H  
ATOM   3417  N   GLU A 216      18.545  14.334 -50.725  1.00 38.06           N  
ATOM   3418  H   GLU A 216      19.096  14.133 -49.902  1.00 38.06           H  
ATOM   3419  CA  GLU A 216      19.260  13.876 -51.954  1.00 38.06           C  
ATOM   3420  HA  GLU A 216      19.739  12.932 -51.696  1.00 38.06           H  
ATOM   3421  C   GLU A 216      20.423  14.831 -52.336  1.00 38.06           C  
ATOM   3422  CB  GLU A 216      18.270  13.545 -53.088  1.00 38.06           C  
ATOM   3423  HB2 GLU A 216      17.481  12.919 -52.671  1.00 38.06           H  
ATOM   3424  HB3 GLU A 216      17.814  14.459 -53.467  1.00 38.06           H  
ATOM   3425  O   GLU A 216      20.196  16.034 -52.407  1.00 38.06           O  
ATOM   3426  CG  GLU A 216      18.906  12.794 -54.263  1.00 38.06           C  
ATOM   3427  HG2 GLU A 216      19.530  13.484 -54.831  1.00 38.06           H  
ATOM   3428  HG3 GLU A 216      19.546  12.002 -53.875  1.00 38.06           H  
ATOM   3429  CD  GLU A 216      17.820  12.187 -55.165  1.00 38.06           C  
ATOM   3430  OE1 GLU A 216      17.534  10.979 -54.990  1.00 38.06           O  
ATOM   3431  OE2 GLU A 216      17.255  12.933 -55.997  1.00 38.06           O  
ATOM   3432  N   GLU A 217      21.706  14.470 -52.534  1.00 40.88           N  
ATOM   3433  H   GLU A 217      22.268  15.305 -52.612  1.00 40.88           H  
ATOM   3434  CA  GLU A 217      22.514  13.233 -52.793  1.00 40.88           C  
ATOM   3435  HA  GLU A 217      21.875  12.358 -52.916  1.00 40.88           H  
ATOM   3436  C   GLU A 217      23.554  12.949 -51.636  1.00 40.88           C  
ATOM   3437  CB  GLU A 217      23.244  13.557 -54.127  1.00 40.88           C  
ATOM   3438  HB2 GLU A 217      23.269  14.633 -54.298  1.00 40.88           H  
ATOM   3439  HB3 GLU A 217      24.298  13.292 -54.043  1.00 40.88           H  
ATOM   3440  O   GLU A 217      23.435  13.595 -50.599  1.00 40.88           O  
ATOM   3441  CG  GLU A 217      22.634  12.895 -55.375  1.00 40.88           C  
ATOM   3442  HG2 GLU A 217      22.184  11.942 -55.099  1.00 40.88           H  
ATOM   3443  HG3 GLU A 217      21.838  13.532 -55.761  1.00 40.88           H  
ATOM   3444  CD  GLU A 217      23.699  12.663 -56.462  1.00 40.88           C  
ATOM   3445  OE1 GLU A 217      24.044  11.480 -56.695  1.00 40.88           O  
ATOM   3446  OE2 GLU A 217      24.196  13.664 -57.026  1.00 40.88           O  
ATOM   3447  N   ALA A 218      24.646  12.135 -51.646  1.00 38.09           N  
ATOM   3448  H   ALA A 218      25.247  12.405 -50.881  1.00 38.09           H  
ATOM   3449  CA  ALA A 218      25.140  10.851 -52.234  1.00 38.09           C  
ATOM   3450  HA  ALA A 218      24.615  10.034 -51.740  1.00 38.09           H  
ATOM   3451  C   ALA A 218      26.678  10.682 -51.882  1.00 38.09           C  
ATOM   3452  CB  ALA A 218      24.829  10.752 -53.726  1.00 38.09           C  
ATOM   3453  HB1 ALA A 218      25.097   9.771 -54.120  1.00 38.09           H  
ATOM   3454  HB2 ALA A 218      23.754  10.853 -53.880  1.00 38.09           H  
ATOM   3455  HB3 ALA A 218      25.369  11.509 -54.294  1.00 38.09           H  
ATOM   3456  O   ALA A 218      27.123  11.339 -50.939  1.00 38.09           O  
ATOM   3457  N   PRO A 219      27.526   9.850 -52.546  1.00 44.69           N  
ATOM   3458  CA  PRO A 219      27.650   8.385 -52.364  1.00 44.69           C  
ATOM   3459  HA  PRO A 219      27.017   8.032 -51.550  1.00 44.69           H  
ATOM   3460  C   PRO A 219      29.104   7.851 -52.170  1.00 44.69           C  
ATOM   3461  CB  PRO A 219      27.149   7.854 -53.711  1.00 44.69           C  
ATOM   3462  HB2 PRO A 219      26.060   7.880 -53.735  1.00 44.69           H  
ATOM   3463  HB3 PRO A 219      27.484   6.838 -53.919  1.00 44.69           H  
ATOM   3464  O   PRO A 219      30.057   8.582 -52.411  1.00 44.69           O  
ATOM   3465  CG  PRO A 219      27.737   8.858 -54.717  1.00 44.69           C  
ATOM   3466  HG2 PRO A 219      27.046   9.028 -55.543  1.00 44.69           H  
ATOM   3467  HG3 PRO A 219      28.693   8.494 -55.094  1.00 44.69           H  
ATOM   3468  CD  PRO A 219      27.963  10.141 -53.908  1.00 44.69           C  
ATOM   3469  HD2 PRO A 219      27.419  10.976 -54.348  1.00 44.69           H  
ATOM   3470  HD3 PRO A 219      29.024  10.390 -53.905  1.00 44.69           H  
ATOM   3471  N   ASP A 220      29.280   6.540 -51.888  1.00 37.69           N  
ATOM   3472  H   ASP A 220      28.520   6.061 -51.427  1.00 37.69           H  
ATOM   3473  CA  ASP A 220      30.093   5.654 -52.769  1.00 37.69           C  
ATOM   3474  HA  ASP A 220      29.738   5.876 -53.776  1.00 37.69           H  
ATOM   3475  C   ASP A 220      29.899   4.119 -52.549  1.00 37.69           C  
ATOM   3476  CB  ASP A 220      31.614   5.963 -52.752  1.00 37.69           C  
ATOM   3477  HB2 ASP A 220      31.819   6.952 -52.342  1.00 37.69           H  
ATOM   3478  HB3 ASP A 220      32.121   5.251 -52.101  1.00 37.69           H  
ATOM   3479  O   ASP A 220      29.811   3.655 -51.417  1.00 37.69           O  
ATOM   3480  CG  ASP A 220      32.233   5.883 -54.160  1.00 37.69           C  
ATOM   3481  OD1 ASP A 220      31.622   5.220 -55.039  1.00 37.69           O  
ATOM   3482  OD2 ASP A 220      33.342   6.422 -54.352  1.00 37.69           O  
ATOM   3483  N   SER A 221      29.858   3.370 -53.666  1.00 40.91           N  
ATOM   3484  H   SER A 221      29.932   3.959 -54.483  1.00 40.91           H  
ATOM   3485  CA  SER A 221      30.312   1.981 -53.982  1.00 40.91           C  
ATOM   3486  HA  SER A 221      29.687   1.669 -54.818  1.00 40.91           H  
ATOM   3487  C   SER A 221      30.262   0.787 -52.973  1.00 40.91           C  
ATOM   3488  CB  SER A 221      31.726   2.144 -54.546  1.00 40.91           C  
ATOM   3489  HB2 SER A 221      32.326   2.761 -53.877  1.00 40.91           H  
ATOM   3490  HB3 SER A 221      32.223   1.179 -54.649  1.00 40.91           H  
ATOM   3491  O   SER A 221      30.537   0.923 -51.791  1.00 40.91           O  
ATOM   3492  OG  SER A 221      31.631   2.753 -55.819  1.00 40.91           O  
ATOM   3493  HG  SER A 221      31.692   3.699 -55.667  1.00 40.91           H  
ATOM   3494  N   ALA A 222      30.045  -0.489 -53.379  1.00 39.81           N  
ATOM   3495  H   ALA A 222      30.058  -1.152 -52.617  1.00 39.81           H  
ATOM   3496  CA  ALA A 222      30.013  -1.076 -54.739  1.00 39.81           C  
ATOM   3497  HA  ALA A 222      29.494  -0.385 -55.403  1.00 39.81           H  
ATOM   3498  C   ALA A 222      29.326  -2.483 -54.888  1.00 39.81           C  
ATOM   3499  CB  ALA A 222      31.476  -1.197 -55.223  1.00 39.81           C  
ATOM   3500  HB1 ALA A 222      31.645  -0.520 -56.061  1.00 39.81           H  
ATOM   3501  HB2 ALA A 222      32.178  -0.965 -54.423  1.00 39.81           H  
ATOM   3502  HB3 ALA A 222      31.707  -2.215 -55.539  1.00 39.81           H  
ATOM   3503  O   ALA A 222      29.750  -3.453 -54.269  1.00 39.81           O  
ATOM   3504  N   VAL A 223      28.378  -2.576 -55.844  1.00 43.94           N  
ATOM   3505  H   VAL A 223      28.055  -1.670 -56.153  1.00 43.94           H  
ATOM   3506  CA  VAL A 223      27.984  -3.687 -56.782  1.00 43.94           C  
ATOM   3507  HA  VAL A 223      27.041  -3.286 -57.153  1.00 43.94           H  
ATOM   3508  C   VAL A 223      27.534  -5.133 -56.344  1.00 43.94           C  
ATOM   3509  CB  VAL A 223      28.920  -3.718 -58.019  1.00 43.94           C  
ATOM   3510  HB  VAL A 223      28.734  -4.631 -58.585  1.00 43.94           H  
ATOM   3511  O   VAL A 223      27.823  -5.570 -55.235  1.00 43.94           O  
ATOM   3512  CG1 VAL A 223      28.615  -2.535 -58.952  1.00 43.94           C  
ATOM   3513 HG11 VAL A 223      28.825  -1.591 -58.450  1.00 43.94           H  
ATOM   3514 HG12 VAL A 223      27.571  -2.546 -59.265  1.00 43.94           H  
ATOM   3515 HG13 VAL A 223      29.242  -2.602 -59.841  1.00 43.94           H  
ATOM   3516  CG2 VAL A 223      30.417  -3.691 -57.711  1.00 43.94           C  
ATOM   3517 HG21 VAL A 223      30.978  -4.000 -58.593  1.00 43.94           H  
ATOM   3518 HG22 VAL A 223      30.639  -4.375 -56.892  1.00 43.94           H  
ATOM   3519 HG23 VAL A 223      30.729  -2.680 -57.448  1.00 43.94           H  
ATOM   3520  N   PRO A 224      26.749  -5.882 -57.192  1.00 39.16           N  
ATOM   3521  CA  PRO A 224      25.787  -6.929 -56.740  1.00 39.16           C  
ATOM   3522  HA  PRO A 224      25.954  -7.203 -55.698  1.00 39.16           H  
ATOM   3523  C   PRO A 224      25.649  -8.231 -57.613  1.00 39.16           C  
ATOM   3524  CB  PRO A 224      24.482  -6.137 -56.880  1.00 39.16           C  
ATOM   3525  HB2 PRO A 224      23.587  -6.758 -56.830  1.00 39.16           H  
ATOM   3526  HB3 PRO A 224      24.439  -5.367 -56.110  1.00 39.16           H  
ATOM   3527  O   PRO A 224      26.352  -8.396 -58.604  1.00 39.16           O  
ATOM   3528  CG  PRO A 224      24.650  -5.484 -58.260  1.00 39.16           C  
ATOM   3529  HG2 PRO A 224      24.192  -4.495 -58.273  1.00 39.16           H  
ATOM   3530  HG3 PRO A 224      24.220  -6.114 -59.038  1.00 39.16           H  
ATOM   3531  CD  PRO A 224      26.167  -5.393 -58.446  1.00 39.16           C  
ATOM   3532  HD2 PRO A 224      26.423  -4.364 -58.697  1.00 39.16           H  
ATOM   3533  HD3 PRO A 224      26.482  -6.027 -59.275  1.00 39.16           H  
ATOM   3534  N   ALA A 225      24.663  -9.113 -57.312  1.00 38.03           N  
ATOM   3535  H   ALA A 225      24.248  -9.020 -56.396  1.00 38.03           H  
ATOM   3536  CA  ALA A 225      23.955 -10.061 -58.233  1.00 38.03           C  
ATOM   3537  HA  ALA A 225      23.559  -9.505 -59.083  1.00 38.03           H  
ATOM   3538  C   ALA A 225      22.764 -10.767 -57.501  1.00 38.03           C  
ATOM   3539  CB  ALA A 225      24.942 -11.120 -58.752  1.00 38.03           C  
ATOM   3540  HB1 ALA A 225      25.466 -11.575 -57.912  1.00 38.03           H  
ATOM   3541  HB2 ALA A 225      24.412 -11.904 -59.293  1.00 38.03           H  
ATOM   3542  HB3 ALA A 225      25.672 -10.667 -59.423  1.00 38.03           H  
ATOM   3543  O   ALA A 225      22.938 -11.202 -56.372  1.00 38.03           O  
ATOM   3544  N   ALA A 226      21.491 -10.749 -57.950  1.00 39.03           N  
ATOM   3545  H   ALA A 226      20.900 -10.661 -57.135  1.00 39.03           H  
ATOM   3546  CA  ALA A 226      20.809 -11.589 -58.973  1.00 39.03           C  
ATOM   3547  HA  ALA A 226      19.788 -11.210 -59.009  1.00 39.03           H  
ATOM   3548  C   ALA A 226      20.673 -13.111 -58.637  1.00 39.03           C  
ATOM   3549  CB  ALA A 226      21.420 -11.329 -60.359  1.00 39.03           C  
ATOM   3550  HB1 ALA A 226      22.447 -11.693 -60.384  1.00 39.03           H  
ATOM   3551  HB2 ALA A 226      20.859 -11.861 -61.128  1.00 39.03           H  
ATOM   3552  HB3 ALA A 226      21.413 -10.261 -60.577  1.00 39.03           H  
ATOM   3553  O   ALA A 226      21.646 -13.710 -58.209  1.00 39.03           O  
ATOM   3554  N   GLN A 227      19.556 -13.847 -58.856  1.00 40.75           N  
ATOM   3555  H   GLN A 227      19.706 -14.821 -58.636  1.00 40.75           H  
ATOM   3556  CA  GLN A 227      18.179 -13.536 -59.320  1.00 40.75           C  
ATOM   3557  HA  GLN A 227      17.825 -12.639 -58.813  1.00 40.75           H  
ATOM   3558  C   GLN A 227      17.166 -14.705 -59.037  1.00 40.75           C  
ATOM   3559  CB  GLN A 227      18.194 -13.311 -60.859  1.00 40.75           C  
ATOM   3560  HB2 GLN A 227      17.465 -13.971 -61.328  1.00 40.75           H  
ATOM   3561  HB3 GLN A 227      19.165 -13.593 -61.266  1.00 40.75           H  
ATOM   3562  O   GLN A 227      17.510 -15.863 -59.218  1.00 40.75           O  
ATOM   3563  CG  GLN A 227      17.873 -11.873 -61.301  1.00 40.75           C  
ATOM   3564  HG2 GLN A 227      16.898 -11.580 -60.912  1.00 40.75           H  
ATOM   3565  HG3 GLN A 227      18.612 -11.189 -60.884  1.00 40.75           H  
ATOM   3566  CD  GLN A 227      17.852 -11.713 -62.824  1.00 40.75           C  
ATOM   3567  NE2 GLN A 227      18.321 -10.608 -63.356  1.00 40.75           N  
ATOM   3568 HE21 GLN A 227      18.437 -10.582 -64.359  1.00 40.75           H  
ATOM   3569 HE22 GLN A 227      18.790  -9.922 -62.783  1.00 40.75           H  
ATOM   3570  OE1 GLN A 227      17.324 -12.527 -63.567  1.00 40.75           O  
ATOM   3571  N   LYS A 228      15.880 -14.375 -58.773  1.00 35.81           N  
ATOM   3572  H   LYS A 228      15.758 -13.420 -58.466  1.00 35.81           H  
ATOM   3573  CA  LYS A 228      14.614 -15.078 -59.179  1.00 35.81           C  
ATOM   3574  HA  LYS A 228      13.809 -14.456 -58.789  1.00 35.81           H  
ATOM   3575  C   LYS A 228      14.226 -16.532 -58.732  1.00 35.81           C  
ATOM   3576  CB  LYS A 228      14.500 -14.997 -60.719  1.00 35.81           C  
ATOM   3577  HB2 LYS A 228      13.704 -15.656 -61.067  1.00 35.81           H  
ATOM   3578  HB3 LYS A 228      15.425 -15.375 -61.155  1.00 35.81           H  
ATOM   3579  O   LYS A 228      14.751 -17.508 -59.245  1.00 35.81           O  
ATOM   3580  CG  LYS A 228      14.214 -13.583 -61.252  1.00 35.81           C  
ATOM   3581  HG2 LYS A 228      14.941 -12.886 -60.835  1.00 35.81           H  
ATOM   3582  HG3 LYS A 228      13.216 -13.272 -60.943  1.00 35.81           H  
ATOM   3583  CD  LYS A 228      14.317 -13.547 -62.784  1.00 35.81           C  
ATOM   3584  HD2 LYS A 228      13.535 -14.165 -63.226  1.00 35.81           H  
ATOM   3585  HD3 LYS A 228      15.283 -13.967 -63.066  1.00 35.81           H  
ATOM   3586  CE  LYS A 228      14.208 -12.105 -63.310  1.00 35.81           C  
ATOM   3587  HE2 LYS A 228      14.707 -11.447 -62.599  1.00 35.81           H  
ATOM   3588  HE3 LYS A 228      13.160 -11.809 -63.359  1.00 35.81           H  
ATOM   3589  NZ  LYS A 228      14.869 -11.953 -64.632  1.00 35.81           N  
ATOM   3590  HZ1 LYS A 228      14.844 -10.994 -64.949  1.00 35.81           H  
ATOM   3591  HZ2 LYS A 228      15.842 -12.206 -64.533  1.00 35.81           H  
ATOM   3592  HZ3 LYS A 228      14.469 -12.553 -65.339  1.00 35.81           H  
ATOM   3593  N   LYS A 229      13.026 -16.598 -58.102  1.00 36.12           N  
ATOM   3594  H   LYS A 229      12.843 -15.794 -57.518  1.00 36.12           H  
ATOM   3595  CA  LYS A 229      11.805 -17.420 -58.427  1.00 36.12           C  
ATOM   3596  HA  LYS A 229      10.989 -16.802 -58.053  1.00 36.12           H  
ATOM   3597  C   LYS A 229      11.489 -18.816 -57.794  1.00 36.12           C  
ATOM   3598  CB  LYS A 229      11.571 -17.491 -59.957  1.00 36.12           C  
ATOM   3599  HB2 LYS A 229      12.504 -17.708 -60.475  1.00 36.12           H  
ATOM   3600  HB3 LYS A 229      10.910 -18.331 -60.169  1.00 36.12           H  
ATOM   3601  O   LYS A 229      12.205 -19.787 -57.970  1.00 36.12           O  
ATOM   3602  CG  LYS A 229      10.909 -16.238 -60.555  1.00 36.12           C  
ATOM   3603  HG2 LYS A 229      11.547 -15.366 -60.410  1.00 36.12           H  
ATOM   3604  HG3 LYS A 229       9.961 -16.062 -60.046  1.00 36.12           H  
ATOM   3605  CD  LYS A 229      10.635 -16.448 -62.054  1.00 36.12           C  
ATOM   3606  HD2 LYS A 229      11.580 -16.589 -62.579  1.00 36.12           H  
ATOM   3607  HD3 LYS A 229      10.033 -17.349 -62.171  1.00 36.12           H  
ATOM   3608  CE  LYS A 229       9.877 -15.253 -62.651  1.00 36.12           C  
ATOM   3609  HE2 LYS A 229       9.023 -15.034 -62.011  1.00 36.12           H  
ATOM   3610  HE3 LYS A 229      10.530 -14.380 -62.642  1.00 36.12           H  
ATOM   3611  NZ  LYS A 229       9.400 -15.536 -64.031  1.00 36.12           N  
ATOM   3612  HZ1 LYS A 229       8.774 -16.328 -64.031  1.00 36.12           H  
ATOM   3613  HZ2 LYS A 229      10.169 -15.752 -64.650  1.00 36.12           H  
ATOM   3614  HZ3 LYS A 229       8.892 -14.748 -64.407  1.00 36.12           H  
ATOM   3615  N   THR A 230      10.231 -18.896 -57.301  1.00 39.00           N  
ATOM   3616  H   THR A 230       9.830 -17.995 -57.087  1.00 39.00           H  
ATOM   3617  CA  THR A 230       9.214 -20.003 -57.333  1.00 39.00           C  
ATOM   3618  HA  THR A 230       8.325 -19.560 -56.884  1.00 39.00           H  
ATOM   3619  C   THR A 230       9.383 -21.339 -56.573  1.00 39.00           C  
ATOM   3620  CB  THR A 230       8.794 -20.358 -58.776  1.00 39.00           C  
ATOM   3621  HB  THR A 230       8.148 -21.235 -58.750  1.00 39.00           H  
ATOM   3622  O   THR A 230      10.364 -22.040 -56.763  1.00 39.00           O  
ATOM   3623  CG2 THR A 230       8.022 -19.229 -59.460  1.00 39.00           C  
ATOM   3624 HG21 THR A 230       7.761 -19.538 -60.472  1.00 39.00           H  
ATOM   3625 HG22 THR A 230       8.626 -18.323 -59.504  1.00 39.00           H  
ATOM   3626 HG23 THR A 230       7.103 -19.027 -58.910  1.00 39.00           H  
ATOM   3627  OG1 THR A 230       9.900 -20.643 -59.594  1.00 39.00           O  
ATOM   3628  HG1 THR A 230      10.572 -21.069 -59.058  1.00 39.00           H  
ATOM   3629  N   GLY A 231       8.309 -21.785 -55.882  1.00 37.00           N  
ATOM   3630  H   GLY A 231       7.567 -21.128 -55.686  1.00 37.00           H  
ATOM   3631  CA  GLY A 231       8.048 -23.206 -55.529  1.00 37.00           C  
ATOM   3632  HA2 GLY A 231       7.443 -23.660 -56.313  1.00 37.00           H  
ATOM   3633  HA3 GLY A 231       8.995 -23.745 -55.526  1.00 37.00           H  
ATOM   3634  C   GLY A 231       7.400 -23.457 -54.138  1.00 37.00           C  
ATOM   3635  O   GLY A 231       7.953 -22.971 -53.156  1.00 37.00           O  
ATOM   3636  N   PRO A 232       6.263 -24.192 -53.995  1.00 38.34           N  
ATOM   3637  CA  PRO A 232       5.571 -24.356 -52.697  1.00 38.34           C  
ATOM   3638  HA  PRO A 232       6.050 -23.750 -51.928  1.00 38.34           H  
ATOM   3639  C   PRO A 232       5.417 -25.802 -52.143  1.00 38.34           C  
ATOM   3640  CB  PRO A 232       4.189 -23.766 -52.989  1.00 38.34           C  
ATOM   3641  HB2 PRO A 232       4.254 -22.678 -53.013  1.00 38.34           H  
ATOM   3642  HB3 PRO A 232       3.433 -24.085 -52.272  1.00 38.34           H  
ATOM   3643  O   PRO A 232       5.309 -26.755 -52.903  1.00 38.34           O  
ATOM   3644  CG  PRO A 232       3.896 -24.296 -54.395  1.00 38.34           C  
ATOM   3645  HG2 PRO A 232       3.447 -25.287 -54.334  1.00 38.34           H  
ATOM   3646  HG3 PRO A 232       3.240 -23.619 -54.944  1.00 38.34           H  
ATOM   3647  CD  PRO A 232       5.278 -24.397 -55.056  1.00 38.34           C  
ATOM   3648  HD2 PRO A 232       5.407 -25.379 -55.511  1.00 38.34           H  
ATOM   3649  HD3 PRO A 232       5.361 -23.619 -55.815  1.00 38.34           H  
ATOM   3650  N   LYS A 233       5.242 -25.904 -50.806  1.00 33.69           N  
ATOM   3651  H   LYS A 233       5.464 -25.057 -50.303  1.00 33.69           H  
ATOM   3652  CA  LYS A 233       4.599 -26.985 -49.993  1.00 33.69           C  
ATOM   3653  HA  LYS A 233       4.800 -26.759 -48.946  1.00 33.69           H  
ATOM   3654  C   LYS A 233       5.033 -28.463 -50.193  1.00 33.69           C  
ATOM   3655  CB  LYS A 233       3.063 -26.925 -50.192  1.00 33.69           C  
ATOM   3656  HB2 LYS A 233       2.620 -27.766 -49.658  1.00 33.69           H  
ATOM   3657  HB3 LYS A 233       2.851 -27.066 -51.252  1.00 33.69           H  
ATOM   3658  O   LYS A 233       4.700 -29.063 -51.205  1.00 33.69           O  
ATOM   3659  CG  LYS A 233       2.341 -25.655 -49.709  1.00 33.69           C  
ATOM   3660  HG2 LYS A 233       2.784 -24.775 -50.175  1.00 33.69           H  
ATOM   3661  HG3 LYS A 233       2.448 -25.571 -48.627  1.00 33.69           H  
ATOM   3662  CD  LYS A 233       0.845 -25.726 -50.076  1.00 33.69           C  
ATOM   3663  HD2 LYS A 233       0.407 -26.612 -49.616  1.00 33.69           H  
ATOM   3664  HD3 LYS A 233       0.754 -25.812 -51.159  1.00 33.69           H  
ATOM   3665  CE  LYS A 233       0.086 -24.476 -49.601  1.00 33.69           C  
ATOM   3666  HE2 LYS A 233       0.176 -24.402 -48.518  1.00 33.69           H  
ATOM   3667  HE3 LYS A 233       0.565 -23.597 -50.032  1.00 33.69           H  
ATOM   3668  NZ  LYS A 233      -1.350 -24.508 -49.993  1.00 33.69           N  
ATOM   3669  HZ1 LYS A 233      -1.819 -25.307 -49.589  1.00 33.69           H  
ATOM   3670  HZ2 LYS A 233      -1.822 -23.673 -49.676  1.00 33.69           H  
ATOM   3671  HZ3 LYS A 233      -1.446 -24.555 -50.997  1.00 33.69           H  
ATOM   3672  N   THR A 234       5.494 -29.142 -49.123  1.00 37.22           N  
ATOM   3673  H   THR A 234       6.149 -28.645 -48.537  1.00 37.22           H  
ATOM   3674  CA  THR A 234       4.741 -30.217 -48.395  1.00 37.22           C  
ATOM   3675  HA  THR A 234       3.935 -29.707 -47.867  1.00 37.22           H  
ATOM   3676  C   THR A 234       5.538 -30.929 -47.268  1.00 37.22           C  
ATOM   3677  CB  THR A 234       4.048 -31.296 -49.277  1.00 37.22           C  
ATOM   3678  HB  THR A 234       3.957 -32.225 -48.715  1.00 37.22           H  
ATOM   3679  O   THR A 234       6.724 -30.728 -47.058  1.00 37.22           O  
ATOM   3680  CG2 THR A 234       2.613 -30.909 -49.653  1.00 37.22           C  
ATOM   3681 HG21 THR A 234       2.026 -30.727 -48.753  1.00 37.22           H  
ATOM   3682 HG22 THR A 234       2.593 -30.026 -50.291  1.00 37.22           H  
ATOM   3683 HG23 THR A 234       2.160 -31.736 -50.200  1.00 37.22           H  
ATOM   3684  OG1 THR A 234       4.760 -31.615 -50.433  1.00 37.22           O  
ATOM   3685  HG1 THR A 234       4.829 -30.814 -50.958  1.00 37.22           H  
ATOM   3686  N   THR A 235       4.793 -31.706 -46.483  1.00 33.12           N  
ATOM   3687  H   THR A 235       3.889 -31.921 -46.878  1.00 33.12           H  
ATOM   3688  CA  THR A 235       4.951 -32.356 -45.166  1.00 33.12           C  
ATOM   3689  HA  THR A 235       5.026 -31.580 -44.404  1.00 33.12           H  
ATOM   3690  C   THR A 235       6.040 -33.426 -44.879  1.00 33.12           C  
ATOM   3691  CB  THR A 235       3.619 -33.118 -44.985  1.00 33.12           C  
ATOM   3692  HB  THR A 235       3.706 -33.858 -44.190  1.00 33.12           H  
ATOM   3693  O   THR A 235       6.156 -34.399 -45.611  1.00 33.12           O  
ATOM   3694  CG2 THR A 235       2.445 -32.201 -44.649  1.00 33.12           C  
ATOM   3695 HG21 THR A 235       2.640 -31.679 -43.712  1.00 33.12           H  
ATOM   3696 HG22 THR A 235       1.542 -32.801 -44.539  1.00 33.12           H  
ATOM   3697 HG23 THR A 235       2.286 -31.472 -45.443  1.00 33.12           H  
ATOM   3698  OG1 THR A 235       3.268 -33.793 -46.175  1.00 33.12           O  
ATOM   3699  HG1 THR A 235       4.010 -34.348 -46.425  1.00 33.12           H  
ATOM   3700  N   ARG A 236       6.539 -33.384 -43.621  1.00 35.41           N  
ATOM   3701  H   ARG A 236       6.577 -32.449 -43.240  1.00 35.41           H  
ATOM   3702  CA  ARG A 236       6.671 -34.480 -42.601  1.00 35.41           C  
ATOM   3703  HA  ARG A 236       6.773 -33.933 -41.664  1.00 35.41           H  
ATOM   3704  C   ARG A 236       7.859 -35.495 -42.544  1.00 35.41           C  
ATOM   3705  CB  ARG A 236       5.339 -35.254 -42.457  1.00 35.41           C  
ATOM   3706  HB2 ARG A 236       5.534 -36.193 -41.938  1.00 35.41           H  
ATOM   3707  HB3 ARG A 236       4.958 -35.527 -43.441  1.00 35.41           H  
ATOM   3708  O   ARG A 236       8.019 -36.374 -43.375  1.00 35.41           O  
ATOM   3709  CG  ARG A 236       4.263 -34.513 -41.644  1.00 35.41           C  
ATOM   3710  HG2 ARG A 236       4.636 -34.323 -40.638  1.00 35.41           H  
ATOM   3711  HG3 ARG A 236       4.049 -33.548 -42.103  1.00 35.41           H  
ATOM   3712  CD  ARG A 236       2.959 -35.323 -41.549  1.00 35.41           C  
ATOM   3713  HD2 ARG A 236       2.637 -35.602 -42.552  1.00 35.41           H  
ATOM   3714  HD3 ARG A 236       2.197 -34.676 -41.115  1.00 35.41           H  
ATOM   3715  NE  ARG A 236       3.124 -36.540 -40.722  1.00 35.41           N  
ATOM   3716  HE  ARG A 236       3.995 -37.039 -40.835  1.00 35.41           H  
ATOM   3717  NH1 ARG A 236       1.040 -36.585 -39.739  1.00 35.41           N  
ATOM   3718 HH11 ARG A 236       0.377 -37.023 -39.115  1.00 35.41           H  
ATOM   3719 HH12 ARG A 236       0.753 -35.802 -40.309  1.00 35.41           H  
ATOM   3720  NH2 ARG A 236       2.553 -38.125 -39.193  1.00 35.41           N  
ATOM   3721 HH21 ARG A 236       1.872 -38.548 -38.578  1.00 35.41           H  
ATOM   3722 HH22 ARG A 236       3.450 -38.570 -39.325  1.00 35.41           H  
ATOM   3723  CZ  ARG A 236       2.240 -37.071 -39.892  1.00 35.41           C  
ATOM   3724  N   THR A 237       8.436 -35.528 -41.325  1.00 33.53           N  
ATOM   3725  H   THR A 237       8.330 -34.661 -40.816  1.00 33.53           H  
ATOM   3726  CA  THR A 237       8.877 -36.675 -40.466  1.00 33.53           C  
ATOM   3727  HA  THR A 237       9.000 -36.186 -39.500  1.00 33.53           H  
ATOM   3728  C   THR A 237      10.228 -37.423 -40.625  1.00 33.53           C  
ATOM   3729  CB  THR A 237       7.759 -37.709 -40.179  1.00 33.53           C  
ATOM   3730  HB  THR A 237       8.207 -38.603 -39.746  1.00 33.53           H  
ATOM   3731  O   THR A 237      10.379 -38.272 -41.488  1.00 33.53           O  
ATOM   3732  CG2 THR A 237       6.729 -37.175 -39.182  1.00 33.53           C  
ATOM   3733 HG21 THR A 237       7.213 -36.945 -38.233  1.00 33.53           H  
ATOM   3734 HG22 THR A 237       5.971 -37.938 -39.006  1.00 33.53           H  
ATOM   3735 HG23 THR A 237       6.256 -36.273 -39.573  1.00 33.53           H  
ATOM   3736  OG1 THR A 237       7.016 -38.091 -41.308  1.00 33.53           O  
ATOM   3737  HG1 THR A 237       7.618 -38.138 -42.055  1.00 33.53           H  
ATOM   3738  N   LEU A 238      11.060 -37.269 -39.568  1.00 35.88           N  
ATOM   3739  H   LEU A 238      10.910 -36.417 -39.048  1.00 35.88           H  
ATOM   3740  CA  LEU A 238      11.886 -38.271 -38.833  1.00 35.88           C  
ATOM   3741  HA  LEU A 238      12.310 -37.730 -37.988  1.00 35.88           H  
ATOM   3742  C   LEU A 238      13.109 -38.958 -39.501  1.00 35.88           C  
ATOM   3743  CB  LEU A 238      10.954 -39.354 -38.233  1.00 35.88           C  
ATOM   3744  HB2 LEU A 238      10.442 -39.846 -39.059  1.00 35.88           H  
ATOM   3745  HB3 LEU A 238      11.569 -40.112 -37.748  1.00 35.88           H  
ATOM   3746  O   LEU A 238      12.948 -39.780 -40.395  1.00 35.88           O  
ATOM   3747  CG  LEU A 238       9.903 -38.872 -37.215  1.00 35.88           C  
ATOM   3748  HG  LEU A 238       9.334 -38.044 -37.638  1.00 35.88           H  
ATOM   3749  CD1 LEU A 238       8.929 -40.006 -36.895  1.00 35.88           C  
ATOM   3750 HD11 LEU A 238       8.436 -40.338 -37.808  1.00 35.88           H  
ATOM   3751 HD12 LEU A 238       9.462 -40.848 -36.454  1.00 35.88           H  
ATOM   3752 HD13 LEU A 238       8.169 -39.657 -36.194  1.00 35.88           H  
ATOM   3753  CD2 LEU A 238      10.542 -38.407 -35.906  1.00 35.88           C  
ATOM   3754 HD21 LEU A 238       9.762 -38.121 -35.200  1.00 35.88           H  
ATOM   3755 HD22 LEU A 238      11.176 -37.537 -36.079  1.00 35.88           H  
ATOM   3756 HD23 LEU A 238      11.134 -39.211 -35.470  1.00 35.88           H  
ATOM   3757  N   GLY A 239      14.327 -38.799 -38.925  1.00 33.28           N  
ATOM   3758  H   GLY A 239      14.452 -38.082 -38.225  1.00 33.28           H  
ATOM   3759  CA  GLY A 239      15.474 -39.651 -39.323  1.00 33.28           C  
ATOM   3760  HA2 GLY A 239      15.207 -40.682 -39.088  1.00 33.28           H  
ATOM   3761  HA3 GLY A 239      15.547 -39.602 -40.409  1.00 33.28           H  
ATOM   3762  C   GLY A 239      16.914 -39.430 -38.784  1.00 33.28           C  
ATOM   3763  O   GLY A 239      17.815 -39.307 -39.598  1.00 33.28           O  
ATOM   3764  N   ARG A 240      17.171 -39.504 -37.460  1.00 35.88           N  
ATOM   3765  H   ARG A 240      16.351 -39.408 -36.878  1.00 35.88           H  
ATOM   3766  CA  ARG A 240      18.337 -40.200 -36.805  1.00 35.88           C  
ATOM   3767  HA  ARG A 240      18.422 -39.827 -35.784  1.00 35.88           H  
ATOM   3768  C   ARG A 240      19.770 -40.145 -37.432  1.00 35.88           C  
ATOM   3769  CB  ARG A 240      17.885 -41.684 -36.762  1.00 35.88           C  
ATOM   3770  HB2 ARG A 240      17.708 -41.993 -37.793  1.00 35.88           H  
ATOM   3771  HB3 ARG A 240      16.924 -41.742 -36.250  1.00 35.88           H  
ATOM   3772  O   ARG A 240      19.951 -40.764 -38.474  1.00 35.88           O  
ATOM   3773  CG  ARG A 240      18.820 -42.726 -36.118  1.00 35.88           C  
ATOM   3774  HG2 ARG A 240      18.706 -42.685 -35.035  1.00 35.88           H  
ATOM   3775  HG3 ARG A 240      19.862 -42.533 -36.374  1.00 35.88           H  
ATOM   3776  CD  ARG A 240      18.450 -44.124 -36.643  1.00 35.88           C  
ATOM   3777  HD2 ARG A 240      17.376 -44.268 -36.518  1.00 35.88           H  
ATOM   3778  HD3 ARG A 240      18.677 -44.158 -37.709  1.00 35.88           H  
ATOM   3779  NE  ARG A 240      19.160 -45.209 -35.931  1.00 35.88           N  
ATOM   3780  HE  ARG A 240      19.424 -45.016 -34.975  1.00 35.88           H  
ATOM   3781  NH1 ARG A 240      18.901 -46.853 -37.524  1.00 35.88           N  
ATOM   3782 HH11 ARG A 240      18.873 -47.836 -37.755  1.00 35.88           H  
ATOM   3783 HH12 ARG A 240      18.376 -46.208 -38.097  1.00 35.88           H  
ATOM   3784  NH2 ARG A 240      19.793 -47.366 -35.548  1.00 35.88           N  
ATOM   3785 HH21 ARG A 240      19.978 -47.146 -34.580  1.00 35.88           H  
ATOM   3786 HH22 ARG A 240      19.786 -48.338 -35.824  1.00 35.88           H  
ATOM   3787  CZ  ARG A 240      19.284 -46.463 -36.339  1.00 35.88           C  
ATOM   3788  N   ARG A 241      20.832 -39.766 -36.659  1.00 37.38           N  
ATOM   3789  H   ARG A 241      20.646 -39.040 -35.981  1.00 37.38           H  
ATOM   3790  CA  ARG A 241      22.117 -40.551 -36.464  1.00 37.38           C  
ATOM   3791  HA  ARG A 241      21.857 -41.459 -35.920  1.00 37.38           H  
ATOM   3792  C   ARG A 241      23.284 -39.889 -35.649  1.00 37.38           C  
ATOM   3793  CB  ARG A 241      22.733 -40.970 -37.833  1.00 37.38           C  
ATOM   3794  HB2 ARG A 241      23.818 -40.871 -37.800  1.00 37.38           H  
ATOM   3795  HB3 ARG A 241      22.404 -40.286 -38.615  1.00 37.38           H  
ATOM   3796  O   ARG A 241      23.758 -38.842 -36.045  1.00 37.38           O  
ATOM   3797  CG  ARG A 241      22.431 -42.431 -38.235  1.00 37.38           C  
ATOM   3798  HG2 ARG A 241      21.360 -42.634 -38.247  1.00 37.38           H  
ATOM   3799  HG3 ARG A 241      22.868 -43.111 -37.504  1.00 37.38           H  
ATOM   3800  CD  ARG A 241      23.003 -42.756 -39.619  1.00 37.38           C  
ATOM   3801  HD2 ARG A 241      22.491 -42.139 -40.357  1.00 37.38           H  
ATOM   3802  HD3 ARG A 241      24.062 -42.499 -39.630  1.00 37.38           H  
ATOM   3803  NE  ARG A 241      22.821 -44.186 -39.955  1.00 37.38           N  
ATOM   3804  HE  ARG A 241      22.054 -44.658 -39.498  1.00 37.38           H  
ATOM   3805  NH1 ARG A 241      24.312 -44.280 -41.702  1.00 37.38           N  
ATOM   3806 HH11 ARG A 241      24.417 -43.276 -41.654  1.00 37.38           H  
ATOM   3807 HH12 ARG A 241      24.655 -44.750 -42.527  1.00 37.38           H  
ATOM   3808  NH2 ARG A 241      23.149 -46.100 -41.158  1.00 37.38           N  
ATOM   3809 HH21 ARG A 241      22.371 -46.547 -40.695  1.00 37.38           H  
ATOM   3810 HH22 ARG A 241      23.539 -46.549 -41.974  1.00 37.38           H  
ATOM   3811  CZ  ARG A 241      23.427 -44.846 -40.930  1.00 37.38           C  
ATOM   3812  N   ARG A 242      23.879 -40.687 -34.719  1.00 36.84           N  
ATOM   3813  H   ARG A 242      23.249 -41.357 -34.302  1.00 36.84           H  
ATOM   3814  CA  ARG A 242      25.344 -40.937 -34.427  1.00 36.84           C  
ATOM   3815  HA  ARG A 242      25.372 -41.737 -33.688  1.00 36.84           H  
ATOM   3816  C   ARG A 242      26.260 -39.846 -33.779  1.00 36.84           C  
ATOM   3817  CB  ARG A 242      25.983 -41.467 -35.731  1.00 36.84           C  
ATOM   3818  HB2 ARG A 242      25.714 -40.817 -36.564  1.00 36.84           H  
ATOM   3819  HB3 ARG A 242      27.070 -41.413 -35.665  1.00 36.84           H  
ATOM   3820  O   ARG A 242      26.016 -38.677 -33.994  1.00 36.84           O  
ATOM   3821  CG  ARG A 242      25.568 -42.917 -36.033  1.00 36.84           C  
ATOM   3822  HG2 ARG A 242      25.825 -43.562 -35.193  1.00 36.84           H  
ATOM   3823  HG3 ARG A 242      24.486 -42.966 -36.158  1.00 36.84           H  
ATOM   3824  CD  ARG A 242      26.263 -43.450 -37.290  1.00 36.84           C  
ATOM   3825  HD2 ARG A 242      25.915 -42.883 -38.154  1.00 36.84           H  
ATOM   3826  HD3 ARG A 242      27.336 -43.290 -37.183  1.00 36.84           H  
ATOM   3827  NE  ARG A 242      26.002 -44.894 -37.482  1.00 36.84           N  
ATOM   3828  HE  ARG A 242      25.481 -45.362 -36.755  1.00 36.84           H  
ATOM   3829  NH1 ARG A 242      27.221 -45.163 -39.412  1.00 36.84           N  
ATOM   3830 HH11 ARG A 242      27.471 -44.185 -39.393  1.00 36.84           H  
ATOM   3831 HH12 ARG A 242      27.634 -45.757 -40.117  1.00 36.84           H  
ATOM   3832  NH2 ARG A 242      26.259 -46.937 -38.466  1.00 36.84           N  
ATOM   3833 HH21 ARG A 242      25.766 -47.389 -37.709  1.00 36.84           H  
ATOM   3834 HH22 ARG A 242      26.674 -47.511 -39.187  1.00 36.84           H  
ATOM   3835  CZ  ARG A 242      26.490 -45.654 -38.450  1.00 36.84           C  
ATOM   3836  N   SER A 243      27.368 -40.160 -33.051  1.00 39.69           N  
ATOM   3837  H   SER A 243      27.904 -39.336 -32.818  1.00 39.69           H  
ATOM   3838  CA  SER A 243      27.857 -41.422 -32.390  1.00 39.69           C  
ATOM   3839  HA  SER A 243      27.087 -41.790 -31.712  1.00 39.69           H  
ATOM   3840  C   SER A 243      29.202 -41.325 -31.597  1.00 39.69           C  
ATOM   3841  CB  SER A 243      28.187 -42.501 -33.428  1.00 39.69           C  
ATOM   3842  HB2 SER A 243      27.272 -42.823 -33.925  1.00 39.69           H  
ATOM   3843  HB3 SER A 243      28.572 -43.386 -32.921  1.00 39.69           H  
ATOM   3844  O   SER A 243      30.048 -40.546 -32.017  1.00 39.69           O  
ATOM   3845  OG  SER A 243      29.135 -42.069 -34.387  1.00 39.69           O  
ATOM   3846  HG  SER A 243      29.632 -41.339 -34.011  1.00 39.69           H  
ATOM   3847  N   ARG A 244      29.467 -42.314 -30.694  1.00 37.28           N  
ATOM   3848  H   ARG A 244      28.652 -42.792 -30.335  1.00 37.28           H  
ATOM   3849  CA  ARG A 244      30.786 -42.818 -30.148  1.00 37.28           C  
ATOM   3850  HA  ARG A 244      30.582 -43.746 -29.616  1.00 37.28           H  
ATOM   3851  C   ARG A 244      31.470 -41.946 -29.051  1.00 37.28           C  
ATOM   3852  CB  ARG A 244      31.720 -43.180 -31.324  1.00 37.28           C  
ATOM   3853  HB2 ARG A 244      32.724 -43.365 -30.943  1.00 37.28           H  
ATOM   3854  HB3 ARG A 244      31.798 -42.335 -32.009  1.00 37.28           H  
ATOM   3855  O   ARG A 244      31.154 -40.771 -28.984  1.00 37.28           O  
ATOM   3856  CG  ARG A 244      31.304 -44.447 -32.087  1.00 37.28           C  
ATOM   3857  HG2 ARG A 244      31.590 -45.316 -31.496  1.00 37.28           H  
ATOM   3858  HG3 ARG A 244      30.224 -44.472 -32.233  1.00 37.28           H  
ATOM   3859  CD  ARG A 244      31.994 -44.505 -33.457  1.00 37.28           C  
ATOM   3860  HD2 ARG A 244      33.065 -44.366 -33.309  1.00 37.28           H  
ATOM   3861  HD3 ARG A 244      31.621 -43.687 -34.073  1.00 37.28           H  
ATOM   3862  NE  ARG A 244      31.761 -45.798 -34.135  1.00 37.28           N  
ATOM   3863  HE  ARG A 244      31.279 -46.508 -33.602  1.00 37.28           H  
ATOM   3864  NH1 ARG A 244      32.953 -45.344 -36.048  1.00 37.28           N  
ATOM   3865 HH11 ARG A 244      33.149 -44.417 -35.699  1.00 37.28           H  
ATOM   3866 HH12 ARG A 244      33.407 -45.653 -36.896  1.00 37.28           H  
ATOM   3867  NH2 ARG A 244      32.090 -47.378 -35.748  1.00 37.28           N  
ATOM   3868 HH21 ARG A 244      31.679 -48.083 -35.154  1.00 37.28           H  
ATOM   3869 HH22 ARG A 244      32.562 -47.664 -36.594  1.00 37.28           H  
ATOM   3870  CZ  ARG A 244      32.263 -46.163 -35.304  1.00 37.28           C  
ATOM   3871  N   SER A 245      32.317 -42.435 -28.112  1.00 38.47           N  
ATOM   3872  H   SER A 245      32.513 -41.739 -27.407  1.00 38.47           H  
ATOM   3873  CA  SER A 245      33.113 -43.697 -27.936  1.00 38.47           C  
ATOM   3874  HA  SER A 245      32.718 -44.473 -28.592  1.00 38.47           H  
ATOM   3875  C   SER A 245      33.174 -44.228 -26.455  1.00 38.47           C  
ATOM   3876  CB  SER A 245      34.578 -43.409 -28.314  1.00 38.47           C  
ATOM   3877  HB2 SER A 245      34.942 -42.579 -27.709  1.00 38.47           H  
ATOM   3878  HB3 SER A 245      35.198 -44.280 -28.102  1.00 38.47           H  
ATOM   3879  O   SER A 245      32.720 -43.503 -25.576  1.00 38.47           O  
ATOM   3880  OG  SER A 245      34.724 -43.086 -29.679  1.00 38.47           O  
ATOM   3881  HG  SER A 245      35.537 -42.586 -29.778  1.00 38.47           H  
ATOM   3882  N   PRO A 246      33.728 -45.440 -26.141  1.00 37.53           N  
ATOM   3883  CA  PRO A 246      33.720 -46.052 -24.779  1.00 37.53           C  
ATOM   3884  HA  PRO A 246      33.273 -45.375 -24.051  1.00 37.53           H  
ATOM   3885  C   PRO A 246      35.066 -46.602 -24.183  1.00 37.53           C  
ATOM   3886  CB  PRO A 246      32.788 -47.245 -25.004  1.00 37.53           C  
ATOM   3887  HB2 PRO A 246      31.759 -46.895 -25.081  1.00 37.53           H  
ATOM   3888  HB3 PRO A 246      32.872 -48.000 -24.222  1.00 37.53           H  
ATOM   3889  O   PRO A 246      35.998 -46.895 -24.927  1.00 37.53           O  
ATOM   3890  CG  PRO A 246      33.260 -47.776 -26.365  1.00 37.53           C  
ATOM   3891  HG2 PRO A 246      32.430 -48.214 -26.919  1.00 37.53           H  
ATOM   3892  HG3 PRO A 246      34.050 -48.514 -26.226  1.00 37.53           H  
ATOM   3893  CD  PRO A 246      33.828 -46.546 -27.090  1.00 37.53           C  
ATOM   3894  HD2 PRO A 246      34.872 -46.717 -27.354  1.00 37.53           H  
ATOM   3895  HD3 PRO A 246      33.244 -46.368 -27.992  1.00 37.53           H  
ATOM   3896  N   GLY A 247      35.108 -46.882 -22.858  1.00 35.59           N  
ATOM   3897  H   GLY A 247      34.366 -46.502 -22.288  1.00 35.59           H  
ATOM   3898  CA  GLY A 247      36.115 -47.708 -22.120  1.00 35.59           C  
ATOM   3899  HA2 GLY A 247      36.094 -48.726 -22.508  1.00 35.59           H  
ATOM   3900  HA3 GLY A 247      37.111 -47.300 -22.287  1.00 35.59           H  
ATOM   3901  C   GLY A 247      35.852 -47.726 -20.583  1.00 35.59           C  
ATOM   3902  O   GLY A 247      35.600 -46.663 -20.039  1.00 35.59           O  
ATOM   3903  N   VAL A 248      35.630 -48.858 -19.870  1.00 37.94           N  
ATOM   3904  H   VAL A 248      34.952 -48.622 -19.160  1.00 37.94           H  
ATOM   3905  CA  VAL A 248      36.588 -49.875 -19.313  1.00 37.94           C  
ATOM   3906  HA  VAL A 248      35.986 -50.686 -18.904  1.00 37.94           H  
ATOM   3907  C   VAL A 248      37.415 -49.325 -18.122  1.00 37.94           C  
ATOM   3908  CB  VAL A 248      37.471 -50.490 -20.424  1.00 37.94           C  
ATOM   3909  HB  VAL A 248      37.928 -49.689 -21.003  1.00 37.94           H  
ATOM   3910  O   VAL A 248      38.056 -48.303 -18.302  1.00 37.94           O  
ATOM   3911  CG1 VAL A 248      38.597 -51.389 -19.895  1.00 37.94           C  
ATOM   3912 HG11 VAL A 248      39.281 -50.807 -19.278  1.00 37.94           H  
ATOM   3913 HG12 VAL A 248      38.174 -52.215 -19.323  1.00 37.94           H  
ATOM   3914 HG13 VAL A 248      39.165 -51.786 -20.736  1.00 37.94           H  
ATOM   3915  CG2 VAL A 248      36.621 -51.361 -21.362  1.00 37.94           C  
ATOM   3916 HG21 VAL A 248      35.788 -50.788 -21.770  1.00 37.94           H  
ATOM   3917 HG22 VAL A 248      37.234 -51.710 -22.194  1.00 37.94           H  
ATOM   3918 HG23 VAL A 248      36.222 -52.221 -20.825  1.00 37.94           H  
ATOM   3919  N   GLN A 249      37.522 -49.899 -16.899  1.00 38.81           N  
ATOM   3920  H   GLN A 249      37.977 -49.251 -16.271  1.00 38.81           H  
ATOM   3921  CA  GLN A 249      37.179 -51.209 -16.249  1.00 38.81           C  
ATOM   3922  HA  GLN A 249      36.563 -51.794 -16.932  1.00 38.81           H  
ATOM   3923  C   GLN A 249      36.329 -50.949 -14.945  1.00 38.81           C  
ATOM   3924  CB  GLN A 249      38.528 -51.930 -16.020  1.00 38.81           C  
ATOM   3925  HB2 GLN A 249      39.312 -51.400 -16.561  1.00 38.81           H  
ATOM   3926  HB3 GLN A 249      38.807 -51.882 -14.967  1.00 38.81           H  
ATOM   3927  O   GLN A 249      35.642 -49.940 -14.967  1.00 38.81           O  
ATOM   3928  CG  GLN A 249      38.561 -53.386 -16.513  1.00 38.81           C  
ATOM   3929  HG2 GLN A 249      38.087 -53.453 -17.492  1.00 38.81           H  
ATOM   3930  HG3 GLN A 249      37.997 -54.024 -15.832  1.00 38.81           H  
ATOM   3931  CD  GLN A 249      39.999 -53.898 -16.639  1.00 38.81           C  
ATOM   3932  NE2 GLN A 249      40.676 -53.614 -17.730  1.00 38.81           N  
ATOM   3933 HE21 GLN A 249      41.625 -53.954 -17.796  1.00 38.81           H  
ATOM   3934 HE22 GLN A 249      40.278 -53.041 -18.460  1.00 38.81           H  
ATOM   3935  OE1 GLN A 249      40.543 -54.540 -15.751  1.00 38.81           O  
ATOM   3936  N   ARG A 250      36.190 -51.664 -13.793  1.00 37.66           N  
ATOM   3937  H   ARG A 250      35.578 -51.117 -13.204  1.00 37.66           H  
ATOM   3938  CA  ARG A 250      36.553 -52.941 -13.068  1.00 37.66           C  
ATOM   3939  HA  ARG A 250      36.539 -53.795 -13.745  1.00 37.66           H  
ATOM   3940  C   ARG A 250      35.462 -53.126 -11.943  1.00 37.66           C  
ATOM   3941  CB  ARG A 250      37.929 -52.769 -12.371  1.00 37.66           C  
ATOM   3942  HB2 ARG A 250      38.343 -51.794 -12.631  1.00 37.66           H  
ATOM   3943  HB3 ARG A 250      37.807 -52.774 -11.288  1.00 37.66           H  
ATOM   3944  O   ARG A 250      34.828 -52.127 -11.636  1.00 37.66           O  
ATOM   3945  CG  ARG A 250      38.954 -53.846 -12.745  1.00 37.66           C  
ATOM   3946  HG2 ARG A 250      38.633 -54.821 -12.377  1.00 37.66           H  
ATOM   3947  HG3 ARG A 250      39.003 -53.899 -13.833  1.00 37.66           H  
ATOM   3948  CD  ARG A 250      40.356 -53.530 -12.198  1.00 37.66           C  
ATOM   3949  HD2 ARG A 250      40.447 -53.945 -11.194  1.00 37.66           H  
ATOM   3950  HD3 ARG A 250      40.485 -52.449 -12.141  1.00 37.66           H  
ATOM   3951  NE  ARG A 250      41.400 -54.077 -13.086  1.00 37.66           N  
ATOM   3952  HE  ARG A 250      41.091 -54.412 -13.988  1.00 37.66           H  
ATOM   3953  NH1 ARG A 250      43.261 -53.594 -11.821  1.00 37.66           N  
ATOM   3954 HH11 ARG A 250      42.673 -53.237 -11.082  1.00 37.66           H  
ATOM   3955 HH12 ARG A 250      44.266 -53.571 -11.719  1.00 37.66           H  
ATOM   3956  NH2 ARG A 250      43.486 -54.489 -13.857  1.00 37.66           N  
ATOM   3957 HH21 ARG A 250      43.074 -54.818 -14.718  1.00 37.66           H  
ATOM   3958 HH22 ARG A 250      44.490 -54.467 -13.747  1.00 37.66           H  
ATOM   3959  CZ  ARG A 250      42.708 -54.051 -12.909  1.00 37.66           C  
ATOM   3960  N   ARG A 251      35.054 -54.237 -11.280  1.00 39.00           N  
ATOM   3961  H   ARG A 251      34.326 -53.925 -10.653  1.00 39.00           H  
ATOM   3962  CA  ARG A 251      35.425 -55.673 -11.055  1.00 39.00           C  
ATOM   3963  HA  ARG A 251      34.522 -56.130 -10.651  1.00 39.00           H  
ATOM   3964  C   ARG A 251      36.500 -55.987  -9.971  1.00 39.00           C  
ATOM   3965  CB  ARG A 251      35.712 -56.393 -12.390  1.00 39.00           C  
ATOM   3966  HB2 ARG A 251      36.458 -55.838 -12.960  1.00 39.00           H  
ATOM   3967  HB3 ARG A 251      36.147 -57.370 -12.178  1.00 39.00           H  
ATOM   3968  O   ARG A 251      37.546 -55.350 -10.063  1.00 39.00           O  
ATOM   3969  CG  ARG A 251      34.445 -56.594 -13.238  1.00 39.00           C  
ATOM   3970  HG2 ARG A 251      33.682 -57.074 -12.626  1.00 39.00           H  
ATOM   3971  HG3 ARG A 251      34.071 -55.626 -13.572  1.00 39.00           H  
ATOM   3972  CD  ARG A 251      34.724 -57.482 -14.460  1.00 39.00           C  
ATOM   3973  HD2 ARG A 251      35.429 -56.972 -15.117  1.00 39.00           H  
ATOM   3974  HD3 ARG A 251      35.179 -58.410 -14.113  1.00 39.00           H  
ATOM   3975  NE  ARG A 251      33.483 -57.788 -15.204  1.00 39.00           N  
ATOM   3976  HE  ARG A 251      32.694 -57.180 -15.034  1.00 39.00           H  
ATOM   3977  NH1 ARG A 251      34.239 -59.613 -16.389  1.00 39.00           N  
ATOM   3978 HH11 ARG A 251      34.067 -60.355 -17.052  1.00 39.00           H  
ATOM   3979 HH12 ARG A 251      35.164 -59.490 -16.001  1.00 39.00           H  
ATOM   3980  NH2 ARG A 251      32.125 -58.953 -16.616  1.00 39.00           N  
ATOM   3981 HH21 ARG A 251      31.354 -58.335 -16.402  1.00 39.00           H  
ATOM   3982 HH22 ARG A 251      31.978 -59.706 -17.272  1.00 39.00           H  
ATOM   3983  CZ  ARG A 251      33.291 -58.778 -16.062  1.00 39.00           C  
ATOM   3984  N   PRO A 252      36.381 -57.064  -9.123  1.00 46.06           N  
ATOM   3985  CA  PRO A 252      35.199 -57.906  -8.746  1.00 46.06           C  
ATOM   3986  HA  PRO A 252      34.259 -57.372  -8.884  1.00 46.06           H  
ATOM   3987  C   PRO A 252      35.206 -58.564  -7.301  1.00 46.06           C  
ATOM   3988  CB  PRO A 252      35.344 -59.032  -9.775  1.00 46.06           C  
ATOM   3989  HB2 PRO A 252      35.066 -58.670 -10.764  1.00 46.06           H  
ATOM   3990  HB3 PRO A 252      34.756 -59.924  -9.558  1.00 46.06           H  
ATOM   3991  O   PRO A 252      36.015 -58.179  -6.468  1.00 46.06           O  
ATOM   3992  CG  PRO A 252      36.854 -59.318  -9.715  1.00 46.06           C  
ATOM   3993  HG2 PRO A 252      37.238 -59.549 -10.709  1.00 46.06           H  
ATOM   3994  HG3 PRO A 252      37.061 -60.141  -9.031  1.00 46.06           H  
ATOM   3995  CD  PRO A 252      37.480 -58.025  -9.168  1.00 46.06           C  
ATOM   3996  HD2 PRO A 252      37.882 -58.187  -8.168  1.00 46.06           H  
ATOM   3997  HD3 PRO A 252      38.288 -57.700  -9.824  1.00 46.06           H  
ATOM   3998  N   ALA A 253      34.394 -59.642  -7.097  1.00 35.28           N  
ATOM   3999  H   ALA A 253      33.711 -59.786  -7.827  1.00 35.28           H  
ATOM   4000  CA  ALA A 253      34.329 -60.667  -5.996  1.00 35.28           C  
ATOM   4001  HA  ALA A 253      33.956 -61.579  -6.463  1.00 35.28           H  
ATOM   4002  C   ALA A 253      33.330 -60.391  -4.834  1.00 35.28           C  
ATOM   4003  CB  ALA A 253      35.747 -61.007  -5.498  1.00 35.28           C  
ATOM   4004  HB1 ALA A 253      36.370 -61.354  -6.323  1.00 35.28           H  
ATOM   4005  HB2 ALA A 253      35.711 -61.757  -4.708  1.00 35.28           H  
ATOM   4006  HB3 ALA A 253      36.204 -60.128  -5.043  1.00 35.28           H  
ATOM   4007  O   ALA A 253      33.225 -59.245  -4.426  1.00 35.28           O  
ATOM   4008  N   LYS A 254      32.566 -61.336  -4.224  1.00 38.75           N  
ATOM   4009  H   LYS A 254      31.998 -60.898  -3.513  1.00 38.75           H  
ATOM   4010  CA  LYS A 254      32.350 -62.830  -4.261  1.00 38.75           C  
ATOM   4011  HA  LYS A 254      32.236 -63.206  -5.278  1.00 38.75           H  
ATOM   4012  C   LYS A 254      31.045 -63.155  -3.433  1.00 38.75           C  
ATOM   4013  CB  LYS A 254      33.548 -63.485  -3.524  1.00 38.75           C  
ATOM   4014  HB2 LYS A 254      33.171 -64.153  -2.750  1.00 38.75           H  
ATOM   4015  HB3 LYS A 254      34.109 -62.717  -2.991  1.00 38.75           H  
ATOM   4016  O   LYS A 254      30.630 -62.267  -2.707  1.00 38.75           O  
ATOM   4017  CG  LYS A 254      34.531 -64.288  -4.394  1.00 38.75           C  
ATOM   4018  HG2 LYS A 254      34.009 -65.111  -4.883  1.00 38.75           H  
ATOM   4019  HG3 LYS A 254      34.954 -63.669  -5.185  1.00 38.75           H  
ATOM   4020  CD  LYS A 254      35.650 -64.846  -3.496  1.00 38.75           C  
ATOM   4021  HD2 LYS A 254      36.195 -64.012  -3.054  1.00 38.75           H  
ATOM   4022  HD3 LYS A 254      35.199 -65.430  -2.695  1.00 38.75           H  
ATOM   4023  CE  LYS A 254      36.628 -65.740  -4.266  1.00 38.75           C  
ATOM   4024  HE2 LYS A 254      36.070 -66.575  -4.690  1.00 38.75           H  
ATOM   4025  HE3 LYS A 254      37.056 -65.166  -5.088  1.00 38.75           H  
ATOM   4026  NZ  LYS A 254      37.709 -66.243  -3.376  1.00 38.75           N  
ATOM   4027  HZ1 LYS A 254      37.322 -66.791  -2.621  1.00 38.75           H  
ATOM   4028  HZ2 LYS A 254      38.225 -65.476  -2.970  1.00 38.75           H  
ATOM   4029  HZ3 LYS A 254      38.359 -66.824  -3.886  1.00 38.75           H  
ATOM   4030  N   GLN A 255      30.383 -64.335  -3.339  1.00 39.44           N  
ATOM   4031  H   GLN A 255      29.777 -64.311  -2.531  1.00 39.44           H  
ATOM   4032  CA  GLN A 255      30.119 -65.524  -4.200  1.00 39.44           C  
ATOM   4033  HA  GLN A 255      29.721 -65.186  -5.157  1.00 39.44           H  
ATOM   4034  C   GLN A 255      29.080 -66.501  -3.532  1.00 39.44           C  
ATOM   4035  CB  GLN A 255      31.408 -66.356  -4.412  1.00 39.44           C  
ATOM   4036  HB2 GLN A 255      31.299 -67.339  -3.955  1.00 39.44           H  
ATOM   4037  HB3 GLN A 255      32.244 -65.886  -3.894  1.00 39.44           H  
ATOM   4038  O   GLN A 255      29.282 -66.821  -2.370  1.00 39.44           O  
ATOM   4039  CG  GLN A 255      31.756 -66.575  -5.893  1.00 39.44           C  
ATOM   4040  HG2 GLN A 255      31.951 -65.613  -6.367  1.00 39.44           H  
ATOM   4041  HG3 GLN A 255      30.900 -67.032  -6.389  1.00 39.44           H  
ATOM   4042  CD  GLN A 255      32.978 -67.477  -6.095  1.00 39.44           C  
ATOM   4043  NE2 GLN A 255      33.098 -68.130  -7.230  1.00 39.44           N  
ATOM   4044 HE21 GLN A 255      33.940 -68.678  -7.334  1.00 39.44           H  
ATOM   4045 HE22 GLN A 255      32.442 -67.997  -7.986  1.00 39.44           H  
ATOM   4046  OE1 GLN A 255      33.858 -67.611  -5.263  1.00 39.44           O  
ATOM   4047  N   ARG A 256      28.143 -67.124  -4.300  1.00 33.97           N  
ATOM   4048  H   ARG A 256      27.958 -66.689  -5.192  1.00 33.97           H  
ATOM   4049  CA  ARG A 256      27.406 -68.421  -4.027  1.00 33.97           C  
ATOM   4050  HA  ARG A 256      26.809 -68.652  -4.909  1.00 33.97           H  
ATOM   4051  C   ARG A 256      26.353 -68.470  -2.861  1.00 33.97           C  
ATOM   4052  CB  ARG A 256      28.481 -69.523  -3.882  1.00 33.97           C  
ATOM   4053  HB2 ARG A 256      28.025 -70.424  -3.471  1.00 33.97           H  
ATOM   4054  HB3 ARG A 256      29.232 -69.220  -3.153  1.00 33.97           H  
ATOM   4055  O   ARG A 256      26.458 -67.662  -1.958  1.00 33.97           O  
ATOM   4056  CG  ARG A 256      29.176 -69.907  -5.198  1.00 33.97           C  
ATOM   4057  HG2 ARG A 256      28.425 -70.205  -5.929  1.00 33.97           H  
ATOM   4058  HG3 ARG A 256      29.728 -69.055  -5.594  1.00 33.97           H  
ATOM   4059  CD  ARG A 256      30.151 -71.068  -4.942  1.00 33.97           C  
ATOM   4060  HD2 ARG A 256      31.079 -70.661  -4.540  1.00 33.97           H  
ATOM   4061  HD3 ARG A 256      29.722 -71.729  -4.189  1.00 33.97           H  
ATOM   4062  NE  ARG A 256      30.426 -71.863  -6.160  1.00 33.97           N  
ATOM   4063  HE  ARG A 256      30.045 -71.519  -7.029  1.00 33.97           H  
ATOM   4064  NH1 ARG A 256      31.731 -73.470  -5.156  1.00 33.97           N  
ATOM   4065 HH11 ARG A 256      32.304 -74.299  -5.215  1.00 33.97           H  
ATOM   4066 HH12 ARG A 256      31.706 -72.959  -4.285  1.00 33.97           H  
ATOM   4067  NH2 ARG A 256      31.249 -73.648  -7.323  1.00 33.97           N  
ATOM   4068 HH21 ARG A 256      30.870 -73.291  -8.188  1.00 33.97           H  
ATOM   4069 HH22 ARG A 256      31.837 -74.468  -7.358  1.00 33.97           H  
ATOM   4070  CZ  ARG A 256      31.135 -72.980  -6.208  1.00 33.97           C  
ATOM   4071  N   LYS A 257      25.332 -69.372  -2.784  1.00 35.62           N  
ATOM   4072  H   LYS A 257      24.816 -69.250  -1.925  1.00 35.62           H  
ATOM   4073  CA  LYS A 257      24.774 -70.472  -3.652  1.00 35.62           C  
ATOM   4074  HA  LYS A 257      24.706 -70.141  -4.688  1.00 35.62           H  
ATOM   4075  C   LYS A 257      23.357 -70.962  -3.187  1.00 35.62           C  
ATOM   4076  CB  LYS A 257      25.661 -71.735  -3.513  1.00 35.62           C  
ATOM   4077  HB2 LYS A 257      25.098 -72.528  -3.021  1.00 35.62           H  
ATOM   4078  HB3 LYS A 257      26.478 -71.557  -2.815  1.00 35.62           H  
ATOM   4079  O   LYS A 257      23.170 -71.001  -1.986  1.00 35.62           O  
ATOM   4080  CG  LYS A 257      26.184 -72.301  -4.842  1.00 35.62           C  
ATOM   4081  HG2 LYS A 257      25.337 -72.565  -5.475  1.00 35.62           H  
ATOM   4082  HG3 LYS A 257      26.789 -71.557  -5.360  1.00 35.62           H  
ATOM   4083  CD  LYS A 257      27.021 -73.557  -4.550  1.00 35.62           C  
ATOM   4084  HD2 LYS A 257      26.413 -74.212  -3.926  1.00 35.62           H  
ATOM   4085  HD3 LYS A 257      27.908 -73.290  -3.977  1.00 35.62           H  
ATOM   4086  CE  LYS A 257      27.434 -74.321  -5.819  1.00 35.62           C  
ATOM   4087  HE2 LYS A 257      26.729 -74.070  -6.612  1.00 35.62           H  
ATOM   4088  HE3 LYS A 257      28.434 -74.013  -6.124  1.00 35.62           H  
ATOM   4089  NZ  LYS A 257      27.369 -75.788  -5.583  1.00 35.62           N  
ATOM   4090  HZ1 LYS A 257      27.635 -76.331  -6.393  1.00 35.62           H  
ATOM   4091  HZ2 LYS A 257      26.404 -76.016  -5.391  1.00 35.62           H  
ATOM   4092  HZ3 LYS A 257      27.898 -76.080  -4.774  1.00 35.62           H  
ATOM   4093  N   GLN A 258      22.513 -71.469  -4.122  1.00 34.66           N  
ATOM   4094  H   GLN A 258      22.692 -71.132  -5.057  1.00 34.66           H  
ATOM   4095  CA  GLN A 258      21.615 -72.686  -4.098  1.00 34.66           C  
ATOM   4096  HA  GLN A 258      20.928 -72.568  -4.936  1.00 34.66           H  
ATOM   4097  C   GLN A 258      20.656 -72.996  -2.898  1.00 34.66           C  
ATOM   4098  CB  GLN A 258      22.517 -73.899  -4.414  1.00 34.66           C  
ATOM   4099  HB2 GLN A 258      23.468 -73.794  -3.892  1.00 34.66           H  
ATOM   4100  HB3 GLN A 258      22.068 -74.822  -4.045  1.00 34.66           H  
ATOM   4101  O   GLN A 258      20.994 -72.690  -1.770  1.00 34.66           O  
ATOM   4102  CG  GLN A 258      22.757 -74.015  -5.931  1.00 34.66           C  
ATOM   4103  HG2 GLN A 258      21.815 -74.287  -6.408  1.00 34.66           H  
ATOM   4104  HG3 GLN A 258      23.060 -73.047  -6.330  1.00 34.66           H  
ATOM   4105  CD  GLN A 258      23.818 -75.035  -6.336  1.00 34.66           C  
ATOM   4106  NE2 GLN A 258      23.855 -75.421  -7.592  1.00 34.66           N  
ATOM   4107 HE21 GLN A 258      23.100 -75.150  -8.206  1.00 34.66           H  
ATOM   4108 HE22 GLN A 258      24.397 -76.244  -7.811  1.00 34.66           H  
ATOM   4109  OE1 GLN A 258      24.689 -75.444  -5.583  1.00 34.66           O  
ATOM   4110  N   ALA A 259      19.488 -73.670  -3.026  1.00 32.47           N  
ATOM   4111  H   ALA A 259      18.996 -73.741  -2.147  1.00 32.47           H  
ATOM   4112  CA  ALA A 259      18.725 -74.276  -4.150  1.00 32.47           C  
ATOM   4113  HA  ALA A 259      18.813 -73.653  -5.040  1.00 32.47           H  
ATOM   4114  C   ALA A 259      17.194 -74.403  -3.819  1.00 32.47           C  
ATOM   4115  CB  ALA A 259      19.295 -75.677  -4.451  1.00 32.47           C  
ATOM   4116  HB1 ALA A 259      19.324 -76.268  -3.536  1.00 32.47           H  
ATOM   4117  HB2 ALA A 259      20.294 -75.610  -4.881  1.00 32.47           H  
ATOM   4118  HB3 ALA A 259      18.670 -76.202  -5.174  1.00 32.47           H  
ATOM   4119  O   ALA A 259      16.768 -73.970  -2.755  1.00 32.47           O  
ATOM   4120  N   ALA A 260      16.397 -74.978  -4.737  1.00 35.72           N  
ATOM   4121  H   ALA A 260      16.857 -75.393  -5.535  1.00 35.72           H  
ATOM   4122  CA  ALA A 260      14.940 -75.275  -4.665  1.00 35.72           C  
ATOM   4123  HA  ALA A 260      14.484 -74.700  -3.859  1.00 35.72           H  
ATOM   4124  C   ALA A 260      14.698 -76.803  -4.369  1.00 35.72           C  
ATOM   4125  CB  ALA A 260      14.409 -74.754  -6.017  1.00 35.72           C  
ATOM   4126  HB1 ALA A 260      13.327 -74.630  -6.009  1.00 35.72           H  
ATOM   4127  HB2 ALA A 260      14.822 -73.766  -6.220  1.00 35.72           H  
ATOM   4128  HB3 ALA A 260      14.700 -75.430  -6.822  1.00 35.72           H  
ATOM   4129  O   ALA A 260      15.720 -77.433  -4.062  1.00 35.72           O  
ATOM   4130  N   PRO A 261      13.499 -77.460  -4.482  1.00 40.47           N  
ATOM   4131  CA  PRO A 261      12.210 -77.027  -5.082  1.00 40.47           C  
ATOM   4132  HA  PRO A 261      12.118 -75.943  -5.139  1.00 40.47           H  
ATOM   4133  C   PRO A 261      10.867 -77.558  -4.454  1.00 40.47           C  
ATOM   4134  CB  PRO A 261      12.377 -77.656  -6.474  1.00 40.47           C  
ATOM   4135  HB2 PRO A 261      13.163 -77.143  -7.028  1.00 40.47           H  
ATOM   4136  HB3 PRO A 261      11.469 -77.656  -7.077  1.00 40.47           H  
ATOM   4137  O   PRO A 261      10.868 -78.207  -3.414  1.00 40.47           O  
ATOM   4138  CG  PRO A 261      12.848 -79.074  -6.119  1.00 40.47           C  
ATOM   4139  HG2 PRO A 261      13.540 -79.452  -6.872  1.00 40.47           H  
ATOM   4140  HG3 PRO A 261      12.003 -79.751  -6.002  1.00 40.47           H  
ATOM   4141  CD  PRO A 261      13.532 -78.901  -4.758  1.00 40.47           C  
ATOM   4142  HD2 PRO A 261      14.542 -79.307  -4.814  1.00 40.47           H  
ATOM   4143  HD3 PRO A 261      12.981 -79.444  -3.991  1.00 40.47           H  
ATOM   4144  N   ASP A 262       9.766 -77.293  -5.185  1.00 29.67           N  
ATOM   4145  H   ASP A 262       9.944 -76.717  -5.995  1.00 29.67           H  
ATOM   4146  CA  ASP A 262       8.491 -78.044  -5.360  1.00 29.67           C  
ATOM   4147  HA  ASP A 262       8.050 -77.501  -6.196  1.00 29.67           H  
ATOM   4148  C   ASP A 262       7.289 -78.002  -4.368  1.00 29.67           C  
ATOM   4149  CB  ASP A 262       8.761 -79.442  -5.961  1.00 29.67           C  
ATOM   4150  HB2 ASP A 262       7.818 -79.978  -6.070  1.00 29.67           H  
ATOM   4151  HB3 ASP A 262       9.391 -80.010  -5.275  1.00 29.67           H  
ATOM   4152  O   ASP A 262       7.430 -77.864  -3.160  1.00 29.67           O  
ATOM   4153  CG  ASP A 262       9.428 -79.366  -7.346  1.00 29.67           C  
ATOM   4154  OD1 ASP A 262       9.224 -78.343  -8.045  1.00 29.67           O  
ATOM   4155  OD2 ASP A 262      10.214 -80.281  -7.678  1.00 29.67           O  
ATOM   4156  N   GLU A 263       6.097 -78.074  -5.004  1.00 30.89           N  
ATOM   4157  H   GLU A 263       6.215 -78.195  -5.999  1.00 30.89           H  
ATOM   4158  CA  GLU A 263       4.679 -78.303  -4.596  1.00 30.89           C  
ATOM   4159  HA  GLU A 263       4.089 -77.582  -5.162  1.00 30.89           H  
ATOM   4160  C   GLU A 263       4.258 -78.084  -3.113  1.00 30.89           C  
ATOM   4161  CB  GLU A 263       4.249 -79.698  -5.107  1.00 30.89           C  
ATOM   4162  HB2 GLU A 263       4.807 -80.468  -4.573  1.00 30.89           H  
ATOM   4163  HB3 GLU A 263       3.187 -79.829  -4.901  1.00 30.89           H  
ATOM   4164  O   GLU A 263       4.798 -78.685  -2.196  1.00 30.89           O  
ATOM   4165  CG  GLU A 263       4.469 -79.864  -6.628  1.00 30.89           C  
ATOM   4166  HG2 GLU A 263       4.042 -78.992  -7.124  1.00 30.89           H  
ATOM   4167  HG3 GLU A 263       5.537 -79.873  -6.844  1.00 30.89           H  
ATOM   4168  CD  GLU A 263       3.837 -81.136  -7.218  1.00 30.89           C  
ATOM   4169  OE1 GLU A 263       3.411 -81.061  -8.395  1.00 30.89           O  
ATOM   4170  OE2 GLU A 263       3.769 -82.161  -6.504  1.00 30.89           O  
ATOM   4171  N   ALA A 264       3.213 -77.315  -2.764  1.00 31.73           N  
ATOM   4172  H   ALA A 264       3.239 -77.056  -1.788  1.00 31.73           H  
ATOM   4173  CA  ALA A 264       1.845 -77.361  -3.296  1.00 31.73           C  
ATOM   4174  HA  ALA A 264       1.864 -77.358  -4.386  1.00 31.73           H  
ATOM   4175  C   ALA A 264       0.953 -76.189  -2.791  1.00 31.73           C  
ATOM   4176  CB  ALA A 264       1.217 -78.674  -2.790  1.00 31.73           C  
ATOM   4177  HB1 ALA A 264       0.214 -78.795  -3.199  1.00 31.73           H  
ATOM   4178  HB2 ALA A 264       1.156 -78.662  -1.702  1.00 31.73           H  
ATOM   4179  HB3 ALA A 264       1.817 -79.532  -3.095  1.00 31.73           H  
ATOM   4180  O   ALA A 264       1.279 -75.514  -1.821  1.00 31.73           O  
ATOM   4181  N   ASP A 265      -0.210 -76.035  -3.434  1.00 29.00           N  
ATOM   4182  H   ASP A 265      -0.330 -76.660  -4.218  1.00 29.00           H  
ATOM   4183  CA  ASP A 265      -1.469 -75.406  -2.982  1.00 29.00           C  
ATOM   4184  HA  ASP A 265      -2.005 -75.304  -3.926  1.00 29.00           H  
ATOM   4185  C   ASP A 265      -1.529 -73.979  -2.360  1.00 29.00           C  
ATOM   4186  CB  ASP A 265      -2.299 -76.415  -2.158  1.00 29.00           C  
ATOM   4187  HB2 ASP A 265      -1.757 -77.356  -2.066  1.00 29.00           H  
ATOM   4188  HB3 ASP A 265      -2.457 -76.032  -1.150  1.00 29.00           H  
ATOM   4189  O   ASP A 265      -1.045 -73.676  -1.275  1.00 29.00           O  
ATOM   4190  CG  ASP A 265      -3.660 -76.695  -2.803  1.00 29.00           C  
ATOM   4191  OD1 ASP A 265      -4.279 -75.715  -3.287  1.00 29.00           O  
ATOM   4192  OD2 ASP A 265      -4.064 -77.874  -2.823  1.00 29.00           O  
ATOM   4193  N   SER A 266      -2.332 -73.138  -3.021  1.00 27.92           N  
ATOM   4194  H   SER A 266      -2.680 -73.525  -3.887  1.00 27.92           H  
ATOM   4195  CA  SER A 266      -3.232 -72.118  -2.450  1.00 27.92           C  
ATOM   4196  HA  SER A 266      -3.540 -71.513  -3.303  1.00 27.92           H  
ATOM   4197  C   SER A 266      -2.755 -71.105  -1.377  1.00 27.92           C  
ATOM   4198  CB  SER A 266      -4.519 -72.813  -1.995  1.00 27.92           C  
ATOM   4199  HB2 SER A 266      -5.165 -72.091  -1.495  1.00 27.92           H  
ATOM   4200  HB3 SER A 266      -4.286 -73.623  -1.304  1.00 27.92           H  
ATOM   4201  O   SER A 266      -2.757 -71.344  -0.170  1.00 27.92           O  
ATOM   4202  OG  SER A 266      -5.194 -73.313  -3.131  1.00 27.92           O  
ATOM   4203  HG  SER A 266      -4.940 -74.234  -3.230  1.00 27.92           H  
ATOM   4204  N   ALA A 267      -2.669 -69.843  -1.832  1.00 29.84           N  
ATOM   4205  H   ALA A 267      -2.659 -69.756  -2.838  1.00 29.84           H  
ATOM   4206  CA  ALA A 267      -2.927 -68.605  -1.067  1.00 29.84           C  
ATOM   4207  HA  ALA A 267      -3.099 -67.869  -1.852  1.00 29.84           H  
ATOM   4208  C   ALA A 267      -1.797 -67.932  -0.244  1.00 29.84           C  
ATOM   4209  CB  ALA A 267      -4.285 -68.687  -0.343  1.00 29.84           C  
ATOM   4210  HB1 ALA A 267      -4.200 -69.323   0.537  1.00 29.84           H  
ATOM   4211  HB2 ALA A 267      -4.599 -67.691  -0.029  1.00 29.84           H  
ATOM   4212  HB3 ALA A 267      -5.041 -69.099  -1.011  1.00 29.84           H  
ATOM   4213  O   ALA A 267      -2.073 -67.301   0.783  1.00 29.84           O  
ATOM   4214  N   THR A 268      -0.570 -67.875  -0.776  1.00 31.31           N  
ATOM   4215  H   THR A 268      -0.338 -68.519  -1.519  1.00 31.31           H  
ATOM   4216  CA  THR A 268       0.436 -66.845  -0.411  1.00 31.31           C  
ATOM   4217  HA  THR A 268      -0.087 -65.983   0.004  1.00 31.31           H  
ATOM   4218  C   THR A 268       1.210 -66.327  -1.628  1.00 31.31           C  
ATOM   4219  CB  THR A 268       1.442 -67.315   0.665  1.00 31.31           C  
ATOM   4220  HB  THR A 268       2.376 -66.766   0.551  1.00 31.31           H  
ATOM   4221  O   THR A 268       2.216 -66.907  -2.012  1.00 31.31           O  
ATOM   4222  CG2 THR A 268       0.936 -67.046   2.081  1.00 31.31           C  
ATOM   4223 HG21 THR A 268       1.717 -67.314   2.792  1.00 31.31           H  
ATOM   4224 HG22 THR A 268       0.054 -67.655   2.277  1.00 31.31           H  
ATOM   4225 HG23 THR A 268       0.690 -65.990   2.191  1.00 31.31           H  
ATOM   4226  OG1 THR A 268       1.707 -68.690   0.585  1.00 31.31           O  
ATOM   4227  HG1 THR A 268       2.237 -68.850  -0.199  1.00 31.31           H  
ATOM   4228  N   GLY A 269       0.765 -65.209  -2.215  1.00 39.34           N  
ATOM   4229  H   GLY A 269      -0.093 -64.795  -1.878  1.00 39.34           H  
ATOM   4230  CA  GLY A 269       1.582 -64.419  -3.150  1.00 39.34           C  
ATOM   4231  HA2 GLY A 269       0.943 -63.804  -3.784  1.00 39.34           H  
ATOM   4232  HA3 GLY A 269       2.152 -65.089  -3.793  1.00 39.34           H  
ATOM   4233  C   GLY A 269       2.557 -63.501  -2.402  1.00 39.34           C  
ATOM   4234  O   GLY A 269       2.183 -62.960  -1.355  1.00 39.34           O  
ATOM   4235  N   ASP A 270       3.774 -63.348  -2.933  1.00 40.91           N  
ATOM   4236  H   ASP A 270       3.985 -63.839  -3.790  1.00 40.91           H  
ATOM   4237  CA  ASP A 270       4.935 -62.760  -2.249  1.00 40.91           C  
ATOM   4238  HA  ASP A 270       5.236 -63.449  -1.460  1.00 40.91           H  
ATOM   4239  C   ASP A 270       4.678 -61.395  -1.600  1.00 40.91           C  
ATOM   4240  CB  ASP A 270       6.119 -62.629  -3.219  1.00 40.91           C  
ATOM   4241  HB2 ASP A 270       6.872 -61.977  -2.774  1.00 40.91           H  
ATOM   4242  HB3 ASP A 270       5.784 -62.167  -4.149  1.00 40.91           H  
ATOM   4243  O   ASP A 270       4.327 -60.410  -2.251  1.00 40.91           O  
ATOM   4244  CG  ASP A 270       6.777 -63.975  -3.496  1.00 40.91           C  
ATOM   4245  OD1 ASP A 270       7.177 -64.612  -2.497  1.00 40.91           O  
ATOM   4246  OD2 ASP A 270       6.864 -64.333  -4.688  1.00 40.91           O  
ATOM   4247  N   ILE A 271       4.940 -61.324  -0.294  1.00 46.41           N  
ATOM   4248  H   ILE A 271       5.271 -62.162   0.161  1.00 46.41           H  
ATOM   4249  CA  ILE A 271       4.930 -60.080   0.477  1.00 46.41           C  
ATOM   4250  HA  ILE A 271       4.509 -59.283  -0.136  1.00 46.41           H  
ATOM   4251  C   ILE A 271       6.384 -59.697   0.758  1.00 46.41           C  
ATOM   4252  CB  ILE A 271       4.031 -60.198   1.727  1.00 46.41           C  
ATOM   4253  HB  ILE A 271       4.424 -60.977   2.381  1.00 46.41           H  
ATOM   4254  O   ILE A 271       6.944 -60.003   1.810  1.00 46.41           O  
ATOM   4255  CG1 ILE A 271       2.583 -60.564   1.320  1.00 46.41           C  
ATOM   4256 HG12 ILE A 271       2.204 -59.820   0.619  1.00 46.41           H  
ATOM   4257 HG13 ILE A 271       2.596 -61.528   0.811  1.00 46.41           H  
ATOM   4258  CG2 ILE A 271       4.038 -58.862   2.483  1.00 46.41           C  
ATOM   4259 HG21 ILE A 271       5.051 -58.613   2.800  1.00 46.41           H  
ATOM   4260 HG22 ILE A 271       3.659 -58.064   1.845  1.00 46.41           H  
ATOM   4261 HG23 ILE A 271       3.431 -58.928   3.386  1.00 46.41           H  
ATOM   4262  CD1 ILE A 271       1.595 -60.694   2.485  1.00 46.41           C  
ATOM   4263 HD11 ILE A 271       2.003 -61.369   3.237  1.00 46.41           H  
ATOM   4264 HD12 ILE A 271       1.395 -59.720   2.932  1.00 46.41           H  
ATOM   4265 HD13 ILE A 271       0.656 -61.101   2.110  1.00 46.41           H  
ATOM   4266  N   ARG A 272       7.010 -59.048  -0.227  1.00 59.75           N  
ATOM   4267  H   ARG A 272       6.487 -58.868  -1.072  1.00 59.75           H  
ATOM   4268  CA  ARG A 272       8.355 -58.482  -0.091  1.00 59.75           C  
ATOM   4269  HA  ARG A 272       9.000 -59.261   0.317  1.00 59.75           H  
ATOM   4270  C   ARG A 272       8.313 -57.293   0.888  1.00 59.75           C  
ATOM   4271  CB  ARG A 272       8.866 -58.087  -1.487  1.00 59.75           C  
ATOM   4272  HB2 ARG A 272       8.203 -57.331  -1.908  1.00 59.75           H  
ATOM   4273  HB3 ARG A 272       8.839 -58.966  -2.131  1.00 59.75           H  
ATOM   4274  O   ARG A 272       7.450 -56.432   0.719  1.00 59.75           O  
ATOM   4275  CG  ARG A 272      10.298 -57.538  -1.461  1.00 59.75           C  
ATOM   4276  HG2 ARG A 272      10.967 -58.277  -1.022  1.00 59.75           H  
ATOM   4277  HG3 ARG A 272      10.319 -56.631  -0.858  1.00 59.75           H  
ATOM   4278  CD  ARG A 272      10.782 -57.189  -2.870  1.00 59.75           C  
ATOM   4279  HD2 ARG A 272      10.046 -56.539  -3.342  1.00 59.75           H  
ATOM   4280  HD3 ARG A 272      10.868 -58.109  -3.448  1.00 59.75           H  
ATOM   4281  NE  ARG A 272      12.081 -56.491  -2.819  1.00 59.75           N  
ATOM   4282  HE  ARG A 272      12.360 -56.146  -1.912  1.00 59.75           H  
ATOM   4283  NH1 ARG A 272      12.530 -56.510  -5.069  1.00 59.75           N  
ATOM   4284 HH11 ARG A 272      13.104 -56.227  -5.850  1.00 59.75           H  
ATOM   4285 HH12 ARG A 272      11.661 -57.002  -5.220  1.00 59.75           H  
ATOM   4286  NH2 ARG A 272      13.946 -55.504  -3.667  1.00 59.75           N  
ATOM   4287 HH21 ARG A 272      14.501 -55.204  -4.456  1.00 59.75           H  
ATOM   4288 HH22 ARG A 272      14.178 -55.169  -2.742  1.00 59.75           H  
ATOM   4289  CZ  ARG A 272      12.845 -56.177  -3.848  1.00 59.75           C  
ATOM   4290  N   PRO A 273       9.221 -57.201   1.878  1.00 52.09           N  
ATOM   4291  CA  PRO A 273       9.319 -56.009   2.715  1.00 52.09           C  
ATOM   4292  HA  PRO A 273       8.348 -55.821   3.174  1.00 52.09           H  
ATOM   4293  C   PRO A 273       9.746 -54.789   1.874  1.00 52.09           C  
ATOM   4294  CB  PRO A 273      10.340 -56.348   3.806  1.00 52.09           C  
ATOM   4295  HB2 PRO A 273      10.905 -55.474   4.128  1.00 52.09           H  
ATOM   4296  HB3 PRO A 273       9.828 -56.804   4.653  1.00 52.09           H  
ATOM   4297  O   PRO A 273      10.533 -54.953   0.932  1.00 52.09           O  
ATOM   4298  CG  PRO A 273      11.236 -57.388   3.133  1.00 52.09           C  
ATOM   4299  HG2 PRO A 273      11.985 -56.885   2.521  1.00 52.09           H  
ATOM   4300  HG3 PRO A 273      11.713 -58.044   3.861  1.00 52.09           H  
ATOM   4301  CD  PRO A 273      10.265 -58.153   2.232  1.00 52.09           C  
ATOM   4302  HD2 PRO A 273       9.823 -58.983   2.783  1.00 52.09           H  
ATOM   4303  HD3 PRO A 273      10.793 -58.522   1.352  1.00 52.09           H  
ATOM   4304  N   PRO A 274       9.258 -53.577   2.196  1.00 57.12           N  
ATOM   4305  CA  PRO A 274       9.697 -52.346   1.540  1.00 57.12           C  
ATOM   4306  HA  PRO A 274       9.485 -52.396   0.472  1.00 57.12           H  
ATOM   4307  C   PRO A 274      11.206 -52.138   1.734  1.00 57.12           C  
ATOM   4308  CB  PRO A 274       8.863 -51.222   2.169  1.00 57.12           C  
ATOM   4309  HB2 PRO A 274       9.411 -50.283   2.240  1.00 57.12           H  
ATOM   4310  HB3 PRO A 274       7.946 -51.078   1.596  1.00 57.12           H  
ATOM   4311  O   PRO A 274      11.798 -52.649   2.690  1.00 57.12           O  
ATOM   4312  CG  PRO A 274       8.518 -51.770   3.552  1.00 57.12           C  
ATOM   4313  HG2 PRO A 274       7.601 -51.331   3.945  1.00 57.12           H  
ATOM   4314  HG3 PRO A 274       9.355 -51.602   4.230  1.00 57.12           H  
ATOM   4315  CD  PRO A 274       8.368 -53.268   3.304  1.00 57.12           C  
ATOM   4316  HD2 PRO A 274       8.634 -53.819   4.206  1.00 57.12           H  
ATOM   4317  HD3 PRO A 274       7.344 -53.494   3.008  1.00 57.12           H  
ATOM   4318  N   ALA A 275      11.844 -51.383   0.835  1.00 66.56           N  
ATOM   4319  H   ALA A 275      11.315 -50.910   0.117  1.00 66.56           H  
ATOM   4320  CA  ALA A 275      13.210 -50.923   1.079  1.00 66.56           C  
ATOM   4321  HA  ALA A 275      13.846 -51.793   1.238  1.00 66.56           H  
ATOM   4322  C   ALA A 275      13.236 -50.048   2.350  1.00 66.56           C  
ATOM   4323  CB  ALA A 275      13.704 -50.159  -0.158  1.00 66.56           C  
ATOM   4324  HB1 ALA A 275      14.745 -49.862  -0.034  1.00 66.56           H  
ATOM   4325  HB2 ALA A 275      13.617 -50.784  -1.047  1.00 66.56           H  
ATOM   4326  HB3 ALA A 275      13.106 -49.260  -0.300  1.00 66.56           H  
ATOM   4327  O   ALA A 275      12.228 -49.412   2.653  1.00 66.56           O  
ATOM   4328  N   PRO A 276      14.360 -49.942   3.085  1.00 54.47           N  
ATOM   4329  CA  PRO A 276      14.454 -49.025   4.229  1.00 54.47           C  
ATOM   4330  HA  PRO A 276      13.697 -49.279   4.972  1.00 54.47           H  
ATOM   4331  C   PRO A 276      14.243 -47.554   3.827  1.00 54.47           C  
ATOM   4332  CB  PRO A 276      15.848 -49.264   4.818  1.00 54.47           C  
ATOM   4333  HB2 PRO A 276      15.790 -50.045   5.576  1.00 54.47           H  
ATOM   4334  HB3 PRO A 276      16.278 -48.357   5.243  1.00 54.47           H  
ATOM   4335  O   PRO A 276      13.884 -46.731   4.660  1.00 54.47           O  
ATOM   4336  CG  PRO A 276      16.660 -49.773   3.625  1.00 54.47           C  
ATOM   4337  HG2 PRO A 276      16.995 -48.929   3.022  1.00 54.47           H  
ATOM   4338  HG3 PRO A 276      17.508 -50.379   3.941  1.00 54.47           H  
ATOM   4339  CD  PRO A 276      15.637 -50.592   2.841  1.00 54.47           C  
ATOM   4340  HD2 PRO A 276      15.900 -50.597   1.783  1.00 54.47           H  
ATOM   4341  HD3 PRO A 276      15.602 -51.611   3.228  1.00 54.47           H  
ATOM   4342  N   GLU A 277      14.424 -47.241   2.542  1.00 52.94           N  
ATOM   4343  H   GLU A 277      14.772 -47.960   1.925  1.00 52.94           H  
ATOM   4344  CA  GLU A 277      14.088 -45.958   1.925  1.00 52.94           C  
ATOM   4345  HA  GLU A 277      14.506 -45.144   2.517  1.00 52.94           H  
ATOM   4346  C   GLU A 277      12.568 -45.724   1.821  1.00 52.94           C  
ATOM   4347  CB  GLU A 277      14.709 -45.930   0.515  1.00 52.94           C  
ATOM   4348  HB2 GLU A 277      14.298 -46.759  -0.060  1.00 52.94           H  
ATOM   4349  HB3 GLU A 277      14.426 -45.000   0.022  1.00 52.94           H  
ATOM   4350  O   GLU A 277      12.138 -44.579   1.829  1.00 52.94           O  
ATOM   4351  CG  GLU A 277      16.244 -46.042   0.522  1.00 52.94           C  
ATOM   4352  HG2 GLU A 277      16.664 -45.129   0.945  1.00 52.94           H  
ATOM   4353  HG3 GLU A 277      16.553 -46.872   1.157  1.00 52.94           H  
ATOM   4354  CD  GLU A 277      16.796 -46.267  -0.891  1.00 52.94           C  
ATOM   4355  OE1 GLU A 277      17.400 -47.345  -1.106  1.00 52.94           O  
ATOM   4356  OE2 GLU A 277      16.609 -45.366  -1.739  1.00 52.94           O  
ATOM   4357  N   ASP A 278      11.752 -46.781   1.745  1.00 57.94           N  
ATOM   4358  H   ASP A 278      12.164 -47.694   1.875  1.00 57.94           H  
ATOM   4359  CA  ASP A 278      10.309 -46.768   1.450  1.00 57.94           C  
ATOM   4360  HA  ASP A 278      10.064 -45.805   1.003  1.00 57.94           H  
ATOM   4361  C   ASP A 278       9.414 -46.894   2.703  1.00 57.94           C  
ATOM   4362  CB  ASP A 278       9.977 -47.840   0.391  1.00 57.94           C  
ATOM   4363  HB2 ASP A 278       8.897 -47.907   0.264  1.00 57.94           H  
ATOM   4364  HB3 ASP A 278      10.336 -48.809   0.738  1.00 57.94           H  
ATOM   4365  O   ASP A 278       8.292 -47.401   2.616  1.00 57.94           O  
ATOM   4366  CG  ASP A 278      10.560 -47.542  -0.987  1.00 57.94           C  
ATOM   4367  OD1 ASP A 278      10.498 -46.358  -1.399  1.00 57.94           O  
ATOM   4368  OD2 ASP A 278      11.018 -48.515  -1.627  1.00 57.94           O  
ATOM   4369  N   VAL A 279       9.906 -46.453   3.870  1.00 47.91           N  
ATOM   4370  H   VAL A 279      10.821 -46.027   3.854  1.00 47.91           H  
ATOM   4371  CA  VAL A 279       9.238 -46.580   5.183  1.00 47.91           C  
ATOM   4372  HA  VAL A 279       8.215 -46.919   5.018  1.00 47.91           H  
ATOM   4373  C   VAL A 279       9.151 -45.226   5.907  1.00 47.91           C  
ATOM   4374  CB  VAL A 279       9.952 -47.639   6.059  1.00 47.91           C  
ATOM   4375  HB  VAL A 279      10.975 -47.314   6.245  1.00 47.91           H  
ATOM   4376  O   VAL A 279      10.026 -44.374   5.771  1.00 47.91           O  
ATOM   4377  CG1 VAL A 279       9.261 -47.864   7.414  1.00 47.91           C  
ATOM   4378 HG11 VAL A 279       9.746 -48.682   7.948  1.00 47.91           H  
ATOM   4379 HG12 VAL A 279       9.350 -46.973   8.035  1.00 47.91           H  
ATOM   4380 HG13 VAL A 279       8.209 -48.108   7.265  1.00 47.91           H  
ATOM   4381  CG2 VAL A 279       9.998 -49.014   5.379  1.00 47.91           C  
ATOM   4382 HG21 VAL A 279       8.985 -49.365   5.180  1.00 47.91           H  
ATOM   4383 HG22 VAL A 279      10.520 -49.731   6.012  1.00 47.91           H  
ATOM   4384 HG23 VAL A 279      10.538 -48.943   4.436  1.00 47.91           H  
ATOM   4385  N   GLY A 280       8.100 -45.022   6.710  1.00 46.06           N  
ATOM   4386  H   GLY A 280       7.373 -45.722   6.716  1.00 46.06           H  
ATOM   4387  CA  GLY A 280       7.906 -43.841   7.575  1.00 46.06           C  
ATOM   4388  HA2 GLY A 280       7.323 -44.129   8.449  1.00 46.06           H  
ATOM   4389  HA3 GLY A 280       8.874 -43.475   7.918  1.00 46.06           H  
ATOM   4390  C   GLY A 280       7.176 -42.695   6.873  1.00 46.06           C  
ATOM   4391  O   GLY A 280       6.183 -42.197   7.391  1.00 46.06           O  
ATOM   4392  N   ARG A 281       7.551 -42.441   5.619  1.00 44.84           N  
ATOM   4393  H   ARG A 281       8.505 -42.705   5.417  1.00 44.84           H  
ATOM   4394  CA  ARG A 281       6.611 -42.739   4.540  1.00 44.84           C  
ATOM   4395  HA  ARG A 281       6.220 -43.715   4.827  1.00 44.84           H  
ATOM   4396  C   ARG A 281       5.299 -41.915   4.481  1.00 44.84           C  
ATOM   4397  CB  ARG A 281       7.349 -43.027   3.213  1.00 44.84           C  
ATOM   4398  HB2 ARG A 281       6.658 -42.790   2.404  1.00 44.84           H  
ATOM   4399  HB3 ARG A 281       7.528 -44.101   3.176  1.00 44.84           H  
ATOM   4400  O   ARG A 281       5.238 -40.711   4.703  1.00 44.84           O  
ATOM   4401  CG  ARG A 281       8.709 -42.366   2.905  1.00 44.84           C  
ATOM   4402  HG2 ARG A 281       8.573 -41.296   2.750  1.00 44.84           H  
ATOM   4403  HG3 ARG A 281       9.405 -42.515   3.731  1.00 44.84           H  
ATOM   4404  CD  ARG A 281       9.298 -43.049   1.651  1.00 44.84           C  
ATOM   4405  HD2 ARG A 281       9.661 -44.029   1.960  1.00 44.84           H  
ATOM   4406  HD3 ARG A 281       8.509 -43.191   0.912  1.00 44.84           H  
ATOM   4407  NE  ARG A 281      10.402 -42.296   1.027  1.00 44.84           N  
ATOM   4408  HE  ARG A 281      10.546 -41.361   1.383  1.00 44.84           H  
ATOM   4409  NH1 ARG A 281      10.832 -43.689  -0.774  1.00 44.84           N  
ATOM   4410 HH11 ARG A 281      10.132 -44.354  -0.480  1.00 44.84           H  
ATOM   4411 HH12 ARG A 281      11.498 -44.096  -1.416  1.00 44.84           H  
ATOM   4412  NH2 ARG A 281      12.193 -41.998  -0.348  1.00 44.84           N  
ATOM   4413 HH21 ARG A 281      12.793 -42.377  -1.066  1.00 44.84           H  
ATOM   4414 HH22 ARG A 281      12.521 -41.282   0.285  1.00 44.84           H  
ATOM   4415  CZ  ARG A 281      11.123 -42.665  -0.022  1.00 44.84           C  
ATOM   4416  N   ARG A 282       4.207 -42.647   4.230  1.00 40.34           N  
ATOM   4417  H   ARG A 282       4.368 -43.638   4.126  1.00 40.34           H  
ATOM   4418  CA  ARG A 282       2.793 -42.217   4.250  1.00 40.34           C  
ATOM   4419  HA  ARG A 282       2.649 -41.423   3.517  1.00 40.34           H  
ATOM   4420  C   ARG A 282       2.326 -41.699   5.619  1.00 40.34           C  
ATOM   4421  CB  ARG A 282       1.965 -43.471   3.913  1.00 40.34           C  
ATOM   4422  HB2 ARG A 282       1.633 -43.919   4.849  1.00 40.34           H  
ATOM   4423  HB3 ARG A 282       2.605 -44.212   3.435  1.00 40.34           H  
ATOM   4424  O   ARG A 282       2.748 -42.202   6.654  1.00 40.34           O  
ATOM   4425  CG  ARG A 282       0.735 -43.280   3.025  1.00 40.34           C  
ATOM   4426  HG2 ARG A 282       1.029 -42.896   2.049  1.00 40.34           H  
ATOM   4427  HG3 ARG A 282       0.033 -42.598   3.505  1.00 40.34           H  
ATOM   4428  CD  ARG A 282       0.107 -44.672   2.878  1.00 40.34           C  
ATOM   4429  HD2 ARG A 282       0.834 -45.321   2.389  1.00 40.34           H  
ATOM   4430  HD3 ARG A 282      -0.087 -45.065   3.876  1.00 40.34           H  
ATOM   4431  NE  ARG A 282      -1.171 -44.643   2.148  1.00 40.34           N  
ATOM   4432  HE  ARG A 282      -1.882 -44.053   2.557  1.00 40.34           H  
ATOM   4433  NH1 ARG A 282      -0.657 -46.194   0.521  1.00 40.34           N  
ATOM   4434 HH11 ARG A 282       0.173 -46.452   1.036  1.00 40.34           H  
ATOM   4435 HH12 ARG A 282      -0.833 -46.617  -0.379  1.00 40.34           H  
ATOM   4436  NH2 ARG A 282      -2.615 -45.144   0.472  1.00 40.34           N  
ATOM   4437 HH21 ARG A 282      -2.798 -45.609  -0.406  1.00 40.34           H  
ATOM   4438 HH22 ARG A 282      -3.252 -44.459   0.853  1.00 40.34           H  
ATOM   4439  CZ  ARG A 282      -1.466 -45.326   1.058  1.00 40.34           C  
ATOM   4440  N   THR A 283       1.324 -40.818   5.658  1.00 38.91           N  
ATOM   4441  H   THR A 283       1.102 -40.267   4.842  1.00 38.91           H  
ATOM   4442  CA  THR A 283       0.564 -40.504   6.894  1.00 38.91           C  
ATOM   4443  HA  THR A 283       0.684 -41.337   7.586  1.00 38.91           H  
ATOM   4444  C   THR A 283      -0.952 -40.428   6.636  1.00 38.91           C  
ATOM   4445  CB  THR A 283       1.161 -39.280   7.607  1.00 38.91           C  
ATOM   4446  HB  THR A 283       0.966 -38.381   7.023  1.00 38.91           H  
ATOM   4447  O   THR A 283      -1.704 -39.695   7.272  1.00 38.91           O  
ATOM   4448  CG2 THR A 283       0.695 -39.063   9.045  1.00 38.91           C  
ATOM   4449 HG21 THR A 283       1.267 -38.242   9.478  1.00 38.91           H  
ATOM   4450 HG22 THR A 283       0.856 -39.969   9.628  1.00 38.91           H  
ATOM   4451 HG23 THR A 283      -0.357 -38.776   9.069  1.00 38.91           H  
ATOM   4452  OG1 THR A 283       2.552 -39.484   7.751  1.00 38.91           O  
ATOM   4453  HG1 THR A 283       2.745 -40.408   7.574  1.00 38.91           H  
ATOM   4454  N   THR A 284      -1.445 -41.283   5.734  1.00 43.66           N  
ATOM   4455  H   THR A 284      -0.784 -41.878   5.255  1.00 43.66           H  
ATOM   4456  CA  THR A 284      -2.881 -41.522   5.508  1.00 43.66           C  
ATOM   4457  HA  THR A 284      -3.452 -40.964   6.250  1.00 43.66           H  
ATOM   4458  C   THR A 284      -3.233 -42.994   5.708  1.00 43.66           C  
ATOM   4459  CB  THR A 284      -3.346 -41.032   4.124  1.00 43.66           C  
ATOM   4460  HB  THR A 284      -4.260 -41.555   3.842  1.00 43.66           H  
ATOM   4461  O   THR A 284      -2.695 -43.864   5.019  1.00 43.66           O  
ATOM   4462  CG2 THR A 284      -3.636 -39.536   4.149  1.00 43.66           C  
ATOM   4463 HG21 THR A 284      -4.422 -39.325   4.874  1.00 43.66           H  
ATOM   4464 HG22 THR A 284      -3.963 -39.197   3.166  1.00 43.66           H  
ATOM   4465 HG23 THR A 284      -2.741 -38.988   4.444  1.00 43.66           H  
ATOM   4466  OG1 THR A 284      -2.373 -41.211   3.115  1.00 43.66           O  
ATOM   4467  HG1 THR A 284      -1.652 -40.637   3.383  1.00 43.66           H  
ATOM   4468  N   THR A 285      -4.159 -43.267   6.636  1.00 48.12           N  
ATOM   4469  H   THR A 285      -4.594 -42.507   7.138  1.00 48.12           H  
ATOM   4470  CA  THR A 285      -4.595 -44.627   6.988  1.00 48.12           C  
ATOM   4471  HA  THR A 285      -3.710 -45.200   7.265  1.00 48.12           H  
ATOM   4472  C   THR A 285      -5.245 -45.334   5.800  1.00 48.12           C  
ATOM   4473  CB  THR A 285      -5.548 -44.637   8.197  1.00 48.12           C  
ATOM   4474  HB  THR A 285      -6.004 -45.623   8.285  1.00 48.12           H  
ATOM   4475  O   THR A 285      -6.059 -44.769   5.064  1.00 48.12           O  
ATOM   4476  CG2 THR A 285      -4.816 -44.330   9.501  1.00 48.12           C  
ATOM   4477 HG21 THR A 285      -4.015 -45.055   9.643  1.00 48.12           H  
ATOM   4478 HG22 THR A 285      -4.381 -43.331   9.466  1.00 48.12           H  
ATOM   4479 HG23 THR A 285      -5.503 -44.402  10.344  1.00 48.12           H  
ATOM   4480  OG1 THR A 285      -6.563 -43.664   8.080  1.00 48.12           O  
ATOM   4481  HG1 THR A 285      -6.966 -43.569   8.946  1.00 48.12           H  
ATOM   4482  N   VAL A 286      -4.875 -46.597   5.591  1.00 53.44           N  
ATOM   4483  H   VAL A 286      -4.195 -47.008   6.214  1.00 53.44           H  
ATOM   4484  CA  VAL A 286      -5.335 -47.374   4.433  1.00 53.44           C  
ATOM   4485  HA  VAL A 286      -5.288 -46.722   3.561  1.00 53.44           H  
ATOM   4486  C   VAL A 286      -6.797 -47.797   4.628  1.00 53.44           C  
ATOM   4487  CB  VAL A 286      -4.404 -48.573   4.155  1.00 53.44           C  
ATOM   4488  HB  VAL A 286      -4.474 -49.285   4.977  1.00 53.44           H  
ATOM   4489  O   VAL A 286      -7.160 -48.402   5.638  1.00 53.44           O  
ATOM   4490  CG1 VAL A 286      -4.784 -49.286   2.850  1.00 53.44           C  
ATOM   4491 HG11 VAL A 286      -5.788 -49.703   2.928  1.00 53.44           H  
ATOM   4492 HG12 VAL A 286      -4.093 -50.109   2.667  1.00 53.44           H  
ATOM   4493 HG13 VAL A 286      -4.742 -48.591   2.011  1.00 53.44           H  
ATOM   4494  CG2 VAL A 286      -2.938 -48.132   4.012  1.00 53.44           C  
ATOM   4495 HG21 VAL A 286      -2.309 -48.995   3.794  1.00 53.44           H  
ATOM   4496 HG22 VAL A 286      -2.579 -47.698   4.945  1.00 53.44           H  
ATOM   4497 HG23 VAL A 286      -2.834 -47.395   3.216  1.00 53.44           H  
ATOM   4498  N   GLY A 287      -7.653 -47.500   3.643  1.00 48.75           N  
ATOM   4499  H   GLY A 287      -7.309 -46.967   2.857  1.00 48.75           H  
ATOM   4500  CA  GLY A 287      -9.050 -47.946   3.638  1.00 48.75           C  
ATOM   4501  HA2 GLY A 287      -9.563 -47.496   4.488  1.00 48.75           H  
ATOM   4502  HA3 GLY A 287      -9.539 -47.618   2.720  1.00 48.75           H  
ATOM   4503  C   GLY A 287      -9.158 -49.474   3.731  1.00 48.75           C  
ATOM   4504  O   GLY A 287      -8.355 -50.190   3.134  1.00 48.75           O  
ATOM   4505  N   ARG A 288     -10.140 -49.982   4.494  1.00 49.91           N  
ATOM   4506  H   ARG A 288     -10.769 -49.324   4.932  1.00 49.91           H  
ATOM   4507  CA  ARG A 288     -10.245 -51.413   4.851  1.00 49.91           C  
ATOM   4508  HA  ARG A 288      -9.380 -51.670   5.461  1.00 49.91           H  
ATOM   4509  C   ARG A 288     -10.193 -52.313   3.612  1.00 49.91           C  
ATOM   4510  CB  ARG A 288     -11.528 -51.698   5.657  1.00 49.91           C  
ATOM   4511  HB2 ARG A 288     -12.383 -51.260   5.142  1.00 49.91           H  
ATOM   4512  HB3 ARG A 288     -11.675 -52.777   5.703  1.00 49.91           H  
ATOM   4513  O   ARG A 288     -11.164 -52.409   2.865  1.00 49.91           O  
ATOM   4514  CG  ARG A 288     -11.451 -51.156   7.092  1.00 49.91           C  
ATOM   4515  HG2 ARG A 288     -10.622 -51.630   7.616  1.00 49.91           H  
ATOM   4516  HG3 ARG A 288     -11.256 -50.084   7.051  1.00 49.91           H  
ATOM   4517  CD  ARG A 288     -12.748 -51.371   7.889  1.00 49.91           C  
ATOM   4518  HD2 ARG A 288     -12.653 -50.810   8.819  1.00 49.91           H  
ATOM   4519  HD3 ARG A 288     -13.582 -50.951   7.326  1.00 49.91           H  
ATOM   4520  NE  ARG A 288     -13.020 -52.795   8.195  1.00 49.91           N  
ATOM   4521  HE  ARG A 288     -12.615 -53.472   7.564  1.00 49.91           H  
ATOM   4522  NH1 ARG A 288     -14.404 -52.456  10.005  1.00 49.91           N  
ATOM   4523 HH11 ARG A 288     -14.302 -51.457   9.893  1.00 49.91           H  
ATOM   4524 HH12 ARG A 288     -15.005 -52.815  10.732  1.00 49.91           H  
ATOM   4525  NH2 ARG A 288     -13.980 -54.532   9.326  1.00 49.91           N  
ATOM   4526 HH21 ARG A 288     -13.616 -55.184   8.646  1.00 49.91           H  
ATOM   4527 HH22 ARG A 288     -14.605 -54.859  10.048  1.00 49.91           H  
ATOM   4528  CZ  ARG A 288     -13.794 -53.251   9.169  1.00 49.91           C  
ATOM   4529  N   THR A 289      -9.080 -53.026   3.458  1.00 55.78           N  
ATOM   4530  H   THR A 289      -8.330 -52.882   4.119  1.00 55.78           H  
ATOM   4531  CA  THR A 289      -8.912 -54.044   2.413  1.00 55.78           C  
ATOM   4532  HA  THR A 289      -9.124 -53.584   1.448  1.00 55.78           H  
ATOM   4533  C   THR A 289      -9.900 -55.199   2.668  1.00 55.78           C  
ATOM   4534  CB  THR A 289      -7.455 -54.536   2.411  1.00 55.78           C  
ATOM   4535  HB  THR A 289      -7.224 -54.963   3.388  1.00 55.78           H  
ATOM   4536  O   THR A 289     -10.116 -55.542   3.839  1.00 55.78           O  
ATOM   4537  CG2 THR A 289      -7.118 -55.561   1.329  1.00 55.78           C  
ATOM   4538 HG21 THR A 289      -7.732 -56.454   1.444  1.00 55.78           H  
ATOM   4539 HG22 THR A 289      -7.270 -55.125   0.342  1.00 55.78           H  
ATOM   4540 HG23 THR A 289      -6.071 -55.846   1.424  1.00 55.78           H  
ATOM   4541  OG1 THR A 289      -6.587 -53.455   2.167  1.00 55.78           O  
ATOM   4542  HG1 THR A 289      -6.856 -52.697   2.691  1.00 55.78           H  
ATOM   4543  N   PRO A 290     -10.517 -55.811   1.634  1.00 51.41           N  
ATOM   4544  CA  PRO A 290     -11.414 -56.955   1.813  1.00 51.41           C  
ATOM   4545  HA  PRO A 290     -12.282 -56.613   2.377  1.00 51.41           H  
ATOM   4546  C   PRO A 290     -10.755 -58.117   2.590  1.00 51.41           C  
ATOM   4547  CB  PRO A 290     -11.877 -57.363   0.407  1.00 51.41           C  
ATOM   4548  HB2 PRO A 290     -11.924 -58.444   0.282  1.00 51.41           H  
ATOM   4549  HB3 PRO A 290     -12.852 -56.918   0.205  1.00 51.41           H  
ATOM   4550  O   PRO A 290      -9.527 -58.255   2.598  1.00 51.41           O  
ATOM   4551  CG  PRO A 290     -10.836 -56.741  -0.522  1.00 51.41           C  
ATOM   4552  HG2 PRO A 290     -11.247 -56.523  -1.508  1.00 51.41           H  
ATOM   4553  HG3 PRO A 290      -9.973 -57.402  -0.601  1.00 51.41           H  
ATOM   4554  CD  PRO A 290     -10.439 -55.468   0.221  1.00 51.41           C  
ATOM   4555  HD2 PRO A 290      -9.439 -55.160  -0.083  1.00 51.41           H  
ATOM   4556  HD3 PRO A 290     -11.154 -54.675   0.003  1.00 51.41           H  
ATOM   4557  N   PRO A 291     -11.550 -58.944   3.297  1.00 49.97           N  
ATOM   4558  CA  PRO A 291     -11.029 -59.938   4.231  1.00 49.97           C  
ATOM   4559  HA  PRO A 291     -10.366 -59.446   4.943  1.00 49.97           H  
ATOM   4560  C   PRO A 291     -10.247 -61.051   3.520  1.00 49.97           C  
ATOM   4561  CB  PRO A 291     -12.254 -60.475   4.981  1.00 49.97           C  
ATOM   4562  HB2 PRO A 291     -12.143 -61.523   5.258  1.00 49.97           H  
ATOM   4563  HB3 PRO A 291     -12.433 -59.866   5.867  1.00 49.97           H  
ATOM   4564  O   PRO A 291     -10.746 -61.690   2.600  1.00 49.97           O  
ATOM   4565  CG  PRO A 291     -13.398 -60.272   3.987  1.00 49.97           C  
ATOM   4566  HG2 PRO A 291     -13.412 -61.090   3.267  1.00 49.97           H  
ATOM   4567  HG3 PRO A 291     -14.362 -60.186   4.488  1.00 49.97           H  
ATOM   4568  CD  PRO A 291     -13.006 -58.974   3.282  1.00 49.97           C  
ATOM   4569  HD2 PRO A 291     -13.397 -58.972   2.265  1.00 49.97           H  
ATOM   4570  HD3 PRO A 291     -13.395 -58.121   3.839  1.00 49.97           H  
ATOM   4571  N   GLY A 292      -9.029 -61.322   3.994  1.00 60.66           N  
ATOM   4572  H   GLY A 292      -8.651 -60.743   4.730  1.00 60.66           H  
ATOM   4573  CA  GLY A 292      -8.177 -62.390   3.475  1.00 60.66           C  
ATOM   4574  HA2 GLY A 292      -7.878 -62.149   2.455  1.00 60.66           H  
ATOM   4575  HA3 GLY A 292      -8.748 -63.318   3.448  1.00 60.66           H  
ATOM   4576  C   GLY A 292      -6.918 -62.608   4.318  1.00 60.66           C  
ATOM   4577  O   GLY A 292      -6.542 -61.763   5.140  1.00 60.66           O  
ATOM   4578  N   ARG A 293      -6.246 -63.750   4.113  1.00 48.06           N  
ATOM   4579  H   ARG A 293      -6.598 -64.389   3.415  1.00 48.06           H  
ATOM   4580  CA  ARG A 293      -4.977 -64.075   4.790  1.00 48.06           C  
ATOM   4581  HA  ARG A 293      -5.174 -64.062   5.862  1.00 48.06           H  
ATOM   4582  C   ARG A 293      -3.936 -62.983   4.505  1.00 48.06           C  
ATOM   4583  CB  ARG A 293      -4.482 -65.487   4.392  1.00 48.06           C  
ATOM   4584  HB2 ARG A 293      -5.223 -65.970   3.755  1.00 48.06           H  
ATOM   4585  HB3 ARG A 293      -3.562 -65.404   3.812  1.00 48.06           H  
ATOM   4586  O   ARG A 293      -3.854 -62.454   3.395  1.00 48.06           O  
ATOM   4587  CG  ARG A 293      -4.227 -66.403   5.606  1.00 48.06           C  
ATOM   4588  HG2 ARG A 293      -3.459 -65.960   6.242  1.00 48.06           H  
ATOM   4589  HG3 ARG A 293      -5.151 -66.497   6.176  1.00 48.06           H  
ATOM   4590  CD  ARG A 293      -3.769 -67.804   5.160  1.00 48.06           C  
ATOM   4591  HD2 ARG A 293      -2.793 -67.718   4.683  1.00 48.06           H  
ATOM   4592  HD3 ARG A 293      -4.476 -68.185   4.423  1.00 48.06           H  
ATOM   4593  NE  ARG A 293      -3.691 -68.762   6.287  1.00 48.06           N  
ATOM   4594  HE  ARG A 293      -3.954 -68.429   7.203  1.00 48.06           H  
ATOM   4595  NH1 ARG A 293      -2.945 -70.581   5.081  1.00 48.06           N  
ATOM   4596 HH11 ARG A 293      -2.900 -70.035   4.233  1.00 48.06           H  
ATOM   4597 HH12 ARG A 293      -2.676 -71.553   5.028  1.00 48.06           H  
ATOM   4598  NH2 ARG A 293      -3.348 -70.802   7.257  1.00 48.06           N  
ATOM   4599 HH21 ARG A 293      -3.639 -70.450   8.159  1.00 48.06           H  
ATOM   4600 HH22 ARG A 293      -3.071 -71.768   7.168  1.00 48.06           H  
ATOM   4601  CZ  ARG A 293      -3.329 -70.036   6.202  1.00 48.06           C  
ATOM   4602  N   ASN A 294      -3.152 -62.636   5.523  1.00 59.09           N  
ATOM   4603  H   ASN A 294      -3.196 -63.214   6.350  1.00 59.09           H  
ATOM   4604  CA  ASN A 294      -2.119 -61.590   5.512  1.00 59.09           C  
ATOM   4605  HA  ASN A 294      -1.694 -61.591   6.516  1.00 59.09           H  
ATOM   4606  C   ASN A 294      -2.624 -60.141   5.316  1.00 59.09           C  
ATOM   4607  CB  ASN A 294      -0.953 -61.977   4.573  1.00 59.09           C  
ATOM   4608  HB2 ASN A 294      -1.281 -61.919   3.535  1.00 59.09           H  
ATOM   4609  HB3 ASN A 294      -0.140 -61.264   4.708  1.00 59.09           H  
ATOM   4610  O   ASN A 294      -1.806 -59.257   5.060  1.00 59.09           O  
ATOM   4611  CG  ASN A 294      -0.383 -63.365   4.821  1.00 59.09           C  
ATOM   4612  ND2 ASN A 294       0.492 -63.834   3.965  1.00 59.09           N  
ATOM   4613 HD21 ASN A 294       0.878 -64.744   4.173  1.00 59.09           H  
ATOM   4614 HD22 ASN A 294       0.855 -63.271   3.210  1.00 59.09           H  
ATOM   4615  OD1 ASN A 294      -0.727 -64.047   5.771  1.00 59.09           O  
ATOM   4616  N   ARG A 295      -3.929 -59.859   5.495  1.00 63.28           N  
ATOM   4617  H   ARG A 295      -4.571 -60.629   5.622  1.00 63.28           H  
ATOM   4618  CA  ARG A 295      -4.502 -58.494   5.433  1.00 63.28           C  
ATOM   4619  HA  ARG A 295      -4.453 -58.144   4.402  1.00 63.28           H  
ATOM   4620  C   ARG A 295      -3.682 -57.464   6.234  1.00 63.28           C  
ATOM   4621  CB  ARG A 295      -5.995 -58.533   5.835  1.00 63.28           C  
ATOM   4622  HB2 ARG A 295      -6.549 -59.082   5.074  1.00 63.28           H  
ATOM   4623  HB3 ARG A 295      -6.107 -59.048   6.789  1.00 63.28           H  
ATOM   4624  O   ARG A 295      -3.187 -56.517   5.638  1.00 63.28           O  
ATOM   4625  CG  ARG A 295      -6.591 -57.125   5.960  1.00 63.28           C  
ATOM   4626  HG2 ARG A 295      -6.371 -56.555   5.057  1.00 63.28           H  
ATOM   4627  HG3 ARG A 295      -6.105 -56.637   6.805  1.00 63.28           H  
ATOM   4628  CD  ARG A 295      -8.103 -57.081   6.214  1.00 63.28           C  
ATOM   4629  HD2 ARG A 295      -8.632 -57.375   5.308  1.00 63.28           H  
ATOM   4630  HD3 ARG A 295      -8.351 -57.770   7.022  1.00 63.28           H  
ATOM   4631  NE  ARG A 295      -8.456 -55.699   6.573  1.00 63.28           N  
ATOM   4632  HE  ARG A 295      -7.957 -54.986   6.061  1.00 63.28           H  
ATOM   4633  NH1 ARG A 295      -9.615 -55.979   8.541  1.00 63.28           N  
ATOM   4634 HH11 ARG A 295      -9.752 -56.949   8.294  1.00 63.28           H  
ATOM   4635 HH12 ARG A 295      -9.850 -55.611   9.452  1.00 63.28           H  
ATOM   4636  NH2 ARG A 295      -8.716 -53.997   8.005  1.00 63.28           N  
ATOM   4637 HH21 ARG A 295      -8.808 -53.649   8.948  1.00 63.28           H  
ATOM   4638 HH22 ARG A 295      -8.008 -53.572   7.423  1.00 63.28           H  
ATOM   4639  CZ  ARG A 295      -8.943 -55.238   7.702  1.00 63.28           C  
ATOM   4640  N   ARG A 296      -3.444 -57.707   7.531  1.00 51.66           N  
ATOM   4641  H   ARG A 296      -3.895 -58.514   7.937  1.00 51.66           H  
ATOM   4642  CA  ARG A 296      -2.692 -56.793   8.422  1.00 51.66           C  
ATOM   4643  HA  ARG A 296      -3.205 -55.831   8.430  1.00 51.66           H  
ATOM   4644  C   ARG A 296      -1.264 -56.500   7.938  1.00 51.66           C  
ATOM   4645  CB  ARG A 296      -2.692 -57.367   9.855  1.00 51.66           C  
ATOM   4646  HB2 ARG A 296      -3.721 -57.596  10.133  1.00 51.66           H  
ATOM   4647  HB3 ARG A 296      -2.120 -58.294   9.866  1.00 51.66           H  
ATOM   4648  O   ARG A 296      -0.783 -55.392   8.119  1.00 51.66           O  
ATOM   4649  CG  ARG A 296      -2.114 -56.407  10.914  1.00 51.66           C  
ATOM   4650  HG2 ARG A 296      -1.074 -56.179  10.680  1.00 51.66           H  
ATOM   4651  HG3 ARG A 296      -2.687 -55.480  10.905  1.00 51.66           H  
ATOM   4652  CD  ARG A 296      -2.178 -57.034  12.316  1.00 51.66           C  
ATOM   4653  HD2 ARG A 296      -3.212 -57.302  12.534  1.00 51.66           H  
ATOM   4654  HD3 ARG A 296      -1.570 -57.939  12.320  1.00 51.66           H  
ATOM   4655  NE  ARG A 296      -1.689 -56.108  13.358  1.00 51.66           N  
ATOM   4656  HE  ARG A 296      -1.439 -55.178  13.052  1.00 51.66           H  
ATOM   4657  NH1 ARG A 296      -1.826 -57.529  15.166  1.00 51.66           N  
ATOM   4658 HH11 ARG A 296      -2.138 -58.275  14.560  1.00 51.66           H  
ATOM   4659 HH12 ARG A 296      -1.696 -57.693  16.154  1.00 51.66           H  
ATOM   4660  NH2 ARG A 296      -1.127 -55.435  15.462  1.00 51.66           N  
ATOM   4661 HH21 ARG A 296      -0.891 -54.518  15.111  1.00 51.66           H  
ATOM   4662 HH22 ARG A 296      -1.008 -55.624  16.447  1.00 51.66           H  
ATOM   4663  CZ  ARG A 296      -1.551 -56.362  14.651  1.00 51.66           C  
ATOM   4664  N   LEU A 297      -0.589 -57.476   7.322  1.00 60.78           N  
ATOM   4665  H   LEU A 297      -1.067 -58.343   7.122  1.00 60.78           H  
ATOM   4666  CA  LEU A 297       0.783 -57.304   6.832  1.00 60.78           C  
ATOM   4667  HA  LEU A 297       1.334 -56.721   7.570  1.00 60.78           H  
ATOM   4668  C   LEU A 297       0.824 -56.502   5.521  1.00 60.78           C  
ATOM   4669  CB  LEU A 297       1.451 -58.686   6.704  1.00 60.78           C  
ATOM   4670  HB2 LEU A 297       1.323 -59.229   7.641  1.00 60.78           H  
ATOM   4671  HB3 LEU A 297       0.945 -59.243   5.916  1.00 60.78           H  
ATOM   4672  O   LEU A 297       1.702 -55.663   5.351  1.00 60.78           O  
ATOM   4673  CG  LEU A 297       2.958 -58.632   6.378  1.00 60.78           C  
ATOM   4674  HG  LEU A 297       3.109 -58.070   5.456  1.00 60.78           H  
ATOM   4675  CD1 LEU A 297       3.782 -57.982   7.491  1.00 60.78           C  
ATOM   4676 HD11 LEU A 297       3.530 -56.925   7.577  1.00 60.78           H  
ATOM   4677 HD12 LEU A 297       4.842 -58.046   7.244  1.00 60.78           H  
ATOM   4678 HD13 LEU A 297       3.606 -58.484   8.442  1.00 60.78           H  
ATOM   4679  CD2 LEU A 297       3.480 -60.054   6.169  1.00 60.78           C  
ATOM   4680 HD21 LEU A 297       2.925 -60.545   5.369  1.00 60.78           H  
ATOM   4681 HD22 LEU A 297       3.386 -60.632   7.088  1.00 60.78           H  
ATOM   4682 HD23 LEU A 297       4.531 -60.016   5.881  1.00 60.78           H  
ATOM   4683  N   ARG A 298      -0.154 -56.704   4.623  1.00 61.56           N  
ATOM   4684  H   ARG A 298      -0.862 -57.394   4.829  1.00 61.56           H  
ATOM   4685  CA  ARG A 298      -0.302 -55.859   3.425  1.00 61.56           C  
ATOM   4686  HA  ARG A 298       0.669 -55.760   2.940  1.00 61.56           H  
ATOM   4687  C   ARG A 298      -0.716 -54.436   3.781  1.00 61.56           C  
ATOM   4688  CB  ARG A 298      -1.295 -56.452   2.416  1.00 61.56           C  
ATOM   4689  HB2 ARG A 298      -1.413 -55.738   1.601  1.00 61.56           H  
ATOM   4690  HB3 ARG A 298      -2.266 -56.593   2.891  1.00 61.56           H  
ATOM   4691  O   ARG A 298      -0.187 -53.511   3.180  1.00 61.56           O  
ATOM   4692  CG  ARG A 298      -0.810 -57.783   1.831  1.00 61.56           C  
ATOM   4693  HG2 ARG A 298      -0.886 -58.555   2.596  1.00 61.56           H  
ATOM   4694  HG3 ARG A 298       0.231 -57.694   1.521  1.00 61.56           H  
ATOM   4695  CD  ARG A 298      -1.658 -58.168   0.612  1.00 61.56           C  
ATOM   4696  HD2 ARG A 298      -1.399 -57.508  -0.216  1.00 61.56           H  
ATOM   4697  HD3 ARG A 298      -2.714 -58.013   0.835  1.00 61.56           H  
ATOM   4698  NE  ARG A 298      -1.417 -59.569   0.215  1.00 61.56           N  
ATOM   4699  HE  ARG A 298      -0.687 -59.723  -0.466  1.00 61.56           H  
ATOM   4700  NH1 ARG A 298      -3.001 -60.535   1.562  1.00 61.56           N  
ATOM   4701 HH11 ARG A 298      -3.401 -61.353   2.000  1.00 61.56           H  
ATOM   4702 HH12 ARG A 298      -3.318 -59.612   1.822  1.00 61.56           H  
ATOM   4703  NH2 ARG A 298      -1.656 -61.831   0.342  1.00 61.56           N  
ATOM   4704 HH21 ARG A 298      -0.886 -61.945  -0.301  1.00 61.56           H  
ATOM   4705 HH22 ARG A 298      -2.162 -62.637   0.681  1.00 61.56           H  
ATOM   4706  CZ  ARG A 298      -2.028 -60.636   0.700  1.00 61.56           C  
ATOM   4707  N   GLU A 299      -1.609 -54.263   4.756  1.00 58.41           N  
ATOM   4708  H   GLU A 299      -2.048 -55.077   5.162  1.00 58.41           H  
ATOM   4709  CA  GLU A 299      -1.998 -52.943   5.270  1.00 58.41           C  
ATOM   4710  HA  GLU A 299      -2.373 -52.343   4.442  1.00 58.41           H  
ATOM   4711  C   GLU A 299      -0.759 -52.192   5.790  1.00 58.41           C  
ATOM   4712  CB  GLU A 299      -3.144 -53.079   6.302  1.00 58.41           C  
ATOM   4713  HB2 GLU A 299      -3.253 -52.141   6.847  1.00 58.41           H  
ATOM   4714  HB3 GLU A 299      -2.901 -53.871   7.010  1.00 58.41           H  
ATOM   4715  O   GLU A 299      -0.464 -51.128   5.259  1.00 58.41           O  
ATOM   4716  CG  GLU A 299      -4.482 -53.391   5.590  1.00 58.41           C  
ATOM   4717  HG2 GLU A 299      -4.337 -54.229   4.909  1.00 58.41           H  
ATOM   4718  HG3 GLU A 299      -4.747 -52.529   4.978  1.00 58.41           H  
ATOM   4719  CD  GLU A 299      -5.676 -53.737   6.504  1.00 58.41           C  
ATOM   4720  OE1 GLU A 299      -6.842 -53.525   6.072  1.00 58.41           O  
ATOM   4721  OE2 GLU A 299      -5.509 -54.350   7.583  1.00 58.41           O  
ATOM   4722  N   LEU A 300       0.054 -52.798   6.669  1.00 54.31           N  
ATOM   4723  H   LEU A 300      -0.241 -53.679   7.065  1.00 54.31           H  
ATOM   4724  CA  LEU A 300       1.302 -52.198   7.180  1.00 54.31           C  
ATOM   4725  HA  LEU A 300       1.056 -51.262   7.682  1.00 54.31           H  
ATOM   4726  C   LEU A 300       2.333 -51.842   6.091  1.00 54.31           C  
ATOM   4727  CB  LEU A 300       1.946 -53.168   8.190  1.00 54.31           C  
ATOM   4728  HB2 LEU A 300       2.977 -52.863   8.363  1.00 54.31           H  
ATOM   4729  HB3 LEU A 300       1.970 -54.162   7.743  1.00 54.31           H  
ATOM   4730  O   LEU A 300       2.990 -50.811   6.180  1.00 54.31           O  
ATOM   4731  CG  LEU A 300       1.232 -53.233   9.552  1.00 54.31           C  
ATOM   4732  HG  LEU A 300       0.157 -53.343   9.407  1.00 54.31           H  
ATOM   4733  CD1 LEU A 300       1.739 -54.445  10.340  1.00 54.31           C  
ATOM   4734 HD11 LEU A 300       1.529 -55.356   9.780  1.00 54.31           H  
ATOM   4735 HD12 LEU A 300       2.814 -54.356  10.496  1.00 54.31           H  
ATOM   4736 HD13 LEU A 300       1.236 -54.491  11.306  1.00 54.31           H  
ATOM   4737  CD2 LEU A 300       1.485 -51.984  10.395  1.00 54.31           C  
ATOM   4738 HD21 LEU A 300       1.069 -51.108   9.896  1.00 54.31           H  
ATOM   4739 HD22 LEU A 300       0.996 -52.074  11.365  1.00 54.31           H  
ATOM   4740 HD23 LEU A 300       2.554 -51.828  10.538  1.00 54.31           H  
ATOM   4741  N   ILE A 301       2.494 -52.672   5.055  1.00 61.97           N  
ATOM   4742  H   ILE A 301       1.975 -53.538   5.048  1.00 61.97           H  
ATOM   4743  CA  ILE A 301       3.453 -52.398   3.965  1.00 61.97           C  
ATOM   4744  HA  ILE A 301       4.359 -51.974   4.397  1.00 61.97           H  
ATOM   4745  C   ILE A 301       2.919 -51.327   3.002  1.00 61.97           C  
ATOM   4746  CB  ILE A 301       3.847 -53.723   3.273  1.00 61.97           C  
ATOM   4747  HB  ILE A 301       2.938 -54.284   3.058  1.00 61.97           H  
ATOM   4748  O   ILE A 301       3.683 -50.506   2.506  1.00 61.97           O  
ATOM   4749  CG1 ILE A 301       4.719 -54.535   4.261  1.00 61.97           C  
ATOM   4750 HG12 ILE A 301       5.684 -54.045   4.390  1.00 61.97           H  
ATOM   4751 HG13 ILE A 301       4.238 -54.564   5.239  1.00 61.97           H  
ATOM   4752  CG2 ILE A 301       4.585 -53.489   1.941  1.00 61.97           C  
ATOM   4753 HG21 ILE A 301       5.428 -52.814   2.090  1.00 61.97           H  
ATOM   4754 HG22 ILE A 301       4.945 -54.427   1.518  1.00 61.97           H  
ATOM   4755 HG23 ILE A 301       3.913 -53.037   1.212  1.00 61.97           H  
ATOM   4756  CD1 ILE A 301       4.941 -55.987   3.840  1.00 61.97           C  
ATOM   4757 HD11 ILE A 301       3.970 -56.456   3.687  1.00 61.97           H  
ATOM   4758 HD12 ILE A 301       5.472 -56.515   4.633  1.00 61.97           H  
ATOM   4759 HD13 ILE A 301       5.534 -56.042   2.927  1.00 61.97           H  
ATOM   4760  N   THR A 302       1.603 -51.275   2.791  1.00 57.75           N  
ATOM   4761  H   THR A 302       1.021 -51.951   3.266  1.00 57.75           H  
ATOM   4762  CA  THR A 302       0.942 -50.217   2.005  1.00 57.75           C  
ATOM   4763  HA  THR A 302       1.491 -50.070   1.075  1.00 57.75           H  
ATOM   4764  C   THR A 302       0.935 -48.880   2.756  1.00 57.75           C  
ATOM   4765  CB  THR A 302      -0.497 -50.638   1.663  1.00 57.75           C  
ATOM   4766  HB  THR A 302      -1.080 -50.704   2.582  1.00 57.75           H  
ATOM   4767  O   THR A 302       0.982 -47.817   2.139  1.00 57.75           O  
ATOM   4768  CG2 THR A 302      -1.206 -49.690   0.700  1.00 57.75           C  
ATOM   4769 HG21 THR A 302      -1.410 -48.745   1.203  1.00 57.75           H  
ATOM   4770 HG22 THR A 302      -0.581 -49.519  -0.177  1.00 57.75           H  
ATOM   4771 HG23 THR A 302      -2.154 -50.128   0.389  1.00 57.75           H  
ATOM   4772  OG1 THR A 302      -0.506 -51.904   1.045  1.00 57.75           O  
ATOM   4773  HG1 THR A 302      -0.286 -52.534   1.735  1.00 57.75           H  
ATOM   4774  N   GLU A 303       0.893 -48.933   4.088  1.00 53.94           N  
ATOM   4775  H   GLU A 303       0.749 -49.834   4.520  1.00 53.94           H  
ATOM   4776  CA  GLU A 303       1.013 -47.801   5.010  1.00 53.94           C  
ATOM   4777  HA  GLU A 303       0.411 -46.972   4.636  1.00 53.94           H  
ATOM   4778  C   GLU A 303       2.461 -47.295   5.132  1.00 53.94           C  
ATOM   4779  CB  GLU A 303       0.411 -48.252   6.351  1.00 53.94           C  
ATOM   4780  HB2 GLU A 303       1.030 -49.041   6.778  1.00 53.94           H  
ATOM   4781  HB3 GLU A 303      -0.572 -48.671   6.137  1.00 53.94           H  
ATOM   4782  O   GLU A 303       2.674 -46.120   5.406  1.00 53.94           O  
ATOM   4783  CG  GLU A 303       0.207 -47.154   7.401  1.00 53.94           C  
ATOM   4784  HG2 GLU A 303       1.162 -46.911   7.866  1.00 53.94           H  
ATOM   4785  HG3 GLU A 303      -0.176 -46.262   6.904  1.00 53.94           H  
ATOM   4786  CD  GLU A 303      -0.802 -47.628   8.464  1.00 53.94           C  
ATOM   4787  OE1 GLU A 303      -1.827 -46.927   8.646  1.00 53.94           O  
ATOM   4788  OE2 GLU A 303      -0.594 -48.727   9.035  1.00 53.94           O  
ATOM   4789  N   ALA A 304       3.462 -48.135   4.848  1.00 52.88           N  
ATOM   4790  H   ALA A 304       3.245 -49.109   4.695  1.00 52.88           H  
ATOM   4791  CA  ALA A 304       4.865 -47.734   4.885  1.00 52.88           C  
ATOM   4792  HA  ALA A 304       5.039 -47.207   5.823  1.00 52.88           H  
ATOM   4793  C   ALA A 304       5.265 -46.773   3.750  1.00 52.88           C  
ATOM   4794  CB  ALA A 304       5.734 -48.996   4.882  1.00 52.88           C  
ATOM   4795  HB1 ALA A 304       5.613 -49.534   3.942  1.00 52.88           H  
ATOM   4796  HB2 ALA A 304       6.782 -48.712   4.986  1.00 52.88           H  
ATOM   4797  HB3 ALA A 304       5.456 -49.643   5.714  1.00 52.88           H  
ATOM   4798  O   ALA A 304       6.068 -45.879   3.995  1.00 52.88           O  
ATOM   4799  N   SER A 305       4.734 -46.936   2.531  1.00 60.69           N  
ATOM   4800  H   SER A 305       4.071 -47.687   2.405  1.00 60.69           H  
ATOM   4801  CA  SER A 305       5.253 -46.268   1.322  1.00 60.69           C  
ATOM   4802  HA  SER A 305       6.320 -46.103   1.474  1.00 60.69           H  
ATOM   4803  C   SER A 305       4.637 -44.898   1.009  1.00 60.69           C  
ATOM   4804  CB  SER A 305       5.120 -47.185   0.105  1.00 60.69           C  
ATOM   4805  HB2 SER A 305       5.565 -46.700  -0.763  1.00 60.69           H  
ATOM   4806  HB3 SER A 305       4.067 -47.380  -0.097  1.00 60.69           H  
ATOM   4807  O   SER A 305       3.444 -44.670   1.199  1.00 60.69           O  
ATOM   4808  OG  SER A 305       5.789 -48.408   0.347  1.00 60.69           O  
ATOM   4809  HG  SER A 305       6.530 -48.237   0.934  1.00 60.69           H  
ATOM   4810  N   ASP A 306       5.466 -43.998   0.473  1.00 63.50           N  
ATOM   4811  H   ASP A 306       6.416 -44.286   0.289  1.00 63.50           H  
ATOM   4812  CA  ASP A 306       5.139 -42.587   0.206  1.00 63.50           C  
ATOM   4813  HA  ASP A 306       4.874 -42.121   1.155  1.00 63.50           H  
ATOM   4814  C   ASP A 306       3.973 -42.406  -0.781  1.00 63.50           C  
ATOM   4815  CB  ASP A 306       6.371 -41.880  -0.406  1.00 63.50           C  
ATOM   4816  HB2 ASP A 306       7.090 -42.625  -0.746  1.00 63.50           H  
ATOM   4817  HB3 ASP A 306       6.061 -41.341  -1.301  1.00 63.50           H  
ATOM   4818  O   ASP A 306       3.942 -43.091  -1.807  1.00 63.50           O  
ATOM   4819  CG  ASP A 306       7.078 -40.872   0.500  1.00 63.50           C  
ATOM   4820  OD1 ASP A 306       6.436 -40.338   1.418  1.00 63.50           O  
ATOM   4821  OD2 ASP A 306       8.271 -40.610   0.221  1.00 63.50           O  
ATOM   4822  N   PRO A 307       3.086 -41.412  -0.577  1.00 71.69           N  
ATOM   4823  CA  PRO A 307       2.234 -40.912  -1.644  1.00 71.69           C  
ATOM   4824  HA  PRO A 307       1.748 -41.740  -2.160  1.00 71.69           H  
ATOM   4825  C   PRO A 307       3.098 -40.086  -2.620  1.00 71.69           C  
ATOM   4826  CB  PRO A 307       1.171 -40.075  -0.931  1.00 71.69           C  
ATOM   4827  HB2 PRO A 307       0.359 -40.728  -0.612  1.00 71.69           H  
ATOM   4828  HB3 PRO A 307       0.789 -39.279  -1.571  1.00 71.69           H  
ATOM   4829  O   PRO A 307       3.619 -39.032  -2.236  1.00 71.69           O  
ATOM   4830  CG  PRO A 307       1.894 -39.524   0.302  1.00 71.69           C  
ATOM   4831  HG2 PRO A 307       2.401 -38.591   0.054  1.00 71.69           H  
ATOM   4832  HG3 PRO A 307       1.209 -39.368   1.135  1.00 71.69           H  
ATOM   4833  CD  PRO A 307       2.932 -40.600   0.625  1.00 71.69           C  
ATOM   4834  HD2 PRO A 307       2.565 -41.234   1.433  1.00 71.69           H  
ATOM   4835  HD3 PRO A 307       3.871 -40.130   0.916  1.00 71.69           H  
ATOM   4836  N   PRO A 308       3.281 -40.513  -3.884  1.00 84.00           N  
ATOM   4837  CA  PRO A 308       4.071 -39.742  -4.833  1.00 84.00           C  
ATOM   4838  HA  PRO A 308       5.034 -39.488  -4.390  1.00 84.00           H  
ATOM   4839  C   PRO A 308       3.340 -38.447  -5.201  1.00 84.00           C  
ATOM   4840  CB  PRO A 308       4.306 -40.666  -6.027  1.00 84.00           C  
ATOM   4841  HB2 PRO A 308       4.362 -40.117  -6.967  1.00 84.00           H  
ATOM   4842  HB3 PRO A 308       5.221 -41.235  -5.863  1.00 84.00           H  
ATOM   4843  O   PRO A 308       2.109 -38.415  -5.322  1.00 84.00           O  
ATOM   4844  CG  PRO A 308       3.108 -41.612  -5.992  1.00 84.00           C  
ATOM   4845  HG2 PRO A 308       3.370 -42.587  -6.402  1.00 84.00           H  
ATOM   4846  HG3 PRO A 308       2.276 -41.172  -6.543  1.00 84.00           H  
ATOM   4847  CD  PRO A 308       2.746 -41.714  -4.512  1.00 84.00           C  
ATOM   4848  HD2 PRO A 308       1.664 -41.777  -4.395  1.00 84.00           H  
ATOM   4849  HD3 PRO A 308       3.222 -42.597  -4.086  1.00 84.00           H  
ATOM   4850  N   VAL A 309       4.100 -37.372  -5.409  1.00 90.38           N  
ATOM   4851  H   VAL A 309       5.101 -37.452  -5.299  1.00 90.38           H  
ATOM   4852  CA  VAL A 309       3.561 -36.045  -5.719  1.00 90.38           C  
ATOM   4853  HA  VAL A 309       2.515 -36.173  -5.999  1.00 90.38           H  
ATOM   4854  C   VAL A 309       4.234 -35.384  -6.919  1.00 90.38           C  
ATOM   4855  CB  VAL A 309       3.574 -35.099  -4.500  1.00 90.38           C  
ATOM   4856  HB  VAL A 309       3.083 -34.174  -4.803  1.00 90.38           H  
ATOM   4857  O   VAL A 309       5.351 -35.707  -7.326  1.00 90.38           O  
ATOM   4858  CG1 VAL A 309       2.772 -35.661  -3.320  1.00 90.38           C  
ATOM   4859 HG11 VAL A 309       2.428 -34.843  -2.688  1.00 90.38           H  
ATOM   4860 HG12 VAL A 309       1.901 -36.210  -3.679  1.00 90.38           H  
ATOM   4861 HG13 VAL A 309       3.379 -36.354  -2.737  1.00 90.38           H  
ATOM   4862  CG2 VAL A 309       4.982 -34.729  -4.024  1.00 90.38           C  
ATOM   4863 HG21 VAL A 309       5.617 -34.448  -4.863  1.00 90.38           H  
ATOM   4864 HG22 VAL A 309       5.430 -35.573  -3.499  1.00 90.38           H  
ATOM   4865 HG23 VAL A 309       4.932 -33.882  -3.341  1.00 90.38           H  
ATOM   4866  N   ILE A 310       3.536 -34.396  -7.475  1.00 92.88           N  
ATOM   4867  H   ILE A 310       2.614 -34.219  -7.102  1.00 92.88           H  
ATOM   4868  CA  ILE A 310       4.079 -33.444  -8.442  1.00 92.88           C  
ATOM   4869  HA  ILE A 310       5.143 -33.637  -8.579  1.00 92.88           H  
ATOM   4870  C   ILE A 310       3.933 -32.036  -7.870  1.00 92.88           C  
ATOM   4871  CB  ILE A 310       3.390 -33.599  -9.814  1.00 92.88           C  
ATOM   4872  HB  ILE A 310       2.310 -33.570  -9.668  1.00 92.88           H  
ATOM   4873  O   ILE A 310       2.840 -31.634  -7.468  1.00 92.88           O  
ATOM   4874  CG1 ILE A 310       3.779 -34.956 -10.443  1.00 92.88           C  
ATOM   4875 HG12 ILE A 310       3.609 -35.757  -9.724  1.00 92.88           H  
ATOM   4876 HG13 ILE A 310       4.842 -34.948 -10.680  1.00 92.88           H  
ATOM   4877  CG2 ILE A 310       3.775 -32.441 -10.752  1.00 92.88           C  
ATOM   4878 HG21 ILE A 310       3.305 -32.561 -11.728  1.00 92.88           H  
ATOM   4879 HG22 ILE A 310       3.431 -31.489 -10.347  1.00 92.88           H  
ATOM   4880 HG23 ILE A 310       4.859 -32.410 -10.869  1.00 92.88           H  
ATOM   4881  CD1 ILE A 310       2.989 -35.303 -11.707  1.00 92.88           C  
ATOM   4882 HD11 ILE A 310       3.227 -34.606 -12.511  1.00 92.88           H  
ATOM   4883 HD12 ILE A 310       3.251 -36.311 -12.028  1.00 92.88           H  
ATOM   4884 HD13 ILE A 310       1.918 -35.259 -11.509  1.00 92.88           H  
ATOM   4885  N   CYS A 311       5.019 -31.265  -7.895  1.00 93.25           N  
ATOM   4886  H   CYS A 311       5.870 -31.671  -8.256  1.00 93.25           H  
ATOM   4887  CA  CYS A 311       5.001 -29.826  -7.663  1.00 93.25           C  
ATOM   4888  HA  CYS A 311       4.078 -29.560  -7.147  1.00 93.25           H  
ATOM   4889  C   CYS A 311       5.026 -29.087  -9.009  1.00 93.25           C  
ATOM   4890  CB  CYS A 311       6.159 -29.453  -6.732  1.00 93.25           C  
ATOM   4891  HB2 CYS A 311       6.106 -30.066  -5.832  1.00 93.25           H  
ATOM   4892  HB3 CYS A 311       7.108 -29.649  -7.231  1.00 93.25           H  
ATOM   4893  O   CYS A 311       5.976 -29.205  -9.784  1.00 93.25           O  
ATOM   4894  SG  CYS A 311       6.056 -27.696  -6.279  1.00 93.25           S  
ATOM   4895  HG  CYS A 311       7.049 -27.731  -5.387  1.00 93.25           H  
ATOM   4896  N   LEU A 312       3.970 -28.326  -9.289  1.00 93.88           N  
ATOM   4897  H   LEU A 312       3.234 -28.288  -8.598  1.00 93.88           H  
ATOM   4898  CA  LEU A 312       3.856 -27.435 -10.442  1.00 93.88           C  
ATOM   4899  HA  LEU A 312       4.552 -27.749 -11.220  1.00 93.88           H  
ATOM   4900  C   LEU A 312       4.220 -26.010 -10.020  1.00 93.88           C  
ATOM   4901  CB  LEU A 312       2.423 -27.482 -11.004  1.00 93.88           C  
ATOM   4902  HB2 LEU A 312       2.366 -26.781 -11.837  1.00 93.88           H  
ATOM   4903  HB3 LEU A 312       1.739 -27.133 -10.230  1.00 93.88           H  
ATOM   4904  O   LEU A 312       3.606 -25.471  -9.100  1.00 93.88           O  
ATOM   4905  CG  LEU A 312       1.938 -28.860 -11.486  1.00 93.88           C  
ATOM   4906  HG  LEU A 312       1.899 -29.554 -10.647  1.00 93.88           H  
ATOM   4907  CD1 LEU A 312       0.531 -28.712 -12.062  1.00 93.88           C  
ATOM   4908 HD11 LEU A 312       0.175 -29.682 -12.408  1.00 93.88           H  
ATOM   4909 HD12 LEU A 312       0.552 -28.018 -12.902  1.00 93.88           H  
ATOM   4910 HD13 LEU A 312      -0.143 -28.338 -11.292  1.00 93.88           H  
ATOM   4911  CD2 LEU A 312       2.828 -29.445 -12.582  1.00 93.88           C  
ATOM   4912 HD21 LEU A 312       2.415 -30.392 -12.928  1.00 93.88           H  
ATOM   4913 HD22 LEU A 312       3.826 -29.634 -12.186  1.00 93.88           H  
ATOM   4914 HD23 LEU A 312       2.898 -28.750 -13.419  1.00 93.88           H  
ATOM   4915  N   LYS A 313       5.174 -25.381 -10.709  1.00 93.06           N  
ATOM   4916  H   LYS A 313       5.613 -25.897 -11.458  1.00 93.06           H  
ATOM   4917  CA  LYS A 313       5.626 -24.000 -10.469  1.00 93.06           C  
ATOM   4918  HA  LYS A 313       5.102 -23.592  -9.605  1.00 93.06           H  
ATOM   4919  C   LYS A 313       5.299 -23.121 -11.678  1.00 93.06           C  
ATOM   4920  CB  LYS A 313       7.127 -24.033 -10.145  1.00 93.06           C  
ATOM   4921  HB2 LYS A 313       7.616 -24.557 -10.966  1.00 93.06           H  
ATOM   4922  HB3 LYS A 313       7.284 -24.610  -9.234  1.00 93.06           H  
ATOM   4923  O   LYS A 313       5.604 -23.491 -12.809  1.00 93.06           O  
ATOM   4924  CG  LYS A 313       7.786 -22.650  -9.984  1.00 93.06           C  
ATOM   4925  HG2 LYS A 313       7.413 -22.168  -9.081  1.00 93.06           H  
ATOM   4926  HG3 LYS A 313       7.537 -22.033 -10.847  1.00 93.06           H  
ATOM   4927  CD  LYS A 313       9.316 -22.780  -9.918  1.00 93.06           C  
ATOM   4928  HD2 LYS A 313       9.619 -23.151  -8.939  1.00 93.06           H  
ATOM   4929  HD3 LYS A 313       9.628 -23.504 -10.670  1.00 93.06           H  
ATOM   4930  CE  LYS A 313      10.003 -21.437 -10.218  1.00 93.06           C  
ATOM   4931  HE2 LYS A 313      10.016 -20.821  -9.318  1.00 93.06           H  
ATOM   4932  HE3 LYS A 313       9.413 -20.909 -10.967  1.00 93.06           H  
ATOM   4933  NZ  LYS A 313      11.375 -21.639 -10.751  1.00 93.06           N  
ATOM   4934  HZ1 LYS A 313      11.329 -22.237 -11.564  1.00 93.06           H  
ATOM   4935  HZ2 LYS A 313      11.786 -20.762 -11.036  1.00 93.06           H  
ATOM   4936  HZ3 LYS A 313      11.980 -22.086 -10.077  1.00 93.06           H  
ATOM   4937  N   GLY A 314       4.714 -21.947 -11.446  1.00 92.50           N  
ATOM   4938  H   GLY A 314       4.508 -21.690 -10.491  1.00 92.50           H
[truncated: 99,963 more chars]
