# Supplementary material for: The full transcription map of cottontail rabbit papillomavirus in tumor tissues
Source: PLoS Pathog. 2024 Oct 25;20(10):e1012649. doi: 10.1371/journal.ppat.1012649 (PMC11540226; doi:10.1371/journal.ppat.1012649)
Supplement: S1 Data — (ZIP) [file ppat.1012649.s019.zip › S1_Data/CRPV_E7.pdb]

MODEL     1                                                                     
ATOM      1  N   MET A   1     -24.812  35.719   6.160  1.00 64.69           N  
ATOM      2  CA  MET A   1     -25.469  35.406   4.895  1.00 64.69           C  
ATOM      3  C   MET A   1     -25.766  33.938   4.770  1.00 64.69           C  
ATOM      4  CB  MET A   1     -24.625  35.875   3.715  1.00 64.69           C  
ATOM      5  O   MET A   1     -24.859  33.125   4.523  1.00 64.69           O  
ATOM      6  CG  MET A   1     -25.266  36.969   2.881  1.00 64.69           C  
ATOM      7  SD  MET A   1     -24.266  37.438   1.420  1.00 64.69           S  
ATOM      8  CE  MET A   1     -23.688  39.094   1.930  1.00 64.69           C  
ATOM      9  N   ILE A   2     -26.469  33.375   5.727  1.00 50.81           N  
ATOM     10  CA  ILE A   2     -26.688  31.938   5.875  1.00 50.81           C  
ATOM     11  C   ILE A   2     -27.688  31.453   4.816  1.00 50.81           C  
ATOM     12  CB  ILE A   2     -27.219  31.594   7.289  1.00 50.81           C  
ATOM     13  O   ILE A   2     -28.828  31.906   4.785  1.00 50.81           O  
ATOM     14  CG1 ILE A   2     -26.188  32.031   8.352  1.00 50.81           C  
ATOM     15  CG2 ILE A   2     -27.516  30.094   7.398  1.00 50.81           C  
ATOM     16  CD1 ILE A   2     -26.734  31.984   9.773  1.00 50.81           C  
ATOM     17  N   GLY A   3     -27.266  31.344   3.590  1.00 62.34           N  
ATOM     18  CA  GLY A   3     -27.844  30.766   2.383  1.00 62.34           C  
ATOM     19  C   GLY A   3     -28.453  29.406   2.605  1.00 62.34           C  
ATOM     20  O   GLY A   3     -28.000  28.641   3.467  1.00 62.34           O  
ATOM     21  N   ARG A   4     -29.750  29.391   2.715  1.00 64.75           N  
ATOM     22  CA  ARG A   4     -30.797  28.391   2.572  1.00 64.75           C  
ATOM     23  C   ARG A   4     -30.266  27.125   1.915  1.00 64.75           C  
ATOM     24  CB  ARG A   4     -31.969  28.938   1.755  1.00 64.75           C  
ATOM     25  O   ARG A   4     -29.531  27.188   0.924  1.00 64.75           O  
ATOM     26  CG  ARG A   4     -33.250  29.094   2.551  1.00 64.75           C  
ATOM     27  CD  ARG A   4     -34.375  29.750   1.721  1.00 64.75           C  
ATOM     28  NE  ARG A   4     -35.562  30.000   2.518  1.00 64.75           N  
ATOM     29  NH1 ARG A   4     -37.031  29.875   0.738  1.00 64.75           N  
ATOM     30  NH2 ARG A   4     -37.812  30.297   2.848  1.00 64.75           N  
ATOM     31  CZ  ARG A   4     -36.781  30.062   2.033  1.00 64.75           C  
ATOM     32  N   THR A   5     -29.922  26.047   2.666  1.00 59.81           N  
ATOM     33  CA  THR A   5     -29.531  24.641   2.502  1.00 59.81           C  
ATOM     34  C   THR A   5     -30.375  23.969   1.436  1.00 59.81           C  
ATOM     35  CB  THR A   5     -29.641  23.875   3.828  1.00 59.81           C  
ATOM     36  O   THR A   5     -31.609  23.906   1.557  1.00 59.81           O  
ATOM     37  CG2 THR A   5     -28.406  24.094   4.695  1.00 59.81           C  
ATOM     38  OG1 THR A   5     -30.797  24.328   4.543  1.00 59.81           O  
ATOM     39  N   PRO A   6     -29.969  23.969   0.148  1.00 58.84           N  
ATOM     40  CA  PRO A   6     -30.750  23.266  -0.884  1.00 58.84           C  
ATOM     41  C   PRO A   6     -30.844  21.766  -0.634  1.00 58.84           C  
ATOM     42  CB  PRO A   6     -29.953  23.562  -2.166  1.00 58.84           C  
ATOM     43  O   PRO A   6     -29.922  21.156  -0.100  1.00 58.84           O  
ATOM     44  CG  PRO A   6     -28.562  23.844  -1.704  1.00 58.84           C  
ATOM     45  CD  PRO A   6     -28.625  24.219  -0.249  1.00 58.84           C  
ATOM     46  N   LYS A   7     -32.031  21.297  -0.264  1.00 59.62           N  
ATOM     47  CA  LYS A   7     -32.625  19.969  -0.094  1.00 59.62           C  
ATOM     48  C   LYS A   7     -32.469  19.125  -1.354  1.00 59.62           C  
ATOM     49  CB  LYS A   7     -34.094  20.094   0.265  1.00 59.62           C  
ATOM     50  O   LYS A   7     -32.781  19.578  -2.457  1.00 59.62           O  
ATOM     51  CG  LYS A   7     -34.344  20.641   1.662  1.00 59.62           C  
ATOM     52  CD  LYS A   7     -35.844  20.562   2.033  1.00 59.62           C  
ATOM     53  CE  LYS A   7     -36.094  21.219   3.383  1.00 59.62           C  
ATOM     54  NZ  LYS A   7     -37.562  21.172   3.740  1.00 59.62           N  
ATOM     55  N   LEU A   8     -31.312  18.344  -1.459  1.00 60.41           N  
ATOM     56  CA  LEU A   8     -30.797  17.344  -2.391  1.00 60.41           C  
ATOM     57  C   LEU A   8     -31.859  16.312  -2.701  1.00 60.41           C  
ATOM     58  CB  LEU A   8     -29.547  16.672  -1.816  1.00 60.41           C  
ATOM     59  O   LEU A   8     -31.547  15.188  -3.119  1.00 60.41           O  
ATOM     60  CG  LEU A   8     -28.250  16.844  -2.604  1.00 60.41           C  
ATOM     61  CD1 LEU A   8     -27.172  17.453  -1.708  1.00 60.41           C  
ATOM     62  CD2 LEU A   8     -27.797  15.523  -3.195  1.00 60.41           C  
ATOM     63  N   SER A   9     -33.156  16.547  -2.482  1.00 50.97           N  
ATOM     64  CA  SER A   9     -34.000  15.398  -2.809  1.00 50.97           C  
ATOM     65  C   SER A   9     -34.719  15.609  -4.137  1.00 50.97           C  
ATOM     66  CB  SER A   9     -35.031  15.164  -1.698  1.00 50.97           C  
ATOM     67  O   SER A   9     -35.500  16.562  -4.289  1.00 50.97           O  
ATOM     68  OG  SER A   9     -35.750  16.359  -1.393  1.00 50.97           O  
ATOM     69  N   GLU A  10     -34.000  15.836  -5.168  1.00 55.41           N  
ATOM     70  CA  GLU A  10     -34.719  15.500  -6.391  1.00 55.41           C  
ATOM     71  C   GLU A  10     -33.812  15.555  -7.605  1.00 55.41           C  
ATOM     72  CB  GLU A  10     -35.938  16.438  -6.598  1.00 55.41           C  
ATOM     73  O   GLU A  10     -34.031  16.328  -8.531  1.00 55.41           O  
ATOM     74  CG  GLU A  10     -37.125  16.109  -5.711  1.00 55.41           C  
ATOM     75  CD  GLU A  10     -38.375  16.859  -6.105  1.00 55.41           C  
ATOM     76  OE1 GLU A  10     -39.438  16.641  -5.477  1.00 55.41           O  
ATOM     77  OE2 GLU A  10     -38.312  17.672  -7.055  1.00 55.41           O  
ATOM     78  N   LEU A  11     -32.625  15.102  -7.480  1.00 58.47           N  
ATOM     79  CA  LEU A  11     -31.953  14.977  -8.773  1.00 58.47           C  
ATOM     80  C   LEU A  11     -32.094  13.570  -9.328  1.00 58.47           C  
ATOM     81  CB  LEU A  11     -30.469  15.344  -8.641  1.00 58.47           C  
ATOM     82  O   LEU A  11     -31.734  12.594  -8.656  1.00 58.47           O  
ATOM     83  CG  LEU A  11     -30.156  16.828  -8.430  1.00 58.47           C  
ATOM     84  CD1 LEU A  11     -28.797  16.984  -7.746  1.00 58.47           C  
ATOM     85  CD2 LEU A  11     -30.172  17.578  -9.758  1.00 58.47           C  
ATOM     86  N   VAL A  12     -33.188  13.125  -9.719  1.00 57.31           N  
ATOM     87  CA  VAL A  12     -33.406  11.922 -10.523  1.00 57.31           C  
ATOM     88  C   VAL A  12     -32.469  11.953 -11.734  1.00 57.31           C  
ATOM     89  CB  VAL A  12     -34.875  11.781 -10.992  1.00 57.31           C  
ATOM     90  O   VAL A  12     -32.500  12.883 -12.547  1.00 57.31           O  
ATOM     91  CG1 VAL A  12     -35.000  10.617 -11.969  1.00 57.31           C  
ATOM     92  CG2 VAL A  12     -35.781  11.586  -9.789  1.00 57.31           C  
ATOM     93  N   LEU A  13     -31.203  11.664 -11.562  1.00 59.69           N  
ATOM     94  CA  LEU A  13     -30.219  11.523 -12.633  1.00 59.69           C  
ATOM     95  C   LEU A  13     -30.672  10.492 -13.656  1.00 59.69           C  
ATOM     96  CB  LEU A  13     -28.844  11.133 -12.055  1.00 59.69           C  
ATOM     97  O   LEU A  13     -30.781   9.305 -13.336  1.00 59.69           O  
ATOM     98  CG  LEU A  13     -27.734  12.180 -12.172  1.00 59.69           C  
ATOM     99  CD1 LEU A  13     -27.766  13.117 -10.969  1.00 59.69           C  
ATOM    100  CD2 LEU A  13     -26.375  11.500 -12.297  1.00 59.69           C  
ATOM    101  N   GLY A  14     -31.703  10.789 -14.375  1.00 56.66           N  
ATOM    102  CA  GLY A  14     -32.188  10.008 -15.508  1.00 56.66           C  
ATOM    103  C   GLY A  14     -31.297  10.156 -16.734  1.00 56.66           C  
ATOM    104  O   GLY A  14     -31.797  10.422 -17.844  1.00 56.66           O  
ATOM    105  N   GLU A  15     -29.984   9.914 -16.672  1.00 61.69           N  
ATOM    106  CA  GLU A  15     -29.328   9.812 -17.984  1.00 61.69           C  
ATOM    107  C   GLU A  15     -28.266   8.719 -17.984  1.00 61.69           C  
ATOM    108  CB  GLU A  15     -28.719  11.148 -18.391  1.00 61.69           C  
ATOM    109  O   GLU A  15     -27.469   8.625 -17.062  1.00 61.69           O  
ATOM    110  CG  GLU A  15     -29.203  11.672 -19.734  1.00 61.69           C  
ATOM    111  CD  GLU A  15     -28.812  13.117 -20.000  1.00 61.69           C  
ATOM    112  OE1 GLU A  15     -29.219  13.680 -21.031  1.00 61.69           O  
ATOM    113  OE2 GLU A  15     -28.078  13.688 -19.156  1.00 61.69           O  
ATOM    114  N   THR A  16     -28.609   7.555 -18.266  1.00 61.66           N  
ATOM    115  CA  THR A  16     -27.812   6.375 -18.578  1.00 61.66           C  
ATOM    116  C   THR A  16     -26.656   6.727 -19.516  1.00 61.66           C  
ATOM    117  CB  THR A  16     -28.672   5.258 -19.203  1.00 61.66           C  
ATOM    118  O   THR A  16     -26.859   7.461 -20.500  1.00 61.66           O  
ATOM    119  CG2 THR A  16     -29.766   4.812 -18.234  1.00 61.66           C  
ATOM    120  OG1 THR A  16     -29.266   5.742 -20.406  1.00 61.66           O  
ATOM    121  N   ALA A  17     -25.516   7.160 -19.016  1.00 64.00           N  
ATOM    122  CA  ALA A  17     -24.281   7.457 -19.719  1.00 64.00           C  
ATOM    123  C   ALA A  17     -23.984   6.410 -20.797  1.00 64.00           C  
ATOM    124  CB  ALA A  17     -23.109   7.535 -18.734  1.00 64.00           C  
ATOM    125  O   ALA A  17     -24.062   5.207 -20.531  1.00 64.00           O  
ATOM    126  N   GLU A  18     -24.469   6.520 -21.953  1.00 68.56           N  
ATOM    127  CA  GLU A  18     -24.109   5.727 -23.125  1.00 68.56           C  
ATOM    128  C   GLU A  18     -22.609   5.750 -23.375  1.00 68.56           C  
ATOM    129  CB  GLU A  18     -24.859   6.238 -24.359  1.00 68.56           C  
ATOM    130  O   GLU A  18     -21.969   6.785 -23.203  1.00 68.56           O  
ATOM    131  CG  GLU A  18     -26.359   5.926 -24.359  1.00 68.56           C  
ATOM    132  CD  GLU A  18     -27.078   6.430 -25.594  1.00 68.56           C  
ATOM    133  OE1 GLU A  18     -28.281   6.125 -25.750  1.00 68.56           O  
ATOM    134  OE2 GLU A  18     -26.438   7.133 -26.406  1.00 68.56           O  
ATOM    135  N   ALA A  19     -21.953   4.629 -23.109  1.00 67.88           N  
ATOM    136  CA  ALA A  19     -20.547   4.266 -23.281  1.00 67.88           C  
ATOM    137  C   ALA A  19     -20.016   4.770 -24.609  1.00 67.88           C  
ATOM    138  CB  ALA A  19     -20.375   2.752 -23.172  1.00 67.88           C  
ATOM    139  O   ALA A  19     -20.531   4.418 -25.672  1.00 67.88           O  
ATOM    140  N   LEU A  20     -19.734   5.965 -24.719  1.00 70.75           N  
ATOM    141  CA  LEU A  20     -19.031   6.508 -25.891  1.00 70.75           C  
ATOM    142  C   LEU A  20     -17.594   6.027 -25.938  1.00 70.75           C  
ATOM    143  CB  LEU A  20     -19.078   8.039 -25.875  1.00 70.75           C  
ATOM    144  O   LEU A  20     -16.938   5.922 -24.891  1.00 70.75           O  
ATOM    145  CG  LEU A  20     -19.656   8.711 -27.109  1.00 70.75           C  
ATOM    146  CD1 LEU A  20     -21.125   9.055 -26.906  1.00 70.75           C  
ATOM    147  CD2 LEU A  20     -18.859   9.969 -27.469  1.00 70.75           C  
ATOM    148  N   SER A  21     -17.172   5.332 -26.906  1.00 71.56           N  
ATOM    149  CA  SER A  21     -15.836   4.867 -27.266  1.00 71.56           C  
ATOM    150  C   SER A  21     -14.859   6.035 -27.375  1.00 71.56           C  
ATOM    151  CB  SER A  21     -15.867   4.094 -28.578  1.00 71.56           C  
ATOM    152  O   SER A  21     -15.141   7.027 -28.047  1.00 71.56           O  
ATOM    153  OG  SER A  21     -14.555   3.830 -29.047  1.00 71.56           O  
ATOM    154  N   LEU A  22     -13.969   6.223 -26.406  1.00 65.69           N  
ATOM    155  CA  LEU A  22     -12.930   7.250 -26.391  1.00 65.69           C  
ATOM    156  C   LEU A  22     -11.742   6.836 -27.266  1.00 65.69           C  
ATOM    157  CB  LEU A  22     -12.469   7.520 -24.969  1.00 65.69           C  
ATOM    158  O   LEU A  22     -10.625   7.293 -27.031  1.00 65.69           O  
ATOM    159  CG  LEU A  22     -13.508   8.125 -24.016  1.00 65.69           C  
ATOM    160  CD1 LEU A  22     -12.961   8.164 -22.594  1.00 65.69           C  
ATOM    161  CD2 LEU A  22     -13.906   9.516 -24.484  1.00 65.69           C  
ATOM    162  N   HIS A  23     -12.008   5.977 -28.188  1.00 73.75           N  
ATOM    163  CA  HIS A  23     -10.883   5.598 -29.031  1.00 73.75           C  
ATOM    164  C   HIS A  23     -10.492   6.730 -29.969  1.00 73.75           C  
ATOM    165  CB  HIS A  23     -11.203   4.336 -29.828  1.00 73.75           C  
ATOM    166  O   HIS A  23     -11.352   7.316 -30.641  1.00 73.75           O  
ATOM    167  CG  HIS A  23     -10.805   3.068 -29.141  1.00 73.75           C  
ATOM    168  CD2 HIS A  23     -11.555   2.072 -28.609  1.00 73.75           C  
ATOM    169  ND1 HIS A  23      -9.492   2.719 -28.938  1.00 73.75           N  
ATOM    170  CE1 HIS A  23      -9.445   1.556 -28.312  1.00 73.75           C  
ATOM    171  NE2 HIS A  23     -10.680   1.143 -28.094  1.00 73.75           N  
ATOM    172  N   CYS A  24      -9.508   7.492 -29.750  1.00 70.38           N  
ATOM    173  CA  CYS A  24      -8.875   8.555 -30.531  1.00 70.38           C  
ATOM    174  C   CYS A  24      -8.078   7.984 -31.688  1.00 70.38           C  
ATOM    175  CB  CYS A  24      -7.961   9.398 -29.641  1.00 70.38           C  
ATOM    176  O   CYS A  24      -7.246   7.098 -31.500  1.00 70.38           O  
ATOM    177  SG  CYS A  24      -8.836  10.281 -28.328  1.00 70.38           S  
ATOM    178  N   ASP A  25      -8.688   7.973 -32.938  1.00 70.38           N  
ATOM    179  CA  ASP A  25      -7.984   7.504 -34.125  1.00 70.38           C  
ATOM    180  C   ASP A  25      -7.207   8.641 -34.781  1.00 70.38           C  
ATOM    181  CB  ASP A  25      -8.969   6.891 -35.125  1.00 70.38           C  
ATOM    182  O   ASP A  25      -7.449   8.969 -35.969  1.00 70.38           O  
ATOM    183  CG  ASP A  25      -9.578   5.590 -34.625  1.00 70.38           C  
ATOM    184  OD1 ASP A  25      -8.828   4.641 -34.312  1.00 70.38           O  
ATOM    185  OD2 ASP A  25     -10.828   5.516 -34.562  1.00 70.38           O  
ATOM    186  N   GLU A  26      -6.613   9.555 -33.938  1.00 72.00           N  
ATOM    187  CA  GLU A  26      -5.824  10.562 -34.656  1.00 72.00           C  
ATOM    188  C   GLU A  26      -4.504   9.984 -35.125  1.00 72.00           C  
ATOM    189  CB  GLU A  26      -5.566  11.766 -33.719  1.00 72.00           C  
ATOM    190  O   GLU A  26      -3.818   9.266 -34.406  1.00 72.00           O  
ATOM    191  CG  GLU A  26      -5.457  11.406 -32.250  1.00 72.00           C  
ATOM    192  CD  GLU A  26      -5.629  12.602 -31.328  1.00 72.00           C  
ATOM    193  OE1 GLU A  26      -6.109  12.422 -30.188  1.00 72.00           O  
ATOM    194  OE2 GLU A  26      -5.285  13.727 -31.750  1.00 72.00           O  
ATOM    195  N   ALA A  27      -4.254   9.727 -36.438  1.00 67.69           N  
ATOM    196  CA  ALA A  27      -3.084   9.359 -37.219  1.00 67.69           C  
ATOM    197  C   ALA A  27      -2.062  10.492 -37.250  1.00 67.69           C  
ATOM    198  CB  ALA A  27      -3.498   8.992 -38.656  1.00 67.69           C  
ATOM    199  O   ALA A  27      -2.398  11.633 -37.594  1.00 67.69           O  
ATOM    200  N   LEU A  28      -1.238  10.734 -36.219  1.00 61.56           N  
ATOM    201  CA  LEU A  28      -0.236  11.789 -36.125  1.00 61.56           C  
ATOM    202  C   LEU A  28       0.556  11.906 -37.406  1.00 61.56           C  
ATOM    203  CB  LEU A  28       0.715  11.516 -34.938  1.00 61.56           C  
ATOM    204  O   LEU A  28       1.306  11.000 -37.781  1.00 61.56           O  
ATOM    205  CG  LEU A  28       0.438  12.281 -33.656  1.00 61.56           C  
ATOM    206  CD1 LEU A  28       1.160  11.625 -32.469  1.00 61.56           C  
ATOM    207  CD2 LEU A  28       0.859  13.742 -33.812  1.00 61.56           C  
ATOM    208  N   GLU A  29      -0.034  12.289 -38.500  1.00 59.00           N  
ATOM    209  CA  GLU A  29       0.603  12.688 -39.750  1.00 59.00           C  
ATOM    210  C   GLU A  29       1.393  13.984 -39.594  1.00 59.00           C  
ATOM    211  CB  GLU A  29      -0.442  12.852 -40.875  1.00 59.00           C  
ATOM    212  O   GLU A  29       0.913  14.930 -38.969  1.00 59.00           O  
ATOM    213  CG  GLU A  29      -1.143  11.555 -41.250  1.00 59.00           C  
ATOM    214  CD  GLU A  29      -2.219  11.742 -42.312  1.00 59.00           C  
ATOM    215  OE1 GLU A  29      -2.836  10.742 -42.719  1.00 59.00           O  
ATOM    216  OE2 GLU A  29      -2.443  12.898 -42.719  1.00 59.00           O  
ATOM    217  N   ASN A  30       2.682  13.883 -39.250  1.00 51.97           N  
ATOM    218  CA  ASN A  30       3.850  14.648 -39.656  1.00 51.97           C  
ATOM    219  C   ASN A  30       4.062  15.883 -38.781  1.00 51.97           C  
ATOM    220  CB  ASN A  30       3.715  15.055 -41.125  1.00 51.97           C  
ATOM    221  O   ASN A  30       3.381  16.891 -38.969  1.00 51.97           O  
ATOM    222  CG  ASN A  30       3.961  13.891 -42.094  1.00 51.97           C  
ATOM    223  ND2 ASN A  30       3.355  13.953 -43.250  1.00 51.97           N  
ATOM    224  OD1 ASN A  30       4.688  12.953 -41.750  1.00 51.97           O  
ATOM    225  N   LEU A  31       4.277  15.727 -37.469  1.00 54.38           N  
ATOM    226  CA  LEU A  31       4.805  16.812 -36.656  1.00 54.38           C  
ATOM    227  C   LEU A  31       6.254  17.109 -37.031  1.00 54.38           C  
ATOM    228  CB  LEU A  31       4.699  16.469 -35.188  1.00 54.38           C  
ATOM    229  O   LEU A  31       7.094  16.203 -37.031  1.00 54.38           O  
ATOM    230  CG  LEU A  31       3.287  16.312 -34.625  1.00 54.38           C  
ATOM    231  CD1 LEU A  31       3.336  15.719 -33.219  1.00 54.38           C  
ATOM    232  CD2 LEU A  31       2.576  17.672 -34.594  1.00 54.38           C  
ATOM    233  N   SER A  32       6.547  17.672 -38.250  1.00 53.41           N  
ATOM    234  CA  SER A  32       7.551  18.688 -38.562  1.00 53.41           C  
ATOM    235  C   SER A  32       8.336  19.094 -37.312  1.00 53.41           C  
ATOM    236  CB  SER A  32       6.898  19.922 -39.188  1.00 53.41           C  
ATOM    237  O   SER A  32       7.754  19.312 -36.250  1.00 53.41           O  
ATOM    238  OG  SER A  32       5.836  20.391 -38.375  1.00 53.41           O  
ATOM    239  N   ASP A  33       9.438  18.328 -37.000  1.00 52.06           N  
ATOM    240  CA  ASP A  33      10.742  18.453 -36.375  1.00 52.06           C  
ATOM    241  C   ASP A  33      11.047  19.922 -36.031  1.00 52.06           C  
ATOM    242  CB  ASP A  33      11.844  17.906 -37.281  1.00 52.06           C  
ATOM    243  O   ASP A  33      11.242  20.750 -36.906  1.00 52.06           O  
ATOM    244  CG  ASP A  33      11.875  16.391 -37.312  1.00 52.06           C  
ATOM    245  OD1 ASP A  33      11.531  15.750 -36.281  1.00 52.06           O  
ATOM    246  OD2 ASP A  33      12.242  15.820 -38.375  1.00 52.06           O  
ATOM    247  N   ASP A  34      10.273  20.656 -35.188  1.00 51.62           N  
ATOM    248  CA  ASP A  34      10.922  21.828 -34.656  1.00 51.62           C  
ATOM    249  C   ASP A  34      10.117  22.406 -33.469  1.00 51.62           C  
ATOM    250  CB  ASP A  34      11.117  22.906 -35.719  1.00 51.62           C  
ATOM    251  O   ASP A  34      10.445  23.469 -32.938  1.00 51.62           O  
ATOM    252  CG  ASP A  34      12.570  23.094 -36.125  1.00 51.62           C  
ATOM    253  OD1 ASP A  34      13.469  22.656 -35.375  1.00 51.62           O  
ATOM    254  OD2 ASP A  34      12.820  23.688 -37.188  1.00 51.62           O  
ATOM    255  N   ASP A  35       9.953  21.656 -32.375  1.00 50.34           N  
ATOM    256  CA  ASP A  35       9.828  22.266 -31.062  1.00 50.34           C  
ATOM    257  C   ASP A  35       9.867  21.219 -29.953  1.00 50.34           C  
ATOM    258  CB  ASP A  35       8.539  23.094 -30.969  1.00 50.34           C  
ATOM    259  O   ASP A  35       8.875  20.531 -29.719  1.00 50.34           O  
ATOM    260  CG  ASP A  35       8.648  24.438 -31.656  1.00 50.34           C  
ATOM    261  OD1 ASP A  35       9.719  25.078 -31.578  1.00 50.34           O  
ATOM    262  OD2 ASP A  35       7.648  24.875 -32.281  1.00 50.34           O  
ATOM    263  N   GLU A  36      10.742  20.281 -30.078  1.00 53.59           N  
ATOM    264  CA  GLU A  36      11.109  19.422 -28.953  1.00 53.59           C  
ATOM    265  C   GLU A  36      11.328  20.234 -27.688  1.00 53.59           C  
ATOM    266  CB  GLU A  36      12.367  18.609 -29.281  1.00 53.59           C  
ATOM    267  O   GLU A  36      12.328  20.938 -27.547  1.00 53.59           O  
ATOM    268  CG  GLU A  36      12.188  17.641 -30.438  1.00 53.59           C  
ATOM    269  CD  GLU A  36      13.281  16.594 -30.516  1.00 53.59           C  
ATOM    270  OE1 GLU A  36      13.188  15.672 -31.359  1.00 53.59           O  
ATOM    271  OE2 GLU A  36      14.242  16.672 -29.719  1.00 53.59           O  
ATOM    272  N   GLU A  37      10.477  21.297 -27.406  1.00 52.72           N  
ATOM    273  CA  GLU A  37      10.359  21.719 -26.016  1.00 52.72           C  
ATOM    274  C   GLU A  37      10.578  20.562 -25.062  1.00 52.72           C  
ATOM    275  CB  GLU A  37       8.992  22.359 -25.766  1.00 52.72           C  
ATOM    276  O   GLU A  37       9.828  19.578 -25.078  1.00 52.72           O  
ATOM    277  CG  GLU A  37       8.758  23.641 -26.547  1.00 52.72           C  
ATOM    278  CD  GLU A  37       7.453  24.344 -26.172  1.00 52.72           C  
ATOM    279  OE1 GLU A  37       7.281  25.531 -26.531  1.00 52.72           O  
ATOM    280  OE2 GLU A  37       6.602  23.688 -25.531  1.00 52.72           O  
ATOM    281  N   ASP A  38      11.703  19.891 -25.172  1.00 49.88           N  
ATOM    282  CA  ASP A  38      12.430  19.234 -24.094  1.00 49.88           C  
ATOM    283  C   ASP A  38      11.789  19.547 -22.734  1.00 49.88           C  
ATOM    284  CB  ASP A  38      13.898  19.672 -24.094  1.00 49.88           C  
ATOM    285  O   ASP A  38      12.320  20.344 -21.969  1.00 49.88           O  
ATOM    286  CG  ASP A  38      14.859  18.516 -24.234  1.00 49.88           C  
ATOM    287  OD1 ASP A  38      14.422  17.344 -24.203  1.00 49.88           O  
ATOM    288  OD2 ASP A  38      16.078  18.766 -24.375  1.00 49.88           O  
ATOM    289  N   HIS A  39      10.430  19.594 -22.625  1.00 51.22           N  
ATOM    290  CA  HIS A  39       9.914  19.438 -21.266  1.00 51.22           C  
ATOM    291  C   HIS A  39      10.469  18.172 -20.609  1.00 51.22           C  
ATOM    292  CB  HIS A  39       8.383  19.391 -21.266  1.00 51.22           C  
ATOM    293  O   HIS A  39       9.930  17.078 -20.812  1.00 51.22           O  
ATOM    294  CG  HIS A  39       7.758  20.625 -21.844  1.00 51.22           C  
ATOM    295  CD2 HIS A  39       6.480  20.891 -22.203  1.00 51.22           C  
ATOM    296  ND1 HIS A  39       8.477  21.781 -22.094  1.00 51.22           N  
ATOM    297  CE1 HIS A  39       7.664  22.688 -22.594  1.00 51.22           C  
ATOM    298  NE2 HIS A  39       6.449  22.172 -22.672  1.00 51.22           N  
ATOM    299  N   GLN A  40      11.656  17.781 -21.000  1.00 50.50           N  
ATOM    300  CA  GLN A  40      12.367  16.781 -20.188  1.00 50.50           C  
ATOM    301  C   GLN A  40      12.227  17.094 -18.703  1.00 50.50           C  
ATOM    302  CB  GLN A  40      13.844  16.734 -20.578  1.00 50.50           C  
ATOM    303  O   GLN A  40      12.719  18.109 -18.219  1.00 50.50           O  
ATOM    304  CG  GLN A  40      14.164  15.680 -21.625  1.00 50.50           C  
ATOM    305  CD  GLN A  40      15.555  15.836 -22.219  1.00 50.50           C  
ATOM    306  NE2 GLN A  40      15.648  15.812 -23.531  1.00 50.50           N  
ATOM    307  OE1 GLN A  40      16.531  15.984 -21.469  1.00 50.50           O  
ATOM    308  N   ASP A  41      10.969  17.484 -18.219  1.00 54.56           N  
ATOM    309  CA  ASP A  41      10.773  17.250 -16.797  1.00 54.56           C  
ATOM    310  C   ASP A  41      12.023  16.656 -16.156  1.00 54.56           C  
ATOM    311  CB  ASP A  41       9.570  16.328 -16.562  1.00 54.56           C  
ATOM    312  O   ASP A  41      12.398  15.523 -16.469  1.00 54.56           O  
ATOM    313  CG  ASP A  41       8.242  17.062 -16.688  1.00 54.56           C  
ATOM    314  OD1 ASP A  41       8.188  18.281 -16.469  1.00 54.56           O  
ATOM    315  OD2 ASP A  41       7.227  16.391 -16.984  1.00 54.56           O  
ATOM    316  N   ARG A  42      13.164  17.109 -16.406  1.00 51.84           N  
ATOM    317  CA  ARG A  42      14.227  16.922 -15.422  1.00 51.84           C  
ATOM    318  C   ARG A  42      13.711  16.172 -14.195  1.00 51.84           C  
ATOM    319  CB  ARG A  42      14.828  18.266 -15.008  1.00 51.84           C  
ATOM    320  O   ARG A  42      12.984  16.750 -13.375  1.00 51.84           O  
ATOM    321  CG  ARG A  42      16.281  18.438 -15.398  1.00 51.84           C  
ATOM    322  CD  ARG A  42      16.781  19.844 -15.133  1.00 51.84           C  
ATOM    323  NE  ARG A  42      18.188  19.859 -14.742  1.00 51.84           N  
ATOM    324  NH1 ARG A  42      18.594  22.000 -15.516  1.00 51.84           N  
ATOM    325  NH2 ARG A  42      20.281  20.781 -14.539  1.00 51.84           N  
ATOM    326  CZ  ARG A  42      19.016  20.875 -14.930  1.00 51.84           C  
ATOM    327  N   GLN A  43      12.852  15.172 -14.391  1.00 53.81           N  
ATOM    328  CA  GLN A  43      12.516  14.219 -13.344  1.00 53.81           C  
ATOM    329  C   GLN A  43      13.609  14.148 -12.281  1.00 53.81           C  
ATOM    330  CB  GLN A  43      12.273  12.828 -13.938  1.00 53.81           C  
ATOM    331  O   GLN A  43      14.711  13.664 -12.547  1.00 53.81           O  
ATOM    332  CG  GLN A  43      10.945  12.688 -14.664  1.00 53.81           C  
ATOM    333  CD  GLN A  43      10.719  11.297 -15.211  1.00 53.81           C  
ATOM    334  NE2 GLN A  43       9.477  11.000 -15.586  1.00 53.81           N  
ATOM    335  OE1 GLN A  43      11.648  10.492 -15.305  1.00 53.81           O  
ATOM    336  N   VAL A  44      14.102  15.266 -11.852  1.00 55.81           N  
ATOM    337  CA  VAL A  44      14.797  15.266 -10.570  1.00 55.81           C  
ATOM    338  C   VAL A  44      14.375  14.047  -9.750  1.00 55.81           C  
ATOM    339  CB  VAL A  44      14.516  16.562  -9.773  1.00 55.81           C  
ATOM    340  O   VAL A  44      13.188  13.750  -9.641  1.00 55.81           O  
ATOM    341  CG1 VAL A  44      15.359  16.609  -8.508  1.00 55.81           C  
ATOM    342  CG2 VAL A  44      14.781  17.797 -10.648  1.00 55.81           C  
ATOM    343  N   HIS A  45      14.719  12.828 -10.062  1.00 56.28           N  
ATOM    344  CA  HIS A  45      14.703  11.625  -9.242  1.00 56.28           C  
ATOM    345  C   HIS A  45      14.320  11.945  -7.797  1.00 56.28           C  
ATOM    346  CB  HIS A  45      16.062  10.930  -9.281  1.00 56.28           C  
ATOM    347  O   HIS A  45      15.195  12.141  -6.949  1.00 56.28           O  
ATOM    348  CG  HIS A  45      16.047   9.609  -9.984  1.00 56.28           C  
ATOM    349  CD2 HIS A  45      16.000   9.305 -11.305  1.00 56.28           C  
ATOM    350  ND1 HIS A  45      16.062   8.406  -9.312  1.00 56.28           N  
ATOM    351  CE1 HIS A  45      16.031   7.418 -10.188  1.00 56.28           C  
ATOM    352  NE2 HIS A  45      16.000   7.938 -11.406  1.00 56.28           N  
ATOM    353  N   ARG A  46      13.391  12.875  -7.621  1.00 63.09           N  
ATOM    354  CA  ARG A  46      12.938  13.156  -6.266  1.00 63.09           C  
ATOM    355  C   ARG A  46      12.242  11.945  -5.656  1.00 63.09           C  
ATOM    356  CB  ARG A  46      11.992  14.367  -6.254  1.00 63.09           C  
ATOM    357  O   ARG A  46      11.484  11.258  -6.332  1.00 63.09           O  
ATOM    358  CG  ARG A  46      12.648  15.656  -5.797  1.00 63.09           C  
ATOM    359  CD  ARG A  46      11.656  16.812  -5.742  1.00 63.09           C  
ATOM    360  NE  ARG A  46      12.195  17.953  -5.016  1.00 63.09           N  
ATOM    361  NH1 ARG A  46      10.812  19.500  -6.031  1.00 63.09           N  
ATOM    362  NH2 ARG A  46      12.344  20.172  -4.461  1.00 63.09           N  
ATOM    363  CZ  ARG A  46      11.781  19.203  -5.172  1.00 63.09           C  
ATOM    364  N   GLU A  47      12.984  11.148  -4.938  1.00 73.44           N  
ATOM    365  CA  GLU A  47      12.406  10.078  -4.125  1.00 73.44           C  
ATOM    366  C   GLU A  47      10.930  10.352  -3.830  1.00 73.44           C  
ATOM    367  CB  GLU A  47      13.180   9.914  -2.816  1.00 73.44           C  
ATOM    368  O   GLU A  47      10.602  11.258  -3.066  1.00 73.44           O  
ATOM    369  CG  GLU A  47      14.594   9.383  -3.002  1.00 73.44           C  
ATOM    370  CD  GLU A  47      15.383   9.312  -1.704  1.00 73.44           C  
ATOM    371  OE1 GLU A  47      16.438   8.648  -1.676  1.00 73.44           O  
ATOM    372  OE2 GLU A  47      14.938   9.922  -0.708  1.00 73.44           O  
ATOM    373  N   ARG A  48      10.086  10.156  -4.691  1.00 83.38           N  
ATOM    374  CA  ARG A  48       8.648  10.344  -4.492  1.00 83.38           C  
ATOM    375  C   ARG A  48       8.141   9.508  -3.322  1.00 83.38           C  
ATOM    376  CB  ARG A  48       7.879   9.992  -5.766  1.00 83.38           C  
ATOM    377  O   ARG A  48       8.422   8.312  -3.242  1.00 83.38           O  
ATOM    378  CG  ARG A  48       8.094  10.969  -6.906  1.00 83.38           C  
ATOM    379  CD  ARG A  48       7.215  10.641  -8.109  1.00 83.38           C  
ATOM    380  NE  ARG A  48       7.484  11.523  -9.234  1.00 83.38           N  
ATOM    381  NH1 ARG A  48       5.383  11.312 -10.172  1.00 83.38           N  
ATOM    382  NH2 ARG A  48       6.961  12.641 -11.172  1.00 83.38           N  
ATOM    383  CZ  ARG A  48       6.609  11.828 -10.188  1.00 83.38           C  
ATOM    384  N   PRO A  49       7.555  10.180  -2.371  1.00 92.56           N  
ATOM    385  CA  PRO A  49       6.957   9.484  -1.227  1.00 92.56           C  
ATOM    386  C   PRO A  49       5.746   8.641  -1.615  1.00 92.56           C  
ATOM    387  CB  PRO A  49       6.547  10.633  -0.300  1.00 92.56           C  
ATOM    388  O   PRO A  49       5.137   8.875  -2.664  1.00 92.56           O  
ATOM    389  CG  PRO A  49       6.352  11.805  -1.207  1.00 92.56           C  
ATOM    390  CD  PRO A  49       7.250  11.641  -2.398  1.00 92.56           C  
ATOM    391  N   TYR A  50       5.621   7.504  -0.891  1.00 93.12           N  
ATOM    392  CA  TYR A  50       4.492   6.598  -1.061  1.00 93.12           C  
ATOM    393  C   TYR A  50       3.430   6.844   0.004  1.00 93.12           C  
ATOM    394  CB  TYR A  50       4.957   5.137  -1.002  1.00 93.12           C  
ATOM    395  O   TYR A  50       3.748   6.984   1.188  1.00 93.12           O  
ATOM    396  CG  TYR A  50       5.844   4.738  -2.156  1.00 93.12           C  
ATOM    397  CD1 TYR A  50       5.297   4.273  -3.352  1.00 93.12           C  
ATOM    398  CD2 TYR A  50       7.227   4.820  -2.055  1.00 93.12           C  
ATOM    399  CE1 TYR A  50       6.113   3.902  -4.418  1.00 93.12           C  
ATOM    400  CE2 TYR A  50       8.055   4.453  -3.113  1.00 93.12           C  
ATOM    401  OH  TYR A  50       8.297   3.629  -5.340  1.00 93.12           O  
ATOM    402  CZ  TYR A  50       7.484   3.996  -4.289  1.00 93.12           C  
ATOM    403  N   ALA A  51       2.268   7.078  -0.458  1.00 94.62           N  
ATOM    404  CA  ALA A  51       1.123   7.164   0.445  1.00 94.62           C  
ATOM    405  C   ALA A  51       0.455   5.801   0.615  1.00 94.62           C  
ATOM    406  CB  ALA A  51       0.114   8.188  -0.070  1.00 94.62           C  
ATOM    407  O   ALA A  51       0.024   5.188  -0.364  1.00 94.62           O  
ATOM    408  N   VAL A  52       0.370   5.293   1.841  1.00 94.31           N  
ATOM    409  CA  VAL A  52      -0.166   3.969   2.141  1.00 94.31           C  
ATOM    410  C   VAL A  52      -1.403   4.102   3.025  1.00 94.31           C  
ATOM    411  CB  VAL A  52       0.888   3.072   2.828  1.00 94.31           C  
ATOM    412  O   VAL A  52      -1.392   4.836   4.016  1.00 94.31           O  
ATOM    413  CG1 VAL A  52       0.331   1.670   3.068  1.00 94.31           C  
ATOM    414  CG2 VAL A  52       2.162   3.008   1.988  1.00 94.31           C  
ATOM    415  N   SER A  53      -2.457   3.379   2.613  1.00 95.31           N  
ATOM    416  CA  SER A  53      -3.703   3.340   3.373  1.00 95.31           C  
ATOM    417  C   SER A  53      -4.066   1.911   3.762  1.00 95.31           C  
ATOM    418  CB  SER A  53      -4.844   3.963   2.564  1.00 95.31           C  
ATOM    419  O   SER A  53      -4.176   1.035   2.902  1.00 95.31           O  
ATOM    420  OG  SER A  53      -4.574   5.324   2.285  1.00 95.31           O  
ATOM    421  N   VAL A  54      -4.242   1.729   5.082  1.00 94.94           N  
ATOM    422  CA  VAL A  54      -4.559   0.404   5.605  1.00 94.94           C  
ATOM    423  C   VAL A  54      -5.645   0.515   6.676  1.00 94.94           C  
ATOM    424  CB  VAL A  54      -3.307  -0.289   6.188  1.00 94.94           C  
ATOM    425  O   VAL A  54      -5.719   1.517   7.391  1.00 94.94           O  
ATOM    426  CG1 VAL A  54      -2.268  -0.534   5.098  1.00 94.94           C  
ATOM    427  CG2 VAL A  54      -2.713   0.548   7.320  1.00 94.94           C  
ATOM    428  N   PRO A  55      -6.508  -0.494   6.703  1.00 95.12           N  
ATOM    429  CA  PRO A  55      -7.531  -0.488   7.754  1.00 95.12           C  
ATOM    430  C   PRO A  55      -6.988  -0.930   9.109  1.00 95.12           C  
ATOM    431  CB  PRO A  55      -8.578  -1.480   7.234  1.00 95.12           C  
ATOM    432  O   PRO A  55      -6.117  -1.802   9.172  1.00 95.12           O  
ATOM    433  CG  PRO A  55      -7.805  -2.436   6.383  1.00 95.12           C  
ATOM    434  CD  PRO A  55      -6.672  -1.691   5.734  1.00 95.12           C  
ATOM    435  N   CYS A  56      -7.539  -0.312  10.133  1.00 95.50           N  
ATOM    436  CA  CYS A  56      -7.184  -0.714  11.484  1.00 95.50           C  
ATOM    437  C   CYS A  56      -7.688  -2.119  11.789  1.00 95.50           C  
ATOM    438  CB  CYS A  56      -7.750   0.274  12.508  1.00 95.50           C  
ATOM    439  O   CYS A  56      -8.805  -2.477  11.414  1.00 95.50           O  
ATOM    440  SG  CYS A  56      -7.367  -0.146  14.219  1.00 95.50           S  
ATOM    441  N   LYS A  57      -6.902  -2.877  12.453  1.00 94.12           N  
ATOM    442  CA  LYS A  57      -7.262  -4.254  12.781  1.00 94.12           C  
ATOM    443  C   LYS A  57      -8.430  -4.301  13.758  1.00 94.12           C  
ATOM    444  CB  LYS A  57      -6.059  -4.996  13.359  1.00 94.12           C  
ATOM    445  O   LYS A  57      -9.273  -5.199  13.680  1.00 94.12           O  
ATOM    446  CG  LYS A  57      -6.363  -6.418  13.805  1.00 94.12           C  
ATOM    447  CD  LYS A  57      -6.625  -7.332  12.617  1.00 94.12           C  
ATOM    448  CE  LYS A  57      -6.824  -8.781  13.055  1.00 94.12           C  
ATOM    449  NZ  LYS A  57      -6.785  -9.719  11.891  1.00 94.12           N  
ATOM    450  N   ARG A  58      -8.695  -3.328  14.602  1.00 94.69           N  
ATOM    451  CA  ARG A  58      -9.711  -3.354  15.648  1.00 94.69           C  
ATOM    452  C   ARG A  58     -10.969  -2.607  15.219  1.00 94.69           C  
ATOM    453  CB  ARG A  58      -9.156  -2.750  16.938  1.00 94.69           C  
ATOM    454  O   ARG A  58     -12.062  -3.174  15.219  1.00 94.69           O  
ATOM    455  CG  ARG A  58      -8.109  -3.613  17.625  1.00 94.69           C  
ATOM    456  CD  ARG A  58      -7.734  -3.062  19.000  1.00 94.69           C  
ATOM    457  NE  ARG A  58      -6.785  -3.934  19.688  1.00 94.69           N  
ATOM    458  NH1 ARG A  58      -6.613  -2.602  21.562  1.00 94.69           N  
ATOM    459  NH2 ARG A  58      -5.418  -4.555  21.422  1.00 94.69           N  
ATOM    460  CZ  ARG A  58      -6.273  -3.693  20.891  1.00 94.69           C  
ATOM    461  N   CYS A  59     -10.812  -1.369  14.773  1.00 95.81           N  
ATOM    462  CA  CYS A  59     -11.977  -0.541  14.484  1.00 95.81           C  
ATOM    463  C   CYS A  59     -12.234  -0.473  12.984  1.00 95.81           C  
ATOM    464  CB  CYS A  59     -11.781   0.869  15.039  1.00 95.81           C  
ATOM    465  O   CYS A  59     -13.281   0.016  12.555  1.00 95.81           O  
ATOM    466  SG  CYS A  59     -10.438   1.785  14.258  1.00 95.81           S  
ATOM    467  N   ARG A  60     -11.359  -0.968  12.180  1.00 93.38           N  
ATOM    468  CA  ARG A  60     -11.461  -1.013  10.727  1.00 93.38           C  
ATOM    469  C   ARG A  60     -11.445   0.392  10.133  1.00 93.38           C  
ATOM    470  CB  ARG A  60     -12.742  -1.741  10.305  1.00 93.38           C  
ATOM    471  O   ARG A  60     -11.844   0.592   8.984  1.00 93.38           O  
ATOM    472  CG  ARG A  60     -12.727  -3.232  10.594  1.00 93.38           C  
ATOM    473  CD  ARG A  60     -13.641  -4.004   9.656  1.00 93.38           C  
ATOM    474  NE  ARG A  60     -13.586  -5.441   9.906  1.00 93.38           N  
ATOM    475  NH1 ARG A  60     -15.867  -5.691  10.188  1.00 93.38           N  
ATOM    476  NH2 ARG A  60     -14.477  -7.508  10.367  1.00 93.38           N  
ATOM    477  CZ  ARG A  60     -14.641  -6.211  10.156  1.00 93.38           C  
ATOM    478  N   GLN A  61     -11.062   1.335  10.984  1.00 95.00           N  
ATOM    479  CA  GLN A  61     -10.867   2.680  10.453  1.00 95.00           C  
ATOM    480  C   GLN A  61      -9.625   2.738   9.562  1.00 95.00           C  
ATOM    481  CB  GLN A  61     -10.742   3.693  11.586  1.00 95.00           C  
ATOM    482  O   GLN A  61      -8.648   2.025   9.805  1.00 95.00           O  
ATOM    483  CG  GLN A  61     -12.070   4.027  12.258  1.00 95.00           C  
ATOM    484  CD  GLN A  61     -11.930   5.062  13.359  1.00 95.00           C  
ATOM    485  NE2 GLN A  61     -12.844   5.027  14.320  1.00 95.00           N  
ATOM    486  OE1 GLN A  61     -11.008   5.883  13.344  1.00 95.00           O  
ATOM    487  N   THR A  62      -9.703   3.604   8.508  1.00 95.12           N  
ATOM    488  CA  THR A  62      -8.602   3.725   7.559  1.00 95.12           C  
ATOM    489  C   THR A  62      -7.457   4.539   8.156  1.00 95.12           C  
ATOM    490  CB  THR A  62      -9.070   4.379   6.242  1.00 95.12           C  
ATOM    491  O   THR A  62      -7.664   5.652   8.633  1.00 95.12           O  
ATOM    492  CG2 THR A  62      -7.930   4.445   5.230  1.00 95.12           C  
ATOM    493  OG1 THR A  62     -10.141   3.609   5.691  1.00 95.12           O  
ATOM    494  N   ILE A  63      -6.270   3.869   8.242  1.00 95.06           N  
ATOM    495  CA  ILE A  63      -5.035   4.523   8.656  1.00 95.06           C  
ATOM    496  C   ILE A  63      -4.191   4.863   7.426  1.00 95.06           C  
ATOM    497  CB  ILE A  63      -4.227   3.639   9.633  1.00 95.06           C  
ATOM    498  O   ILE A  63      -3.900   3.988   6.605  1.00 95.06           O  
ATOM    499  CG1 ILE A  63      -5.105   3.215  10.812  1.00 95.06           C  
ATOM    500  CG2 ILE A  63      -2.973   4.371  10.109  1.00 95.06           C  
ATOM    501  CD1 ILE A  63      -4.504   2.102  11.664  1.00 95.06           C  
ATOM    502  N   SER A  64      -3.971   6.219   7.344  1.00 95.06           N  
ATOM    503  CA  SER A  64      -3.152   6.652   6.215  1.00 95.06           C  
ATOM    504  C   SER A  64      -1.823   7.234   6.688  1.00 95.06           C  
ATOM    505  CB  SER A  64      -3.902   7.688   5.375  1.00 95.06           C  
ATOM    506  O   SER A  64      -1.768   7.914   7.711  1.00 95.06           O  
ATOM    507  OG  SER A  64      -4.188   8.844   6.141  1.00 95.06           O  
ATOM    508  N   PHE A  65      -0.687   6.703   6.004  1.00 93.69           N  
ATOM    509  CA  PHE A  65       0.622   7.273   6.301  1.00 93.69           C  
ATOM    510  C   PHE A  65       1.467   7.371   5.035  1.00 93.69           C  
ATOM    511  CB  PHE A  65       1.351   6.438   7.355  1.00 93.69           C  
ATOM    512  O   PHE A  65       1.102   6.820   3.994  1.00 93.69           O  
ATOM    513  CG  PHE A  65       1.615   5.020   6.926  1.00 93.69           C  
ATOM    514  CD1 PHE A  65       0.668   4.023   7.145  1.00 93.69           C  
ATOM    515  CD2 PHE A  65       2.811   4.680   6.309  1.00 93.69           C  
ATOM    516  CE1 PHE A  65       0.909   2.711   6.750  1.00 93.69           C  
ATOM    517  CE2 PHE A  65       3.061   3.367   5.914  1.00 93.69           C  
ATOM    518  CZ  PHE A  65       2.107   2.385   6.133  1.00 93.69           C  
ATOM    519  N   VAL A  66       2.420   8.289   5.090  1.00 95.00           N  
ATOM    520  CA  VAL A  66       3.318   8.508   3.961  1.00 95.00           C  
ATOM    521  C   VAL A  66       4.723   8.031   4.320  1.00 95.00           C  
ATOM    522  CB  VAL A  66       3.352   9.992   3.541  1.00 95.00           C  
ATOM    523  O   VAL A  66       5.195   8.242   5.438  1.00 95.00           O  
ATOM    524  CG1 VAL A  66       4.277  10.195   2.342  1.00 95.00           C  
ATOM    525  CG2 VAL A  66       1.941  10.484   3.221  1.00 95.00           C  
ATOM    526  N   CYS A  67       5.355   7.297   3.334  1.00 92.69           N  
ATOM    527  CA  CYS A  67       6.715   6.828   3.598  1.00 92.69           C  
ATOM    528  C   CYS A  67       7.574   6.926   2.344  1.00 92.69           C  
ATOM    529  CB  CYS A  67       6.695   5.391   4.105  1.00 92.69           C  
ATOM    530  O   CYS A  67       7.051   7.016   1.231  1.00 92.69           O  
ATOM    531  SG  CYS A  67       6.082   4.195   2.896  1.00 92.69           S  
ATOM    532  N   VAL A  68       8.820   7.113   2.475  1.00 92.94           N  
ATOM    533  CA  VAL A  68       9.805   7.098   1.395  1.00 92.94           C  
ATOM    534  C   VAL A  68      10.617   5.812   1.458  1.00 92.94           C  
ATOM    535  CB  VAL A  68      10.734   8.328   1.460  1.00 92.94           C  
ATOM    536  O   VAL A  68      11.273   5.531   2.465  1.00 92.94           O  
ATOM    537  CG1 VAL A  68      11.742   8.297   0.313  1.00 92.94           C  
ATOM    538  CG2 VAL A  68       9.922   9.617   1.428  1.00 92.94           C  
ATOM    539  N   CYS A  69      10.531   5.070   0.458  1.00 89.44           N  
ATOM    540  CA  CYS A  69      11.250   3.801   0.426  1.00 89.44           C  
ATOM    541  C   CYS A  69      11.578   3.395  -1.007  1.00 89.44           C  
ATOM    542  CB  CYS A  69      10.430   2.705   1.102  1.00 89.44           C  
ATOM    543  O   CYS A  69      11.156   4.062  -1.955  1.00 89.44           O  
ATOM    544  SG  CYS A  69       8.828   2.406   0.317  1.00 89.44           S  
ATOM    545  N   ASP A  70      12.477   2.334  -1.125  1.00 91.62           N  
ATOM    546  CA  ASP A  70      12.766   1.717  -2.416  1.00 91.62           C  
ATOM    547  C   ASP A  70      11.547   0.971  -2.955  1.00 91.62           C  
ATOM    548  CB  ASP A  70      13.953   0.763  -2.299  1.00 91.62           C  
ATOM    549  O   ASP A  70      10.688   0.540  -2.188  1.00 91.62           O  
ATOM    550  CG  ASP A  70      15.258   1.475  -1.957  1.00 91.62           C  
ATOM    551  OD1 ASP A  70      15.508   2.576  -2.492  1.00 91.62           O  
ATOM    552  OD2 ASP A  70      16.031   0.927  -1.148  1.00 91.62           O  
ATOM    553  N   PRO A  71      11.445   0.923  -4.184  1.00 90.25           N  
ATOM    554  CA  PRO A  71      10.305   0.230  -4.793  1.00 90.25           C  
ATOM    555  C   PRO A  71      10.156  -1.204  -4.289  1.00 90.25           C  
ATOM    556  CB  PRO A  71      10.633   0.254  -6.285  1.00 90.25           C  
ATOM    557  O   PRO A  71       9.031  -1.683  -4.109  1.00 90.25           O  
ATOM    558  CG  PRO A  71      11.609   1.375  -6.445  1.00 90.25           C  
ATOM    559  CD  PRO A  71      12.391   1.515  -5.168  1.00 90.25           C  
ATOM    560  N   GLU A  72      11.219  -1.871  -4.004  1.00 93.00           N  
ATOM    561  CA  GLU A  72      11.164  -3.234  -3.486  1.00 93.00           C  
ATOM    562  C   GLU A  72      10.656  -3.258  -2.047  1.00 93.00           C  
ATOM    563  CB  GLU A  72      12.539  -3.896  -3.566  1.00 93.00           C  
ATOM    564  O   GLU A  72       9.922  -4.172  -1.656  1.00 93.00           O  
ATOM    565  CG  GLU A  72      12.523  -5.395  -3.303  1.00 93.00           C  
ATOM    566  CD  GLU A  72      13.859  -6.070  -3.574  1.00 93.00           C  
ATOM    567  OE1 GLU A  72      13.953  -7.309  -3.414  1.00 93.00           O  
ATOM    568  OE2 GLU A  72      14.812  -5.355  -3.949  1.00 93.00           O  
ATOM    569  N   ALA A  73      11.000  -2.217  -1.318  1.00 94.00           N  
ATOM    570  CA  ALA A  73      10.594  -2.117   0.082  1.00 94.00           C  
ATOM    571  C   ALA A  73       9.078  -1.939   0.205  1.00 94.00           C  
ATOM    572  CB  ALA A  73      11.320  -0.961   0.766  1.00 94.00           C  
ATOM    573  O   ALA A  73       8.445  -2.555   1.065  1.00 94.00           O  
ATOM    574  N   ILE A  74       8.492  -1.117  -0.597  1.00 94.69           N  
ATOM    575  CA  ILE A  74       7.051  -0.867  -0.544  1.00 94.69           C  
ATOM    576  C   ILE A  74       6.293  -2.143  -0.905  1.00 94.69           C  
ATOM    577  CB  ILE A  74       6.645   0.286  -1.487  1.00 94.69           C  
ATOM    578  O   ILE A  74       5.223  -2.412  -0.353  1.00 94.69           O  
ATOM    579  CG1 ILE A  74       5.172   0.653  -1.275  1.00 94.69           C  
ATOM    580  CG2 ILE A  74       6.910  -0.092  -2.947  1.00 94.69           C  
ATOM    581  CD1 ILE A  74       4.852   1.146   0.130  1.00 94.69           C  
ATOM    582  N   ARG A  75       6.828  -2.889  -1.843  1.00 95.12           N  
ATOM    583  CA  ARG A  75       6.203  -4.156  -2.201  1.00 95.12           C  
ATOM    584  C   ARG A  75       6.215  -5.125  -1.025  1.00 95.12           C  
ATOM    585  CB  ARG A  75       6.906  -4.781  -3.406  1.00 95.12           C  
ATOM    586  O   ARG A  75       5.230  -5.820  -0.775  1.00 95.12           O  
ATOM    587  CG  ARG A  75       6.707  -4.020  -4.703  1.00 95.12           C  
ATOM    588  CD  ARG A  75       7.391  -4.707  -5.879  1.00 95.12           C  
ATOM    589  NE  ARG A  75       7.266  -3.928  -7.105  1.00 95.12           N  
ATOM    590  NH1 ARG A  75       7.625  -5.719  -8.523  1.00 95.12           N  
ATOM    591  NH2 ARG A  75       7.250  -3.629  -9.383  1.00 95.12           N  
ATOM    592  CZ  ARG A  75       7.379  -4.426  -8.336  1.00 95.12           C  
ATOM    593  N   THR A  76       7.312  -5.137  -0.382  1.00 95.44           N  
ATOM    594  CA  THR A  76       7.430  -5.984   0.801  1.00 95.44           C  
ATOM    595  C   THR A  76       6.457  -5.531   1.887  1.00 95.44           C  
ATOM    596  CB  THR A  76       8.867  -5.973   1.357  1.00 95.44           C  
ATOM    597  O   THR A  76       5.801  -6.359   2.523  1.00 95.44           O  
ATOM    598  CG2 THR A  76       8.992  -6.895   2.566  1.00 95.44           C  
ATOM    599  OG1 THR A  76       9.773  -6.414   0.336  1.00 95.44           O  
ATOM    600  N   LEU A  77       6.441  -4.184   2.027  1.00 94.44           N  
ATOM    601  CA  LEU A  77       5.496  -3.641   3.000  1.00 94.44           C  
ATOM    602  C   LEU A  77       4.070  -4.062   2.666  1.00 94.44           C  
ATOM    603  CB  LEU A  77       5.590  -2.113   3.045  1.00 94.44           C  
ATOM    604  O   LEU A  77       3.324  -4.496   3.547  1.00 94.44           O  
ATOM    605  CG  LEU A  77       4.668  -1.406   4.039  1.00 94.44           C  
ATOM    606  CD1 LEU A  77       5.184  -1.595   5.465  1.00 94.44           C  
ATOM    607  CD2 LEU A  77       4.551   0.075   3.701  1.00 94.44           C  
ATOM    608  N   ASN A  78       3.713  -3.994   1.449  1.00 94.69           N  
ATOM    609  CA  ASN A  78       2.381  -4.387   1.002  1.00 94.69           C  
ATOM    610  C   ASN A  78       2.111  -5.863   1.271  1.00 94.69           C  
ATOM    611  CB  ASN A  78       2.201  -4.074  -0.486  1.00 94.69           C  
ATOM    612  O   ASN A  78       1.022  -6.230   1.719  1.00 94.69           O  
ATOM    613  CG  ASN A  78       0.784  -4.316  -0.966  1.00 94.69           C  
ATOM    614  ND2 ASN A  78       0.649  -5.004  -2.094  1.00 94.69           N  
ATOM    615  OD1 ASN A  78      -0.182  -3.891  -0.328  1.00 94.69           O  
ATOM    616  N   ARG A  79       3.035  -6.730   1.031  1.00 96.00           N  
ATOM    617  CA  ARG A  79       2.910  -8.164   1.288  1.00 96.00           C  
ATOM    618  C   ARG A  79       2.734  -8.438   2.777  1.00 96.00           C  
ATOM    619  CB  ARG A  79       4.133  -8.914   0.756  1.00 96.00           C  
ATOM    620  O   ARG A  79       1.890  -9.250   3.170  1.00 96.00           O  
ATOM    621  CG  ARG A  79       3.982 -10.430   0.780  1.00 96.00           C  
ATOM    622  CD  ARG A  79       5.188 -11.125   0.163  1.00 96.00           C  
ATOM    623  NE  ARG A  79       6.340 -11.109   1.062  1.00 96.00           N  
ATOM    624  NH1 ARG A  79       7.316 -13.000   0.174  1.00 96.00           N  
ATOM    625  NH2 ARG A  79       8.320 -11.891   1.911  1.00 96.00           N  
ATOM    626  CZ  ARG A  79       7.324 -12.000   1.047  1.00 96.00           C  
ATOM    627  N   LEU A  80       3.477  -7.719   3.553  1.00 95.50           N  
ATOM    628  CA  LEU A  80       3.402  -7.906   4.996  1.00 95.50           C  
ATOM    629  C   LEU A  80       2.053  -7.445   5.535  1.00 95.50           C  
ATOM    630  CB  LEU A  80       4.531  -7.145   5.695  1.00 95.50           C  
ATOM    631  O   LEU A  80       1.459  -8.109   6.387  1.00 95.50           O  
ATOM    632  CG  LEU A  80       5.938  -7.730   5.547  1.00 95.50           C  
ATOM    633  CD1 LEU A  80       6.973  -6.766   6.113  1.00 95.50           C  
ATOM    634  CD2 LEU A  80       6.027  -9.086   6.242  1.00 95.50           C  
ATOM    635  N   LEU A  81       1.598  -6.309   5.047  1.00 93.75           N  
ATOM    636  CA  LEU A  81       0.333  -5.754   5.516  1.00 93.75           C  
ATOM    637  C   LEU A  81      -0.835  -6.645   5.113  1.00 93.75           C  
ATOM    638  CB  LEU A  81       0.127  -4.340   4.957  1.00 93.75           C  
ATOM    639  O   LEU A  81      -1.859  -6.684   5.801  1.00 93.75           O  
ATOM    640  CG  LEU A  81       1.006  -3.242   5.555  1.00 93.75           C  
ATOM    641  CD1 LEU A  81       0.850  -1.949   4.762  1.00 93.75           C  
ATOM    642  CD2 LEU A  81       0.661  -3.018   7.023  1.00 93.75           C  
ATOM    643  N   SER A  82      -0.688  -7.441   4.074  1.00 93.06           N  
ATOM    644  CA  SER A  82      -1.731  -8.344   3.600  1.00 93.06           C  
ATOM    645  C   SER A  82      -1.651  -9.695   4.301  1.00 93.06           C  
ATOM    646  CB  SER A  82      -1.625  -8.539   2.086  1.00 93.06           C  
ATOM    647  O   SER A  82      -2.627 -10.453   4.320  1.00 93.06           O  
ATOM    648  OG  SER A  82      -1.841  -7.312   1.406  1.00 93.06           O  
ATOM    649  N   ALA A  83      -0.534 -10.055   4.898  1.00 93.88           N  
ATOM    650  CA  ALA A  83      -0.349 -11.391   5.445  1.00 93.88           C  
ATOM    651  C   ALA A  83      -0.286 -11.359   6.973  1.00 93.88           C  
ATOM    652  CB  ALA A  83       0.917 -12.031   4.879  1.00 93.88           C  
ATOM    653  O   ALA A  83      -1.245 -11.742   7.645  1.00 93.88           O  
ATOM    654  N   SER A  84       0.771 -10.828   7.469  1.00 92.12           N  
ATOM    655  CA  SER A  84       1.013 -11.078   8.883  1.00 92.12           C  
ATOM    656  C   SER A  84       1.148  -9.773   9.664  1.00 92.12           C  
ATOM    657  CB  SER A  84       2.270 -11.930   9.078  1.00 92.12           C  
ATOM    658  O   SER A  84       1.351  -9.789  10.883  1.00 92.12           O  
ATOM    659  OG  SER A  84       3.398 -11.289   8.500  1.00 92.12           O  
ATOM    660  N   LEU A  85       1.094  -8.711   8.945  1.00 92.38           N  
ATOM    661  CA  LEU A  85       1.282  -7.434   9.625  1.00 92.38           C  
ATOM    662  C   LEU A  85      -0.010  -6.625   9.625  1.00 92.38           C  
ATOM    663  CB  LEU A  85       2.398  -6.629   8.953  1.00 92.38           C  
ATOM    664  O   LEU A  85      -0.687  -6.520   8.602  1.00 92.38           O  
ATOM    665  CG  LEU A  85       2.816  -5.336   9.656  1.00 92.38           C  
ATOM    666  CD1 LEU A  85       4.320  -5.117   9.508  1.00 92.38           C  
ATOM    667  CD2 LEU A  85       2.043  -4.148   9.094  1.00 92.38           C  
ATOM    668  N   SER A  86      -0.494  -6.219  10.789  1.00 92.81           N  
ATOM    669  CA  SER A  86      -1.663  -5.359  10.938  1.00 92.81           C  
ATOM    670  C   SER A  86      -1.330  -4.109  11.750  1.00 92.81           C  
ATOM    671  CB  SER A  86      -2.809  -6.121  11.609  1.00 92.81           C  
ATOM    672  O   SER A  86      -0.468  -4.148  12.633  1.00 92.81           O  
ATOM    673  OG  SER A  86      -3.154  -7.270  10.852  1.00 92.81           O  
ATOM    674  N   LEU A  87      -1.868  -3.014  11.352  1.00 93.69           N  
ATOM    675  CA  LEU A  87      -1.675  -1.733  12.023  1.00 93.69           C  
ATOM    676  C   LEU A  87      -2.918  -1.343  12.812  1.00 93.69           C  
ATOM    677  CB  LEU A  87      -1.340  -0.640  11.000  1.00 93.69           C  
ATOM    678  O   LEU A  87      -4.031  -1.733  12.461  1.00 93.69           O  
ATOM    679  CG  LEU A  87      -0.058  -0.837  10.195  1.00 93.69           C  
ATOM    680  CD1 LEU A  87       0.081   0.262   9.141  1.00 93.69           C  
ATOM    681  CD2 LEU A  87       1.158  -0.862  11.109  1.00 93.69           C  
ATOM    682  N   VAL A  88      -2.648  -0.795  13.945  1.00 95.19           N  
ATOM    683  CA  VAL A  88      -3.730  -0.332  14.812  1.00 95.19           C  
ATOM    684  C   VAL A  88      -3.668   1.188  14.945  1.00 95.19           C  
ATOM    685  CB  VAL A  88      -3.672  -0.995  16.203  1.00 95.19           C  
ATOM    686  O   VAL A  88      -2.582   1.767  15.016  1.00 95.19           O  
ATOM    687  CG1 VAL A  88      -4.812  -0.496  17.094  1.00 95.19           C  
ATOM    688  CG2 VAL A  88      -3.719  -2.516  16.078  1.00 95.19           C  
ATOM    689  N   CYS A  89      -4.879   1.870  14.914  1.00 95.31           N  
ATOM    690  CA  CYS A  89      -4.965   3.320  15.047  1.00 95.31           C  
ATOM    691  C   CYS A  89      -4.613   3.758  16.469  1.00 95.31           C  
ATOM    692  CB  CYS A  89      -6.371   3.809  14.688  1.00 95.31           C  
ATOM    693  O   CYS A  89      -4.645   2.951  17.391  1.00 95.31           O  
ATOM    694  SG  CYS A  89      -7.660   3.199  15.797  1.00 95.31           S  
ATOM    695  N   PRO A  90      -4.102   4.945  16.562  1.00 91.19           N  
ATOM    696  CA  PRO A  90      -3.746   5.469  17.891  1.00 91.19           C  
ATOM    697  C   PRO A  90      -4.906   5.410  18.875  1.00 91.19           C  
ATOM    698  CB  PRO A  90      -3.352   6.918  17.594  1.00 91.19           C  
ATOM    699  O   PRO A  90      -4.688   5.305  20.094  1.00 91.19           O  
ATOM    700  CG  PRO A  90      -3.869   7.188  16.219  1.00 91.19           C  
ATOM    701  CD  PRO A  90      -4.078   5.875  15.531  1.00 91.19           C  
ATOM    702  N   GLU A  91      -6.086   5.434  18.453  1.00 93.19           N  
ATOM    703  CA  GLU A  91      -7.254   5.371  19.312  1.00 93.19           C  
ATOM    704  C   GLU A  91      -7.434   3.971  19.906  1.00 93.19           C  
ATOM    705  CB  GLU A  91      -8.516   5.785  18.562  1.00 93.19           C  
ATOM    706  O   GLU A  91      -7.867   3.820  21.047  1.00 93.19           O  
ATOM    707  CG  GLU A  91      -8.516   7.242  18.109  1.00 93.19           C  
ATOM    708  CD  GLU A  91      -9.781   7.645  17.375  1.00 93.19           C  
ATOM    709  OE1 GLU A  91      -9.883   8.820  16.953  1.00 93.19           O  
ATOM    710  OE2 GLU A  91     -10.664   6.777  17.219  1.00 93.19           O  
ATOM    711  N   CYS A  92      -7.086   2.932  19.156  1.00 93.88           N  
ATOM    712  CA  CYS A  92      -7.242   1.549  19.578  1.00 93.88           C  
ATOM    713  C   CYS A  92      -6.023   1.082  20.375  1.00 93.88           C  
ATOM    714  CB  CYS A  92      -7.465   0.632  18.391  1.00 93.88           C  
ATOM    715  O   CYS A  92      -6.086   0.076  21.078  1.00 93.88           O  
ATOM    716  SG  CYS A  92      -9.070   0.854  17.594  1.00 93.88           S  
ATOM    717  N   CYS A  93      -4.918   1.879  20.266  1.00 87.19           N  
ATOM    718  CA  CYS A  93      -3.705   1.480  20.969  1.00 87.19           C  
ATOM    719  C   CYS A  93      -3.826   1.753  22.469  1.00 87.19           C  
ATOM    720  CB  CYS A  93      -2.490   2.217  20.406  1.00 87.19           C  
ATOM    721  O   CYS A  93      -3.211   1.062  23.281  1.00 87.19           O  
ATOM    722  SG  CYS A  93      -0.922   1.707  21.141  1.00 87.19           S  
ATOM    723  N   ASN A  94      -4.797   2.697  22.875  1.00 78.12           N  
ATOM    724  CA  ASN A  94      -4.992   2.980  24.297  1.00 78.12           C  
ATOM    725  C   ASN A  94      -6.082   2.100  24.906  1.00 78.12           C  
ATOM    726  CB  ASN A  94      -5.328   4.461  24.516  1.00 78.12           C  
ATOM    727  O   ASN A  94      -5.984   1.682  26.062  1.00 78.12           O  
ATOM    728  CG  ASN A  94      -4.973   4.949  25.906  1.00 78.12           C  
ATOM    729  ND2 ASN A  94      -5.578   6.055  26.312  1.00 78.12           N  
ATOM    730  OD1 ASN A  94      -4.156   4.336  26.594  1.00 78.12           O  
TER     731      ASN A  94                                                      
ENDMDL                                                                          
END                                                                             
