# Supplementary material for: The full transcription map of cottontail rabbit papillomavirus in tumor tissues
Source: PLoS Pathog. 2024 Oct 25;20(10):e1012649. doi: 10.1371/journal.ppat.1012649 (PMC11540226; doi:10.1371/journal.ppat.1012649)
Supplement: S1 Data — (ZIP) [file ppat.1012649.s019.zip › S1_Data/CRPV_E8E2.pdb]

MODEL     1                                                                     
ATOM      1  N   MET A   1      14.062 -45.000  17.375  1.00 48.78           N  
ATOM      2  CA  MET A   1      12.641 -44.688  17.438  1.00 48.78           C  
ATOM      3  C   MET A   1      12.148 -44.156  16.094  1.00 48.78           C  
ATOM      4  CB  MET A   1      12.352 -43.656  18.531  1.00 48.78           C  
ATOM      5  O   MET A   1      12.648 -43.125  15.602  1.00 48.78           O  
ATOM      6  CG  MET A   1      12.594 -44.188  19.938  1.00 48.78           C  
ATOM      7  SD  MET A   1      12.039 -43.031  21.234  1.00 48.78           S  
ATOM      8  CE  MET A   1      10.977 -44.125  22.219  1.00 48.78           C  
ATOM      9  N   LYS A   2      12.039 -45.031  15.070  1.00 35.50           N  
ATOM     10  CA  LYS A   2      11.523 -45.094  13.703  1.00 35.50           C  
ATOM     11  C   LYS A   2      10.078 -44.594  13.633  1.00 35.50           C  
ATOM     12  CB  LYS A   2      11.609 -46.531  13.180  1.00 35.50           C  
ATOM     13  O   LYS A   2       9.203 -45.125  14.336  1.00 35.50           O  
ATOM     14  CG  LYS A   2      12.953 -46.906  12.570  1.00 35.50           C  
ATOM     15  CD  LYS A   2      13.055 -48.375  12.258  1.00 35.50           C  
ATOM     16  CE  LYS A   2      14.312 -48.719  11.469  1.00 35.50           C  
ATOM     17  NZ  LYS A   2      14.633 -50.156  11.516  1.00 35.50           N  
ATOM     18  N   LEU A   3       9.883 -43.281  13.391  1.00 35.22           N  
ATOM     19  CA  LEU A   3       8.602 -42.656  13.055  1.00 35.22           C  
ATOM     20  C   LEU A   3       8.320 -42.781  11.555  1.00 35.22           C  
ATOM     21  CB  LEU A   3       8.578 -41.188  13.477  1.00 35.22           C  
ATOM     22  O   LEU A   3       9.117 -42.312  10.734  1.00 35.22           O  
ATOM     23  CG  LEU A   3       7.223 -40.625  13.922  1.00 35.22           C  
ATOM     24  CD1 LEU A   3       7.043 -40.844  15.430  1.00 35.22           C  
ATOM     25  CD2 LEU A   3       7.094 -39.156  13.547  1.00 35.22           C  
ATOM     26  N   LEU A   4       7.551 -43.812  11.086  1.00 32.56           N  
ATOM     27  CA  LEU A   4       6.672 -44.094   9.961  1.00 32.56           C  
ATOM     28  C   LEU A   4       5.441 -43.188   9.984  1.00 32.56           C  
ATOM     29  CB  LEU A   4       6.242 -45.562   9.977  1.00 32.56           C  
ATOM     30  O   LEU A   4       4.707 -43.156  10.969  1.00 32.56           O  
ATOM     31  CG  LEU A   4       6.023 -46.219   8.617  1.00 32.56           C  
ATOM     32  CD1 LEU A   4       7.070 -47.312   8.375  1.00 32.56           C  
ATOM     33  CD2 LEU A   4       4.617 -46.812   8.516  1.00 32.56           C  
ATOM     34  N   LEU A   5       5.371 -42.156   9.023  1.00 38.31           N  
ATOM     35  CA  LEU A   5       4.059 -41.625   8.672  1.00 38.31           C  
ATOM     36  C   LEU A   5       3.904 -41.531   7.156  1.00 38.31           C  
ATOM     37  CB  LEU A   5       3.846 -40.250   9.305  1.00 38.31           C  
ATOM     38  O   LEU A   5       4.777 -40.969   6.473  1.00 38.31           O  
ATOM     39  CG  LEU A   5       2.953 -40.219  10.547  1.00 38.31           C  
ATOM     40  CD1 LEU A   5       3.344 -39.031  11.438  1.00 38.31           C  
ATOM     41  CD2 LEU A   5       1.485 -40.125  10.148  1.00 38.31           C  
ATOM     42  N   VAL A   6       3.043 -42.438   6.516  1.00 37.84           N  
ATOM     43  CA  VAL A   6       1.907 -42.844   5.695  1.00 37.84           C  
ATOM     44  C   VAL A   6       1.410 -41.656   4.875  1.00 37.84           C  
ATOM     45  CB  VAL A   6       0.759 -43.406   6.559  1.00 37.84           C  
ATOM     46  O   VAL A   6       1.138 -40.562   5.418  1.00 37.84           O  
ATOM     47  CG1 VAL A   6      -0.438 -43.781   5.688  1.00 37.84           C  
ATOM     48  CG2 VAL A   6       1.242 -44.625   7.359  1.00 37.84           C  
ATOM     49  N   LEU A   7       1.776 -41.531   3.547  1.00 32.41           N  
ATOM     50  CA  LEU A   7       1.291 -40.906   2.326  1.00 32.41           C  
ATOM     51  C   LEU A   7      -0.219 -41.062   2.193  1.00 32.41           C  
ATOM     52  CB  LEU A   7       1.991 -41.500   1.100  1.00 32.41           C  
ATOM     53  O   LEU A   7      -0.735 -42.188   2.262  1.00 32.41           O  
ATOM     54  CG  LEU A   7       3.502 -41.281   1.011  1.00 32.41           C  
ATOM     55  CD1 LEU A   7       4.090 -42.094  -0.136  1.00 32.41           C  
ATOM     56  CD2 LEU A   7       3.818 -39.781   0.836  1.00 32.41           C  
ATOM     57  N   SER A   8      -1.052 -40.062   2.617  1.00 39.91           N  
ATOM     58  CA  SER A   8      -2.457 -39.938   2.242  1.00 39.91           C  
ATOM     59  C   SER A   8      -2.619 -39.125   0.975  1.00 39.91           C  
ATOM     60  CB  SER A   8      -3.262 -39.312   3.381  1.00 39.91           C  
ATOM     61  O   SER A   8      -2.150 -37.969   0.911  1.00 39.91           O  
ATOM     62  OG  SER A   8      -4.648 -39.375   3.098  1.00 39.91           O  
ATOM     63  N   ARG A   9      -2.572 -39.719  -0.208  1.00 34.41           N  
ATOM     64  CA  ARG A   9      -3.223 -39.688  -1.515  1.00 34.41           C  
ATOM     65  C   ARG A   9      -4.613 -39.062  -1.420  1.00 34.41           C  
ATOM     66  CB  ARG A   9      -3.318 -41.094  -2.104  1.00 34.41           C  
ATOM     67  O   ARG A   9      -5.488 -39.594  -0.738  1.00 34.41           O  
ATOM     68  CG  ARG A   9      -1.972 -41.719  -2.467  1.00 34.41           C  
ATOM     69  CD  ARG A   9      -2.125 -42.875  -3.414  1.00 34.41           C  
ATOM     70  NE  ARG A   9      -0.985 -43.781  -3.330  1.00 34.41           N  
ATOM     71  NH1 ARG A   9      -1.490 -44.938  -5.270  1.00 34.41           N  
ATOM     72  NH2 ARG A   9       0.354 -45.531  -4.039  1.00 34.41           N  
ATOM     73  CZ  ARG A   9      -0.709 -44.750  -4.215  1.00 34.41           C  
ATOM     74  N   TYR A  10      -4.730 -37.750  -1.696  1.00 42.72           N  
ATOM     75  CA  TYR A  10      -6.027 -37.188  -2.084  1.00 42.72           C  
ATOM     76  C   TYR A  10      -6.035 -36.812  -3.559  1.00 42.72           C  
ATOM     77  CB  TYR A  10      -6.371 -35.969  -1.225  1.00 42.72           C  
ATOM     78  O   TYR A  10      -5.195 -36.031  -4.008  1.00 42.72           O  
ATOM     79  CG  TYR A  10      -7.539 -36.188  -0.295  1.00 42.72           C  
ATOM     80  CD1 TYR A  10      -8.836 -35.875  -0.682  1.00 42.72           C  
ATOM     81  CD2 TYR A  10      -7.348 -36.750   0.972  1.00 42.72           C  
ATOM     82  CE1 TYR A  10      -9.914 -36.062   0.173  1.00 42.72           C  
ATOM     83  CE2 TYR A  10      -8.422 -36.938   1.835  1.00 42.72           C  
ATOM     84  OH  TYR A  10     -10.766 -36.812   2.277  1.00 42.72           O  
ATOM     85  CZ  TYR A  10      -9.695 -36.625   1.427  1.00 42.72           C  
ATOM     86  N   SER A  11      -6.418 -37.750  -4.461  1.00 41.47           N  
ATOM     87  CA  SER A  11      -7.250 -38.094  -5.605  1.00 41.47           C  
ATOM     88  C   SER A  11      -8.602 -37.406  -5.543  1.00 41.47           C  
ATOM     89  CB  SER A  11      -7.445 -39.625  -5.676  1.00 41.47           C  
ATOM     90  O   SER A  11      -9.352 -37.562  -4.574  1.00 41.47           O  
ATOM     91  OG  SER A  11      -8.125 -39.969  -6.863  1.00 41.47           O  
ATOM     92  N   SER A  12      -8.914 -36.281  -6.367  1.00 36.38           N  
ATOM     93  CA  SER A  12      -9.656 -35.812  -7.523  1.00 36.38           C  
ATOM     94  C   SER A  12     -10.875 -34.969  -7.102  1.00 36.38           C  
ATOM     95  CB  SER A  12     -10.102 -36.969  -8.406  1.00 36.38           C  
ATOM     96  O   SER A  12     -11.570 -35.344  -6.156  1.00 36.38           O  
ATOM     97  OG  SER A  12     -10.000 -36.625  -9.773  1.00 36.38           O  
ATOM     98  N   PRO A  13     -11.602 -34.188  -8.203  1.00 37.62           N  
ATOM     99  CA  PRO A  13     -11.891 -34.562  -9.586  1.00 37.62           C  
ATOM    100  C   PRO A  13     -12.281 -33.375 -10.469  1.00 37.62           C  
ATOM    101  CB  PRO A  13     -13.055 -35.562  -9.438  1.00 37.62           C  
ATOM    102  O   PRO A  13     -12.711 -32.344  -9.953  1.00 37.62           O  
ATOM    103  CG  PRO A  13     -13.844 -35.031  -8.281  1.00 37.62           C  
ATOM    104  CD  PRO A  13     -13.109 -33.875  -7.684  1.00 37.62           C  
ATOM    105  N   GLN A  14     -11.570 -33.281 -11.656  1.00 45.84           N  
ATOM    106  CA  GLN A  14     -11.969 -32.812 -12.977  1.00 45.84           C  
ATOM    107  C   GLN A  14     -13.484 -32.844 -13.141  1.00 45.84           C  
ATOM    108  CB  GLN A  14     -11.289 -33.625 -14.070  1.00 45.84           C  
ATOM    109  O   GLN A  14     -14.133 -33.812 -12.688  1.00 45.84           O  
ATOM    110  CG  GLN A  14      -9.773 -33.594 -14.016  1.00 45.84           C  
ATOM    111  CD  GLN A  14      -9.156 -32.906 -15.227  1.00 45.84           C  
ATOM    112  NE2 GLN A  14      -7.832 -33.031 -15.352  1.00 45.84           N  
ATOM    113  OE1 GLN A  14      -9.859 -32.312 -16.047  1.00 45.84           O  
ATOM    114  N   PRO A  15     -14.070 -31.859 -13.852  1.00 44.06           N  
ATOM    115  CA  PRO A  15     -15.227 -32.344 -14.609  1.00 44.06           C  
ATOM    116  C   PRO A  15     -14.938 -32.469 -16.109  1.00 44.06           C  
ATOM    117  CB  PRO A  15     -16.312 -31.312 -14.336  1.00 44.06           C  
ATOM    118  O   PRO A  15     -14.305 -31.594 -16.688  1.00 44.06           O  
ATOM    119  CG  PRO A  15     -15.555 -30.094 -13.867  1.00 44.06           C  
ATOM    120  CD  PRO A  15     -14.109 -30.469 -13.695  1.00 44.06           C  
ATOM    121  N   LEU A  16     -14.953 -33.719 -16.656  1.00 37.12           N  
ATOM    122  CA  LEU A  16     -15.562 -34.562 -17.656  1.00 37.12           C  
ATOM    123  C   LEU A  16     -16.844 -33.938 -18.203  1.00 37.12           C  
ATOM    124  CB  LEU A  16     -15.859 -35.938 -17.078  1.00 37.12           C  
ATOM    125  O   LEU A  16     -17.812 -33.750 -17.453  1.00 37.12           O  
ATOM    126  CG  LEU A  16     -15.430 -37.156 -17.922  1.00 37.12           C  
ATOM    127  CD1 LEU A  16     -14.227 -37.844 -17.297  1.00 37.12           C  
ATOM    128  CD2 LEU A  16     -16.594 -38.125 -18.078  1.00 37.12           C  
ATOM    129  N   VAL A  17     -16.797 -33.188 -19.297  1.00 50.78           N  
ATOM    130  CA  VAL A  17     -17.859 -33.281 -20.297  1.00 50.78           C  
ATOM    131  C   VAL A  17     -17.297 -33.844 -21.594  1.00 50.78           C  
ATOM    132  CB  VAL A  17     -18.547 -31.922 -20.531  1.00 50.78           C  
ATOM    133  O   VAL A  17     -16.344 -33.281 -22.156  1.00 50.78           O  
ATOM    134  CG1 VAL A  17     -19.297 -31.938 -21.875  1.00 50.78           C  
ATOM    135  CG2 VAL A  17     -19.500 -31.594 -19.391  1.00 50.78           C  
ATOM    136  N   SER A  18     -17.281 -35.156 -21.875  1.00 42.81           N  
ATOM    137  CA  SER A  18     -17.641 -36.156 -22.875  1.00 42.81           C  
ATOM    138  C   SER A  18     -19.047 -35.906 -23.422  1.00 42.81           C  
ATOM    139  CB  SER A  18     -17.547 -37.562 -22.312  1.00 42.81           C  
ATOM    140  O   SER A  18     -19.984 -35.719 -22.641  1.00 42.81           O  
ATOM    141  OG  SER A  18     -16.484 -37.656 -21.375  1.00 42.81           O  
ATOM    142  N   ALA A  19     -19.125 -35.438 -24.781  1.00 45.16           N  
ATOM    143  CA  ALA A  19     -19.469 -36.281 -25.938  1.00 45.16           C  
ATOM    144  C   ALA A  19     -20.375 -35.531 -26.906  1.00 45.16           C  
ATOM    145  CB  ALA A  19     -20.125 -37.562 -25.500  1.00 45.16           C  
ATOM    146  O   ALA A  19     -21.281 -34.781 -26.469  1.00 45.16           O  
ATOM    147  N   PRO A  20     -20.469 -36.000 -28.297  1.00 43.62           N  
ATOM    148  CA  PRO A  20     -19.922 -36.812 -29.375  1.00 43.62           C  
ATOM    149  C   PRO A  20     -20.328 -36.312 -30.766  1.00 43.62           C  
ATOM    150  CB  PRO A  20     -20.516 -38.219 -29.109  1.00 43.62           C  
ATOM    151  O   PRO A  20     -21.266 -35.500 -30.875  1.00 43.62           O  
ATOM    152  CG  PRO A  20     -21.875 -37.938 -28.547  1.00 43.62           C  
ATOM    153  CD  PRO A  20     -22.031 -36.469 -28.359  1.00 43.62           C  
ATOM    154  N   GLU A  21     -19.406 -36.469 -31.828  1.00 38.66           N  
ATOM    155  CA  GLU A  21     -19.188 -37.156 -33.094  1.00 38.66           C  
ATOM    156  C   GLU A  21     -20.422 -37.094 -33.969  1.00 38.66           C  
ATOM    157  CB  GLU A  21     -18.766 -38.594 -32.844  1.00 38.66           C  
ATOM    158  O   GLU A  21     -21.531 -37.406 -33.531  1.00 38.66           O  
ATOM    159  CG  GLU A  21     -17.266 -38.781 -32.625  1.00 38.66           C  
ATOM    160  CD  GLU A  21     -16.781 -40.188 -32.906  1.00 38.66           C  
ATOM    161  OE1 GLU A  21     -15.625 -40.312 -33.375  1.00 38.66           O  
ATOM    162  OE2 GLU A  21     -17.547 -41.125 -32.656  1.00 38.66           O  
ATOM    163  N   ASP A  22     -20.375 -36.375 -35.219  1.00 44.00           N  
ATOM    164  CA  ASP A  22     -20.734 -37.000 -36.500  1.00 44.00           C  
ATOM    165  C   ASP A  22     -20.953 -35.906 -37.562  1.00 44.00           C  
ATOM    166  CB  ASP A  22     -22.000 -37.844 -36.344  1.00 44.00           C  
ATOM    167  O   ASP A  22     -21.734 -34.969 -37.344  1.00 44.00           O  
ATOM    168  CG  ASP A  22     -21.719 -39.344 -36.469  1.00 44.00           C  
ATOM    169  OD1 ASP A  22     -20.625 -39.719 -36.969  1.00 44.00           O  
ATOM    170  OD2 ASP A  22     -22.609 -40.125 -36.125  1.00 44.00           O  
ATOM    171  N   THR A  23     -20.031 -35.719 -38.594  1.00 48.47           N  
ATOM    172  CA  THR A  23     -20.172 -36.062 -40.000  1.00 48.47           C  
ATOM    173  C   THR A  23     -19.594 -34.938 -40.875  1.00 48.47           C  
ATOM    174  CB  THR A  23     -21.641 -36.281 -40.406  1.00 48.47           C  
ATOM    175  O   THR A  23     -19.953 -33.781 -40.750  1.00 48.47           O  
ATOM    176  CG2 THR A  23     -21.750 -36.969 -41.750  1.00 48.47           C  
ATOM    177  OG1 THR A  23     -22.266 -37.125 -39.406  1.00 48.47           O  
ATOM    178  N   VAL A  24     -18.344 -35.125 -41.562  1.00 54.38           N  
ATOM    179  CA  VAL A  24     -17.641 -35.281 -42.844  1.00 54.38           C  
ATOM    180  C   VAL A  24     -17.953 -34.125 -43.750  1.00 54.38           C  
ATOM    181  CB  VAL A  24     -18.016 -36.625 -43.531  1.00 54.38           C  
ATOM    182  O   VAL A  24     -19.125 -33.750 -43.938  1.00 54.38           O  
ATOM    183  CG1 VAL A  24     -17.219 -36.781 -44.812  1.00 54.38           C  
ATOM    184  CG2 VAL A  24     -17.781 -37.812 -42.594  1.00 54.38           C  
ATOM    185  N   PRO A  25     -16.984 -33.781 -44.781  1.00 45.53           N  
ATOM    186  CA  PRO A  25     -15.898 -32.969 -45.312  1.00 45.53           C  
ATOM    187  C   PRO A  25     -16.094 -32.594 -46.812  1.00 45.53           C  
ATOM    188  CB  PRO A  25     -14.664 -33.844 -45.156  1.00 45.53           C  
ATOM    189  O   PRO A  25     -16.797 -33.312 -47.531  1.00 45.53           O  
ATOM    190  CG  PRO A  25     -15.188 -35.250 -45.250  1.00 45.53           C  
ATOM    191  CD  PRO A  25     -16.672 -35.188 -45.500  1.00 45.53           C  
ATOM    192  N   GLU A  26     -15.695 -31.344 -47.312  1.00 45.28           N  
ATOM    193  CA  GLU A  26     -15.125 -31.234 -48.656  1.00 45.28           C  
ATOM    194  C   GLU A  26     -15.367 -29.859 -49.250  1.00 45.28           C  
ATOM    195  CB  GLU A  26     -15.695 -32.312 -49.594  1.00 45.28           C  
ATOM    196  O   GLU A  26     -16.516 -29.422 -49.375  1.00 45.28           O  
ATOM    197  CG  GLU A  26     -14.867 -32.562 -50.844  1.00 45.28           C  
ATOM    198  CD  GLU A  26     -15.453 -33.656 -51.719  1.00 45.28           C  
ATOM    199  OE1 GLU A  26     -15.258 -33.562 -52.969  1.00 45.28           O  
ATOM    200  OE2 GLU A  26     -16.109 -34.562 -51.188  1.00 45.28           O  
ATOM    201  N   GLU A  27     -14.328 -29.016 -49.312  1.00 44.44           N  
ATOM    202  CA  GLU A  27     -13.836 -28.562 -50.625  1.00 44.44           C  
ATOM    203  C   GLU A  27     -12.711 -27.547 -50.438  1.00 44.44           C  
ATOM    204  CB  GLU A  27     -14.969 -27.938 -51.438  1.00 44.44           C  
ATOM    205  O   GLU A  27     -12.891 -26.500 -49.812  1.00 44.44           O  
ATOM    206  CG  GLU A  27     -15.164 -28.594 -52.812  1.00 44.44           C  
ATOM    207  CD  GLU A  27     -16.031 -27.766 -53.719  1.00 44.44           C  
ATOM    208  OE1 GLU A  27     -16.078 -28.078 -54.938  1.00 44.44           O  
ATOM    209  OE2 GLU A  27     -16.688 -26.812 -53.250  1.00 44.44           O  
ATOM    210  N   ALA A  28     -11.414 -27.953 -50.469  1.00 49.84           N  
ATOM    211  CA  ALA A  28     -10.133 -27.578 -51.062  1.00 49.84           C  
ATOM    212  C   ALA A  28     -10.320 -26.547 -52.188  1.00 49.84           C  
ATOM    213  CB  ALA A  28      -9.406 -28.812 -51.594  1.00 49.84           C  
ATOM    214  O   ALA A  28     -11.336 -26.562 -52.875  1.00 49.84           O  
ATOM    215  N   PRO A  29      -9.180 -25.875 -52.625  1.00 45.50           N  
ATOM    216  CA  PRO A  29      -7.750 -25.594 -52.500  1.00 45.50           C  
ATOM    217  C   PRO A  29      -7.297 -24.406 -53.344  1.00 45.50           C  
ATOM    218  CB  PRO A  29      -7.094 -26.891 -53.000  1.00 45.50           C  
ATOM    219  O   PRO A  29      -8.094 -23.844 -54.094  1.00 45.50           O  
ATOM    220  CG  PRO A  29      -7.988 -27.375 -54.094  1.00 45.50           C  
ATOM    221  CD  PRO A  29      -9.211 -26.500 -54.125  1.00 45.50           C  
ATOM    222  N   ASP A  30      -6.301 -23.578 -52.875  1.00 43.81           N  
ATOM    223  CA  ASP A  30      -5.238 -23.234 -53.812  1.00 43.81           C  
ATOM    224  C   ASP A  30      -4.668 -21.859 -53.500  1.00 43.81           C  
ATOM    225  CB  ASP A  30      -5.758 -23.281 -55.250  1.00 43.81           C  
ATOM    226  O   ASP A  30      -5.418 -20.891 -53.344  1.00 43.81           O  
ATOM    227  CG  ASP A  30      -4.785 -23.953 -56.188  1.00 43.81           C  
ATOM    228  OD1 ASP A  30      -3.748 -24.484 -55.750  1.00 43.81           O  
ATOM    229  OD2 ASP A  30      -5.059 -23.953 -57.438  1.00 43.81           O  
ATOM    230  N   SER A  31      -3.465 -21.641 -52.938  1.00 46.84           N  
ATOM    231  CA  SER A  31      -2.268 -21.188 -53.656  1.00 46.84           C  
ATOM    232  C   SER A  31      -1.700 -19.922 -53.000  1.00 46.84           C  
ATOM    233  CB  SER A  31      -2.574 -20.922 -55.125  1.00 46.84           C  
ATOM    234  O   SER A  31      -2.443 -18.984 -52.688  1.00 46.84           O  
ATOM    235  OG  SER A  31      -2.287 -22.062 -55.906  1.00 46.84           O  
ATOM    236  N   ALA A  32      -0.499 -19.906 -52.344  1.00 48.44           N  
ATOM    237  CA  ALA A  32       0.751 -19.484 -52.969  1.00 48.44           C  
ATOM    238  C   ALA A  32       1.444 -18.406 -52.156  1.00 48.44           C  
ATOM    239  CB  ALA A  32       0.492 -18.984 -54.375  1.00 48.44           C  
ATOM    240  O   ALA A  32       0.802 -17.453 -51.688  1.00 48.44           O  
ATOM    241  N   VAL A  33       2.611 -18.594 -51.469  1.00 53.69           N  
ATOM    242  CA  VAL A  33       4.023 -18.234 -51.562  1.00 53.69           C  
ATOM    243  C   VAL A  33       4.223 -16.766 -51.219  1.00 53.69           C  
ATOM    244  CB  VAL A  33       4.570 -18.531 -53.000  1.00 53.69           C  
ATOM    245  O   VAL A  33       3.482 -15.906 -51.719  1.00 53.69           O  
ATOM    246  CG1 VAL A  33       6.078 -18.797 -52.938  1.00 53.69           C  
ATOM    247  CG2 VAL A  33       3.844 -19.734 -53.594  1.00 53.69           C  
ATOM    248  N   PRO A  34       5.305 -16.359 -50.312  1.00 37.84           N  
ATOM    249  CA  PRO A  34       5.711 -14.961 -50.188  1.00 37.84           C  
ATOM    250  C   PRO A  34       6.973 -14.648 -51.000  1.00 37.84           C  
ATOM    251  CB  PRO A  34       5.965 -14.789 -48.688  1.00 37.84           C  
ATOM    252  O   PRO A  34       7.816 -15.523 -51.188  1.00 37.84           O  
ATOM    253  CG  PRO A  34       6.500 -16.109 -48.250  1.00 37.84           C  
ATOM    254  CD  PRO A  34       6.410 -17.078 -49.375  1.00 37.84           C  
ATOM    255  N   ALA A  35       6.801 -13.922 -52.219  1.00 47.44           N  
ATOM    256  CA  ALA A  35       7.887 -13.367 -53.031  1.00 47.44           C  
ATOM    257  C   ALA A  35       7.574 -11.938 -53.469  1.00 47.44           C  
ATOM    258  CB  ALA A  35       8.148 -14.250 -54.250  1.00 47.44           C  
ATOM    259  O   ALA A  35       6.457 -11.648 -53.906  1.00 47.44           O  
ATOM    260  N   ALA A  36       8.320 -10.883 -53.031  1.00 40.16           N  
ATOM    261  CA  ALA A  36       9.320  -9.906 -53.469  1.00 40.16           C  
ATOM    262  C   ALA A  36       8.836  -9.148 -54.688  1.00 40.16           C  
ATOM    263  CB  ALA A  36      10.648 -10.594 -53.750  1.00 40.16           C  
ATOM    264  O   ALA A  36       8.344  -9.750 -55.656  1.00 40.16           O  
ATOM    265  N   GLN A  37       8.547  -7.793 -54.531  1.00 50.72           N  
ATOM    266  CA  GLN A  37       8.977  -6.836 -55.531  1.00 50.72           C  
ATOM    267  C   GLN A  37       8.508  -5.426 -55.219  1.00 50.72           C  
ATOM    268  CB  GLN A  37       8.461  -7.242 -56.938  1.00 50.72           C  
ATOM    269  O   GLN A  37       7.316  -5.203 -54.969  1.00 50.72           O  
ATOM    270  CG  GLN A  37       9.328  -8.281 -57.625  1.00 50.72           C  
ATOM    271  CD  GLN A  37       8.773  -8.680 -58.969  1.00 50.72           C  
ATOM    272  NE2 GLN A  37       9.672  -8.953 -59.938  1.00 50.72           N  
ATOM    273  OE1 GLN A  37       7.559  -8.750 -59.188  1.00 50.72           O  
ATOM    274  N   LYS A  38       9.422  -4.457 -54.812  1.00 42.09           N  
ATOM    275  CA  LYS A  38      10.188  -3.305 -55.281  1.00 42.09           C  
ATOM    276  C   LYS A  38       9.273  -2.252 -55.875  1.00 42.09           C  
ATOM    277  CB  LYS A  38      11.258  -3.738 -56.281  1.00 42.09           C  
ATOM    278  O   LYS A  38       8.484  -2.559 -56.781  1.00 42.09           O  
ATOM    279  CG  LYS A  38      12.680  -3.445 -55.844  1.00 42.09           C  
ATOM    280  CD  LYS A  38      13.695  -3.938 -56.875  1.00 42.09           C  
ATOM    281  CE  LYS A  38      15.125  -3.752 -56.375  1.00 42.09           C  
ATOM    282  NZ  LYS A  38      16.125  -4.148 -57.406  1.00 42.09           N  
ATOM    283  N   LYS A  39       9.156  -1.074 -55.219  1.00 49.88           N  
ATOM    284  CA  LYS A  39       9.219   0.163 -55.969  1.00 49.88           C  
ATOM    285  C   LYS A  39       9.320   1.379 -55.062  1.00 49.88           C  
ATOM    286  CB  LYS A  39       7.988   0.291 -56.875  1.00 49.88           C  
ATOM    287  O   LYS A  39       8.562   1.501 -54.094  1.00 49.88           O  
ATOM    288  CG  LYS A  39       7.961  -0.697 -58.031  1.00 49.88           C  
ATOM    289  CD  LYS A  39       6.883  -0.344 -59.062  1.00 49.88           C  
ATOM    290  CE  LYS A  39       6.836  -1.351 -60.188  1.00 49.88           C  
ATOM    291  NZ  LYS A  39       5.770  -1.014 -61.188  1.00 49.88           N  
ATOM    292  N   THR A  40      10.492   2.051 -54.875  1.00 51.03           N  
ATOM    293  CA  THR A  40      10.953   3.283 -55.531  1.00 51.03           C  
ATOM    294  C   THR A  40      10.797   4.469 -54.562  1.00 51.03           C  
ATOM    295  CB  THR A  40      10.180   3.562 -56.812  1.00 51.03           C  
ATOM    296  O   THR A  40       9.719   4.695 -54.031  1.00 51.03           O  
ATOM    297  CG2 THR A  40      10.430   2.467 -57.844  1.00 51.03           C  
ATOM    298  OG1 THR A  40       8.773   3.625 -56.531  1.00 51.03           O  
ATOM    299  N   GLY A  41      11.812   4.871 -53.781  1.00 42.84           N  
ATOM    300  CA  GLY A  41      12.625   6.035 -54.094  1.00 42.84           C  
ATOM    301  C   GLY A  41      13.219   6.684 -52.875  1.00 42.84           C  
ATOM    302  O   GLY A  41      12.523   6.898 -51.875  1.00 42.84           O  
ATOM    303  N   PRO A  42      14.633   6.785 -52.719  1.00 39.44           N  
ATOM    304  CA  PRO A  42      15.234   7.957 -52.062  1.00 39.44           C  
ATOM    305  C   PRO A  42      15.883   8.906 -53.062  1.00 39.44           C  
ATOM    306  CB  PRO A  42      16.297   7.344 -51.156  1.00 39.44           C  
ATOM    307  O   PRO A  42      16.219   8.508 -54.188  1.00 39.44           O  
ATOM    308  CG  PRO A  42      16.797   6.141 -51.875  1.00 39.44           C  
ATOM    309  CD  PRO A  42      15.961   5.957 -53.125  1.00 39.44           C  
ATOM    310  N   LYS A  43      15.250  10.117 -53.219  1.00 50.25           N  
ATOM    311  CA  LYS A  43      15.875  11.148 -54.031  1.00 50.25           C  
ATOM    312  C   LYS A  43      15.766  12.523 -53.375  1.00 50.25           C  
ATOM    313  CB  LYS A  43      15.227  11.180 -55.406  1.00 50.25           C  
ATOM    314  O   LYS A  43      14.680  12.945 -53.000  1.00 50.25           O  
ATOM    315  CG  LYS A  43      15.523   9.953 -56.281  1.00 50.25           C  
ATOM    316  CD  LYS A  43      14.984  10.109 -57.688  1.00 50.25           C  
ATOM    317  CE  LYS A  43      15.234   8.859 -58.531  1.00 50.25           C  
ATOM    318  NZ  LYS A  43      14.695   9.008 -59.906  1.00 50.25           N  
ATOM    319  N   THR A  44      16.922  13.188 -52.844  1.00 44.72           N  
ATOM    320  CA  THR A  44      17.953  14.211 -53.000  1.00 44.72           C  
ATOM    321  C   THR A  44      17.375  15.477 -53.625  1.00 44.72           C  
ATOM    322  CB  THR A  44      19.125  13.695 -53.875  1.00 44.72           C  
ATOM    323  O   THR A  44      16.531  15.398 -54.500  1.00 44.72           O  
ATOM    324  CG2 THR A  44      19.781  12.469 -53.250  1.00 44.72           C  
ATOM    325  OG1 THR A  44      18.625  13.352 -55.156  1.00 44.72           O  
ATOM    326  N   THR A  45      17.516  16.703 -52.875  1.00 43.47           N  
ATOM    327  CA  THR A  45      18.281  17.859 -53.281  1.00 43.47           C  
ATOM    328  C   THR A  45      17.594  19.156 -52.875  1.00 43.47           C  
ATOM    329  CB  THR A  45      18.484  17.875 -54.812  1.00 43.47           C  
ATOM    330  O   THR A  45      16.391  19.328 -53.094  1.00 43.47           O  
ATOM    331  CG2 THR A  45      19.719  17.094 -55.219  1.00 43.47           C  
ATOM    332  OG1 THR A  45      17.328  17.281 -55.438  1.00 43.47           O  
ATOM    333  N   ARG A  46      18.219  19.984 -51.969  1.00 37.94           N  
ATOM    334  CA  ARG A  46      19.078  21.156 -52.000  1.00 37.94           C  
ATOM    335  C   ARG A  46      18.250  22.438 -52.000  1.00 37.94           C  
ATOM    336  CB  ARG A  46      19.969  21.141 -53.250  1.00 37.94           C  
ATOM    337  O   ARG A  46      17.328  22.609 -52.781  1.00 37.94           O  
ATOM    338  CG  ARG A  46      21.094  20.109 -53.188  1.00 37.94           C  
ATOM    339  CD  ARG A  46      22.062  20.266 -54.375  1.00 37.94           C  
ATOM    340  NE  ARG A  46      23.344  20.812 -53.938  1.00 37.94           N  
ATOM    341  NH1 ARG A  46      24.609  19.297 -55.125  1.00 37.94           N  
ATOM    342  NH2 ARG A  46      25.641  20.906 -53.844  1.00 37.94           N  
ATOM    343  CZ  ARG A  46      24.531  20.344 -54.312  1.00 37.94           C  
ATOM    344  N   THR A  47      18.484  23.281 -50.938  1.00 46.50           N  
ATOM    345  CA  THR A  47      18.953  24.641 -51.188  1.00 46.50           C  
ATOM    346  C   THR A  47      19.078  25.422 -49.906  1.00 46.50           C  
ATOM    347  CB  THR A  47      18.031  25.375 -52.156  1.00 46.50           C  
ATOM    348  O   THR A  47      18.125  25.484 -49.125  1.00 46.50           O  
ATOM    349  CG2 THR A  47      18.719  25.625 -53.500  1.00 46.50           C  
ATOM    350  OG1 THR A  47      16.844  24.594 -52.375  1.00 46.50           O  
ATOM    351  N   LEU A  48      20.312  25.594 -49.281  1.00 40.31           N  
ATOM    352  CA  LEU A  48      21.250  26.703 -49.062  1.00 40.31           C  
ATOM    353  C   LEU A  48      20.562  28.047 -49.281  1.00 40.31           C  
ATOM    354  CB  LEU A  48      22.453  26.578 -50.031  1.00 40.31           C  
ATOM    355  O   LEU A  48      20.047  28.312 -50.375  1.00 40.31           O  
ATOM    356  CG  LEU A  48      23.641  25.766 -49.500  1.00 40.31           C  
ATOM    357  CD1 LEU A  48      24.281  24.969 -50.625  1.00 40.31           C  
ATOM    358  CD2 LEU A  48      24.656  26.672 -48.844  1.00 40.31           C  
ATOM    359  N   GLY A  49      20.172  28.672 -48.219  1.00 42.62           N  
ATOM    360  CA  GLY A  49      20.188  30.125 -48.219  1.00 42.62           C  
ATOM    361  C   GLY A  49      20.594  30.719 -46.875  1.00 42.62           C  
ATOM    362  O   GLY A  49      19.969  30.438 -45.844  1.00 42.62           O  
ATOM    363  N   ARG A  50      21.891  31.000 -46.625  1.00 42.66           N  
ATOM    364  CA  ARG A  50      22.703  32.188 -46.781  1.00 42.66           C  
ATOM    365  C   ARG A  50      21.969  33.438 -46.281  1.00 42.66           C  
ATOM    366  CB  ARG A  50      23.109  32.406 -48.250  1.00 42.66           C  
ATOM    367  O   ARG A  50      20.844  33.719 -46.719  1.00 42.66           O  
ATOM    368  CG  ARG A  50      24.281  33.344 -48.438  1.00 42.66           C  
ATOM    369  CD  ARG A  50      24.766  33.344 -49.875  1.00 42.66           C  
ATOM    370  NE  ARG A  50      25.906  34.250 -50.031  1.00 42.66           N  
ATOM    371  NH1 ARG A  50      25.250  35.000 -52.125  1.00 42.66           N  
ATOM    372  NH2 ARG A  50      27.188  35.781 -51.156  1.00 42.66           N  
ATOM    373  CZ  ARG A  50      26.109  35.031 -51.125  1.00 42.66           C  
ATOM    374  N   ARG A  51      22.281  33.875 -45.031  1.00 41.81           N  
ATOM    375  CA  ARG A  51      22.719  35.281 -44.906  1.00 41.81           C  
ATOM    376  C   ARG A  51      23.391  35.531 -43.562  1.00 41.81           C  
ATOM    377  CB  ARG A  51      21.516  36.219 -45.094  1.00 41.81           C  
ATOM    378  O   ARG A  51      22.797  35.281 -42.531  1.00 41.81           O  
ATOM    379  CG  ARG A  51      21.594  37.062 -46.344  1.00 41.81           C  
ATOM    380  CD  ARG A  51      20.438  38.062 -46.438  1.00 41.81           C  
ATOM    381  NE  ARG A  51      20.516  38.875 -47.656  1.00 41.81           N  
ATOM    382  NH1 ARG A  51      19.984  40.844 -46.594  1.00 41.81           N  
ATOM    383  NH2 ARG A  51      20.391  40.844 -48.844  1.00 41.81           N  
ATOM    384  CZ  ARG A  51      20.297  40.188 -47.688  1.00 41.81           C  
ATOM    385  N   ARG A  52      24.766  35.719 -43.500  1.00 40.47           N  
ATOM    386  CA  ARG A  52      25.828  36.719 -43.625  1.00 40.47           C  
ATOM    387  C   ARG A  52      25.609  37.875 -42.688  1.00 40.47           C  
ATOM    388  CB  ARG A  52      25.906  37.219 -45.094  1.00 40.47           C  
ATOM    389  O   ARG A  52      24.531  38.469 -42.656  1.00 40.47           O  
ATOM    390  CG  ARG A  52      27.062  36.625 -45.875  1.00 40.47           C  
ATOM    391  CD  ARG A  52      27.094  37.125 -47.312  1.00 40.47           C  
ATOM    392  NE  ARG A  52      28.109  36.469 -48.094  1.00 40.47           N  
ATOM    393  NH1 ARG A  52      27.734  37.719 -50.000  1.00 40.47           N  
ATOM    394  NH2 ARG A  52      29.359  36.094 -50.000  1.00 40.47           N  
ATOM    395  CZ  ARG A  52      28.406  36.750 -49.375  1.00 40.47           C  
ATOM    396  N   SER A  53      26.469  38.031 -41.594  1.00 50.53           N  
ATOM    397  CA  SER A  53      27.453  39.125 -41.531  1.00 50.53           C  
ATOM    398  C   SER A  53      27.844  39.438 -40.094  1.00 50.53           C  
ATOM    399  CB  SER A  53      26.906  40.375 -42.219  1.00 50.53           C  
ATOM    400  O   SER A  53      26.984  39.531 -39.219  1.00 50.53           O  
ATOM    401  OG  SER A  53      25.672  40.750 -41.656  1.00 50.53           O  
ATOM    402  N   ARG A  54      29.125  39.156 -39.625  1.00 38.69           N  
ATOM    403  CA  ARG A  54      30.391  39.875 -39.469  1.00 38.69           C  
ATOM    404  C   ARG A  54      30.156  41.312 -38.969  1.00 38.69           C  
ATOM    405  CB  ARG A  54      31.188  39.875 -40.750  1.00 38.69           C  
ATOM    406  O   ARG A  54      29.438  42.062 -39.625  1.00 38.69           O  
ATOM    407  CG  ARG A  54      32.062  38.656 -40.938  1.00 38.69           C  
ATOM    408  CD  ARG A  54      32.875  38.719 -42.250  1.00 38.69           C  
ATOM    409  NE  ARG A  54      33.844  37.625 -42.344  1.00 38.69           N  
ATOM    410  NH1 ARG A  54      34.781  38.375 -44.312  1.00 38.69           N  
ATOM    411  NH2 ARG A  54      35.562  36.438 -43.312  1.00 38.69           N  
ATOM    412  CZ  ARG A  54      34.719  37.469 -43.312  1.00 38.69           C  
ATOM    413  N   SER A  55      30.344  41.562 -37.656  1.00 44.69           N  
ATOM    414  CA  SER A  55      31.266  42.594 -37.156  1.00 44.69           C  
ATOM    415  C   SER A  55      31.297  42.594 -35.625  1.00 44.69           C  
ATOM    416  CB  SER A  55      30.875  43.969 -37.688  1.00 44.69           C  
ATOM    417  O   SER A  55      30.250  42.562 -34.969  1.00 44.69           O  
ATOM    418  OG  SER A  55      29.922  43.875 -38.719  1.00 44.69           O  
ATOM    419  N   PRO A  56      32.562  42.531 -34.938  1.00 41.91           N  
ATOM    420  CA  PRO A  56      33.281  42.750 -33.656  1.00 41.91           C  
ATOM    421  C   PRO A  56      33.375  44.219 -33.281  1.00 41.91           C  
ATOM    422  CB  PRO A  56      34.656  42.156 -33.938  1.00 41.91           C  
ATOM    423  O   PRO A  56      33.562  45.094 -34.156  1.00 41.91           O  
ATOM    424  CG  PRO A  56      34.844  42.281 -35.406  1.00 41.91           C  
ATOM    425  CD  PRO A  56      33.656  42.969 -36.000  1.00 41.91           C  
ATOM    426  N   GLY A  57      32.500  44.719 -32.250  1.00 41.25           N  
ATOM    427  CA  GLY A  57      32.750  46.094 -31.828  1.00 41.25           C  
ATOM    428  C   GLY A  57      32.219  46.375 -30.422  1.00 41.25           C  
ATOM    429  O   GLY A  57      31.109  45.969 -30.078  1.00 41.25           O  
ATOM    430  N   VAL A  58      33.000  46.375 -29.344  1.00 40.03           N  
ATOM    431  CA  VAL A  58      33.656  47.375 -28.516  1.00 40.03           C  
ATOM    432  C   VAL A  58      32.594  48.094 -27.672  1.00 40.03           C  
ATOM    433  CB  VAL A  58      34.406  48.406 -29.391  1.00 40.03           C  
ATOM    434  O   VAL A  58      31.594  48.594 -28.188  1.00 40.03           O  
ATOM    435  CG1 VAL A  58      34.906  49.562 -28.531  1.00 40.03           C  
ATOM    436  CG2 VAL A  58      35.562  47.719 -30.109  1.00 40.03           C  
ATOM    437  N   GLN A  59      32.438  47.750 -26.328  1.00 44.06           N  
ATOM    438  CA  GLN A  59      32.781  48.750 -25.312  1.00 44.06           C  
ATOM    439  C   GLN A  59      32.719  48.125 -23.906  1.00 44.06           C  
ATOM    440  CB  GLN A  59      31.812  49.938 -25.391  1.00 44.06           C  
ATOM    441  O   GLN A  59      31.703  47.594 -23.484  1.00 44.06           O  
ATOM    442  CG  GLN A  59      32.094  50.844 -26.562  1.00 44.06           C  
ATOM    443  CD  GLN A  59      31.188  52.062 -26.578  1.00 44.06           C  
ATOM    444  NE2 GLN A  59      31.516  53.062 -27.422  1.00 44.06           N  
ATOM    445  OE1 GLN A  59      30.203  52.156 -25.828  1.00 44.06           O  
ATOM    446  N   ARG A  60      33.812  47.562 -23.344  1.00 42.91           N  
ATOM    447  CA  ARG A  60      34.750  47.844 -22.281  1.00 42.91           C  
ATOM    448  C   ARG A  60      34.438  49.188 -21.625  1.00 42.91           C  
ATOM    449  CB  ARG A  60      36.188  47.844 -22.812  1.00 42.91           C  
ATOM    450  O   ARG A  60      34.406  50.219 -22.281  1.00 42.91           O  
ATOM    451  CG  ARG A  60      36.875  46.469 -22.797  1.00 42.91           C  
ATOM    452  CD  ARG A  60      38.344  46.562 -23.156  1.00 42.91           C  
ATOM    453  NE  ARG A  60      39.031  45.281 -22.984  1.00 42.91           N  
ATOM    454  NH1 ARG A  60      41.125  46.094 -23.453  1.00 42.91           N  
ATOM    455  NH2 ARG A  60      40.844  43.875 -22.969  1.00 42.91           N  
ATOM    456  CZ  ARG A  60      40.312  45.094 -23.141  1.00 42.91           C  
ATOM    457  N   ARG A  61      33.844  49.094 -20.391  1.00 44.28           N  
ATOM    458  CA  ARG A  61      34.281  49.281 -19.000  1.00 44.28           C  
ATOM    459  C   ARG A  61      33.281  50.188 -18.234  1.00 44.28           C  
ATOM    460  CB  ARG A  61      35.688  49.906 -18.938  1.00 44.28           C  
ATOM    461  O   ARG A  61      32.781  51.156 -18.781  1.00 44.28           O  
ATOM    462  CG  ARG A  61      36.781  48.906 -19.297  1.00 44.28           C  
ATOM    463  CD  ARG A  61      38.156  49.500 -19.062  1.00 44.28           C  
ATOM    464  NE  ARG A  61      39.094  48.531 -18.547  1.00 44.28           N  
ATOM    465  NH1 ARG A  61      40.812  50.031 -18.172  1.00 44.28           N  
ATOM    466  NH2 ARG A  61      41.125  47.812 -17.688  1.00 44.28           N  
ATOM    467  CZ  ARG A  61      40.344  48.781 -18.141  1.00 44.28           C  
ATOM    468  N   PRO A  62      33.312  50.156 -16.766  1.00 41.97           N  
ATOM    469  CA  PRO A  62      33.938  49.562 -15.586  1.00 41.97           C  
ATOM    470  C   PRO A  62      33.062  49.719 -14.336  1.00 41.97           C  
ATOM    471  CB  PRO A  62      35.250  50.344 -15.453  1.00 41.97           C  
ATOM    472  O   PRO A  62      32.031  50.375 -14.375  1.00 41.97           O  
ATOM    473  CG  PRO A  62      34.938  51.719 -15.906  1.00 41.97           C  
ATOM    474  CD  PRO A  62      33.531  51.750 -16.438  1.00 41.97           C  
ATOM    475  N   ALA A  63      33.094  48.594 -13.445  1.00 38.06           N  
ATOM    476  CA  ALA A  63      33.438  48.438 -12.039  1.00 38.06           C  
ATOM    477  C   ALA A  63      33.000  49.656 -11.227  1.00 38.06           C  
ATOM    478  CB  ALA A  63      34.938  48.156 -11.875  1.00 38.06           C  
ATOM    479  O   ALA A  63      33.312  50.781 -11.609  1.00 38.06           O  
ATOM    480  N   LYS A  64      31.797  49.594 -10.492  1.00 37.22           N  
ATOM    481  CA  LYS A  64      31.734  50.156  -9.156  1.00 37.22           C  
ATOM    482  C   LYS A  64      30.297  50.469  -8.750  1.00 37.22           C  
ATOM    483  CB  LYS A  64      32.562  51.438  -9.086  1.00 37.22           C  
ATOM    484  O   LYS A  64      29.562  51.156  -9.453  1.00 37.22           O  
ATOM    485  CG  LYS A  64      33.406  51.562  -7.820  1.00 37.22           C  
ATOM    486  CD  LYS A  64      34.344  52.781  -7.883  1.00 37.22           C  
ATOM    487  CE  LYS A  64      35.219  52.875  -6.652  1.00 37.22           C  
ATOM    488  NZ  LYS A  64      36.125  54.062  -6.695  1.00 37.22           N  
ATOM    489  N   GLN A  65      29.594  49.500  -7.953  1.00 43.56           N  
ATOM    490  CA  GLN A  65      28.969  50.062  -6.754  1.00 43.56           C  
ATOM    491  C   GLN A  65      28.203  49.000  -5.992  1.00 43.56           C  
ATOM    492  CB  GLN A  65      28.047  51.219  -7.117  1.00 43.56           C  
ATOM    493  O   GLN A  65      27.281  48.375  -6.535  1.00 43.56           O  
ATOM    494  CG  GLN A  65      28.672  52.594  -6.938  1.00 43.56           C  
ATOM    495  CD  GLN A  65      27.750  53.719  -7.363  1.00 43.56           C  
ATOM    496  NE2 GLN A  65      28.219  54.969  -7.242  1.00 43.56           N  
ATOM    497  OE1 GLN A  65      26.609  53.469  -7.797  1.00 43.56           O  
ATOM    498  N   ARG A  66      28.906  48.156  -5.289  1.00 38.25           N  
ATOM    499  CA  ARG A  66      28.703  47.656  -3.934  1.00 38.25           C  
ATOM    500  C   ARG A  66      27.891  48.656  -3.104  1.00 38.25           C  
ATOM    501  CB  ARG A  66      30.047  47.375  -3.252  1.00 38.25           C  
ATOM    502  O   ARG A  66      28.312  49.781  -2.898  1.00 38.25           O  
ATOM    503  CG  ARG A  66      29.984  46.312  -2.160  1.00 38.25           C  
ATOM    504  CD  ARG A  66      31.359  45.969  -1.642  1.00 38.25           C  
ATOM    505  NE  ARG A  66      31.344  45.625  -0.218  1.00 38.25           N  
ATOM    506  NH1 ARG A  66      33.625  45.344  -0.033  1.00 38.25           N  
ATOM    507  NH2 ARG A  66      32.281  45.062   1.803  1.00 38.25           N  
ATOM    508  CZ  ARG A  66      32.406  45.344   0.514  1.00 38.25           C  
ATOM    509  N   LYS A  67      26.500  48.531  -3.258  1.00 44.44           N  
ATOM    510  CA  LYS A  67      25.578  49.156  -2.312  1.00 44.44           C  
ATOM    511  C   LYS A  67      24.391  48.250  -2.021  1.00 44.44           C  
ATOM    512  CB  LYS A  67      25.094  50.531  -2.848  1.00 44.44           C  
ATOM    513  O   LYS A  67      23.719  47.812  -2.941  1.00 44.44           O  
ATOM    514  CG  LYS A  67      25.422  51.688  -1.945  1.00 44.44           C  
ATOM    515  CD  LYS A  67      25.031  53.031  -2.592  1.00 44.44           C  
ATOM    516  CE  LYS A  67      25.391  54.219  -1.708  1.00 44.44           C  
ATOM    517  NZ  LYS A  67      24.969  55.500  -2.320  1.00 44.44           N  
ATOM    518  N   GLN A  68      24.484  47.406  -0.992  1.00 35.81           N  
ATOM    519  CA  GLN A  68      23.719  47.094   0.208  1.00 35.81           C  
ATOM    520  C   GLN A  68      22.219  47.281  -0.030  1.00 35.81           C  
ATOM    521  CB  GLN A  68      24.188  47.969   1.383  1.00 35.81           C  
ATOM    522  O   GLN A  68      21.766  48.406  -0.254  1.00 35.81           O  
ATOM    523  CG  GLN A  68      25.219  47.281   2.273  1.00 35.81           C  
ATOM    524  CD  GLN A  68      26.219  48.281   2.850  1.00 35.81           C  
ATOM    525  NE2 GLN A  68      27.297  47.750   3.428  1.00 35.81           N  
ATOM    526  OE1 GLN A  68      26.031  49.500   2.775  1.00 35.81           O  
ATOM    527  N   ALA A  69      21.625  46.281  -0.708  1.00 40.19           N  
ATOM    528  CA  ALA A  69      20.188  46.094  -0.626  1.00 40.19           C  
ATOM    529  C   ALA A  69      19.828  44.812   0.130  1.00 40.19           C  
ATOM    530  CB  ALA A  69      19.562  46.094  -2.023  1.00 40.19           C  
ATOM    531  O   ALA A  69      20.375  43.750  -0.141  1.00 40.19           O  
ATOM    532  N   ALA A  70      19.734  44.875   1.461  1.00 48.06           N  
ATOM    533  CA  ALA A  70      18.734  44.500   2.459  1.00 48.06           C  
ATOM    534  C   ALA A  70      18.516  42.969   2.480  1.00 48.06           C  
ATOM    535  CB  ALA A  70      17.422  45.219   2.188  1.00 48.06           C  
ATOM    536  O   ALA A  70      18.281  42.375   1.437  1.00 48.06           O  
ATOM    537  N   PRO A  71      19.000  42.219   3.576  1.00 40.06           N  
ATOM    538  CA  PRO A  71      18.594  40.812   3.658  1.00 40.06           C  
ATOM    539  C   PRO A  71      17.109  40.656   3.916  1.00 40.06           C  
ATOM    540  CB  PRO A  71      19.422  40.281   4.836  1.00 40.06           C  
ATOM    541  O   PRO A  71      16.547  41.312   4.793  1.00 40.06           O  
ATOM    542  CG  PRO A  71      19.938  41.500   5.531  1.00 40.06           C  
ATOM    543  CD  PRO A  71      19.359  42.719   4.855  1.00 40.06           C  
ATOM    544  N   ASP A  72      16.219  40.844   2.932  1.00 40.81           N  
ATOM    545  CA  ASP A  72      14.859  40.312   2.971  1.00 40.81           C  
ATOM    546  C   ASP A  72      14.828  38.938   3.633  1.00 40.81           C  
ATOM    547  CB  ASP A  72      14.273  40.219   1.558  1.00 40.81           C  
ATOM    548  O   ASP A  72      15.594  38.062   3.268  1.00 40.81           O  
ATOM    549  CG  ASP A  72      13.789  41.562   1.038  1.00 40.81           C  
ATOM    550  OD1 ASP A  72      13.328  42.406   1.847  1.00 40.81           O  
ATOM    551  OD2 ASP A  72      13.859  41.781  -0.190  1.00 40.81           O  
ATOM    552  N   GLU A  73      14.836  38.781   4.930  1.00 41.00           N  
ATOM    553  CA  GLU A  73      13.961  38.094   5.887  1.00 41.00           C  
ATOM    554  C   GLU A  73      12.938  37.219   5.172  1.00 41.00           C  
ATOM    555  CB  GLU A  73      13.250  39.125   6.777  1.00 41.00           C  
ATOM    556  O   GLU A  73      12.156  37.719   4.359  1.00 41.00           O  
ATOM    557  CG  GLU A  73      14.102  39.625   7.926  1.00 41.00           C  
ATOM    558  CD  GLU A  73      13.695  39.062   9.273  1.00 41.00           C  
ATOM    559  OE1 GLU A  73      14.516  39.094  10.219  1.00 41.00           O  
ATOM    560  OE2 GLU A  73      12.555  38.562   9.391  1.00 41.00           O  
ATOM    561  N   ALA A  74      13.430  36.031   4.484  1.00 42.28           N  
ATOM    562  CA  ALA A  74      12.484  34.938   4.410  1.00 42.28           C  
ATOM    563  C   ALA A  74      13.141  33.688   3.777  1.00 42.28           C  
ATOM    564  CB  ALA A  74      11.242  35.344   3.615  1.00 42.28           C  
ATOM    565  O   ALA A  74      13.477  33.719   2.592  1.00 42.28           O  
ATOM    566  N   ASP A  75      14.258  33.156   4.270  1.00 38.69           N  
ATOM    567  CA  ASP A  75      14.359  31.734   4.004  1.00 38.69           C  
ATOM    568  C   ASP A  75      15.055  31.000   5.152  1.00 38.69           C  
ATOM    569  CB  ASP A  75      15.102  31.469   2.689  1.00 38.69           C  
ATOM    570  O   ASP A  75      16.266  31.109   5.312  1.00 38.69           O  
ATOM    571  CG  ASP A  75      14.695  30.172   2.025  1.00 38.69           C  
ATOM    572  OD1 ASP A  75      13.672  29.578   2.426  1.00 38.69           O  
ATOM    573  OD2 ASP A  75      15.406  29.734   1.095  1.00 38.69           O  
ATOM    574  N   SER A  76      14.719  31.281   6.363  1.00 41.16           N  
ATOM    575  CA  SER A  76      14.750  30.297   7.441  1.00 41.16           C  
ATOM    576  C   SER A  76      14.320  28.906   6.941  1.00 41.16           C  
ATOM    577  CB  SER A  76      13.844  30.734   8.594  1.00 41.16           C  
ATOM    578  O   SER A  76      13.695  28.141   7.680  1.00 41.16           O  
ATOM    579  OG  SER A  76      14.430  31.797   9.320  1.00 41.16           O  
ATOM    580  N   ALA A  77      14.719  28.359   5.773  1.00 47.41           N  
ATOM    581  CA  ALA A  77      14.555  26.938   5.539  1.00 47.41           C  
ATOM    582  C   ALA A  77      15.883  26.203   5.695  1.00 47.41           C  
ATOM    583  CB  ALA A  77      13.969  26.688   4.148  1.00 47.41           C  
ATOM    584  O   ALA A  77      16.312  25.469   4.793  1.00 47.41           O  
ATOM    585  N   THR A  78      16.875  26.703   6.422  1.00 45.09           N  
ATOM    586  CA  THR A  78      17.922  25.844   6.980  1.00 45.09           C  
ATOM    587  C   THR A  78      17.359  24.938   8.062  1.00 45.09           C  
ATOM    588  CB  THR A  78      19.078  26.688   7.570  1.00 45.09           C  
ATOM    589  O   THR A  78      17.062  25.375   9.172  1.00 45.09           O  
ATOM    590  CG2 THR A  78      20.406  26.312   6.938  1.00 45.09           C  
ATOM    591  OG1 THR A  78      18.812  28.078   7.324  1.00 45.09           O  
ATOM    592  N   GLY A  79      16.125  24.484   7.922  1.00 44.72           N  
ATOM    593  CA  GLY A  79      15.414  23.531   8.758  1.00 44.72           C  
ATOM    594  C   GLY A  79      15.781  22.094   8.477  1.00 44.72           C  
ATOM    595  O   GLY A  79      15.922  21.688   7.316  1.00 44.72           O  
ATOM    596  N   ASP A  80      17.031  21.656   8.781  1.00 50.56           N  
ATOM    597  CA  ASP A  80      17.500  20.406   9.383  1.00 50.56           C  
ATOM    598  C   ASP A  80      17.500  19.281   8.367  1.00 50.56           C  
ATOM    599  CB  ASP A  80      16.641  20.031  10.586  1.00 50.56           C  
ATOM    600  O   ASP A  80      16.453  18.703   8.055  1.00 50.56           O  
ATOM    601  CG  ASP A  80      17.422  19.969  11.883  1.00 50.56           C  
ATOM    602  OD1 ASP A  80      18.656  20.172  11.859  1.00 50.56           O  
ATOM    603  OD2 ASP A  80      16.797  19.719  12.938  1.00 50.56           O  
ATOM    604  N   ILE A  81      18.141  19.375   7.184  1.00 53.91           N  
ATOM    605  CA  ILE A  81      18.375  18.219   6.324  1.00 53.91           C  
ATOM    606  C   ILE A  81      19.125  17.141   7.102  1.00 53.91           C  
ATOM    607  CB  ILE A  81      19.172  18.609   5.059  1.00 53.91           C  
ATOM    608  O   ILE A  81      20.234  17.359   7.570  1.00 53.91           O  
ATOM    609  CG1 ILE A  81      18.453  19.734   4.301  1.00 53.91           C  
ATOM    610  CG2 ILE A  81      19.391  17.391   4.156  1.00 53.91           C  
ATOM    611  CD1 ILE A  81      19.297  20.406   3.232  1.00 53.91           C  
ATOM    612  N   ARG A  82      18.469  16.250   7.824  1.00 67.75           N  
ATOM    613  CA  ARG A  82      18.859  15.133   8.664  1.00 67.75           C  
ATOM    614  C   ARG A  82      19.109  13.883   7.832  1.00 67.75           C  
ATOM    615  CB  ARG A  82      17.797  14.852   9.727  1.00 67.75           C  
ATOM    616  O   ARG A  82      18.328  13.562   6.934  1.00 67.75           O  
ATOM    617  CG  ARG A  82      18.172  13.758  10.711  1.00 67.75           C  
ATOM    618  CD  ARG A  82      17.078  13.523  11.750  1.00 67.75           C  
ATOM    619  NE  ARG A  82      17.344  12.328  12.539  1.00 67.75           N  
ATOM    620  NH1 ARG A  82      15.383  12.477  13.766  1.00 67.75           N  
ATOM    621  NH2 ARG A  82      16.859  10.758  14.148  1.00 67.75           N  
ATOM    622  CZ  ARG A  82      16.531  11.859  13.484  1.00 67.75           C  
ATOM    623  N   PRO A  83      20.344  13.414   7.883  1.00 64.31           N  
ATOM    624  CA  PRO A  83      20.656  12.117   7.262  1.00 64.31           C  
ATOM    625  C   PRO A  83      19.625  11.039   7.617  1.00 64.31           C  
ATOM    626  CB  PRO A  83      22.031  11.773   7.828  1.00 64.31           C  
ATOM    627  O   PRO A  83      19.031  11.086   8.695  1.00 64.31           O  
ATOM    628  CG  PRO A  83      22.188  12.648   9.023  1.00 64.31           C  
ATOM    629  CD  PRO A  83      21.234  13.805   8.898  1.00 64.31           C  
ATOM    630  N   PRO A  84      19.125  10.359   6.570  1.00 66.25           N  
ATOM    631  CA  PRO A  84      18.172   9.273   6.832  1.00 66.25           C  
ATOM    632  C   PRO A  84      18.672   8.297   7.891  1.00 66.25           C  
ATOM    633  CB  PRO A  84      18.047   8.586   5.469  1.00 66.25           C  
ATOM    634  O   PRO A  84      19.875   8.078   8.023  1.00 66.25           O  
ATOM    635  CG  PRO A  84      19.266   9.008   4.711  1.00 66.25           C  
ATOM    636  CD  PRO A  84      19.766  10.297   5.293  1.00 66.25           C  
ATOM    637  N   ALA A  85      17.891   8.133   8.875  1.00 76.50           N  
ATOM    638  CA  ALA A  85      18.141   7.102   9.875  1.00 76.50           C  
ATOM    639  C   ALA A  85      18.406   5.754   9.211  1.00 76.50           C  
ATOM    640  CB  ALA A  85      16.969   6.992  10.844  1.00 76.50           C  
ATOM    641  O   ALA A  85      17.859   5.461   8.148  1.00 76.50           O  
ATOM    642  N   PRO A  86      19.500   5.168   9.570  1.00 65.94           N  
ATOM    643  CA  PRO A  86      19.844   3.869   8.992  1.00 65.94           C  
ATOM    644  C   PRO A  86      18.625   2.980   8.758  1.00 65.94           C  
ATOM    645  CB  PRO A  86      20.781   3.254  10.039  1.00 65.94           C  
ATOM    646  O   PRO A  86      18.609   2.184   7.816  1.00 65.94           O  
ATOM    647  CG  PRO A  86      20.531   4.055  11.281  1.00 65.94           C  
ATOM    648  CD  PRO A  86      19.984   5.395  10.883  1.00 65.94           C  
ATOM    649  N   GLU A  87      17.609   3.211   9.469  1.00 65.44           N  
ATOM    650  CA  GLU A  87      16.422   2.387   9.344  1.00 65.44           C  
ATOM    651  C   GLU A  87      15.570   2.816   8.148  1.00 65.44           C  
ATOM    652  CB  GLU A  87      15.586   2.451  10.625  1.00 65.44           C  
ATOM    653  O   GLU A  87      14.750   2.043   7.648  1.00 65.44           O  
ATOM    654  CG  GLU A  87      15.219   3.867  11.047  1.00 65.44           C  
ATOM    655  CD  GLU A  87      14.695   3.951  12.477  1.00 65.44           C  
ATOM    656  OE1 GLU A  87      14.070   4.973  12.836  1.00 65.44           O  
ATOM    657  OE2 GLU A  87      14.914   2.986  13.242  1.00 65.44           O  
ATOM    658  N   ASP A  88      15.883   3.979   7.574  1.00 67.31           N  
ATOM    659  CA  ASP A  88      15.102   4.645   6.535  1.00 67.31           C  
ATOM    660  C   ASP A  88      15.742   4.445   5.160  1.00 67.31           C  
ATOM    661  CB  ASP A  88      14.969   6.137   6.844  1.00 67.31           C  
ATOM    662  O   ASP A  88      15.094   4.672   4.137  1.00 67.31           O  
ATOM    663  CG  ASP A  88      14.125   6.414   8.070  1.00 67.31           C  
ATOM    664  OD1 ASP A  88      13.148   5.676   8.320  1.00 67.31           O  
ATOM    665  OD2 ASP A  88      14.438   7.383   8.797  1.00 67.31           O  
ATOM    666  N   VAL A  89      16.984   4.031   4.988  1.00 61.75           N  
ATOM    667  CA  VAL A  89      17.719   3.787   3.758  1.00 61.75           C  
ATOM    668  C   VAL A  89      17.375   2.406   3.209  1.00 61.75           C  
ATOM    669  CB  VAL A  89      19.250   3.902   3.979  1.00 61.75           C  
ATOM    670  O   VAL A  89      17.391   1.416   3.945  1.00 61.75           O  
ATOM    671  CG1 VAL A  89      20.000   3.676   2.670  1.00 61.75           C  
ATOM    672  CG2 VAL A  89      19.594   5.266   4.570  1.00 61.75           C  
ATOM    673  N   GLY A  90      16.703   2.301   1.842  1.00 59.81           N  
ATOM    674  CA  GLY A  90      16.406   1.016   1.234  1.00 59.81           C  
ATOM    675  C   GLY A  90      14.922   0.677   1.270  1.00 59.81           C  
ATOM    676  O   GLY A  90      14.516  -0.403   0.834  1.00 59.81           O  
ATOM    677  N   ARG A  91      14.016   1.600   1.765  1.00 57.62           N  
ATOM    678  CA  ARG A  91      12.578   1.493   1.987  1.00 57.62           C  
ATOM    679  C   ARG A  91      11.797   1.844   0.724  1.00 57.62           C  
ATOM    680  CB  ARG A  91      12.141   2.402   3.139  1.00 57.62           C  
ATOM    681  O   ARG A  91      10.758   1.248   0.445  1.00 57.62           O  
ATOM    682  CG  ARG A  91      12.398   1.812   4.520  1.00 57.62           C  
ATOM    683  CD  ARG A  91      11.766   2.658   5.617  1.00 57.62           C  
ATOM    684  NE  ARG A  91      12.461   2.486   6.891  1.00 57.62           N  
ATOM    685  NH1 ARG A  91      10.594   2.898   8.195  1.00 57.62           N  
ATOM    686  NH2 ARG A  91      12.609   2.430   9.180  1.00 57.62           N  
ATOM    687  CZ  ARG A  91      11.883   2.605   8.086  1.00 57.62           C  
ATOM    688  N   ARG A  92      12.367   2.453  -0.316  1.00 51.09           N  
ATOM    689  CA  ARG A  92      11.664   2.906  -1.512  1.00 51.09           C  
ATOM    690  C   ARG A  92      12.430   2.521  -2.773  1.00 51.09           C  
ATOM    691  CB  ARG A  92      11.453   4.422  -1.469  1.00 51.09           C  
ATOM    692  O   ARG A  92      13.656   2.619  -2.816  1.00 51.09           O  
ATOM    693  CG  ARG A  92      10.305   4.906  -2.334  1.00 51.09           C  
ATOM    694  CD  ARG A  92      10.016   6.387  -2.119  1.00 51.09           C  
ATOM    695  NE  ARG A  92       9.172   6.930  -3.174  1.00 51.09           N  
ATOM    696  NH1 ARG A  92       9.242   9.109  -2.396  1.00 51.09           N  
ATOM    697  NH2 ARG A  92       8.039   8.602  -4.281  1.00 51.09           N  
ATOM    698  CZ  ARG A  92       8.820   8.211  -3.281  1.00 51.09           C  
ATOM    699  N   THR A  93      11.891   1.800  -3.932  1.00 55.94           N  
ATOM    700  CA  THR A  93      12.492   1.329  -5.176  1.00 55.94           C  
ATOM    701  C   THR A  93      11.922   2.082  -6.371  1.00 55.94           C  
ATOM    702  CB  THR A  93      12.273  -0.184  -5.363  1.00 55.94           C  
ATOM    703  O   THR A  93      12.125   1.680  -7.520  1.00 55.94           O  
ATOM    704  CG2 THR A  93      13.523  -0.852  -5.934  1.00 55.94           C  
ATOM    705  OG1 THR A  93      11.969  -0.777  -4.098  1.00 55.94           O  
ATOM    706  N   THR A  94      11.398   3.232  -6.141  1.00 55.88           N  
ATOM    707  CA  THR A  94      10.938   4.066  -7.242  1.00 55.88           C  
ATOM    708  C   THR A  94      11.758   5.348  -7.332  1.00 55.88           C  
ATOM    709  CB  THR A  94       9.445   4.418  -7.090  1.00 55.88           C  
ATOM    710  O   THR A  94      12.320   5.805  -6.336  1.00 55.88           O  
ATOM    711  CG2 THR A  94       8.586   3.158  -7.051  1.00 55.88           C  
ATOM    712  OG1 THR A  94       9.258   5.152  -5.875  1.00 55.88           O  
ATOM    713  N   THR A  95      12.336   5.648  -8.539  1.00 55.94           N  
ATOM    714  CA  THR A  95      13.070   6.875  -8.820  1.00 55.94           C  
ATOM    715  C   THR A  95      12.180   8.094  -8.625  1.00 55.94           C  
ATOM    716  CB  THR A  95      13.641   6.875 -10.258  1.00 55.94           C  
ATOM    717  O   THR A  95      10.977   8.047  -8.922  1.00 55.94           O  
ATOM    718  CG2 THR A  95      14.695   5.785 -10.430  1.00 55.94           C  
ATOM    719  OG1 THR A  95      12.570   6.641 -11.180  1.00 55.94           O  
ATOM    720  N   VAL A  96      12.492   9.039  -7.617  1.00 59.78           N  
ATOM    721  CA  VAL A  96      11.773  10.258  -7.289  1.00 59.78           C  
ATOM    722  C   VAL A  96      11.570  11.094  -8.547  1.00 59.78           C  
ATOM    723  CB  VAL A  96      12.523  11.086  -6.215  1.00 59.78           C  
ATOM    724  O   VAL A  96      12.453  11.156  -9.406  1.00 59.78           O  
ATOM    725  CG1 VAL A  96      11.578  12.086  -5.547  1.00 59.78           C  
ATOM    726  CG2 VAL A  96      13.156  10.164  -5.176  1.00 59.78           C  
ATOM    727  N   GLY A  97      10.297  11.422  -9.016  1.00 60.59           N  
ATOM    728  CA  GLY A  97       9.898  12.445  -9.961  1.00 60.59           C  
ATOM    729  C   GLY A  97      10.555  13.789  -9.695  1.00 60.59           C  
ATOM    730  O   GLY A  97      11.141  14.000  -8.633  1.00 60.59           O  
ATOM    731  N   ARG A  98      11.180  14.547 -10.656  1.00 59.28           N  
ATOM    732  CA  ARG A  98      11.945  15.781 -10.664  1.00 59.28           C  
ATOM    733  C   ARG A  98      11.398  16.781  -9.648  1.00 59.28           C  
ATOM    734  CB  ARG A  98      11.953  16.406 -12.062  1.00 59.28           C  
ATOM    735  O   ARG A  98      10.195  17.047  -9.625  1.00 59.28           O  
ATOM    736  CG  ARG A  98      13.172  17.281 -12.344  1.00 59.28           C  
ATOM    737  CD  ARG A  98      13.188  17.766 -13.789  1.00 59.28           C  
ATOM    738  NE  ARG A  98      14.281  18.703 -14.023  1.00 59.28           N  
ATOM    739  NH1 ARG A  98      14.078  18.688 -16.328  1.00 59.28           N  
ATOM    740  NH2 ARG A  98      15.680  19.984 -15.320  1.00 59.28           N  
ATOM    741  CZ  ARG A  98      14.680  19.125 -15.219  1.00 59.28           C  
ATOM    742  N   THR A  99      12.023  16.875  -8.422  1.00 62.38           N  
ATOM    743  CA  THR A  99      11.812  17.859  -7.367  1.00 62.38           C  
ATOM    744  C   THR A  99      12.141  19.266  -7.867  1.00 62.38           C  
ATOM    745  CB  THR A  99      12.664  17.531  -6.125  1.00 62.38           C  
ATOM    746  O   THR A  99      13.055  19.438  -8.672  1.00 62.38           O  
ATOM    747  CG2 THR A  99      12.227  18.391  -4.930  1.00 62.38           C  
ATOM    748  OG1 THR A  99      12.516  16.156  -5.793  1.00 62.38           O  
ATOM    749  N   PRO A 100      11.219  20.344  -7.664  1.00 58.28           N  
ATOM    750  CA  PRO A 100      11.391  21.734  -8.086  1.00 58.28           C  
ATOM    751  C   PRO A 100      12.789  22.281  -7.773  1.00 58.28           C  
ATOM    752  CB  PRO A 100      10.328  22.500  -7.293  1.00 58.28           C  
ATOM    753  O   PRO A 100      13.461  21.781  -6.871  1.00 58.28           O  
ATOM    754  CG  PRO A 100       9.734  21.469  -6.379  1.00 58.28           C  
ATOM    755  CD  PRO A 100      10.367  20.141  -6.680  1.00 58.28           C  
ATOM    756  N   PRO A 101      13.352  23.172  -8.711  1.00 60.22           N  
ATOM    757  CA  PRO A 101      14.734  23.641  -8.602  1.00 60.22           C  
ATOM    758  C   PRO A 101      15.023  24.344  -7.273  1.00 60.22           C  
ATOM    759  CB  PRO A 101      14.875  24.625  -9.773  1.00 60.22           C  
ATOM    760  O   PRO A 101      14.172  25.078  -6.762  1.00 60.22           O  
ATOM    761  CG  PRO A 101      13.469  24.953 -10.156  1.00 60.22           C  
ATOM    762  CD  PRO A 101      12.547  23.938  -9.539  1.00 60.22           C  
ATOM    763  N   GLY A 102      15.922  23.734  -6.418  1.00 67.25           N  
ATOM    764  CA  GLY A 102      16.344  24.359  -5.172  1.00 67.25           C  
ATOM    765  C   GLY A 102      17.641  23.781  -4.629  1.00 67.25           C  
ATOM    766  O   GLY A 102      18.203  22.844  -5.215  1.00 67.25           O  
ATOM    767  N   ARG A 103      18.406  24.484  -3.744  1.00 59.78           N  
ATOM    768  CA  ARG A 103      19.625  24.109  -3.039  1.00 59.78           C  
ATOM    769  C   ARG A 103      19.391  22.859  -2.193  1.00 59.78           C  
ATOM    770  CB  ARG A 103      20.109  25.250  -2.156  1.00 59.78           C  
ATOM    771  O   ARG A 103      18.375  22.734  -1.513  1.00 59.78           O  
ATOM    772  CG  ARG A 103      21.500  25.047  -1.594  1.00 59.78           C  
ATOM    773  CD  ARG A 103      21.891  26.141  -0.601  1.00 59.78           C  
ATOM    774  NE  ARG A 103      23.094  26.844  -1.013  1.00 59.78           N  
ATOM    775  NH1 ARG A 103      23.656  27.547   1.116  1.00 59.78           N  
ATOM    776  NH2 ARG A 103      24.984  28.109  -0.669  1.00 59.78           N  
ATOM    777  CZ  ARG A 103      23.906  27.500  -0.188  1.00 59.78           C  
ATOM    778  N   ASN A 104      19.875  21.609  -2.664  1.00 68.94           N  
ATOM    779  CA  ASN A 104      19.891  20.312  -2.010  1.00 68.94           C  
ATOM    780  C   ASN A 104      18.906  19.344  -2.672  1.00 68.94           C  
ATOM    781  CB  ASN A 104      19.562  20.453  -0.521  1.00 68.94           C  
ATOM    782  O   ASN A 104      18.375  18.453  -2.014  1.00 68.94           O  
ATOM    783  CG  ASN A 104      20.641  21.219   0.235  1.00 68.94           C  
ATOM    784  ND2 ASN A 104      20.219  22.031   1.194  1.00 68.94           N  
ATOM    785  OD1 ASN A 104      21.828  21.078  -0.043  1.00 68.94           O  
ATOM    786  N   ARG A 105      18.500  19.578  -4.004  1.00 71.81           N  
ATOM    787  CA  ARG A 105      17.609  18.781  -4.836  1.00 71.81           C  
ATOM    788  C   ARG A 105      18.094  17.328  -4.918  1.00 71.81           C  
ATOM    789  CB  ARG A 105      17.500  19.375  -6.242  1.00 71.81           C  
ATOM    790  O   ARG A 105      17.297  16.391  -4.793  1.00 71.81           O  
ATOM    791  CG  ARG A 105      16.578  18.594  -7.172  1.00 71.81           C  
ATOM    792  CD  ARG A 105      16.578  19.188  -8.578  1.00 71.81           C  
ATOM    793  NE  ARG A 105      15.797  18.359  -9.500  1.00 71.81           N  
ATOM    794  NH1 ARG A 105      16.469  19.500 -11.398  1.00 71.81           N  
ATOM    795  NH2 ARG A 105      15.023  17.719 -11.562  1.00 71.81           N  
ATOM    796  CZ  ARG A 105      15.766  18.531 -10.820  1.00 71.81           C  
ATOM    797  N   ARG A 106      19.266  17.141  -5.066  1.00 64.12           N  
ATOM    798  CA  ARG A 106      19.922  15.852  -5.246  1.00 64.12           C  
ATOM    799  C   ARG A 106      19.922  15.047  -3.951  1.00 64.12           C  
ATOM    800  CB  ARG A 106      21.359  16.031  -5.746  1.00 64.12           C  
ATOM    801  O   ARG A 106      19.656  13.844  -3.963  1.00 64.12           O  
ATOM    802  CG  ARG A 106      22.047  14.734  -6.129  1.00 64.12           C  
ATOM    803  CD  ARG A 106      23.406  14.984  -6.754  1.00 64.12           C  
ATOM    804  NE  ARG A 106      24.094  13.734  -7.090  1.00 64.12           N  
ATOM    805  NH1 ARG A 106      26.078  14.734  -7.695  1.00 64.12           N  
ATOM    806  NH2 ARG A 106      25.859  12.453  -7.809  1.00 64.12           N  
ATOM    807  CZ  ARG A 106      25.344  13.641  -7.531  1.00 64.12           C  
ATOM    808  N   LEU A 107      20.219  15.688  -2.867  1.00 73.00           N  
ATOM    809  CA  LEU A 107      20.234  15.062  -1.549  1.00 73.00           C  
ATOM    810  C   LEU A 107      18.828  14.688  -1.104  1.00 73.00           C  
ATOM    811  CB  LEU A 107      20.875  16.000  -0.522  1.00 73.00           C  
ATOM    812  O   LEU A 107      18.625  13.602  -0.555  1.00 73.00           O  
ATOM    813  CG  LEU A 107      21.062  15.445   0.890  1.00 73.00           C  
ATOM    814  CD1 LEU A 107      21.969  14.211   0.860  1.00 73.00           C  
ATOM    815  CD2 LEU A 107      21.625  16.500   1.820  1.00 73.00           C  
ATOM    816  N   ARG A 108      17.844  15.453  -1.332  1.00 69.62           N  
ATOM    817  CA  ARG A 108      16.438  15.188  -1.064  1.00 69.62           C  
ATOM    818  C   ARG A 108      15.922  14.047  -1.931  1.00 69.62           C  
ATOM    819  CB  ARG A 108      15.602  16.453  -1.306  1.00 69.62           C  
ATOM    820  O   ARG A 108      15.164  13.195  -1.458  1.00 69.62           O  
ATOM    821  CG  ARG A 108      15.766  17.516  -0.229  1.00 69.62           C  
ATOM    822  CD  ARG A 108      14.781  18.656  -0.421  1.00 69.62           C  
ATOM    823  NE  ARG A 108      15.023  19.734   0.538  1.00 69.62           N  
ATOM    824  NH1 ARG A 108      15.914  21.203  -1.010  1.00 69.62           N  
ATOM    825  NH2 ARG A 108      15.727  21.828   1.188  1.00 69.62           N  
ATOM    826  CZ  ARG A 108      15.555  20.906   0.236  1.00 69.62           C  
ATOM    827  N   GLU A 109      16.359  13.969  -3.107  1.00 67.00           N  
ATOM    828  CA  GLU A 109      16.047  12.867  -4.016  1.00 67.00           C  
ATOM    829  C   GLU A 109      16.672  11.562  -3.549  1.00 67.00           C  
ATOM    830  CB  GLU A 109      16.500  13.195  -5.438  1.00 67.00           C  
ATOM    831  O   GLU A 109      16.047  10.508  -3.594  1.00 67.00           O  
ATOM    832  CG  GLU A 109      15.648  14.242  -6.137  1.00 67.00           C  
ATOM    833  CD  GLU A 109      16.188  14.664  -7.492  1.00 67.00           C  
ATOM    834  OE1 GLU A 109      15.609  15.562  -8.133  1.00 67.00           O  
ATOM    835  OE2 GLU A 109      17.219  14.078  -7.918  1.00 67.00           O  
ATOM    836  N   LEU A 110      17.797  11.680  -3.088  1.00 66.50           N  
ATOM    837  CA  LEU A 110      18.562  10.539  -2.600  1.00 66.50           C  
ATOM    838  C   LEU A 110      17.984  10.016  -1.290  1.00 66.50           C  
ATOM    839  CB  LEU A 110      20.031  10.922  -2.400  1.00 66.50           C  
ATOM    840  O   LEU A 110      17.906   8.805  -1.081  1.00 66.50           O  
ATOM    841  CG  LEU A 110      20.875  11.086  -3.672  1.00 66.50           C  
ATOM    842  CD1 LEU A 110      22.234  11.672  -3.334  1.00 66.50           C  
ATOM    843  CD2 LEU A 110      21.016   9.750  -4.395  1.00 66.50           C  
ATOM    844  N   ILE A 111      17.562  10.891  -0.418  1.00 70.38           N  
ATOM    845  CA  ILE A 111      16.953  10.547   0.863  1.00 70.38           C  
ATOM    846  C   ILE A 111      15.578   9.930   0.630  1.00 70.38           C  
ATOM    847  CB  ILE A 111      16.844  11.781   1.780  1.00 70.38           C  
ATOM    848  O   ILE A 111      15.227   8.922   1.259  1.00 70.38           O  
ATOM    849  CG1 ILE A 111      18.234  12.273   2.195  1.00 70.38           C  
ATOM    850  CG2 ILE A 111      15.977  11.469   3.008  1.00 70.38           C  
ATOM    851  CD1 ILE A 111      18.219  13.617   2.922  1.00 70.38           C  
ATOM    852  N   THR A 112      14.891  10.500  -0.309  1.00 66.12           N  
ATOM    853  CA  THR A 112      13.578  10.008  -0.713  1.00 66.12           C  
ATOM    854  C   THR A 112      13.695   8.664  -1.435  1.00 66.12           C  
ATOM    855  CB  THR A 112      12.859  11.016  -1.623  1.00 66.12           C  
ATOM    856  O   THR A 112      12.891   7.766  -1.221  1.00 66.12           O  
ATOM    857  CG2 THR A 112      11.430  10.570  -1.927  1.00 66.12           C  
ATOM    858  OG1 THR A 112      12.812  12.297  -0.970  1.00 66.12           O  
ATOM    859  N   GLU A 113      14.711   8.508  -2.211  1.00 62.19           N  
ATOM    860  CA  GLU A 113      14.984   7.266  -2.924  1.00 62.19           C  
ATOM    861  C   GLU A 113      15.438   6.168  -1.966  1.00 62.19           C  
ATOM    862  CB  GLU A 113      16.047   7.488  -4.008  1.00 62.19           C  
ATOM    863  O   GLU A 113      15.188   4.984  -2.201  1.00 62.19           O  
ATOM    864  CG  GLU A 113      16.281   6.277  -4.895  1.00 62.19           C  
ATOM    865  CD  GLU A 113      17.266   6.547  -6.031  1.00 62.19           C  
ATOM    866  OE1 GLU A 113      17.578   5.609  -6.797  1.00 62.19           O  
ATOM    867  OE2 GLU A 113      17.719   7.707  -6.152  1.00 62.19           O  
ATOM    868  N   ALA A 114      16.062   6.598  -0.957  1.00 63.59           N  
ATOM    869  CA  ALA A 114      16.641   5.695   0.037  1.00 63.59           C  
ATOM    870  C   ALA A 114      15.586   5.223   1.030  1.00 63.59           C  
ATOM    871  CB  ALA A 114      17.781   6.383   0.772  1.00 63.59           C  
ATOM    872  O   ALA A 114      15.773   4.223   1.723  1.00 63.59           O  
ATOM    873  N   SER A 115      14.406   5.980   0.988  1.00 68.06           N  
ATOM    874  CA  SER A 115      13.320   5.566   1.874  1.00 68.06           C  
ATOM    875  C   SER A 115      12.516   4.426   1.265  1.00 68.06           C  
ATOM    876  CB  SER A 115      12.406   6.746   2.184  1.00 68.06           C  
ATOM    877  O   SER A 115      12.148   4.477   0.089  1.00 68.06           O  
ATOM    878  OG  SER A 115      13.070   7.711   2.979  1.00 68.06           O  
ATOM    879  N   ASP A 116      12.297   3.201   2.008  1.00 71.06           N  
ATOM    880  CA  ASP A 116      11.547   2.023   1.572  1.00 71.06           C  
ATOM    881  C   ASP A 116      10.047   2.307   1.524  1.00 71.06           C  
ATOM    882  CB  ASP A 116      11.828   0.838   2.500  1.00 71.06           C  
ATOM    883  O   ASP A 116       9.516   3.014   2.383  1.00 71.06           O  
ATOM    884  CG  ASP A 116      13.250   0.315   2.379  1.00 71.06           C  
ATOM    885  OD1 ASP A 116      13.875   0.479   1.308  1.00 71.06           O  
ATOM    886  OD2 ASP A 116      13.750  -0.270   3.363  1.00 71.06           O  
ATOM    887  N   PRO A 117       9.453   1.910   0.364  1.00 79.69           N  
ATOM    888  CA  PRO A 117       7.992   2.059   0.310  1.00 79.69           C  
ATOM    889  C   PRO A 117       7.273   1.168   1.320  1.00 79.69           C  
ATOM    890  CB  PRO A 117       7.648   1.646  -1.124  1.00 79.69           C  
ATOM    891  O   PRO A 117       7.715   0.047   1.586  1.00 79.69           O  
ATOM    892  CG  PRO A 117       8.758   0.736  -1.536  1.00 79.69           C  
ATOM    893  CD  PRO A 117      10.000   1.124  -0.783  1.00 79.69           C  
ATOM    894  N   PRO A 118       6.219   1.808   2.002  1.00 88.38           N  
ATOM    895  CA  PRO A 118       5.410   0.965   2.889  1.00 88.38           C  
ATOM    896  C   PRO A 118       4.648  -0.123   2.137  1.00 88.38           C  
ATOM    897  CB  PRO A 118       4.445   1.960   3.537  1.00 88.38           C  
ATOM    898  O   PRO A 118       4.094   0.135   1.064  1.00 88.38           O  
ATOM    899  CG  PRO A 118       4.312   3.068   2.543  1.00 88.38           C  
ATOM    900  CD  PRO A 118       5.609   3.189   1.790  1.00 88.38           C  
ATOM    901  N   VAL A 119       4.680  -1.410   2.715  1.00 93.19           N  
ATOM    902  CA  VAL A 119       3.955  -2.502   2.074  1.00 93.19           C  
ATOM    903  C   VAL A 119       3.096  -3.229   3.107  1.00 93.19           C  
ATOM    904  CB  VAL A 119       4.918  -3.498   1.387  1.00 93.19           C  
ATOM    905  O   VAL A 119       3.414  -3.229   4.297  1.00 93.19           O  
ATOM    906  CG1 VAL A 119       5.680  -2.814   0.253  1.00 93.19           C  
ATOM    907  CG2 VAL A 119       5.887  -4.090   2.406  1.00 93.19           C  
ATOM    908  N   ILE A 120       2.043  -3.781   2.596  1.00 94.94           N  
ATOM    909  CA  ILE A 120       1.259  -4.738   3.369  1.00 94.94           C  
ATOM    910  C   ILE A 120       1.339  -6.117   2.721  1.00 94.94           C  
ATOM    911  CB  ILE A 120      -0.215  -4.289   3.496  1.00 94.94           C  
ATOM    912  O   ILE A 120       1.259  -6.238   1.495  1.00 94.94           O  
ATOM    913  CG1 ILE A 120      -0.313  -3.008   4.332  1.00 94.94           C  
ATOM    914  CG2 ILE A 120      -1.068  -5.406   4.102  1.00 94.94           C  
ATOM    915  CD1 ILE A 120      -1.705  -2.391   4.359  1.00 94.94           C  
ATOM    916  N   CYS A 121       1.532  -7.145   3.598  1.00 95.69           N  
ATOM    917  CA  CYS A 121       1.488  -8.523   3.123  1.00 95.69           C  
ATOM    918  C   CYS A 121       0.219  -9.227   3.594  1.00 95.69           C  
ATOM    919  CB  CYS A 121       2.715  -9.297   3.604  1.00 95.69           C  
ATOM    920  O   CYS A 121      -0.023  -9.336   4.797  1.00 95.69           O  
ATOM    921  SG  CYS A 121       2.748 -11.023   3.066  1.00 95.69           S  
ATOM    922  N   LEU A 122      -0.533  -9.656   2.525  1.00 96.56           N  
ATOM    923  CA  LEU A 122      -1.733 -10.422   2.838  1.00 96.56           C  
ATOM    924  C   LEU A 122      -1.468 -11.922   2.725  1.00 96.56           C  
ATOM    925  CB  LEU A 122      -2.881 -10.023   1.906  1.00 96.56           C  
ATOM    926  O   LEU A 122      -0.842 -12.375   1.764  1.00 96.56           O  
ATOM    927  CG  LEU A 122      -3.287  -8.547   1.922  1.00 96.56           C  
ATOM    928  CD1 LEU A 122      -4.363  -8.281   0.875  1.00 96.56           C  
ATOM    929  CD2 LEU A 122      -3.770  -8.141   3.309  1.00 96.56           C  
ATOM    930  N   LYS A 123      -1.925 -12.664   3.760  1.00 96.12           N  
ATOM    931  CA  LYS A 123      -1.794 -14.117   3.787  1.00 96.12           C  
ATOM    932  C   LYS A 123      -3.162 -14.797   3.789  1.00 96.12           C  
ATOM    933  CB  LYS A 123      -0.988 -14.562   5.008  1.00 96.12           C  
ATOM    934  O   LYS A 123      -4.027 -14.453   4.602  1.00 96.12           O  
ATOM    935  CG  LYS A 123      -0.750 -16.062   5.078  1.00 96.12           C  
ATOM    936  CD  LYS A 123       0.022 -16.453   6.336  1.00 96.12           C  
ATOM    937  CE  LYS A 123      -0.000 -17.953   6.566  1.00 96.12           C  
ATOM    938  NZ  LYS A 123       1.376 -18.531   6.570  1.00 96.12           N  
ATOM    939  N   GLY A 124      -3.361 -15.695   2.871  1.00 95.62           N  
ATOM    940  CA  GLY A 124      -4.625 -16.406   2.750  1.00 95.62           C  
ATOM    941  C   GLY A 124      -4.641 -17.406   1.604  1.00 95.62           C  
ATOM    942  O   GLY A 124      -3.588 -17.766   1.066  1.00 95.62           O  
ATOM    943  N   GLY A 125      -5.891 -17.969   1.323  1.00 95.12           N  
ATOM    944  CA  GLY A 125      -6.043 -18.859   0.188  1.00 95.12           C  
ATOM    945  C   GLY A 125      -5.723 -18.203  -1.140  1.00 95.12           C  
ATOM    946  O   GLY A 125      -5.988 -17.016  -1.328  1.00 95.12           O  
ATOM    947  N   HIS A 126      -5.176 -18.938  -2.127  1.00 94.31           N  
ATOM    948  CA  HIS A 126      -4.766 -18.391  -3.414  1.00 94.31           C  
ATOM    949  C   HIS A 126      -5.957 -17.797  -4.168  1.00 94.31           C  
ATOM    950  CB  HIS A 126      -4.082 -19.453  -4.262  1.00 94.31           C  
ATOM    951  O   HIS A 126      -5.887 -16.672  -4.660  1.00 94.31           O  
ATOM    952  CG  HIS A 126      -2.646 -19.688  -3.906  1.00 94.31           C  
ATOM    953  CD2 HIS A 126      -1.506 -19.250  -4.500  1.00 94.31           C  
ATOM    954  ND1 HIS A 126      -2.260 -20.422  -2.814  1.00 94.31           N  
ATOM    955  CE1 HIS A 126      -0.939 -20.453  -2.752  1.00 94.31           C  
ATOM    956  NE2 HIS A 126      -0.458 -19.750  -3.764  1.00 94.31           N  
ATOM    957  N   ASN A 127      -7.020 -18.422  -4.191  1.00 94.81           N  
ATOM    958  CA  ASN A 127      -8.211 -17.984  -4.914  1.00 94.81           C  
ATOM    959  C   ASN A 127      -8.859 -16.781  -4.238  1.00 94.81           C  
ATOM    960  CB  ASN A 127      -9.211 -19.125  -5.039  1.00 94.81           C  
ATOM    961  O   ASN A 127      -9.336 -15.859  -4.910  1.00 94.81           O  
ATOM    962  CG  ASN A 127      -8.758 -20.203  -6.012  1.00 94.81           C  
ATOM    963  ND2 ASN A 127      -9.211 -21.422  -5.793  1.00 94.81           N  
ATOM    964  OD1 ASN A 127      -8.000 -19.922  -6.949  1.00 94.81           O  
ATOM    965  N   GLN A 128      -8.820 -16.875  -2.924  1.00 95.19           N  
ATOM    966  CA  GLN A 128      -9.320 -15.750  -2.139  1.00 95.19           C  
ATOM    967  C   GLN A 128      -8.523 -14.477  -2.420  1.00 95.19           C  
ATOM    968  CB  GLN A 128      -9.281 -16.078  -0.645  1.00 95.19           C  
ATOM    969  O   GLN A 128      -9.109 -13.406  -2.594  1.00 95.19           O  
ATOM    970  CG  GLN A 128      -9.828 -14.969   0.243  1.00 95.19           C  
ATOM    971  CD  GLN A 128      -9.773 -15.320   1.719  1.00 95.19           C  
ATOM    972  NE2 GLN A 128     -10.930 -15.602   2.303  1.00 95.19           N  
ATOM    973  OE1 GLN A 128      -8.703 -15.336   2.328  1.00 95.19           O  
ATOM    974  N   LEU A 129      -7.270 -14.648  -2.471  1.00 96.94           N  
ATOM    975  CA  LEU A 129      -6.406 -13.500  -2.693  1.00 96.94           C  
ATOM    976  C   LEU A 129      -6.535 -12.992  -4.125  1.00 96.94           C  
ATOM    977  CB  LEU A 129      -4.949 -13.852  -2.393  1.00 96.94           C  
ATOM    978  O   LEU A 129      -6.520 -11.781  -4.367  1.00 96.94           O  
ATOM    979  CG  LEU A 129      -4.605 -14.133  -0.928  1.00 96.94           C  
ATOM    980  CD1 LEU A 129      -3.137 -14.516  -0.791  1.00 96.94           C  
ATOM    981  CD2 LEU A 129      -4.930 -12.922  -0.063  1.00 96.94           C  
ATOM    982  N   LYS A 130      -6.707 -13.914  -5.043  1.00 96.25           N  
ATOM    983  CA  LYS A 130      -6.930 -13.523  -6.434  1.00 96.25           C  
ATOM    984  C   LYS A 130      -8.211 -12.711  -6.578  1.00 96.25           C  
ATOM    985  CB  LYS A 130      -6.988 -14.758  -7.332  1.00 96.25           C  
ATOM    986  O   LYS A 130      -8.219 -11.656  -7.223  1.00 96.25           O  
ATOM    987  CG  LYS A 130      -5.637 -15.414  -7.570  1.00 96.25           C  
ATOM    988  CD  LYS A 130      -5.750 -16.609  -8.516  1.00 96.25           C  
ATOM    989  CE  LYS A 130      -4.445 -17.391  -8.594  1.00 96.25           C  
ATOM    990  NZ  LYS A 130      -4.609 -18.656  -9.367  1.00 96.25           N  
ATOM    991  N   CYS A 131      -9.141 -13.234  -5.949  1.00 96.00           N  
ATOM    992  CA  CYS A 131     -10.422 -12.547  -5.984  1.00 96.00           C  
ATOM    993  C   CYS A 131     -10.336 -11.180  -5.316  1.00 96.00           C  
ATOM    994  CB  CYS A 131     -11.500 -13.391  -5.297  1.00 96.00           C  
ATOM    995  O   CYS A 131     -10.898 -10.203  -5.812  1.00 96.00           O  
ATOM    996  SG  CYS A 131     -11.922 -14.898  -6.191  1.00 96.00           S  
ATOM    997  N   LEU A 132      -9.711 -11.188  -4.219  1.00 96.50           N  
ATOM    998  CA  LEU A 132      -9.516  -9.930  -3.500  1.00 96.50           C  
ATOM    999  C   LEU A 132      -8.773  -8.914  -4.367  1.00 96.50           C  
ATOM   1000  CB  LEU A 132      -8.734 -10.172  -2.201  1.00 96.50           C  
ATOM   1001  O   LEU A 132      -9.148  -7.742  -4.414  1.00 96.50           O  
ATOM   1002  CG  LEU A 132      -8.469  -8.938  -1.332  1.00 96.50           C  
ATOM   1003  CD1 LEU A 132      -9.789  -8.336  -0.853  1.00 96.50           C  
ATOM   1004  CD2 LEU A 132      -7.582  -9.305  -0.148  1.00 96.50           C  
ATOM   1005  N   ARG A 133      -7.727  -9.398  -4.992  1.00 97.38           N  
ATOM   1006  CA  ARG A 133      -6.973  -8.508  -5.867  1.00 97.38           C  
ATOM   1007  C   ARG A 133      -7.879  -7.895  -6.930  1.00 97.38           C  
ATOM   1008  CB  ARG A 133      -5.820  -9.258  -6.535  1.00 97.38           C  
ATOM   1009  O   ARG A 133      -7.832  -6.684  -7.164  1.00 97.38           O  
ATOM   1010  CG  ARG A 133      -4.945  -8.391  -7.422  1.00 97.38           C  
ATOM   1011  CD  ARG A 133      -3.754  -9.156  -7.973  1.00 97.38           C  
ATOM   1012  NE  ARG A 133      -4.168 -10.383  -8.648  1.00 97.38           N  
ATOM   1013  NH1 ARG A 133      -2.078 -11.367  -8.586  1.00 97.38           N  
ATOM   1014  NH2 ARG A 133      -3.844 -12.469  -9.547  1.00 97.38           N  
ATOM   1015  CZ  ARG A 133      -3.363 -11.406  -8.930  1.00 97.38           C  
ATOM   1016  N   TYR A 134      -8.602  -8.719  -7.555  1.00 97.00           N  
ATOM   1017  CA  TYR A 134      -9.539  -8.266  -8.578  1.00 97.00           C  
ATOM   1018  C   TYR A 134     -10.484  -7.207  -8.023  1.00 97.00           C  
ATOM   1019  CB  TYR A 134     -10.336  -9.445  -9.141  1.00 97.00           C  
ATOM   1020  O   TYR A 134     -10.703  -6.168  -8.648  1.00 97.00           O  
ATOM   1021  CG  TYR A 134     -11.398  -9.031 -10.133  1.00 97.00           C  
ATOM   1022  CD1 TYR A 134     -12.734  -8.945  -9.750  1.00 97.00           C  
ATOM   1023  CD2 TYR A 134     -11.078  -8.742 -11.453  1.00 97.00           C  
ATOM   1024  CE1 TYR A 134     -13.727  -8.570 -10.656  1.00 97.00           C  
ATOM   1025  CE2 TYR A 134     -12.055  -8.367 -12.367  1.00 97.00           C  
ATOM   1026  OH  TYR A 134     -14.344  -7.918 -12.867  1.00 97.00           O  
ATOM   1027  CZ  TYR A 134     -13.375  -8.289 -11.961  1.00 97.00           C  
ATOM   1028  N   ARG A 135     -11.062  -7.410  -6.844  1.00 96.19           N  
ATOM   1029  CA  ARG A 135     -11.984  -6.484  -6.195  1.00 96.19           C  
ATOM   1030  C   ARG A 135     -11.289  -5.172  -5.840  1.00 96.19           C  
ATOM   1031  CB  ARG A 135     -12.586  -7.113  -4.938  1.00 96.19           C  
ATOM   1032  O   ARG A 135     -11.859  -4.094  -6.008  1.00 96.19           O  
ATOM   1033  CG  ARG A 135     -13.578  -8.234  -5.223  1.00 96.19           C  
ATOM   1034  CD  ARG A 135     -14.086  -8.875  -3.941  1.00 96.19           C  
ATOM   1035  NE  ARG A 135     -14.500  -7.879  -2.963  1.00 96.19           N  
ATOM   1036  NH1 ARG A 135     -13.570  -8.969  -1.148  1.00 96.19           N  
ATOM   1037  NH2 ARG A 135     -14.680  -6.980  -0.857  1.00 96.19           N  
ATOM   1038  CZ  ARG A 135     -14.250  -7.945  -1.658  1.00 96.19           C  
ATOM   1039  N   LEU A 136     -10.086  -5.277  -5.355  1.00 96.62           N  
ATOM   1040  CA  LEU A 136      -9.320  -4.094  -4.965  1.00 96.62           C  
ATOM   1041  C   LEU A 136      -9.000  -3.229  -6.176  1.00 96.62           C  
ATOM   1042  CB  LEU A 136      -8.031  -4.504  -4.254  1.00 96.62           C  
ATOM   1043  O   LEU A 136      -9.102  -2.002  -6.109  1.00 96.62           O  
ATOM   1044  CG  LEU A 136      -8.188  -5.145  -2.875  1.00 96.62           C  
ATOM   1045  CD1 LEU A 136      -6.824  -5.574  -2.334  1.00 96.62           C  
ATOM   1046  CD2 LEU A 136      -8.867  -4.176  -1.911  1.00 96.62           C  
ATOM   1047  N   LYS A 137      -8.641  -3.848  -7.258  1.00 96.38           N  
ATOM   1048  CA  LYS A 137      -8.305  -3.111  -8.477  1.00 96.38           C  
ATOM   1049  C   LYS A 137      -9.539  -2.422  -9.055  1.00 96.38           C  
ATOM   1050  CB  LYS A 137      -7.688  -4.043  -9.516  1.00 96.38           C  
ATOM   1051  O   LYS A 137      -9.438  -1.329  -9.617  1.00 96.38           O  
ATOM   1052  CG  LYS A 137      -6.266  -4.480  -9.188  1.00 96.38           C  
ATOM   1053  CD  LYS A 137      -5.723  -5.445 -10.234  1.00 96.38           C  
ATOM   1054  CE  LYS A 137      -5.516  -4.758 -11.578  1.00 96.38           C  
ATOM   1055  NZ  LYS A 137      -5.035  -5.715 -12.617  1.00 96.38           N  
ATOM   1056  N   SER A 138     -10.617  -3.023  -8.852  1.00 96.31           N  
ATOM   1057  CA  SER A 138     -11.852  -2.492  -9.414  1.00 96.31           C  
ATOM   1058  C   SER A 138     -12.430  -1.376  -8.547  1.00 96.31           C  
ATOM   1059  CB  SER A 138     -12.891  -3.605  -9.578  1.00 96.31           C  
ATOM   1060  O   SER A 138     -12.828  -0.327  -9.062  1.00 96.31           O  
ATOM   1061  OG  SER A 138     -14.109  -3.086 -10.078  1.00 96.31           O  
ATOM   1062  N   LYS A 139     -12.406  -1.475  -7.219  1.00 95.31           N  
ATOM   1063  CA  LYS A 139     -13.141  -0.579  -6.324  1.00 95.31           C  
ATOM   1064  C   LYS A 139     -12.188   0.375  -5.605  1.00 95.31           C  
ATOM   1065  CB  LYS A 139     -13.945  -1.381  -5.305  1.00 95.31           C  
ATOM   1066  O   LYS A 139     -12.586   1.478  -5.219  1.00 95.31           O  
ATOM   1067  CG  LYS A 139     -15.109  -2.158  -5.910  1.00 95.31           C  
ATOM   1068  CD  LYS A 139     -15.922  -2.869  -4.840  1.00 95.31           C  
ATOM   1069  CE  LYS A 139     -17.062  -3.676  -5.445  1.00 95.31           C  
ATOM   1070  NZ  LYS A 139     -17.844  -4.398  -4.402  1.00 95.31           N  
ATOM   1071  N   HIS A 140     -10.922  -0.014  -5.426  1.00 95.44           N  
ATOM   1072  CA  HIS A 140     -10.039   0.750  -4.551  1.00 95.44           C  
ATOM   1073  C   HIS A 140      -8.680   0.984  -5.203  1.00 95.44           C  
ATOM   1074  CB  HIS A 140      -9.859   0.031  -3.211  1.00 95.44           C  
ATOM   1075  O   HIS A 140      -7.648   0.933  -4.531  1.00 95.44           O  
ATOM   1076  CG  HIS A 140     -11.148  -0.250  -2.506  1.00 95.44           C  
ATOM   1077  CD2 HIS A 140     -11.875   0.503  -1.645  1.00 95.44           C  
ATOM   1078  ND1 HIS A 140     -11.836  -1.436  -2.652  1.00 95.44           N  
ATOM   1079  CE1 HIS A 140     -12.930  -1.398  -1.912  1.00 95.44           C  
ATOM   1080  NE2 HIS A 140     -12.977  -0.233  -1.290  1.00 95.44           N  
ATOM   1081  N   SER A 141      -8.625   1.143  -6.559  1.00 94.31           N  
ATOM   1082  CA  SER A 141      -7.367   1.237  -7.293  1.00 94.31           C  
ATOM   1083  C   SER A 141      -6.582   2.482  -6.891  1.00 94.31           C  
ATOM   1084  CB  SER A 141      -7.625   1.254  -8.805  1.00 94.31           C  
ATOM   1085  O   SER A 141      -5.355   2.512  -7.004  1.00 94.31           O  
ATOM   1086  OG  SER A 141      -8.453   2.350  -9.156  1.00 94.31           O  
ATOM   1087  N   SER A 142      -7.289   3.518  -6.336  1.00 95.19           N  
ATOM   1088  CA  SER A 142      -6.645   4.777  -5.980  1.00 95.19           C  
ATOM   1089  C   SER A 142      -6.027   4.707  -4.586  1.00 95.19           C  
ATOM   1090  CB  SER A 142      -7.645   5.930  -6.043  1.00 95.19           C  
ATOM   1091  O   SER A 142      -5.254   5.586  -4.199  1.00 95.19           O  
ATOM   1092  OG  SER A 142      -8.695   5.734  -5.117  1.00 95.19           O  
ATOM   1093  N   LEU A 143      -6.254   3.652  -3.844  1.00 96.00           N  
ATOM   1094  CA  LEU A 143      -5.867   3.564  -2.439  1.00 96.00           C  
ATOM   1095  C   LEU A 143      -4.535   2.840  -2.287  1.00 96.00           C  
ATOM   1096  CB  LEU A 143      -6.949   2.844  -1.630  1.00 96.00           C  
ATOM   1097  O   LEU A 143      -4.012   2.721  -1.177  1.00 96.00           O  
ATOM   1098  CG  LEU A 143      -8.273   3.592  -1.448  1.00 96.00           C  
ATOM   1099  CD1 LEU A 143      -9.258   2.738  -0.656  1.00 96.00           C  
ATOM   1100  CD2 LEU A 143      -8.039   4.930  -0.757  1.00 96.00           C  
ATOM   1101  N   PHE A 144      -3.939   2.346  -3.352  1.00 95.81           N  
ATOM   1102  CA  PHE A 144      -2.625   1.715  -3.322  1.00 95.81           C  
ATOM   1103  C   PHE A 144      -1.863   1.991  -4.613  1.00 95.81           C  
ATOM   1104  CB  PHE A 144      -2.756   0.205  -3.102  1.00 95.81           C  
ATOM   1105  O   PHE A 144      -2.463   2.354  -5.629  1.00 95.81           O  
ATOM   1106  CG  PHE A 144      -3.512  -0.504  -4.195  1.00 95.81           C  
ATOM   1107  CD1 PHE A 144      -4.887  -0.679  -4.105  1.00 95.81           C  
ATOM   1108  CD2 PHE A 144      -2.844  -0.996  -5.309  1.00 95.81           C  
ATOM   1109  CE1 PHE A 144      -5.590  -1.335  -5.117  1.00 95.81           C  
ATOM   1110  CE2 PHE A 144      -3.539  -1.652  -6.320  1.00 95.81           C  
ATOM   1111  CZ  PHE A 144      -4.910  -1.821  -6.223  1.00 95.81           C  
ATOM   1112  N   ASP A 145      -0.532   1.844  -4.613  1.00 93.50           N  
ATOM   1113  CA  ASP A 145       0.331   2.076  -5.766  1.00 93.50           C  
ATOM   1114  C   ASP A 145       0.379   0.848  -6.672  1.00 93.50           C  
ATOM   1115  CB  ASP A 145       1.744   2.451  -5.312  1.00 93.50           C  
ATOM   1116  O   ASP A 145       0.014   0.921  -7.848  1.00 93.50           O  
ATOM   1117  CG  ASP A 145       2.619   2.949  -6.453  1.00 93.50           C  
ATOM   1118  OD1 ASP A 145       2.078   3.404  -7.480  1.00 93.50           O  
ATOM   1119  OD2 ASP A 145       3.859   2.881  -6.316  1.00 93.50           O  
ATOM   1120  N   CYS A 146       0.815  -0.284  -6.094  1.00 93.75           N  
ATOM   1121  CA  CYS A 146       0.901  -1.525  -6.855  1.00 93.75           C  
ATOM   1122  C   CYS A 146       0.554  -2.725  -5.980  1.00 93.75           C  
ATOM   1123  CB  CYS A 146       2.301  -1.698  -7.441  1.00 93.75           C  
ATOM   1124  O   CYS A 146       0.684  -2.666  -4.758  1.00 93.75           O  
ATOM   1125  SG  CYS A 146       2.832  -0.316  -8.477  1.00 93.75           S  
ATOM   1126  N   ILE A 147       0.117  -3.758  -6.688  1.00 96.50           N  
ATOM   1127  CA  ILE A 147      -0.240  -4.992  -6.000  1.00 96.50           C  
ATOM   1128  C   ILE A 147       0.408  -6.184  -6.707  1.00 96.50           C  
ATOM   1129  CB  ILE A 147      -1.772  -5.180  -5.934  1.00 96.50           C  
ATOM   1130  O   ILE A 147       0.461  -6.230  -7.938  1.00 96.50           O  
ATOM   1131  CG1 ILE A 147      -2.127  -6.363  -5.027  1.00 96.50           C  
ATOM   1132  CG2 ILE A 147      -2.355  -5.371  -7.336  1.00 96.50           C  
ATOM   1133  CD1 ILE A 147      -3.598  -6.426  -4.633  1.00 96.50           C  
ATOM   1134  N   SER A 148       1.049  -7.074  -6.004  1.00 95.81           N  
ATOM   1135  CA  SER A 148       1.771  -8.211  -6.562  1.00 95.81           C  
ATOM   1136  C   SER A 148       0.815  -9.336  -6.953  1.00 95.81           C  
ATOM   1137  CB  SER A 148       2.803  -8.734  -5.562  1.00 95.81           C  
ATOM   1138  O   SER A 148      -0.353  -9.328  -6.559  1.00 95.81           O  
ATOM   1139  OG  SER A 148       2.166  -9.398  -4.480  1.00 95.81           O  
ATOM   1140  N   THR A 149       1.240 -10.195  -7.801  1.00 96.06           N  
ATOM   1141  CA  THR A 149       0.542 -11.469  -7.965  1.00 96.06           C  
ATOM   1142  C   THR A 149       0.593 -12.281  -6.676  1.00 96.06           C  
ATOM   1143  CB  THR A 149       1.142 -12.289  -9.117  1.00 96.06           C  
ATOM   1144  O   THR A 149       1.330 -11.938  -5.750  1.00 96.06           O  
ATOM   1145  CG2 THR A 149       1.025 -11.547 -10.445  1.00 96.06           C  
ATOM   1146  OG1 THR A 149       2.525 -12.547  -8.852  1.00 96.06           O  
ATOM   1147  N   THR A 150      -0.307 -13.297  -6.668  1.00 96.44           N  
ATOM   1148  CA  THR A 150      -0.244 -14.195  -5.523  1.00 96.44           C  
ATOM   1149  C   THR A 150       0.963 -15.125  -5.633  1.00 96.44           C  
ATOM   1150  CB  THR A 150      -1.530 -15.031  -5.402  1.00 96.44           C  
ATOM   1151  O   THR A 150       1.230 -15.680  -6.695  1.00 96.44           O  
ATOM   1152  CG2 THR A 150      -1.531 -15.852  -4.117  1.00 96.44           C  
ATOM   1153  OG1 THR A 150      -2.666 -14.164  -5.398  1.00 96.44           O  
ATOM   1154  N   TRP A 151       1.732 -15.141  -4.570  1.00 95.56           N  
ATOM   1155  CA  TRP A 151       2.930 -15.977  -4.605  1.00 95.56           C  
ATOM   1156  C   TRP A 151       3.029 -16.844  -3.355  1.00 95.56           C  
ATOM   1157  CB  TRP A 151       4.184 -15.109  -4.742  1.00 95.56           C  
ATOM   1158  O   TRP A 151       2.312 -16.609  -2.377  1.00 95.56           O  
ATOM   1159  CG  TRP A 151       4.305 -14.039  -3.691  1.00 95.56           C  
ATOM   1160  CD1 TRP A 151       3.797 -12.773  -3.742  1.00 95.56           C  
ATOM   1161  CD2 TRP A 151       4.980 -14.156  -2.436  1.00 95.56           C  
ATOM   1162  CE2 TRP A 151       4.840 -12.914  -1.773  1.00 95.56           C  
ATOM   1163  CE3 TRP A 151       5.688 -15.188  -1.803  1.00 95.56           C  
ATOM   1164  NE1 TRP A 151       4.117 -12.094  -2.592  1.00 95.56           N  
ATOM   1165  CH2 TRP A 151       6.074 -13.703   0.086  1.00 95.56           C  
ATOM   1166  CZ2 TRP A 151       5.387 -12.680  -0.510  1.00 95.56           C  
ATOM   1167  CZ3 TRP A 151       6.230 -14.945  -0.545  1.00 95.56           C  
ATOM   1168  N   SER A 152       3.836 -17.938  -3.492  1.00 94.81           N  
ATOM   1169  CA  SER A 152       4.062 -18.859  -2.387  1.00 94.81           C  
ATOM   1170  C   SER A 152       5.555 -19.047  -2.119  1.00 94.81           C  
ATOM   1171  CB  SER A 152       3.418 -20.219  -2.678  1.00 94.81           C  
ATOM   1172  O   SER A 152       6.375 -18.891  -3.025  1.00 94.81           O  
ATOM   1173  OG  SER A 152       2.021 -20.078  -2.881  1.00 94.81           O  
ATOM   1174  N   TRP A 153       5.797 -19.375  -0.823  1.00 93.19           N  
ATOM   1175  CA  TRP A 153       7.172 -19.750  -0.522  1.00 93.19           C  
ATOM   1176  C   TRP A 153       7.488 -21.141  -1.069  1.00 93.19           C  
ATOM   1177  CB  TRP A 153       7.422 -19.719   0.988  1.00 93.19           C  
ATOM   1178  O   TRP A 153       6.609 -22.000  -1.139  1.00 93.19           O  
ATOM   1179  CG  TRP A 153       7.285 -18.344   1.597  1.00 93.19           C  
ATOM   1180  CD1 TRP A 153       6.332 -17.938   2.488  1.00 93.19           C  
ATOM   1181  CD2 TRP A 153       8.125 -17.219   1.353  1.00 93.19           C  
ATOM   1182  CE2 TRP A 153       7.621 -16.156   2.131  1.00 93.19           C  
ATOM   1183  CE3 TRP A 153       9.250 -17.000   0.550  1.00 93.19           C  
ATOM   1184  NE1 TRP A 153       6.531 -16.625   2.814  1.00 93.19           N  
ATOM   1185  CH2 TRP A 153       9.312 -14.695   1.338  1.00 93.19           C  
ATOM   1186  CZ2 TRP A 153       8.211 -14.883   2.131  1.00 93.19           C  
ATOM   1187  CZ3 TRP A 153       9.836 -15.734   0.551  1.00 93.19           C  
ATOM   1188  N   VAL A 154       8.672 -21.234  -1.462  1.00 93.44           N  
ATOM   1189  CA  VAL A 154       9.148 -22.547  -1.850  1.00 93.44           C  
ATOM   1190  C   VAL A 154      10.328 -22.953  -0.968  1.00 93.44           C  
ATOM   1191  CB  VAL A 154       9.562 -22.594  -3.340  1.00 93.44           C  
ATOM   1192  O   VAL A 154      11.125 -22.109  -0.556  1.00 93.44           O  
ATOM   1193  CG1 VAL A 154       8.336 -22.438  -4.238  1.00 93.44           C  
ATOM   1194  CG2 VAL A 154      10.586 -21.516  -3.641  1.00 93.44           C  
ATOM   1195  N   ASP A 155      10.305 -24.250  -0.637  1.00 90.44           N  
ATOM   1196  CA  ASP A 155      11.375 -24.750   0.212  1.00 90.44           C  
ATOM   1197  C   ASP A 155      12.680 -24.891  -0.572  1.00 90.44           C  
ATOM   1198  CB  ASP A 155      10.992 -26.109   0.819  1.00 90.44           C  
ATOM   1199  O   ASP A 155      12.680 -24.812  -1.803  1.00 90.44           O  
ATOM   1200  CG  ASP A 155      11.969 -26.594   1.872  1.00 90.44           C  
ATOM   1201  OD1 ASP A 155      12.781 -25.766   2.369  1.00 90.44           O  
ATOM   1202  OD2 ASP A 155      11.938 -27.797   2.205  1.00 90.44           O  
ATOM   1203  N   THR A 156      13.781 -25.047   0.166  1.00 89.56           N  
ATOM   1204  CA  THR A 156      15.133 -25.109  -0.383  1.00 89.56           C  
ATOM   1205  C   THR A 156      15.359 -26.422  -1.137  1.00 89.56           C  
ATOM   1206  CB  THR A 156      16.188 -24.953   0.725  1.00 89.56           C  
ATOM   1207  O   THR A 156      16.109 -26.453  -2.107  1.00 89.56           O  
ATOM   1208  CG2 THR A 156      17.594 -24.859   0.135  1.00 89.56           C  
ATOM   1209  OG1 THR A 156      15.922 -23.781   1.483  1.00 89.56           O  
ATOM   1210  N   THR A 157      14.609 -27.375  -0.886  1.00 89.75           N  
ATOM   1211  CA  THR A 157      14.898 -28.703  -1.395  1.00 89.75           C  
ATOM   1212  C   THR A 157      13.844 -29.125  -2.414  1.00 89.75           C  
ATOM   1213  CB  THR A 157      14.961 -29.734  -0.253  1.00 89.75           C  
ATOM   1214  O   THR A 157      14.094 -30.016  -3.236  1.00 89.75           O  
ATOM   1215  CG2 THR A 157      16.109 -29.422   0.705  1.00 89.75           C  
ATOM   1216  OG1 THR A 157      13.719 -29.703   0.473  1.00 89.75           O  
ATOM   1217  N   SER A 158      12.695 -28.547  -2.359  1.00 88.12           N  
ATOM   1218  CA  SER A 158      11.656 -28.891  -3.314  1.00 88.12           C  
ATOM   1219  C   SER A 158      10.992 -27.656  -3.900  1.00 88.12           C  
ATOM   1220  CB  SER A 158      10.602 -29.781  -2.652  1.00 88.12           C  
ATOM   1221  O   SER A 158      11.219 -26.547  -3.420  1.00 88.12           O  
ATOM   1222  OG  SER A 158       9.781 -29.016  -1.783  1.00 88.12           O  
ATOM   1223  N   THR A 159      10.289 -27.922  -5.027  1.00 86.94           N  
ATOM   1224  CA  THR A 159       9.539 -26.844  -5.656  1.00 86.94           C  
ATOM   1225  C   THR A 159       8.109 -26.812  -5.129  1.00 86.94           C  
ATOM   1226  CB  THR A 159       9.516 -27.000  -7.191  1.00 86.94           C  
ATOM   1227  O   THR A 159       7.254 -26.094  -5.672  1.00 86.94           O  
ATOM   1228  CG2 THR A 159       8.805 -25.828  -7.852  1.00 86.94           C  
ATOM   1229  OG1 THR A 159      10.859 -27.062  -7.676  1.00 86.94           O  
ATOM   1230  N   CYS A 160       7.914 -27.469  -4.074  1.00 87.88           N  
ATOM   1231  CA  CYS A 160       6.574 -27.500  -3.506  1.00 87.88           C  
ATOM   1232  C   CYS A 160       6.254 -26.188  -2.799  1.00 87.88           C  
ATOM   1233  CB  CYS A 160       6.430 -28.656  -2.527  1.00 87.88           C  
ATOM   1234  O   CYS A 160       7.109 -25.609  -2.119  1.00 87.88           O  
ATOM   1235  SG  CYS A 160       6.602 -30.281  -3.299  1.00 87.88           S  
ATOM   1236  N   ARG A 161       5.031 -25.719  -2.986  1.00 88.44           N  
ATOM   1237  CA  ARG A 161       4.551 -24.500  -2.357  1.00 88.44           C  
ATOM   1238  C   ARG A 161       4.316 -24.703  -0.865  1.00 88.44           C  
ATOM   1239  CB  ARG A 161       3.260 -24.016  -3.027  1.00 88.44           C  
ATOM   1240  O   ARG A 161       3.770 -25.719  -0.451  1.00 88.44           O  
ATOM   1241  CG  ARG A 161       3.428 -23.656  -4.492  1.00 88.44           C  
ATOM   1242  CD  ARG A 161       2.121 -23.156  -5.105  1.00 88.44           C  
ATOM   1243  NE  ARG A 161       2.328 -22.609  -6.438  1.00 88.44           N  
ATOM   1244  NH1 ARG A 161       1.400 -24.391  -7.562  1.00 88.44           N  
ATOM   1245  NH2 ARG A 161       2.213 -22.594  -8.734  1.00 88.44           N  
ATOM   1246  CZ  ARG A 161       1.979 -23.203  -7.574  1.00 88.44           C  
ATOM   1247  N   LEU A 162       4.918 -23.688  -0.155  1.00 87.94           N  
ATOM   1248  CA  LEU A 162       4.793 -23.781   1.296  1.00 87.94           C  
ATOM   1249  C   LEU A 162       3.654 -22.906   1.803  1.00 87.94           C  
ATOM   1250  CB  LEU A 162       6.105 -23.375   1.973  1.00 87.94           C  
ATOM   1251  O   LEU A 162       3.615 -21.703   1.518  1.00 87.94           O  
ATOM   1252  CG  LEU A 162       7.324 -24.234   1.655  1.00 87.94           C  
ATOM   1253  CD1 LEU A 162       8.586 -23.609   2.230  1.00 87.94           C  
ATOM   1254  CD2 LEU A 162       7.137 -25.656   2.197  1.00 87.94           C  
ATOM   1255  N   GLY A 163       2.682 -23.500   2.475  1.00 88.69           N  
ATOM   1256  CA  GLY A 163       1.660 -22.766   3.205  1.00 88.69           C  
ATOM   1257  C   GLY A 163       0.674 -22.047   2.297  1.00 88.69           C  
ATOM   1258  O   GLY A 163       0.464 -22.453   1.155  1.00 88.69           O  
ATOM   1259  N   SER A 164       0.019 -20.984   2.898  1.00 92.69           N  
ATOM   1260  CA  SER A 164      -0.991 -20.172   2.234  1.00 92.69           C  
ATOM   1261  C   SER A 164      -0.349 -19.141   1.313  1.00 92.69           C  
ATOM   1262  CB  SER A 164      -1.875 -19.469   3.266  1.00 92.69           C  
ATOM   1263  O   SER A 164       0.844 -18.859   1.432  1.00 92.69           O  
ATOM   1264  OG  SER A 164      -2.557 -20.422   4.070  1.00 92.69           O  
ATOM   1265  N   GLY A 165      -1.099 -18.734   0.340  1.00 95.06           N  
ATOM   1266  CA  GLY A 165      -0.626 -17.719  -0.588  1.00 95.06           C  
ATOM   1267  C   GLY A 165      -0.402 -16.359   0.067  1.00 95.06           C  
ATOM   1268  O   GLY A 165      -0.947 -16.094   1.139  1.00 95.06           O  
ATOM   1269  N   ARG A 166       0.454 -15.609  -0.608  1.00 96.56           N  
ATOM   1270  CA  ARG A 166       0.747 -14.250  -0.156  1.00 96.56           C  
ATOM   1271  C   ARG A 166       0.582 -13.250  -1.292  1.00 96.56           C  
ATOM   1272  CB  ARG A 166       2.164 -14.172   0.415  1.00 96.56           C  
ATOM   1273  O   ARG A 166       0.796 -13.586  -2.459  1.00 96.56           O  
ATOM   1274  CG  ARG A 166       2.338 -14.898   1.738  1.00 96.56           C  
ATOM   1275  CD  ARG A 166       3.807 -15.109   2.076  1.00 96.56           C  
ATOM   1276  NE  ARG A 166       3.979 -15.656   3.420  1.00 96.56           N  
ATOM   1277  NH1 ARG A 166       3.752 -17.859   2.773  1.00 96.56           N  
ATOM   1278  NH2 ARG A 166       4.113 -17.344   4.977  1.00 96.56           N  
ATOM   1279  CZ  ARG A 166       3.947 -16.953   3.719  1.00 96.56           C  
ATOM   1280  N   MET A 167       0.182 -12.125  -0.881  1.00 97.00           N  
ATOM   1281  CA  MET A 167       0.057 -11.008  -1.813  1.00 97.00           C  
ATOM   1282  C   MET A 167       0.559  -9.719  -1.184  1.00 97.00           C  
ATOM   1283  CB  MET A 167      -1.396 -10.844  -2.262  1.00 97.00           C  
ATOM   1284  O   MET A 167       0.177  -9.375  -0.062  1.00 97.00           O  
ATOM   1285  CG  MET A 167      -1.591  -9.781  -3.330  1.00 97.00           C  
ATOM   1286  SD  MET A 167      -3.330  -9.672  -3.908  1.00 97.00           S  
ATOM   1287  CE  MET A 167      -4.117  -8.977  -2.428  1.00 97.00           C  
ATOM   1288  N   LEU A 168       1.410  -9.031  -2.012  1.00 96.38           N  
ATOM   1289  CA  LEU A 168       1.962  -7.773  -1.516  1.00 96.38           C  
ATOM   1290  C   LEU A 168       1.228  -6.582  -2.119  1.00 96.38           C  
ATOM   1291  CB  LEU A 168       3.457  -7.680  -1.834  1.00 96.38           C  
ATOM   1292  O   LEU A 168       0.922  -6.574  -3.314  1.00 96.38           O  
ATOM   1293  CG  LEU A 168       4.371  -8.656  -1.089  1.00 96.38           C  
ATOM   1294  CD1 LEU A 168       5.793  -8.570  -1.634  1.00 96.38           C  
ATOM   1295  CD2 LEU A 168       4.348  -8.367   0.409  1.00 96.38           C  
ATOM   1296  N   ILE A 169       1.012  -5.590  -1.165  1.00 95.81           N  
ATOM   1297  CA  ILE A 169       0.481  -4.316  -1.636  1.00 95.81           C  
ATOM   1298  C   ILE A 169       1.442  -3.188  -1.266  1.00 95.81           C  
ATOM   1299  CB  ILE A 169      -0.922  -4.035  -1.050  1.00 95.81           C  
ATOM   1300  O   ILE A 169       1.765  -2.998  -0.091  1.00 95.81           O  
ATOM   1301  CG1 ILE A 169      -1.860  -5.215  -1.330  1.00 95.81           C  
ATOM   1302  CG2 ILE A 169      -1.494  -2.734  -1.617  1.00 95.81           C  
ATOM   1303  CD1 ILE A 169      -3.240  -5.070  -0.704  1.00 95.81           C  
ATOM   1304  N   LYS A 170       1.794  -2.506  -2.303  1.00 93.88           N  
ATOM   1305  CA  LYS A 170       2.740  -1.406  -2.137  1.00 93.88           C  
ATOM   1306  C   LYS A 170       2.020  -0.062  -2.098  1.00 93.88           C  
ATOM   1307  CB  LYS A 170       3.773  -1.413  -3.264  1.00 93.88           C  
ATOM   1308  O   LYS A 170       1.111   0.185  -2.895  1.00 93.88           O  
ATOM   1309  CG  LYS A 170       4.820  -0.315  -3.150  1.00 93.88           C  
ATOM   1310  CD  LYS A 170       5.727  -0.275  -4.375  1.00 93.88           C  
ATOM   1311  CE  LYS A 170       6.625   0.953  -4.367  1.00 93.88           C  
ATOM   1312  NZ  LYS A 170       7.461   1.037  -5.602  1.00 93.88           N  
ATOM   1313  N   PHE A 171       2.531   0.805  -1.151  1.00 93.50           N  
ATOM   1314  CA  PHE A 171       1.915   2.117  -0.983  1.00 93.50           C  
ATOM   1315  C   PHE A 171       2.924   3.227  -1.256  1.00 93.50           C  
ATOM   1316  CB  PHE A 171       1.341   2.266   0.429  1.00 93.50           C  
ATOM   1317  O   PHE A 171       4.133   3.023  -1.111  1.00 93.50           O  
ATOM   1318  CG  PHE A 171       0.334   1.206   0.790  1.00 93.50           C  
ATOM   1319  CD1 PHE A 171      -1.014   1.382   0.500  1.00 93.50           C  
ATOM   1320  CD2 PHE A 171       0.736   0.034   1.417  1.00 93.50           C  
ATOM   1321  CE1 PHE A 171      -1.948   0.403   0.833  1.00 93.50           C  
ATOM   1322  CE2 PHE A 171      -0.192  -0.949   1.752  1.00 93.50           C  
ATOM   1323  CZ  PHE A 171      -1.533  -0.762   1.460  1.00 93.50           C  
ATOM   1324  N   ALA A 172       2.414   4.367  -1.645  1.00 89.12           N  
ATOM   1325  CA  ALA A 172       3.264   5.527  -1.903  1.00 89.12           C  
ATOM   1326  C   ALA A 172       3.883   6.051  -0.611  1.00 89.12           C  
ATOM   1327  CB  ALA A 172       2.463   6.629  -2.592  1.00 89.12           C  
ATOM   1328  O   ALA A 172       5.055   6.430  -0.588  1.00 89.12           O  
ATOM   1329  N   ASP A 173       3.109   6.074   0.446  1.00 88.62           N  
ATOM   1330  CA  ASP A 173       3.553   6.531   1.759  1.00 88.62           C  
ATOM   1331  C   ASP A 173       2.715   5.906   2.871  1.00 88.62           C  
ATOM   1332  CB  ASP A 173       3.488   8.055   1.845  1.00 88.62           C  
ATOM   1333  O   ASP A 173       1.747   5.191   2.600  1.00 88.62           O  
ATOM   1334  CG  ASP A 173       2.104   8.609   1.558  1.00 88.62           C  
ATOM   1335  OD1 ASP A 173       1.104   7.891   1.771  1.00 88.62           O  
ATOM   1336  OD2 ASP A 173       2.010   9.773   1.111  1.00 88.62           O  
ATOM   1337  N   SER A 174       3.109   6.172   4.105  1.00 88.31           N  
ATOM   1338  CA  SER A 174       2.461   5.582   5.270  1.00 88.31           C  
ATOM   1339  C   SER A 174       1.021   6.062   5.406  1.00 88.31           C  
ATOM   1340  CB  SER A 174       3.240   5.910   6.543  1.00 88.31           C  
ATOM   1341  O   SER A 174       0.152   5.320   5.867  1.00 88.31           O  
ATOM   1342  OG  SER A 174       4.547   5.363   6.492  1.00 88.31           O  
ATOM   1343  N   GLU A 175       0.721   7.246   4.930  1.00 91.62           N  
ATOM   1344  CA  GLU A 175      -0.626   7.809   4.980  1.00 91.62           C  
ATOM   1345  C   GLU A 175      -1.577   7.043   4.062  1.00 91.62           C  
ATOM   1346  CB  GLU A 175      -0.605   9.289   4.598  1.00 91.62           C  
ATOM   1347  O   GLU A 175      -2.713   6.750   4.441  1.00 91.62           O  
ATOM   1348  CG  GLU A 175       0.022  10.188   5.656  1.00 91.62           C  
ATOM   1349  CD  GLU A 175       0.010  11.664   5.277  1.00 91.62           C  
ATOM   1350  OE1 GLU A 175       0.516  12.492   6.062  1.00 91.62           O  
ATOM   1351  OE2 GLU A 175      -0.510  11.984   4.188  1.00 91.62           O  
ATOM   1352  N   GLN A 176      -1.151   6.809   2.842  1.00 94.50           N  
ATOM   1353  CA  GLN A 176      -1.934   6.023   1.893  1.00 94.50           C  
ATOM   1354  C   GLN A 176      -2.225   4.629   2.439  1.00 94.50           C  
ATOM   1355  CB  GLN A 176      -1.206   5.918   0.552  1.00 94.50           C  
ATOM   1356  O   GLN A 176      -3.344   4.129   2.314  1.00 94.50           O  
ATOM   1357  CG  GLN A 176      -2.039   5.285  -0.553  1.00 94.50           C  
ATOM   1358  CD  GLN A 176      -1.291   5.184  -1.869  1.00 94.50           C  
ATOM   1359  NE2 GLN A 176      -1.993   5.426  -2.971  1.00 94.50           N  
ATOM   1360  OE1 GLN A 176      -0.091   4.891  -1.895  1.00 94.50           O  
ATOM   1361  N   ARG A 177      -1.299   4.008   3.039  1.00 94.81           N  
ATOM   1362  CA  ARG A 177      -1.464   2.693   3.650  1.00 94.81           C  
ATOM   1363  C   ARG A 177      -2.541   2.725   4.730  1.00 94.81           C  
ATOM   1364  CB  ARG A 177      -0.141   2.207   4.246  1.00 94.81           C  
ATOM   1365  O   ARG A 177      -3.422   1.861   4.758  1.00 94.81           O  
ATOM   1366  CG  ARG A 177      -0.225   0.836   4.898  1.00 94.81           C  
ATOM   1367  CD  ARG A 177       0.988   0.552   5.773  1.00 94.81           C  
ATOM   1368  NE  ARG A 177       1.019   1.416   6.949  1.00 94.81           N  
ATOM   1369  NH1 ARG A 177       3.201   0.914   7.516  1.00 94.81           N  
ATOM   1370  NH2 ARG A 177       1.988   2.381   8.797  1.00 94.81           N  
ATOM   1371  CZ  ARG A 177       2.068   1.568   7.750  1.00 94.81           C  
ATOM   1372  N   ASP A 178      -2.453   3.725   5.582  1.00 94.56           N  
ATOM   1373  CA  ASP A 178      -3.414   3.854   6.672  1.00 94.56           C  
ATOM   1374  C   ASP A 178      -4.828   4.074   6.133  1.00 94.56           C  
ATOM   1375  CB  ASP A 178      -3.020   5.004   7.602  1.00 94.56           C  
ATOM   1376  O   ASP A 178      -5.793   3.525   6.672  1.00 94.56           O  
ATOM   1377  CG  ASP A 178      -1.771   4.707   8.414  1.00 94.56           C  
ATOM   1378  OD1 ASP A 178      -1.427   3.521   8.594  1.00 94.56           O  
ATOM   1379  OD2 ASP A 178      -1.125   5.672   8.875  1.00 94.56           O  
ATOM   1380  N   LYS A 179      -4.898   4.895   5.141  1.00 96.31           N  
ATOM   1381  CA  LYS A 179      -6.184   5.121   4.484  1.00 96.31           C  
ATOM   1382  C   LYS A 179      -6.742   3.822   3.904  1.00 96.31           C  
ATOM   1383  CB  LYS A 179      -6.047   6.172   3.381  1.00 96.31           C  
ATOM   1384  O   LYS A 179      -7.938   3.553   4.012  1.00 96.31           O  
ATOM   1385  CG  LYS A 179      -7.379   6.688   2.850  1.00 96.31           C  
ATOM   1386  CD  LYS A 179      -7.180   7.816   1.846  1.00 96.31           C  
ATOM   1387  CE  LYS A 179      -8.508   8.359   1.340  1.00 96.31           C  
ATOM   1388  NZ  LYS A 179      -8.320   9.477   0.368  1.00 96.31           N  
ATOM   1389  N   PHE A 180      -5.867   3.086   3.283  1.00 96.69           N  
ATOM   1390  CA  PHE A 180      -6.242   1.787   2.734  1.00 96.69           C  
ATOM   1391  C   PHE A 180      -6.777   0.871   3.828  1.00 96.69           C  
ATOM   1392  CB  PHE A 180      -5.047   1.131   2.039  1.00 96.69           C  
ATOM   1393  O   PHE A 180      -7.840   0.265   3.674  1.00 96.69           O  
ATOM   1394  CG  PHE A 180      -5.328  -0.250   1.516  1.00 96.69           C  
ATOM   1395  CD1 PHE A 180      -5.074  -1.371   2.295  1.00 96.69           C  
ATOM   1396  CD2 PHE A 180      -5.852  -0.428   0.241  1.00 96.69           C  
ATOM   1397  CE1 PHE A 180      -5.340  -2.652   1.812  1.00 96.69           C  
ATOM   1398  CE2 PHE A 180      -6.117  -1.703  -0.249  1.00 96.69           C  
ATOM   1399  CZ  PHE A 180      -5.859  -2.814   0.538  1.00 96.69           C  
ATOM   1400  N   LEU A 181      -6.152   0.753   4.938  1.00 95.44           N  
ATOM   1401  CA  LEU A 181      -6.523  -0.141   6.031  1.00 95.44           C  
ATOM   1402  C   LEU A 181      -7.824   0.310   6.688  1.00 95.44           C  
ATOM   1403  CB  LEU A 181      -5.402  -0.202   7.074  1.00 95.44           C  
ATOM   1404  O   LEU A 181      -8.594  -0.517   7.184  1.00 95.44           O  
ATOM   1405  CG  LEU A 181      -4.148  -0.984   6.680  1.00 95.44           C  
ATOM   1406  CD1 LEU A 181      -3.061  -0.802   7.730  1.00 95.44           C  
ATOM   1407  CD2 LEU A 181      -4.480  -2.461   6.492  1.00 95.44           C  
ATOM   1408  N   SER A 182      -8.094   1.585   6.594  1.00 95.62           N  
ATOM   1409  CA  SER A 182      -9.305   2.131   7.211  1.00 95.62           C  
ATOM   1410  C   SER A 182     -10.516   1.943   6.312  1.00 95.62           C  
ATOM   1411  CB  SER A 182      -9.117   3.615   7.527  1.00 95.62           C  
ATOM   1412  O   SER A 182     -11.625   1.716   6.801  1.00 95.62           O  
ATOM   1413  OG  SER A 182      -9.078   4.383   6.336  1.00 95.62           O  
ATOM   1414  N   ARG A 183     -10.383   1.938   5.047  1.00 94.88           N  
ATOM   1415  CA  ARG A 183     -11.477   2.029   4.090  1.00 94.88           C  
ATOM   1416  C   ARG A 183     -11.781   0.668   3.471  1.00 94.88           C  
ATOM   1417  CB  ARG A 183     -11.156   3.045   2.994  1.00 94.88           C  
ATOM   1418  O   ARG A 183     -12.930   0.374   3.133  1.00 94.88           O  
ATOM   1419  CG  ARG A 183     -11.242   4.492   3.451  1.00 94.88           C  
ATOM   1420  CD  ARG A 183     -11.016   5.461   2.299  1.00 94.88           C  
ATOM   1421  NE  ARG A 183     -11.000   6.848   2.758  1.00 94.88           N  
ATOM   1422  NH1 ARG A 183     -10.633   7.754   0.664  1.00 94.88           N  
ATOM   1423  NH2 ARG A 183     -10.812   9.125   2.494  1.00 94.88           N  
ATOM   1424  CZ  ARG A 183     -10.812   7.906   1.971  1.00 94.88           C  
ATOM   1425  N   VAL A 184     -10.750  -0.198   3.342  1.00 95.19           N  
ATOM   1426  CA  VAL A 184     -10.922  -1.463   2.635  1.00 95.19           C  
ATOM   1427  C   VAL A 184     -11.242  -2.572   3.635  1.00 95.19           C  
ATOM   1428  CB  VAL A 184      -9.672  -1.832   1.814  1.00 95.19           C  
ATOM   1429  O   VAL A 184     -10.477  -2.822   4.562  1.00 95.19           O  
ATOM   1430  CG1 VAL A 184      -9.836  -3.201   1.156  1.00 95.19           C  
ATOM   1431  CG2 VAL A 184      -9.383  -0.761   0.762  1.00 95.19           C  
ATOM   1432  N   PRO A 185     -12.398  -3.146   3.418  1.00 92.00           N  
ATOM   1433  CA  PRO A 185     -12.711  -4.297   4.273  1.00 92.00           C  
ATOM   1434  C   PRO A 185     -11.984  -5.566   3.832  1.00 92.00           C  
ATOM   1435  CB  PRO A 185     -14.227  -4.453   4.125  1.00 92.00           C  
ATOM   1436  O   PRO A 185     -12.227  -6.070   2.732  1.00 92.00           O  
ATOM   1437  CG  PRO A 185     -14.531  -3.904   2.770  1.00 92.00           C  
ATOM   1438  CD  PRO A 185     -13.523  -2.844   2.441  1.00 92.00           C  
ATOM   1439  N   LEU A 186     -11.109  -6.012   4.699  1.00 93.56           N  
ATOM   1440  CA  LEU A 186     -10.391  -7.242   4.383  1.00 93.56           C  
ATOM   1441  C   LEU A 186     -11.094  -8.453   4.996  1.00 93.56           C  
ATOM   1442  CB  LEU A 186      -8.945  -7.168   4.883  1.00 93.56           C  
ATOM   1443  O   LEU A 186     -11.625  -8.367   6.105  1.00 93.56           O  
ATOM   1444  CG  LEU A 186      -8.086  -6.039   4.305  1.00 93.56           C  
ATOM   1445  CD1 LEU A 186      -6.750  -5.969   5.031  1.00 93.56           C  
ATOM   1446  CD2 LEU A 186      -7.883  -6.238   2.809  1.00 93.56           C  
ATOM   1447  N   PRO A 187     -11.242  -9.539   4.109  1.00 92.00           N  
ATOM   1448  CA  PRO A 187     -11.883 -10.742   4.645  1.00 92.00           C  
ATOM   1449  C   PRO A 187     -11.242 -11.219   5.953  1.00 92.00           C  
ATOM   1450  CB  PRO A 187     -11.672 -11.781   3.535  1.00 92.00           C  
ATOM   1451  O   PRO A 187     -10.031 -11.070   6.141  1.00 92.00           O  
ATOM   1452  CG  PRO A 187     -11.375 -10.969   2.312  1.00 92.00           C  
ATOM   1453  CD  PRO A 187     -10.719  -9.688   2.736  1.00 92.00           C  
ATOM   1454  N   SER A 188     -12.047 -11.688   6.871  1.00 90.69           N  
ATOM   1455  CA  SER A 188     -11.578 -12.117   8.188  1.00 90.69           C  
ATOM   1456  C   SER A 188     -10.617 -13.297   8.070  1.00 90.69           C  
ATOM   1457  CB  SER A 188     -12.758 -12.500   9.078  1.00 90.69           C  
ATOM   1458  O   SER A 188      -9.805 -13.531   8.969  1.00 90.69           O  
ATOM   1459  OG  SER A 188     -13.500 -13.562   8.508  1.00 90.69           O  
ATOM   1460  N   THR A 189     -10.711 -14.000   7.020  1.00 92.00           N  
ATOM   1461  CA  THR A 189      -9.922 -15.211   6.801  1.00 92.00           C  
ATOM   1462  C   THR A 189      -8.539 -14.859   6.273  1.00 92.00           C  
ATOM   1463  CB  THR A 189     -10.625 -16.172   5.820  1.00 92.00           C  
ATOM   1464  O   THR A 189      -7.668 -15.727   6.168  1.00 92.00           O  
ATOM   1465  CG2 THR A 189     -11.930 -16.703   6.402  1.00 92.00           C  
ATOM   1466  OG1 THR A 189     -10.906 -15.469   4.602  1.00 92.00           O  
ATOM   1467  N   THR A 190      -8.297 -13.492   6.020  1.00 94.38           N  
ATOM   1468  CA  THR A 190      -7.012 -13.031   5.520  1.00 94.38           C  
ATOM   1469  C   THR A 190      -6.191 -12.391   6.641  1.00 94.38           C  
ATOM   1470  CB  THR A 190      -7.191 -12.016   4.371  1.00 94.38           C  
ATOM   1471  O   THR A 190      -6.707 -11.570   7.402  1.00 94.38           O  
ATOM   1472  CG2 THR A 190      -5.844 -11.578   3.809  1.00 94.38           C  
ATOM   1473  OG1 THR A 190      -7.961 -12.617   3.328  1.00 94.38           O  
ATOM   1474  N   GLN A 191      -4.953 -12.812   6.684  1.00 95.38           N  
ATOM   1475  CA  GLN A 191      -4.051 -12.203   7.656  1.00 95.38           C  
ATOM   1476  C   GLN A 191      -3.281 -11.039   7.039  1.00 95.38           C  
ATOM   1477  CB  GLN A 191      -3.072 -13.242   8.203  1.00 95.38           C  
ATOM   1478  O   GLN A 191      -2.854 -11.109   5.887  1.00 95.38           O  
ATOM   1479  CG  GLN A 191      -3.744 -14.383   8.961  1.00 95.38           C  
ATOM   1480  CD  GLN A 191      -2.758 -15.422   9.453  1.00 95.38           C  
ATOM   1481  NE2 GLN A 191      -3.143 -16.688   9.383  1.00 95.38           N  
ATOM   1482  OE1 GLN A 191      -1.655 -15.086   9.906  1.00 95.38           O  
ATOM   1483  N   VAL A 192      -3.074  -9.977   7.879  1.00 95.69           N  
ATOM   1484  CA  VAL A 192      -2.443  -8.766   7.371  1.00 95.69           C  
ATOM   1485  C   VAL A 192      -1.148  -8.492   8.133  1.00 95.69           C  
ATOM   1486  CB  VAL A 192      -3.387  -7.547   7.477  1.00 95.69           C  
ATOM   1487  O   VAL A 192      -1.139  -8.492   9.367  1.00 95.69           O  
ATOM   1488  CG1 VAL A 192      -2.711  -6.289   6.926  1.00 95.69           C  
ATOM   1489  CG2 VAL A 192      -4.695  -7.820   6.734  1.00 95.69           C  
ATOM   1490  N   PHE A 193      -0.111  -8.305   7.406  1.00 93.81           N  
ATOM   1491  CA  PHE A 193       1.188  -7.992   7.992  1.00 93.81           C  
ATOM   1492  C   PHE A 193       1.743  -6.695   7.414  1.00 93.81           C  
ATOM   1493  CB  PHE A 193       2.178  -9.141   7.750  1.00 93.81           C  
ATOM   1494  O   PHE A 193       1.747  -6.500   6.199  1.00 93.81           O  
ATOM   1495  CG  PHE A 193       1.677 -10.477   8.211  1.00 93.81           C  
ATOM   1496  CD1 PHE A 193       1.899 -10.906   9.516  1.00 93.81           C  
ATOM   1497  CD2 PHE A 193       0.983 -11.312   7.344  1.00 93.81           C  
ATOM   1498  CE1 PHE A 193       1.438 -12.148   9.945  1.00 93.81           C  
ATOM   1499  CE2 PHE A 193       0.519 -12.555   7.770  1.00 93.81           C  
ATOM   1500  CZ  PHE A 193       0.748 -12.969   9.070  1.00 93.81           C  
ATOM   1501  N   LEU A 194       2.270  -5.879   8.305  1.00 91.81           N  
ATOM   1502  CA  LEU A 194       2.904  -4.641   7.871  1.00 91.81           C  
ATOM   1503  C   LEU A 194       4.395  -4.852   7.633  1.00 91.81           C  
ATOM   1504  CB  LEU A 194       2.693  -3.533   8.906  1.00 91.81           C  
ATOM   1505  O   LEU A 194       5.055  -5.570   8.391  1.00 91.81           O  
ATOM   1506  CG  LEU A 194       1.242  -3.152   9.203  1.00 91.81           C  
ATOM   1507  CD1 LEU A 194       1.186  -2.102  10.305  1.00 91.81           C  
ATOM   1508  CD2 LEU A 194       0.554  -2.645   7.941  1.00 91.81           C  
ATOM   1509  N   GLY A 195       4.902  -4.340   6.523  1.00 85.06           N  
ATOM   1510  CA  GLY A 195       6.320  -4.492   6.238  1.00 85.06           C  
ATOM   1511  C   GLY A 195       6.883  -3.359   5.398  1.00 85.06           C  
ATOM   1512  O   GLY A 195       6.164  -2.412   5.066  1.00 85.06           O  
ATOM   1513  N   ASN A 196       8.289  -3.412   5.344  1.00 79.94           N  
ATOM   1514  CA  ASN A 196       9.039  -2.496   4.488  1.00 79.94           C  
ATOM   1515  C   ASN A 196      10.086  -3.232   3.664  1.00 79.94           C  
ATOM   1516  CB  ASN A 196       9.695  -1.396   5.324  1.00 79.94           C  
ATOM   1517  O   ASN A 196      10.547  -4.312   4.047  1.00 79.94           O  
ATOM   1518  CG  ASN A 196       8.688  -0.592   6.125  1.00 79.94           C  
ATOM   1519  ND2 ASN A 196       9.062   0.626   6.496  1.00 79.94           N  
ATOM   1520  OD1 ASN A 196       7.582  -1.064   6.410  1.00 79.94           O  
ATOM   1521  N   PHE A 197      10.258  -2.957   2.396  1.00 68.56           N  
ATOM   1522  CA  PHE A 197      11.227  -3.629   1.546  1.00 68.56           C  
ATOM   1523  C   PHE A 197      12.625  -3.068   1.776  1.00 68.56           C  
ATOM   1524  CB  PHE A 197      10.844  -3.488   0.069  1.00 68.56           C  
ATOM   1525  O   PHE A 197      12.969  -2.006   1.252  1.00 68.56           O  
ATOM   1526  CG  PHE A 197       9.609  -4.262  -0.312  1.00 68.56           C  
ATOM   1527  CD1 PHE A 197       9.594  -5.648  -0.239  1.00 68.56           C  
ATOM   1528  CD2 PHE A 197       8.469  -3.598  -0.745  1.00 68.56           C  
ATOM   1529  CE1 PHE A 197       8.453  -6.363  -0.592  1.00 68.56           C  
ATOM   1530  CE2 PHE A 197       7.324  -4.309  -1.099  1.00 68.56           C  
ATOM   1531  CZ  PHE A 197       7.320  -5.691  -1.022  1.00 68.56           C  
ATOM   1532  N   TYR A 198      13.180  -3.219   2.951  1.00 61.75           N  
ATOM   1533  CA  TYR A 198      14.539  -2.777   3.240  1.00 61.75           C  
ATOM   1534  C   TYR A 198      15.531  -3.381   2.254  1.00 61.75           C  
ATOM   1535  CB  TYR A 198      14.938  -3.154   4.672  1.00 61.75           C  
ATOM   1536  O   TYR A 198      15.656  -4.605   2.158  1.00 61.75           O  
ATOM   1537  CG  TYR A 198      14.242  -2.328   5.730  1.00 61.75           C  
ATOM   1538  CD1 TYR A 198      14.656  -1.023   6.000  1.00 61.75           C  
ATOM   1539  CD2 TYR A 198      13.180  -2.850   6.461  1.00 61.75           C  
ATOM   1540  CE1 TYR A 198      14.023  -0.258   6.973  1.00 61.75           C  
ATOM   1541  CE2 TYR A 198      12.547  -2.094   7.438  1.00 61.75           C  
ATOM   1542  OH  TYR A 198      12.336  -0.048   8.656  1.00 61.75           O  
ATOM   1543  CZ  TYR A 198      12.969  -0.800   7.688  1.00 61.75           C  
ATOM   1544  N   GLY A 199      16.047  -2.531   1.145  1.00 53.31           N  
ATOM   1545  CA  GLY A 199      17.203  -3.014   0.386  1.00 53.31           C  
ATOM   1546  C   GLY A 199      16.828  -4.051  -0.658  1.00 53.31           C  
ATOM   1547  O   GLY A 199      17.688  -4.805  -1.122  1.00 53.31           O  
ATOM   1548  N   LEU A 200      15.742  -4.207  -1.299  1.00 48.41           N  
ATOM   1549  CA  LEU A 200      15.406  -5.016  -2.465  1.00 48.41           C  
ATOM   1550  C   LEU A 200      15.523  -4.199  -3.746  1.00 48.41           C  
ATOM   1551  CB  LEU A 200      13.992  -5.586  -2.334  1.00 48.41           C  
ATOM   1552  O   LEU A 200      15.172  -3.016  -3.766  1.00 48.41           O  
ATOM   1553  CG  LEU A 200      13.867  -6.938  -1.623  1.00 48.41           C  
ATOM   1554  CD1 LEU A 200      12.508  -7.055  -0.943  1.00 48.41           C  
ATOM   1555  CD2 LEU A 200      14.086  -8.078  -2.607  1.00 48.41           C  
TER    1556      LEU A 200                                                      
ENDMDL                                                                          
END                                                                             
