# Supplementary material for: The full transcription map of cottontail rabbit papillomavirus in tumor tissues
Source: PLoS Pathog. 2024 Oct 25;20(10):e1012649. doi: 10.1371/journal.ppat.1012649 (PMC11540226; doi:10.1371/journal.ppat.1012649)
Supplement: S1 Data — (ZIP) [file ppat.1012649.s019.zip › S1_Data/CRPV_L1.pdb]

MODEL     1                                                                     
ATOM      1  N   MET A   1     -45.531 -27.500  -4.523  1.00 41.31           N  
ATOM      2  CA  MET A   1     -44.406 -27.672  -5.441  1.00 41.31           C  
ATOM      3  C   MET A   1     -43.188 -28.297  -4.727  1.00 41.31           C  
ATOM      4  CB  MET A   1     -44.000 -26.344  -6.074  1.00 41.31           C  
ATOM      5  O   MET A   1     -42.750 -27.781  -3.691  1.00 41.31           O  
ATOM      6  CG  MET A   1     -44.844 -25.969  -7.281  1.00 41.31           C  
ATOM      7  SD  MET A   1     -43.844 -25.234  -8.633  1.00 41.31           S  
ATOM      8  CE  MET A   1     -43.750 -23.516  -8.062  1.00 41.31           C  
ATOM      9  N   ALA A   2     -43.188 -29.625  -4.566  1.00 36.28           N  
ATOM     10  CA  ALA A   2     -42.375 -30.797  -4.258  1.00 36.28           C  
ATOM     11  C   ALA A   2     -40.938 -30.641  -4.773  1.00 36.28           C  
ATOM     12  CB  ALA A   2     -43.031 -32.062  -4.852  1.00 36.28           C  
ATOM     13  O   ALA A   2     -40.750 -30.359  -5.957  1.00 36.28           O  
ATOM     14  N   VAL A   3     -39.938 -30.297  -3.887  1.00 46.72           N  
ATOM     15  CA  VAL A   3     -38.500 -30.188  -4.098  1.00 46.72           C  
ATOM     16  C   VAL A   3     -37.812 -31.469  -3.619  1.00 46.72           C  
ATOM     17  CB  VAL A   3     -37.906 -28.969  -3.365  1.00 46.72           C  
ATOM     18  O   VAL A   3     -38.156 -32.000  -2.568  1.00 46.72           O  
ATOM     19  CG1 VAL A   3     -36.406 -28.859  -3.611  1.00 46.72           C  
ATOM     20  CG2 VAL A   3     -38.625 -27.688  -3.816  1.00 46.72           C  
ATOM     21  N   TRP A   4     -37.375 -32.344  -4.551  1.00 44.19           N  
ATOM     22  CA  TRP A   4     -36.438 -33.469  -4.688  1.00 44.19           C  
ATOM     23  C   TRP A   4     -35.312 -33.375  -3.662  1.00 44.19           C  
ATOM     24  CB  TRP A   4     -35.844 -33.500  -6.102  1.00 44.19           C  
ATOM     25  O   TRP A   4     -34.625 -32.344  -3.566  1.00 44.19           O  
ATOM     26  CG  TRP A   4     -35.188 -34.812  -6.441  1.00 44.19           C  
ATOM     27  CD1 TRP A   4     -35.812 -36.000  -6.742  1.00 44.19           C  
ATOM     28  CD2 TRP A   4     -33.781 -35.062  -6.512  1.00 44.19           C  
ATOM     29  CE2 TRP A   4     -33.594 -36.406  -6.863  1.00 44.19           C  
ATOM     30  CE3 TRP A   4     -32.625 -34.281  -6.316  1.00 44.19           C  
ATOM     31  NE1 TRP A   4     -34.844 -36.969  -6.996  1.00 44.19           N  
ATOM     32  CH2 TRP A   4     -31.250 -36.188  -6.820  1.00 44.19           C  
ATOM     33  CZ2 TRP A   4     -32.344 -37.000  -7.020  1.00 44.19           C  
ATOM     34  CZ3 TRP A   4     -31.391 -34.844  -6.473  1.00 44.19           C  
ATOM     35  N   LEU A   5     -35.250 -34.281  -2.578  1.00 48.41           N  
ATOM     36  CA  LEU A   5     -34.438 -34.562  -1.406  1.00 48.41           C  
ATOM     37  C   LEU A   5     -33.469 -35.719  -1.668  1.00 48.41           C  
ATOM     38  CB  LEU A   5     -35.312 -34.875  -0.192  1.00 48.41           C  
ATOM     39  O   LEU A   5     -33.906 -36.875  -1.854  1.00 48.41           O  
ATOM     40  CG  LEU A   5     -36.031 -33.688   0.445  1.00 48.41           C  
ATOM     41  CD1 LEU A   5     -37.375 -34.156   1.061  1.00 48.41           C  
ATOM     42  CD2 LEU A   5     -35.156 -33.031   1.493  1.00 48.41           C  
ATOM     43  N   SER A   6     -32.188 -35.500  -2.008  1.00 51.03           N  
ATOM     44  CA  SER A   6     -31.156 -36.531  -2.170  1.00 51.03           C  
ATOM     45  C   SER A   6     -30.219 -36.562  -0.961  1.00 51.03           C  
ATOM     46  CB  SER A   6     -30.344 -36.281  -3.439  1.00 51.03           C  
ATOM     47  O   SER A   6     -29.734 -35.531  -0.513  1.00 51.03           O  
ATOM     48  OG  SER A   6     -29.453 -35.188  -3.262  1.00 51.03           O  
ATOM     49  N   THR A   7     -30.625 -37.156   0.292  1.00 51.38           N  
ATOM     50  CA  THR A   7     -29.781 -38.031   1.085  1.00 51.38           C  
ATOM     51  C   THR A   7     -29.609 -37.469   2.500  1.00 51.38           C  
ATOM     52  CB  THR A   7     -28.391 -38.188   0.428  1.00 51.38           C  
ATOM     53  O   THR A   7     -29.406 -36.281   2.686  1.00 51.38           O  
ATOM     54  CG2 THR A   7     -28.391 -39.406  -0.518  1.00 51.38           C  
ATOM     55  OG1 THR A   7     -28.078 -37.031  -0.312  1.00 51.38           O  
ATOM     56  N   GLN A   8     -30.359 -37.938   3.598  1.00 54.66           N  
ATOM     57  CA  GLN A   8     -30.312 -38.500   4.941  1.00 54.66           C  
ATOM     58  C   GLN A   8     -30.000 -37.438   5.977  1.00 54.66           C  
ATOM     59  CB  GLN A   8     -29.281 -39.625   5.020  1.00 54.66           C  
ATOM     60  O   GLN A   8     -28.969 -36.750   5.898  1.00 54.66           O  
ATOM     61  CG  GLN A   8     -29.719 -40.906   4.348  1.00 54.66           C  
ATOM     62  CD  GLN A   8     -29.156 -42.156   5.023  1.00 54.66           C  
ATOM     63  NE2 GLN A   8     -29.703 -43.312   4.688  1.00 54.66           N  
ATOM     64  OE1 GLN A   8     -28.234 -42.062   5.844  1.00 54.66           O  
ATOM     65  N   ASN A   9     -31.031 -36.656   6.418  1.00 53.09           N  
ATOM     66  CA  ASN A   9     -31.656 -36.219   7.660  1.00 53.09           C  
ATOM     67  C   ASN A   9     -30.875 -35.094   8.328  1.00 53.09           C  
ATOM     68  CB  ASN A   9     -31.812 -37.406   8.625  1.00 53.09           C  
ATOM     69  O   ASN A   9     -30.297 -35.281   9.391  1.00 53.09           O  
ATOM     70  CG  ASN A   9     -33.125 -38.125   8.477  1.00 53.09           C  
ATOM     71  ND2 ASN A   9     -33.281 -39.250   9.148  1.00 53.09           N  
ATOM     72  OD1 ASN A   9     -34.031 -37.656   7.773  1.00 53.09           O  
ATOM     73  N   LYS A  10     -30.469 -34.000   7.598  1.00 55.31           N  
ATOM     74  CA  LYS A  10     -30.219 -32.781   8.359  1.00 55.31           C  
ATOM     75  C   LYS A  10     -31.500 -32.031   8.609  1.00 55.31           C  
ATOM     76  CB  LYS A  10     -29.203 -31.906   7.625  1.00 55.31           C  
ATOM     77  O   LYS A  10     -32.344 -31.875   7.699  1.00 55.31           O  
ATOM     78  CG  LYS A  10     -27.766 -32.375   7.738  1.00 55.31           C  
ATOM     79  CD  LYS A  10     -26.797 -31.344   7.168  1.00 55.31           C  
ATOM     80  CE  LYS A  10     -25.359 -31.844   7.215  1.00 55.31           C  
ATOM     81  NZ  LYS A  10     -24.391 -30.812   6.734  1.00 55.31           N  
ATOM     82  N   PHE A  11     -32.406 -32.469   9.516  1.00 61.31           N  
ATOM     83  CA  PHE A  11     -33.438 -31.641  10.117  1.00 61.31           C  
ATOM     84  C   PHE A  11     -33.375 -30.203   9.602  1.00 61.31           C  
ATOM     85  CB  PHE A  11     -33.312 -31.656  11.648  1.00 61.31           C  
ATOM     86  O   PHE A  11     -32.344 -29.547   9.719  1.00 61.31           O  
ATOM     87  CG  PHE A  11     -34.562 -31.156  12.352  1.00 61.31           C  
ATOM     88  CD1 PHE A  11     -34.625 -29.844  12.812  1.00 61.31           C  
ATOM     89  CD2 PHE A  11     -35.625 -31.984  12.555  1.00 61.31           C  
ATOM     90  CE1 PHE A  11     -35.750 -29.375  13.469  1.00 61.31           C  
ATOM     91  CE2 PHE A  11     -36.781 -31.531  13.211  1.00 61.31           C  
ATOM     92  CZ  PHE A  11     -36.844 -30.219  13.664  1.00 61.31           C  
ATOM     93  N   TYR A  12     -33.906 -29.922   8.430  1.00 57.97           N  
ATOM     94  CA  TYR A  12     -34.062 -28.656   7.715  1.00 57.97           C  
ATOM     95  C   TYR A  12     -34.844 -27.656   8.555  1.00 57.97           C  
ATOM     96  CB  TYR A  12     -34.781 -28.891   6.379  1.00 57.97           C  
ATOM     97  O   TYR A  12     -36.000 -27.891   8.914  1.00 57.97           O  
ATOM     98  CG  TYR A  12     -34.656 -27.719   5.430  1.00 57.97           C  
ATOM     99  CD1 TYR A  12     -35.719 -26.797   5.309  1.00 57.97           C  
ATOM    100  CD2 TYR A  12     -33.531 -27.531   4.656  1.00 57.97           C  
ATOM    101  CE1 TYR A  12     -35.625 -25.719   4.434  1.00 57.97           C  
ATOM    102  CE2 TYR A  12     -33.438 -26.453   3.777  1.00 57.97           C  
ATOM    103  OH  TYR A  12     -34.375 -24.484   2.809  1.00 57.97           O  
ATOM    104  CZ  TYR A  12     -34.469 -25.547   3.674  1.00 57.97           C  
ATOM    105  N   LEU A  13     -34.219 -27.000   9.531  1.00 59.56           N  
ATOM    106  CA  LEU A  13     -34.812 -25.781  10.086  1.00 59.56           C  
ATOM    107  C   LEU A  13     -34.969 -24.719   9.008  1.00 59.56           C  
ATOM    108  CB  LEU A  13     -33.969 -25.250  11.242  1.00 59.56           C  
ATOM    109  O   LEU A  13     -34.031 -24.438   8.266  1.00 59.56           O  
ATOM    110  CG  LEU A  13     -34.438 -25.609  12.648  1.00 59.56           C  
ATOM    111  CD1 LEU A  13     -33.312 -26.312  13.422  1.00 59.56           C  
ATOM    112  CD2 LEU A  13     -34.906 -24.359  13.391  1.00 59.56           C  
ATOM    113  N   PRO A  14     -36.250 -24.469   8.484  1.00 60.44           N  
ATOM    114  CA  PRO A  14     -36.344 -23.328   7.578  1.00 60.44           C  
ATOM    115  C   PRO A  14     -35.344 -22.203   7.934  1.00 60.44           C  
ATOM    116  CB  PRO A  14     -37.781 -22.859   7.750  1.00 60.44           C  
ATOM    117  O   PRO A  14     -35.031 -22.016   9.109  1.00 60.44           O  
ATOM    118  CG  PRO A  14     -38.250 -23.484   9.031  1.00 60.44           C  
ATOM    119  CD  PRO A  14     -37.281 -24.609   9.367  1.00 60.44           C  
ATOM    120  N   PRO A  15     -34.500 -21.797   6.926  1.00 58.59           N  
ATOM    121  CA  PRO A  15     -33.594 -20.688   7.184  1.00 58.59           C  
ATOM    122  C   PRO A  15     -34.250 -19.531   7.922  1.00 58.59           C  
ATOM    123  CB  PRO A  15     -33.156 -20.266   5.781  1.00 58.59           C  
ATOM    124  O   PRO A  15     -35.438 -19.266   7.715  1.00 58.59           O  
ATOM    125  CG  PRO A  15     -34.188 -20.859   4.863  1.00 58.59           C  
ATOM    126  CD  PRO A  15     -34.906 -21.938   5.605  1.00 58.59           C  
ATOM    127  N   GLN A  16     -34.219 -19.375   9.266  1.00 61.53           N  
ATOM    128  CA  GLN A  16     -34.562 -18.109   9.906  1.00 61.53           C  
ATOM    129  C   GLN A  16     -34.406 -16.938   8.938  1.00 61.53           C  
ATOM    130  CB  GLN A  16     -33.688 -17.891  11.141  1.00 61.53           C  
ATOM    131  O   GLN A  16     -33.500 -16.953   8.078  1.00 61.53           O  
ATOM    132  CG  GLN A  16     -33.906 -18.906  12.250  1.00 61.53           C  
ATOM    133  CD  GLN A  16     -35.000 -18.484  13.219  1.00 61.53           C  
ATOM    134  NE2 GLN A  16     -35.688 -19.469  13.789  1.00 61.53           N  
ATOM    135  OE1 GLN A  16     -35.188 -17.297  13.461  1.00 61.53           O  
ATOM    136  N   PRO A  17     -35.469 -16.125   8.633  1.00 60.59           N  
ATOM    137  CA  PRO A  17     -35.344 -14.953   7.781  1.00 60.59           C  
ATOM    138  C   PRO A  17     -33.938 -14.328   7.859  1.00 60.59           C  
ATOM    139  CB  PRO A  17     -36.406 -13.992   8.328  1.00 60.59           C  
ATOM    140  O   PRO A  17     -33.312 -14.367   8.914  1.00 60.59           O  
ATOM    141  CG  PRO A  17     -36.938 -14.664   9.562  1.00 60.59           C  
ATOM    142  CD  PRO A  17     -36.281 -16.031   9.664  1.00 60.59           C  
ATOM    143  N   VAL A  18     -33.062 -14.617   6.902  1.00 64.69           N  
ATOM    144  CA  VAL A  18     -31.766 -13.977   6.781  1.00 64.69           C  
ATOM    145  C   VAL A  18     -31.750 -12.672   7.566  1.00 64.69           C  
ATOM    146  CB  VAL A  18     -31.391 -13.711   5.305  1.00 64.69           C  
ATOM    147  O   VAL A  18     -32.688 -11.867   7.469  1.00 64.69           O  
ATOM    148  CG1 VAL A  18     -29.984 -13.148   5.191  1.00 64.69           C  
ATOM    149  CG2 VAL A  18     -31.531 -14.992   4.484  1.00 64.69           C  
ATOM    150  N   THR A  19     -31.281 -12.672   8.812  1.00 69.50           N  
ATOM    151  CA  THR A  19     -31.047 -11.477   9.609  1.00 69.50           C  
ATOM    152  C   THR A  19     -30.469 -10.359   8.734  1.00 69.50           C  
ATOM    153  CB  THR A  19     -30.078 -11.758  10.773  1.00 69.50           C  
ATOM    154  O   THR A  19     -29.484 -10.547   8.031  1.00 69.50           O  
ATOM    155  CG2 THR A  19     -30.766 -12.531  11.891  1.00 69.50           C  
ATOM    156  OG1 THR A  19     -28.969 -12.531  10.289  1.00 69.50           O  
ATOM    157  N   LYS A  20     -31.344  -9.492   8.227  1.00 78.62           N  
ATOM    158  CA  LYS A  20     -30.953  -8.281   7.504  1.00 78.62           C  
ATOM    159  C   LYS A  20     -29.875  -7.516   8.266  1.00 78.62           C  
ATOM    160  CB  LYS A  20     -32.156  -7.383   7.258  1.00 78.62           C  
ATOM    161  O   LYS A  20     -30.000  -7.301   9.477  1.00 78.62           O  
ATOM    162  CG  LYS A  20     -31.891  -6.223   6.312  1.00 78.62           C  
ATOM    163  CD  LYS A  20     -33.156  -5.395   6.066  1.00 78.62           C  
ATOM    164  CE  LYS A  20     -32.844  -4.184   5.191  1.00 78.62           C  
ATOM    165  NZ  LYS A  20     -34.062  -3.363   4.953  1.00 78.62           N  
ATOM    166  N   ILE A  21     -28.781  -7.398   7.586  1.00 81.31           N  
ATOM    167  CA  ILE A  21     -27.703  -6.598   8.156  1.00 81.31           C  
ATOM    168  C   ILE A  21     -28.016  -5.113   7.988  1.00 81.31           C  
ATOM    169  CB  ILE A  21     -26.344  -6.934   7.512  1.00 81.31           C  
ATOM    170  O   ILE A  21     -28.125  -4.621   6.863  1.00 81.31           O  
ATOM    171  CG1 ILE A  21     -26.031  -8.430   7.664  1.00 81.31           C  
ATOM    172  CG2 ILE A  21     -25.219  -6.082   8.125  1.00 81.31           C  
ATOM    173  CD1 ILE A  21     -24.828  -8.898   6.852  1.00 81.31           C  
ATOM    174  N   PRO A  22     -28.359  -4.461   9.133  1.00 86.25           N  
ATOM    175  CA  PRO A  22     -28.688  -3.037   9.062  1.00 86.25           C  
ATOM    176  C   PRO A  22     -27.484  -2.170   8.711  1.00 86.25           C  
ATOM    177  CB  PRO A  22     -29.188  -2.723  10.477  1.00 86.25           C  
ATOM    178  O   PRO A  22     -26.344  -2.523   9.031  1.00 86.25           O  
ATOM    179  CG  PRO A  22     -28.500  -3.715  11.359  1.00 86.25           C  
ATOM    180  CD  PRO A  22     -28.281  -4.980  10.578  1.00 86.25           C  
ATOM    181  N   SER A  23     -27.719  -1.207   7.906  1.00 89.75           N  
ATOM    182  CA  SER A  23     -26.703  -0.192   7.637  1.00 89.75           C  
ATOM    183  C   SER A  23     -26.375   0.600   8.898  1.00 89.75           C  
ATOM    184  CB  SER A  23     -27.172   0.760   6.539  1.00 89.75           C  
ATOM    185  O   SER A  23     -27.219   0.741   9.789  1.00 89.75           O  
ATOM    186  OG  SER A  23     -26.234   1.791   6.324  1.00 89.75           O  
ATOM    187  N   THR A  24     -25.156   1.062   9.023  1.00 90.50           N  
ATOM    188  CA  THR A  24     -24.719   1.801  10.195  1.00 90.50           C  
ATOM    189  C   THR A  24     -25.562   3.061  10.391  1.00 90.50           C  
ATOM    190  CB  THR A  24     -23.234   2.182  10.094  1.00 90.50           C  
ATOM    191  O   THR A  24     -25.719   3.539  11.516  1.00 90.50           O  
ATOM    192  CG2 THR A  24     -22.344   0.955  10.234  1.00 90.50           C  
ATOM    193  OG1 THR A  24     -22.984   2.791   8.820  1.00 90.50           O  
ATOM    194  N   ASP A  25     -26.219   3.539   9.406  1.00 90.44           N  
ATOM    195  CA  ASP A  25     -27.016   4.754   9.469  1.00 90.44           C  
ATOM    196  C   ASP A  25     -28.297   4.527  10.273  1.00 90.44           C  
ATOM    197  CB  ASP A  25     -27.359   5.242   8.055  1.00 90.44           C  
ATOM    198  O   ASP A  25     -28.891   5.480  10.773  1.00 90.44           O  
ATOM    199  CG  ASP A  25     -26.188   5.914   7.359  1.00 90.44           C  
ATOM    200  OD1 ASP A  25     -25.203   6.262   8.031  1.00 90.44           O  
ATOM    201  OD2 ASP A  25     -26.266   6.105   6.129  1.00 90.44           O  
ATOM    202  N   GLU A  26     -28.703   3.270  10.383  1.00 90.25           N  
ATOM    203  CA  GLU A  26     -29.938   2.936  11.086  1.00 90.25           C  
ATOM    204  C   GLU A  26     -29.750   3.057  12.594  1.00 90.25           C  
ATOM    205  CB  GLU A  26     -30.391   1.520  10.727  1.00 90.25           C  
ATOM    206  O   GLU A  26     -30.688   3.451  13.305  1.00 90.25           O  
ATOM    207  CG  GLU A  26     -30.938   1.395   9.312  1.00 90.25           C  
ATOM    208  CD  GLU A  26     -31.516   0.017   9.008  1.00 90.25           C  
ATOM    209  OE1 GLU A  26     -31.938  -0.221   7.855  1.00 90.25           O  
ATOM    210  OE2 GLU A  26     -31.516  -0.830   9.930  1.00 90.25           O  
ATOM    211  N   TYR A  27     -28.578   2.762  13.055  1.00 90.81           N  
ATOM    212  CA  TYR A  27     -28.438   2.789  14.500  1.00 90.81           C  
ATOM    213  C   TYR A  27     -27.391   3.812  14.930  1.00 90.81           C  
ATOM    214  CB  TYR A  27     -28.047   1.402  15.031  1.00 90.81           C  
ATOM    215  O   TYR A  27     -27.156   4.008  16.125  1.00 90.81           O  
ATOM    216  CG  TYR A  27     -26.797   0.836  14.406  1.00 90.81           C  
ATOM    217  CD1 TYR A  27     -26.859   0.052  13.258  1.00 90.81           C  
ATOM    218  CD2 TYR A  27     -25.547   1.084  14.969  1.00 90.81           C  
ATOM    219  CE1 TYR A  27     -25.719  -0.474  12.680  1.00 90.81           C  
ATOM    220  CE2 TYR A  27     -24.391   0.563  14.398  1.00 90.81           C  
ATOM    221  OH  TYR A  27     -23.344  -0.730  12.695  1.00 90.81           O  
ATOM    222  CZ  TYR A  27     -24.484  -0.213  13.258  1.00 90.81           C  
ATOM    223  N   VAL A  28     -26.734   4.480  14.023  1.00 92.50           N  
ATOM    224  CA  VAL A  28     -25.766   5.535  14.320  1.00 92.50           C  
ATOM    225  C   VAL A  28     -26.328   6.887  13.883  1.00 92.50           C  
ATOM    226  CB  VAL A  28     -24.406   5.273  13.633  1.00 92.50           C  
ATOM    227  O   VAL A  28     -26.766   7.043  12.734  1.00 92.50           O  
ATOM    228  CG1 VAL A  28     -23.453   6.430  13.883  1.00 92.50           C  
ATOM    229  CG2 VAL A  28     -23.812   3.957  14.125  1.00 92.50           C  
ATOM    230  N   THR A  29     -26.406   7.762  14.812  1.00 93.00           N  
ATOM    231  CA  THR A  29     -26.875   9.117  14.523  1.00 93.00           C  
ATOM    232  C   THR A  29     -25.688  10.078  14.422  1.00 93.00           C  
ATOM    233  CB  THR A  29     -27.859   9.609  15.602  1.00 93.00           C  
ATOM    234  O   THR A  29     -24.891  10.180  15.352  1.00 93.00           O  
ATOM    235  CG2 THR A  29     -28.453  10.961  15.211  1.00 93.00           C  
ATOM    236  OG1 THR A  29     -28.906   8.656  15.750  1.00 93.00           O  
ATOM    237  N   ARG A  30     -25.609  10.812  13.289  1.00 91.88           N  
ATOM    238  CA  ARG A  30     -24.500  11.727  13.023  1.00 91.88           C  
ATOM    239  C   ARG A  30     -24.734  13.086  13.672  1.00 91.88           C  
ATOM    240  CB  ARG A  30     -24.281  11.898  11.516  1.00 91.88           C  
ATOM    241  O   ARG A  30     -25.859  13.609  13.633  1.00 91.88           O  
ATOM    242  CG  ARG A  30     -23.859  10.625  10.812  1.00 91.88           C  
ATOM    243  CD  ARG A  30     -23.500  10.883   9.352  1.00 91.88           C  
ATOM    244  NE  ARG A  30     -23.047   9.664   8.688  1.00 91.88           N  
ATOM    245  NH1 ARG A  30     -21.422  10.727   7.418  1.00 91.88           N  
ATOM    246  NH2 ARG A  30     -21.734   8.461   7.238  1.00 91.88           N  
ATOM    247  CZ  ARG A  30     -22.062   9.617   7.781  1.00 91.88           C  
ATOM    248  N   THR A  31     -23.781  13.625  14.305  1.00 91.62           N  
ATOM    249  CA  THR A  31     -23.812  14.953  14.906  1.00 91.62           C  
ATOM    250  C   THR A  31     -23.125  15.969  14.000  1.00 91.62           C  
ATOM    251  CB  THR A  31     -23.156  14.961  16.297  1.00 91.62           C  
ATOM    252  O   THR A  31     -22.547  15.609  12.977  1.00 91.62           O  
ATOM    253  CG2 THR A  31     -23.766  13.914  17.203  1.00 91.62           C  
ATOM    254  OG1 THR A  31     -21.750  14.688  16.141  1.00 91.62           O  
ATOM    255  N   ASN A  32     -23.266  17.297  14.266  1.00 89.19           N  
ATOM    256  CA  ASN A  32     -22.656  18.375  13.492  1.00 89.19           C  
ATOM    257  C   ASN A  32     -21.297  18.781  14.062  1.00 89.19           C  
ATOM    258  CB  ASN A  32     -23.594  19.594  13.438  1.00 89.19           C  
ATOM    259  O   ASN A  32     -20.781  19.859  13.750  1.00 89.19           O  
ATOM    260  CG  ASN A  32     -24.844  19.328  12.617  1.00 89.19           C  
ATOM    261  ND2 ASN A  32     -25.938  20.000  12.969  1.00 89.19           N  
ATOM    262  OD1 ASN A  32     -24.828  18.531  11.680  1.00 89.19           O  
ATOM    263  N   VAL A  33     -20.672  17.906  14.836  1.00 91.12           N  
ATOM    264  CA  VAL A  33     -19.375  18.172  15.414  1.00 91.12           C  
ATOM    265  C   VAL A  33     -18.281  17.484  14.594  1.00 91.12           C  
ATOM    266  CB  VAL A  33     -19.297  17.719  16.891  1.00 91.12           C  
ATOM    267  O   VAL A  33     -18.297  16.266  14.453  1.00 91.12           O  
ATOM    268  CG1 VAL A  33     -17.922  18.047  17.484  1.00 91.12           C  
ATOM    269  CG2 VAL A  33     -20.406  18.391  17.703  1.00 91.12           C  
ATOM    270  N   PHE A  34     -17.312  18.297  14.102  1.00 93.06           N  
ATOM    271  CA  PHE A  34     -16.234  17.797  13.250  1.00 93.06           C  
ATOM    272  C   PHE A  34     -14.875  18.109  13.852  1.00 93.06           C  
ATOM    273  CB  PHE A  34     -16.344  18.391  11.844  1.00 93.06           C  
ATOM    274  O   PHE A  34     -14.680  19.172  14.453  1.00 93.06           O  
ATOM    275  CG  PHE A  34     -17.625  18.062  11.133  1.00 93.06           C  
ATOM    276  CD1 PHE A  34     -17.766  16.859  10.445  1.00 93.06           C  
ATOM    277  CD2 PHE A  34     -18.703  18.938  11.164  1.00 93.06           C  
ATOM    278  CE1 PHE A  34     -18.953  16.547   9.789  1.00 93.06           C  
ATOM    279  CE2 PHE A  34     -19.891  18.641  10.508  1.00 93.06           C  
ATOM    280  CZ  PHE A  34     -20.016  17.438   9.820  1.00 93.06           C  
ATOM    281  N   TYR A  35     -13.938  17.156  13.672  1.00 94.06           N  
ATOM    282  CA  TYR A  35     -12.562  17.328  14.125  1.00 94.06           C  
ATOM    283  C   TYR A  35     -11.578  17.047  12.992  1.00 94.06           C  
ATOM    284  CB  TYR A  35     -12.273  16.406  15.312  1.00 94.06           C  
ATOM    285  O   TYR A  35     -11.859  16.234  12.109  1.00 94.06           O  
ATOM    286  CG  TYR A  35     -12.820  16.922  16.625  1.00 94.06           C  
ATOM    287  CD1 TYR A  35     -11.992  17.594  17.531  1.00 94.06           C  
ATOM    288  CD2 TYR A  35     -14.156  16.750  16.953  1.00 94.06           C  
ATOM    289  CE1 TYR A  35     -12.492  18.062  18.734  1.00 94.06           C  
ATOM    290  CE2 TYR A  35     -14.664  17.219  18.156  1.00 94.06           C  
ATOM    291  OH  TYR A  35     -14.328  18.344  20.234  1.00 94.06           O  
ATOM    292  CZ  TYR A  35     -13.828  17.875  19.047  1.00 94.06           C  
ATOM    293  N   TYR A  36     -10.539  17.766  13.109  1.00 95.25           N  
ATOM    294  CA  TYR A  36      -9.445  17.562  12.164  1.00 95.25           C  
ATOM    295  C   TYR A  36      -8.297  16.797  12.812  1.00 95.25           C  
ATOM    296  CB  TYR A  36      -8.938  18.906  11.633  1.00 95.25           C  
ATOM    297  O   TYR A  36      -7.949  17.047  13.969  1.00 95.25           O  
ATOM    298  CG  TYR A  36      -7.699  18.797  10.781  1.00 95.25           C  
ATOM    299  CD1 TYR A  36      -6.434  19.016  11.320  1.00 95.25           C  
ATOM    300  CD2 TYR A  36      -7.789  18.484   9.430  1.00 95.25           C  
ATOM    301  CE1 TYR A  36      -5.289  18.922  10.539  1.00 95.25           C  
ATOM    302  CE2 TYR A  36      -6.652  18.375   8.641  1.00 95.25           C  
ATOM    303  OH  TYR A  36      -4.277  18.500   8.422  1.00 95.25           O  
ATOM    304  CZ  TYR A  36      -5.406  18.594   9.203  1.00 95.25           C  
ATOM    305  N   ALA A  37      -7.742  15.805  12.070  1.00 94.75           N  
ATOM    306  CA  ALA A  37      -6.570  15.055  12.523  1.00 94.75           C  
ATOM    307  C   ALA A  37      -5.539  14.922  11.406  1.00 94.75           C  
ATOM    308  CB  ALA A  37      -6.984  13.680  13.031  1.00 94.75           C  
ATOM    309  O   ALA A  37      -5.898  14.773  10.242  1.00 94.75           O  
ATOM    310  N   SER A  38      -4.293  15.062  11.812  1.00 94.88           N  
ATOM    311  CA  SER A  38      -3.209  14.945  10.844  1.00 94.88           C  
ATOM    312  C   SER A  38      -2.021  14.188  11.430  1.00 94.88           C  
ATOM    313  CB  SER A  38      -2.758  16.328  10.367  1.00 94.88           C  
ATOM    314  O   SER A  38      -1.746  14.289  12.633  1.00 94.88           O  
ATOM    315  OG  SER A  38      -1.605  16.219   9.547  1.00 94.88           O  
ATOM    316  N   SER A  39      -1.412  13.438  10.648  1.00 94.56           N  
ATOM    317  CA  SER A  39      -0.166  12.789  11.047  1.00 94.56           C  
ATOM    318  C   SER A  39       1.031  13.703  10.812  1.00 94.56           C  
ATOM    319  CB  SER A  39       0.027  11.484  10.273  1.00 94.56           C  
ATOM    320  O   SER A  39       0.914  14.734  10.148  1.00 94.56           O  
ATOM    321  OG  SER A  39       0.362  11.742   8.922  1.00 94.56           O  
ATOM    322  N   ASP A  40       2.133  13.367  11.508  1.00 92.88           N  
ATOM    323  CA  ASP A  40       3.406  13.992  11.156  1.00 92.88           C  
ATOM    324  C   ASP A  40       3.922  13.477   9.820  1.00 92.88           C  
ATOM    325  CB  ASP A  40       4.445  13.742  12.258  1.00 92.88           C  
ATOM    326  O   ASP A  40       3.359  12.539   9.250  1.00 92.88           O  
ATOM    327  CG  ASP A  40       4.074  14.383  13.578  1.00 92.88           C  
ATOM    328  OD1 ASP A  40       3.451  15.461  13.586  1.00 92.88           O  
ATOM    329  OD2 ASP A  40       4.406  13.797  14.633  1.00 92.88           O  
ATOM    330  N   ARG A  41       4.859  14.156   9.344  1.00 94.44           N  
ATOM    331  CA  ARG A  41       5.504  13.688   8.125  1.00 94.44           C  
ATOM    332  C   ARG A  41       6.176  12.336   8.344  1.00 94.44           C  
ATOM    333  CB  ARG A  41       6.527  14.711   7.625  1.00 94.44           C  
ATOM    334  O   ARG A  41       7.078  12.219   9.172  1.00 94.44           O  
ATOM    335  CG  ARG A  41       7.098  14.391   6.250  1.00 94.44           C  
ATOM    336  CD  ARG A  41       8.117  15.430   5.809  1.00 94.44           C  
ATOM    337  NE  ARG A  41       7.500  16.734   5.594  1.00 94.44           N  
ATOM    338  NH1 ARG A  41       9.469  17.797   5.000  1.00 94.44           N  
ATOM    339  NH2 ARG A  41       7.492  18.969   5.043  1.00 94.44           N  
ATOM    340  CZ  ARG A  41       8.156  17.828   5.211  1.00 94.44           C  
ATOM    341  N   LEU A  42       5.645  11.375   7.582  1.00 96.00           N  
ATOM    342  CA  LEU A  42       6.160  10.016   7.723  1.00 96.00           C  
ATOM    343  C   LEU A  42       7.164   9.695   6.621  1.00 96.00           C  
ATOM    344  CB  LEU A  42       5.016   9.000   7.691  1.00 96.00           C  
ATOM    345  O   LEU A  42       6.836   9.781   5.434  1.00 96.00           O  
ATOM    346  CG  LEU A  42       3.871   9.242   8.680  1.00 96.00           C  
ATOM    347  CD1 LEU A  42       2.664   8.391   8.312  1.00 96.00           C  
ATOM    348  CD2 LEU A  42       4.324   8.945  10.109  1.00 96.00           C  
ATOM    349  N   LEU A  43       8.422   9.320   7.039  1.00 95.50           N  
ATOM    350  CA  LEU A  43       9.500   9.094   6.078  1.00 95.50           C  
ATOM    351  C   LEU A  43      10.070   7.684   6.223  1.00 95.50           C  
ATOM    352  CB  LEU A  43      10.609  10.125   6.266  1.00 95.50           C  
ATOM    353  O   LEU A  43      10.164   7.160   7.332  1.00 95.50           O  
ATOM    354  CG  LEU A  43      10.188  11.594   6.230  1.00 95.50           C  
ATOM    355  CD1 LEU A  43      11.344  12.492   6.660  1.00 95.50           C  
ATOM    356  CD2 LEU A  43       9.695  11.977   4.840  1.00 95.50           C  
ATOM    357  N   THR A  44      10.352   7.070   5.133  1.00 93.81           N  
ATOM    358  CA  THR A  44      11.055   5.793   5.129  1.00 93.81           C  
ATOM    359  C   THR A  44      12.148   5.781   4.066  1.00 93.81           C  
ATOM    360  CB  THR A  44      10.086   4.625   4.875  1.00 93.81           C  
ATOM    361  O   THR A  44      11.977   6.340   2.979  1.00 93.81           O  
ATOM    362  CG2 THR A  44       9.500   4.684   3.467  1.00 93.81           C  
ATOM    363  OG1 THR A  44      10.781   3.385   5.043  1.00 93.81           O  
ATOM    364  N   VAL A  45      13.305   5.250   4.488  1.00 94.81           N  
ATOM    365  CA  VAL A  45      14.469   5.180   3.609  1.00 94.81           C  
ATOM    366  C   VAL A  45      15.047   3.766   3.627  1.00 94.81           C  
ATOM    367  CB  VAL A  45      15.555   6.203   4.020  1.00 94.81           C  
ATOM    368  O   VAL A  45      15.211   3.170   4.695  1.00 94.81           O  
ATOM    369  CG1 VAL A  45      16.734   6.152   3.055  1.00 94.81           C  
ATOM    370  CG2 VAL A  45      14.961   7.609   4.074  1.00 94.81           C  
ATOM    371  N   GLY A  46      15.305   3.270   2.418  1.00 95.50           N  
ATOM    372  CA  GLY A  46      15.898   1.943   2.352  1.00 95.50           C  
ATOM    373  C   GLY A  46      16.422   1.592   0.969  1.00 95.50           C  
ATOM    374  O   GLY A  46      16.484   2.449   0.086  1.00 95.50           O  
ATOM    375  N   HIS A  47      16.875   0.322   0.897  1.00 96.19           N  
ATOM    376  CA  HIS A  47      17.312  -0.191  -0.399  1.00 96.19           C  
ATOM    377  C   HIS A  47      16.109  -0.605  -1.250  1.00 96.19           C  
ATOM    378  CB  HIS A  47      18.266  -1.376  -0.218  1.00 96.19           C  
ATOM    379  O   HIS A  47      15.188  -1.242  -0.752  1.00 96.19           O  
ATOM    380  CG  HIS A  47      19.031  -1.717  -1.451  1.00 96.19           C  
ATOM    381  CD2 HIS A  47      20.344  -1.569  -1.746  1.00 96.19           C  
ATOM    382  ND1 HIS A  47      18.453  -2.283  -2.564  1.00 96.19           N  
ATOM    383  CE1 HIS A  47      19.375  -2.469  -3.492  1.00 96.19           C  
ATOM    384  NE2 HIS A  47      20.531  -2.045  -3.021  1.00 96.19           N  
ATOM    385  N   PRO A  48      16.094  -0.250  -2.574  1.00 95.25           N  
ATOM    386  CA  PRO A  48      14.922  -0.476  -3.408  1.00 95.25           C  
ATOM    387  C   PRO A  48      14.695  -1.952  -3.725  1.00 95.25           C  
ATOM    388  CB  PRO A  48      15.227   0.314  -4.684  1.00 95.25           C  
ATOM    389  O   PRO A  48      13.555  -2.369  -3.971  1.00 95.25           O  
ATOM    390  CG  PRO A  48      16.719   0.471  -4.684  1.00 95.25           C  
ATOM    391  CD  PRO A  48      17.188   0.552  -3.258  1.00 95.25           C  
ATOM    392  N   TYR A  49      15.625  -2.828  -3.633  1.00 94.88           N  
ATOM    393  CA  TYR A  49      15.477  -4.176  -4.172  1.00 94.88           C  
ATOM    394  C   TYR A  49      15.523  -5.215  -3.061  1.00 94.88           C  
ATOM    395  CB  TYR A  49      16.562  -4.465  -5.207  1.00 94.88           C  
ATOM    396  O   TYR A  49      14.797  -6.211  -3.098  1.00 94.88           O  
ATOM    397  CG  TYR A  49      16.562  -3.502  -6.371  1.00 94.88           C  
ATOM    398  CD1 TYR A  49      15.422  -3.322  -7.152  1.00 94.88           C  
ATOM    399  CD2 TYR A  49      17.703  -2.773  -6.695  1.00 94.88           C  
ATOM    400  CE1 TYR A  49      15.414  -2.439  -8.227  1.00 94.88           C  
ATOM    401  CE2 TYR A  49      17.703  -1.888  -7.770  1.00 94.88           C  
ATOM    402  OH  TYR A  49      16.562  -0.852  -9.586  1.00 94.88           O  
ATOM    403  CZ  TYR A  49      16.562  -1.728  -8.523  1.00 94.88           C  
ATOM    404  N   TYR A  50      16.375  -5.012  -2.002  1.00 93.38           N  
ATOM    405  CA  TYR A  50      16.531  -6.039  -0.980  1.00 93.38           C  
ATOM    406  C   TYR A  50      17.016  -5.438   0.329  1.00 93.38           C  
ATOM    407  CB  TYR A  50      17.500  -7.125  -1.454  1.00 93.38           C  
ATOM    408  O   TYR A  50      17.406  -4.266   0.375  1.00 93.38           O  
ATOM    409  CG  TYR A  50      18.719  -6.582  -2.146  1.00 93.38           C  
ATOM    410  CD1 TYR A  50      18.781  -6.473  -3.533  1.00 93.38           C  
ATOM    411  CD2 TYR A  50      19.844  -6.184  -1.414  1.00 93.38           C  
ATOM    412  CE1 TYR A  50      19.906  -5.977  -4.176  1.00 93.38           C  
ATOM    413  CE2 TYR A  50      20.969  -5.684  -2.045  1.00 93.38           C  
ATOM    414  OH  TYR A  50      22.109  -5.094  -4.055  1.00 93.38           O  
ATOM    415  CZ  TYR A  50      21.000  -5.586  -3.424  1.00 93.38           C  
ATOM    416  N   GLU A  51      16.828  -6.242   1.371  1.00 93.19           N  
ATOM    417  CA  GLU A  51      17.312  -5.820   2.680  1.00 93.19           C  
ATOM    418  C   GLU A  51      18.797  -6.172   2.850  1.00 93.19           C  
ATOM    419  CB  GLU A  51      16.500  -6.461   3.797  1.00 93.19           C  
ATOM    420  O   GLU A  51      19.266  -7.172   2.307  1.00 93.19           O  
ATOM    421  CG  GLU A  51      16.609  -7.980   3.852  1.00 93.19           C  
ATOM    422  CD  GLU A  51      15.688  -8.609   4.891  1.00 93.19           C  
ATOM    423  OE1 GLU A  51      15.852  -9.812   5.191  1.00 93.19           O  
ATOM    424  OE2 GLU A  51      14.805  -7.895   5.410  1.00 93.19           O  
ATOM    425  N   ILE A  52      19.594  -5.266   3.418  1.00 92.94           N  
ATOM    426  CA  ILE A  52      21.016  -5.473   3.689  1.00 92.94           C  
ATOM    427  C   ILE A  52      21.203  -5.859   5.152  1.00 92.94           C  
ATOM    428  CB  ILE A  52      21.844  -4.211   3.354  1.00 92.94           C  
ATOM    429  O   ILE A  52      20.859  -5.094   6.055  1.00 92.94           O  
ATOM    430  CG1 ILE A  52      21.656  -3.830   1.880  1.00 92.94           C  
ATOM    431  CG2 ILE A  52      23.328  -4.434   3.686  1.00 92.94           C  
ATOM    432  CD1 ILE A  52      22.281  -2.488   1.509  1.00 92.94           C  
ATOM    433  N   ARG A  53      21.656  -7.066   5.297  1.00 92.94           N  
ATOM    434  CA  ARG A  53      21.906  -7.562   6.645  1.00 92.94           C  
ATOM    435  C   ARG A  53      23.391  -7.785   6.883  1.00 92.94           C  
ATOM    436  CB  ARG A  53      21.141  -8.867   6.891  1.00 92.94           C  
ATOM    437  O   ARG A  53      24.125  -8.148   5.965  1.00 92.94           O  
ATOM    438  CG  ARG A  53      19.625  -8.695   6.871  1.00 92.94           C  
ATOM    439  CD  ARG A  53      18.906 -10.008   7.168  1.00 92.94           C  
ATOM    440  NE  ARG A  53      17.469  -9.836   7.227  1.00 92.94           N  
ATOM    441  NH1 ARG A  53      17.188 -11.023   9.188  1.00 92.94           N  
ATOM    442  NH2 ARG A  53      15.375 -10.102   8.141  1.00 92.94           N  
ATOM    443  CZ  ARG A  53      16.688 -10.320   8.188  1.00 92.94           C  
ATOM    444  N   ASP A  54      23.828  -7.305   8.039  1.00 91.12           N  
ATOM    445  CA  ASP A  54      25.172  -7.590   8.531  1.00 91.12           C  
ATOM    446  C   ASP A  54      25.125  -8.500   9.758  1.00 91.12           C  
ATOM    447  CB  ASP A  54      25.906  -6.289   8.859  1.00 91.12           C  
ATOM    448  O   ASP A  54      24.656  -8.086  10.820  1.00 91.12           O  
ATOM    449  CG  ASP A  54      27.375  -6.504   9.172  1.00 91.12           C  
ATOM    450  OD1 ASP A  54      28.000  -7.430   8.594  1.00 91.12           O  
ATOM    451  OD2 ASP A  54      27.938  -5.742   9.992  1.00 91.12           O  
ATOM    452  N   LYS A  55      25.547  -9.773   9.625  1.00 87.88           N  
ATOM    453  CA  LYS A  55      25.641 -10.719  10.734  1.00 87.88           C  
ATOM    454  C   LYS A  55      24.281 -10.898  11.414  1.00 87.88           C  
ATOM    455  CB  LYS A  55      26.672 -10.250  11.758  1.00 87.88           C  
ATOM    456  O   LYS A  55      24.188 -10.914  12.648  1.00 87.88           O  
ATOM    457  CG  LYS A  55      28.094 -10.211  11.219  1.00 87.88           C  
ATOM    458  CD  LYS A  55      29.094  -9.766  12.289  1.00 87.88           C  
ATOM    459  CE  LYS A  55      30.500  -9.648  11.734  1.00 87.88           C  
ATOM    460  NZ  LYS A  55      31.469  -9.195  12.773  1.00 87.88           N  
ATOM    461  N   GLY A  56      23.219 -10.781  10.773  1.00 87.44           N  
ATOM    462  CA  GLY A  56      21.891 -11.062  11.289  1.00 87.44           C  
ATOM    463  C   GLY A  56      21.094  -9.812  11.633  1.00 87.44           C  
ATOM    464  O   GLY A  56      19.875  -9.875  11.812  1.00 87.44           O  
ATOM    465  N   THR A  57      21.859  -8.742  11.758  1.00 89.50           N  
ATOM    466  CA  THR A  57      21.188  -7.488  12.070  1.00 89.50           C  
ATOM    467  C   THR A  57      20.875  -6.711  10.797  1.00 89.50           C  
ATOM    468  CB  THR A  57      22.047  -6.617  13.008  1.00 89.50           C  
ATOM    469  O   THR A  57      21.719  -6.590   9.914  1.00 89.50           O  
ATOM    470  CG2 THR A  57      21.281  -5.367  13.445  1.00 89.50           C  
ATOM    471  OG1 THR A  57      22.391  -7.379  14.172  1.00 89.50           O  
ATOM    472  N   MET A  58      19.578  -6.336  10.711  1.00 89.38           N  
ATOM    473  CA  MET A  58      19.156  -5.547   9.555  1.00 89.38           C  
ATOM    474  C   MET A  58      19.781  -4.156   9.586  1.00 89.38           C  
ATOM    475  CB  MET A  58      17.625  -5.434   9.508  1.00 89.38           C  
ATOM    476  O   MET A  58      19.484  -3.357  10.477  1.00 89.38           O  
ATOM    477  CG  MET A  58      17.094  -4.762   8.250  1.00 89.38           C  
ATOM    478  SD  MET A  58      15.273  -4.555   8.281  1.00 89.38           S  
ATOM    479  CE  MET A  58      14.750  -6.289   8.203  1.00 89.38           C  
ATOM    480  N   LEU A  59      20.719  -3.867   8.586  1.00 93.44           N  
ATOM    481  CA  LEU A  59      21.375  -2.566   8.484  1.00 93.44           C  
ATOM    482  C   LEU A  59      20.516  -1.594   7.676  1.00 93.44           C  
ATOM    483  CB  LEU A  59      22.750  -2.707   7.848  1.00 93.44           C  
ATOM    484  O   LEU A  59      20.328  -0.448   8.086  1.00 93.44           O  
ATOM    485  CG  LEU A  59      23.812  -3.457   8.664  1.00 93.44           C  
ATOM    486  CD1 LEU A  59      25.094  -3.629   7.855  1.00 93.44           C  
ATOM    487  CD2 LEU A  59      24.094  -2.725   9.977  1.00 93.44           C  
ATOM    488  N   VAL A  60      20.062  -2.090   6.527  1.00 94.12           N  
ATOM    489  CA  VAL A  60      19.234  -1.283   5.633  1.00 94.12           C  
ATOM    490  C   VAL A  60      18.000  -2.072   5.227  1.00 94.12           C  
ATOM    491  CB  VAL A  60      20.016  -0.841   4.379  1.00 94.12           C  
ATOM    492  O   VAL A  60      18.109  -3.162   4.660  1.00 94.12           O  
ATOM    493  CG1 VAL A  60      19.156   0.040   3.482  1.00 94.12           C  
ATOM    494  CG2 VAL A  60      21.297  -0.106   4.781  1.00 94.12           C  
ATOM    495  N   PRO A  61      16.844  -1.502   5.535  1.00 94.88           N  
ATOM    496  CA  PRO A  61      15.617  -2.207   5.168  1.00 94.88           C  
ATOM    497  C   PRO A  61      15.312  -2.113   3.676  1.00 94.88           C  
ATOM    498  CB  PRO A  61      14.547  -1.498   5.996  1.00 94.88           C  
ATOM    499  O   PRO A  61      15.867  -1.262   2.979  1.00 94.88           O  
ATOM    500  CG  PRO A  61      15.055  -0.102   6.160  1.00 94.88           C  
ATOM    501  CD  PRO A  61      16.547  -0.150   6.312  1.00 94.88           C  
ATOM    502  N   LYS A  62      14.461  -3.029   3.207  1.00 95.00           N  
ATOM    503  CA  LYS A  62      13.945  -2.971   1.842  1.00 95.00           C  
ATOM    504  C   LYS A  62      12.805  -1.964   1.726  1.00 95.00           C  
ATOM    505  CB  LYS A  62      13.477  -4.352   1.385  1.00 95.00           C  
ATOM    506  O   LYS A  62      11.781  -2.100   2.398  1.00 95.00           O  
ATOM    507  CG  LYS A  62      12.883  -4.371  -0.018  1.00 95.00           C  
ATOM    508  CD  LYS A  62      12.383  -5.762  -0.394  1.00 95.00           C  
ATOM    509  CE  LYS A  62      11.750  -5.773  -1.778  1.00 95.00           C  
ATOM    510  NZ  LYS A  62      11.234  -7.125  -2.141  1.00 95.00           N  
ATOM    511  N   VAL A  63      13.070  -0.974   0.982  1.00 95.62           N  
ATOM    512  CA  VAL A  63      12.047   0.018   0.679  1.00 95.62           C  
ATOM    513  C   VAL A  63      11.891   0.161  -0.833  1.00 95.62           C  
ATOM    514  CB  VAL A  63      12.375   1.388   1.313  1.00 95.62           C  
ATOM    515  O   VAL A  63      12.727   0.792  -1.490  1.00 95.62           O  
ATOM    516  CG1 VAL A  63      11.281   2.410   0.988  1.00 95.62           C  
ATOM    517  CG2 VAL A  63      12.547   1.248   2.826  1.00 95.62           C  
ATOM    518  N   SER A  64      10.797  -0.458  -1.310  1.00 95.56           N  
ATOM    519  CA  SER A  64      10.508  -0.435  -2.740  1.00 95.56           C  
ATOM    520  C   SER A  64       9.242   0.369  -3.035  1.00 95.56           C  
ATOM    521  CB  SER A  64      10.352  -1.857  -3.279  1.00 95.56           C  
ATOM    522  O   SER A  64       8.297   0.357  -2.248  1.00 95.56           O  
ATOM    523  OG  SER A  64       9.867  -1.841  -4.613  1.00 95.56           O  
ATOM    524  N   PRO A  65       9.328   1.122  -4.160  1.00 94.62           N  
ATOM    525  CA  PRO A  65       8.109   1.834  -4.551  1.00 94.62           C  
ATOM    526  C   PRO A  65       6.949   0.892  -4.855  1.00 94.62           C  
ATOM    527  CB  PRO A  65       8.539   2.596  -5.809  1.00 94.62           C  
ATOM    528  O   PRO A  65       5.793   1.320  -4.883  1.00 94.62           O  
ATOM    529  CG  PRO A  65       9.719   1.840  -6.332  1.00 94.62           C  
ATOM    530  CD  PRO A  65      10.461   1.243  -5.168  1.00 94.62           C  
ATOM    531  N   ASN A  66       7.219  -0.355  -5.023  1.00 95.62           N  
ATOM    532  CA  ASN A  66       6.219  -1.342  -5.410  1.00 95.62           C  
ATOM    533  C   ASN A  66       5.652  -2.074  -4.195  1.00 95.62           C  
ATOM    534  CB  ASN A  66       6.805  -2.344  -6.406  1.00 95.62           C  
ATOM    535  O   ASN A  66       5.008  -3.113  -4.336  1.00 95.62           O  
ATOM    536  CG  ASN A  66       7.328  -1.677  -7.664  1.00 95.62           C  
ATOM    537  ND2 ASN A  66       8.438  -2.182  -8.188  1.00 95.62           N  
ATOM    538  OD1 ASN A  66       6.738  -0.715  -8.164  1.00 95.62           O  
ATOM    539  N   GLN A  67       5.898  -1.544  -2.965  1.00 96.44           N  
ATOM    540  CA  GLN A  67       5.395  -2.146  -1.735  1.00 96.44           C  
ATOM    541  C   GLN A  67       4.145  -1.428  -1.240  1.00 96.44           C  
ATOM    542  CB  GLN A  67       6.473  -2.131  -0.651  1.00 96.44           C  
ATOM    543  O   GLN A  67       3.982  -0.226  -1.466  1.00 96.44           O  
ATOM    544  CG  GLN A  67       7.633  -3.078  -0.924  1.00 96.44           C  
ATOM    545  CD  GLN A  67       8.711  -3.010   0.142  1.00 96.44           C  
ATOM    546  NE2 GLN A  67       9.312  -4.152   0.452  1.00 96.44           N  
ATOM    547  OE1 GLN A  67       9.000  -1.938   0.682  1.00 96.44           O  
ATOM    548  N   TYR A  68       3.324  -2.238  -0.647  1.00 97.69           N  
ATOM    549  CA  TYR A  68       2.189  -1.635   0.045  1.00 97.69           C  
ATOM    550  C   TYR A  68       2.645  -0.897   1.298  1.00 97.69           C  
ATOM    551  CB  TYR A  68       1.156  -2.703   0.415  1.00 97.69           C  
ATOM    552  O   TYR A  68       3.553  -1.352   1.998  1.00 97.69           O  
ATOM    553  CG  TYR A  68       0.371  -3.223  -0.766  1.00 97.69           C  
ATOM    554  CD1 TYR A  68      -0.638  -2.457  -1.347  1.00 97.69           C  
ATOM    555  CD2 TYR A  68       0.634  -4.477  -1.301  1.00 97.69           C  
ATOM    556  CE1 TYR A  68      -1.365  -2.932  -2.434  1.00 97.69           C  
ATOM    557  CE2 TYR A  68      -0.087  -4.965  -2.387  1.00 97.69           C  
ATOM    558  OH  TYR A  68      -1.800  -4.660  -4.020  1.00 97.69           O  
ATOM    559  CZ  TYR A  68      -1.083  -4.184  -2.945  1.00 97.69           C  
ATOM    560  N   ARG A  69       2.098   0.213   1.439  1.00 97.56           N  
ATOM    561  CA  ARG A  69       2.180   0.872   2.738  1.00 97.56           C  
ATOM    562  C   ARG A  69       0.838   0.832   3.461  1.00 97.56           C  
ATOM    563  CB  ARG A  69       2.645   2.320   2.578  1.00 97.56           C  
ATOM    564  O   ARG A  69      -0.172   1.303   2.934  1.00 97.56           O  
ATOM    565  CG  ARG A  69       4.016   2.461   1.937  1.00 97.56           C  
ATOM    566  CD  ARG A  69       5.098   1.774   2.762  1.00 97.56           C  
ATOM    567  NE  ARG A  69       6.395   1.821   2.094  1.00 97.56           N  
ATOM    568  NH1 ARG A  69       7.453   0.427   3.602  1.00 97.56           N  
ATOM    569  NH2 ARG A  69       8.617   1.292   1.825  1.00 97.56           N  
ATOM    570  CZ  ARG A  69       7.484   1.180   2.508  1.00 97.56           C  
ATOM    571  N   VAL A  70       0.874   0.213   4.645  1.00 97.69           N  
ATOM    572  CA  VAL A  70      -0.363   0.074   5.406  1.00 97.69           C  
ATOM    573  C   VAL A  70      -0.233   0.804   6.742  1.00 97.69           C  
ATOM    574  CB  VAL A  70      -0.719  -1.410   5.645  1.00 97.69           C  
ATOM    575  O   VAL A  70       0.603   0.444   7.574  1.00 97.69           O  
ATOM    576  CG1 VAL A  70      -2.078  -1.536   6.332  1.00 97.69           C  
ATOM    577  CG2 VAL A  70      -0.711  -2.178   4.324  1.00 97.69           C  
ATOM    578  N   PHE A  71      -1.082   1.822   6.910  1.00 97.62           N  
ATOM    579  CA  PHE A  71      -1.051   2.645   8.117  1.00 97.62           C  
ATOM    580  C   PHE A  71      -2.162   2.238   9.078  1.00 97.62           C  
ATOM    581  CB  PHE A  71      -1.182   4.129   7.758  1.00 97.62           C  
ATOM    582  O   PHE A  71      -3.320   2.111   8.672  1.00 97.62           O  
ATOM    583  CG  PHE A  71      -0.123   4.621   6.809  1.00 97.62           C  
ATOM    584  CD1 PHE A  71       1.113   5.043   7.281  1.00 97.62           C  
ATOM    585  CD2 PHE A  71      -0.365   4.660   5.441  1.00 97.62           C  
ATOM    586  CE1 PHE A  71       2.094   5.496   6.406  1.00 97.62           C  
ATOM    587  CE2 PHE A  71       0.611   5.113   4.559  1.00 97.62           C  
ATOM    588  CZ  PHE A  71       1.840   5.535   5.043  1.00 97.62           C  
ATOM    589  N   ARG A  72      -1.798   1.953  10.273  1.00 96.69           N  
ATOM    590  CA  ARG A  72      -2.762   1.739  11.344  1.00 96.69           C  
ATOM    591  C   ARG A  72      -2.904   2.986  12.211  1.00 96.69           C  
ATOM    592  CB  ARG A  72      -2.348   0.546  12.211  1.00 96.69           C  
ATOM    593  O   ARG A  72      -1.985   3.342  12.953  1.00 96.69           O  
ATOM    594  CG  ARG A  72      -3.359   0.184  13.289  1.00 96.69           C  
ATOM    595  CD  ARG A  72      -2.871  -0.967  14.156  1.00 96.69           C  
ATOM    596  NE  ARG A  72      -3.855  -1.334  15.164  1.00 96.69           N  
ATOM    597  NH1 ARG A  72      -2.551  -2.973  16.141  1.00 96.69           N  
ATOM    598  NH2 ARG A  72      -4.645  -2.529  16.969  1.00 96.69           N  
ATOM    599  CZ  ARG A  72      -3.682  -2.277  16.094  1.00 96.69           C  
ATOM    600  N   ILE A  73      -4.016   3.574  12.070  1.00 96.62           N  
ATOM    601  CA  ILE A  73      -4.246   4.852  12.734  1.00 96.62           C  
ATOM    602  C   ILE A  73      -5.035   4.629  14.023  1.00 96.62           C  
ATOM    603  CB  ILE A  73      -4.988   5.844  11.812  1.00 96.62           C  
ATOM    604  O   ILE A  73      -6.113   4.035  14.000  1.00 96.62           O  
ATOM    605  CG1 ILE A  73      -4.156   6.137  10.562  1.00 96.62           C  
ATOM    606  CG2 ILE A  73      -5.320   7.137  12.570  1.00 96.62           C  
ATOM    607  CD1 ILE A  73      -4.512   5.266   9.367  1.00 96.62           C  
ATOM    608  N   LYS A  74      -4.504   5.148  15.109  1.00 95.06           N  
ATOM    609  CA  LYS A  74      -5.172   5.078  16.406  1.00 95.06           C  
ATOM    610  C   LYS A  74      -5.824   6.410  16.750  1.00 95.06           C  
ATOM    611  CB  LYS A  74      -4.188   4.668  17.500  1.00 95.06           C  
ATOM    612  O   LYS A  74      -5.148   7.438  16.828  1.00 95.06           O  
ATOM    613  CG  LYS A  74      -3.682   3.238  17.375  1.00 95.06           C  
ATOM    614  CD  LYS A  74      -2.779   2.859  18.547  1.00 95.06           C  
ATOM    615  CE  LYS A  74      -2.238   1.444  18.391  1.00 95.06           C  
ATOM    616  NZ  LYS A  74      -1.353   1.069  19.531  1.00 95.06           N  
ATOM    617  N   LEU A  75      -7.164   6.301  17.000  1.00 94.62           N  
ATOM    618  CA  LEU A  75      -7.926   7.492  17.375  1.00 94.62           C  
ATOM    619  C   LEU A  75      -8.227   7.508  18.859  1.00 94.62           C  
ATOM    620  CB  LEU A  75      -9.234   7.551  16.578  1.00 94.62           C  
ATOM    621  O   LEU A  75      -8.227   6.461  19.516  1.00 94.62           O  
ATOM    622  CG  LEU A  75      -9.102   7.605  15.055  1.00 94.62           C  
ATOM    623  CD1 LEU A  75     -10.453   7.336  14.398  1.00 94.62           C  
ATOM    624  CD2 LEU A  75      -8.547   8.953  14.617  1.00 94.62           C  
ATOM    625  N   PRO A  76      -8.367   8.734  19.375  1.00 92.81           N  
ATOM    626  CA  PRO A  76      -8.750   8.820  20.781  1.00 92.81           C  
ATOM    627  C   PRO A  76     -10.164   8.297  21.047  1.00 92.81           C  
ATOM    628  CB  PRO A  76      -8.664  10.320  21.078  1.00 92.81           C  
ATOM    629  O   PRO A  76     -11.008   8.305  20.141  1.00 92.81           O  
ATOM    630  CG  PRO A  76      -8.898  10.984  19.766  1.00 92.81           C  
ATOM    631  CD  PRO A  76      -8.328  10.117  18.688  1.00 92.81           C  
ATOM    632  N   ASP A  77     -10.328   7.785  22.203  1.00 90.62           N  
ATOM    633  CA  ASP A  77     -11.656   7.332  22.594  1.00 90.62           C  
ATOM    634  C   ASP A  77     -12.602   8.516  22.797  1.00 90.62           C  
ATOM    635  CB  ASP A  77     -11.586   6.488  23.859  1.00 90.62           C  
ATOM    636  O   ASP A  77     -12.367   9.359  23.672  1.00 90.62           O  
ATOM    637  CG  ASP A  77     -12.891   5.785  24.188  1.00 90.62           C  
ATOM    638  OD1 ASP A  77     -13.906   6.031  23.500  1.00 90.62           O  
ATOM    639  OD2 ASP A  77     -12.914   4.980  25.141  1.00 90.62           O  
ATOM    640  N   PRO A  78     -13.633   8.602  22.000  1.00 90.44           N  
ATOM    641  CA  PRO A  78     -14.555   9.734  22.109  1.00 90.44           C  
ATOM    642  C   PRO A  78     -15.305   9.750  23.453  1.00 90.44           C  
ATOM    643  CB  PRO A  78     -15.516   9.531  20.953  1.00 90.44           C  
ATOM    644  O   PRO A  78     -15.734  10.812  23.906  1.00 90.44           O  
ATOM    645  CG  PRO A  78     -15.422   8.078  20.625  1.00 90.44           C  
ATOM    646  CD  PRO A  78     -14.031   7.609  20.938  1.00 90.44           C  
ATOM    647  N   ASN A  79     -15.461   8.656  24.094  1.00 88.31           N  
ATOM    648  CA  ASN A  79     -16.219   8.555  25.328  1.00 88.31           C  
ATOM    649  C   ASN A  79     -15.422   9.070  26.531  1.00 88.31           C  
ATOM    650  CB  ASN A  79     -16.672   7.109  25.578  1.00 88.31           C  
ATOM    651  O   ASN A  79     -15.992   9.344  27.578  1.00 88.31           O  
ATOM    652  CG  ASN A  79     -17.609   6.594  24.500  1.00 88.31           C  
ATOM    653  ND2 ASN A  79     -17.188   5.535  23.812  1.00 88.31           N  
ATOM    654  OD1 ASN A  79     -18.688   7.148  24.297  1.00 88.31           O  
ATOM    655  N   LYS A  80     -14.172   9.227  26.359  1.00 85.00           N  
ATOM    656  CA  LYS A  80     -13.305   9.766  27.391  1.00 85.00           C  
ATOM    657  C   LYS A  80     -12.977  11.234  27.125  1.00 85.00           C  
ATOM    658  CB  LYS A  80     -12.008   8.953  27.484  1.00 85.00           C  
ATOM    659  O   LYS A  80     -12.305  11.883  27.938  1.00 85.00           O  
ATOM    660  CG  LYS A  80     -12.219   7.520  27.953  1.00 85.00           C  
ATOM    661  CD  LYS A  80     -10.891   6.773  28.062  1.00 85.00           C  
ATOM    662  CE  LYS A  80     -11.102   5.324  28.484  1.00 85.00           C  
ATOM    663  NZ  LYS A  80      -9.805   4.586  28.578  1.00 85.00           N  
ATOM    664  N   PHE A  81     -13.500  11.688  25.969  1.00 77.81           N  
ATOM    665  CA  PHE A  81     -13.273  13.070  25.562  1.00 77.81           C  
ATOM    666  C   PHE A  81     -14.258  14.008  26.250  1.00 77.81           C  
ATOM    667  CB  PHE A  81     -13.406  13.203  24.031  1.00 77.81           C  
ATOM    668  O   PHE A  81     -15.414  13.656  26.469  1.00 77.81           O  
ATOM    669  CG  PHE A  81     -12.461  14.211  23.438  1.00 77.81           C  
ATOM    670  CD1 PHE A  81     -12.922  15.461  23.031  1.00 77.81           C  
ATOM    671  CD2 PHE A  81     -11.117  13.906  23.266  1.00 77.81           C  
ATOM    672  CE1 PHE A  81     -12.055  16.391  22.484  1.00 77.81           C  
ATOM    673  CE2 PHE A  81     -10.242  14.828  22.703  1.00 77.81           C  
ATOM    674  CZ  PHE A  81     -10.711  16.078  22.312  1.00 77.81           C  
ATOM    675  N   ALA A  82     -13.750  15.125  26.750  1.00 72.81           N  
ATOM    676  CA  ALA A  82     -14.625  16.141  27.312  1.00 72.81           C  
ATOM    677  C   ALA A  82     -15.094  17.125  26.250  1.00 72.81           C  
ATOM    678  CB  ALA A  82     -13.914  16.891  28.438  1.00 72.81           C  
ATOM    679  O   ALA A  82     -14.281  17.828  25.641  1.00 72.81           O  
ATOM    680  N   PHE A  83     -16.391  16.969  25.812  1.00 77.19           N  
ATOM    681  CA  PHE A  83     -16.953  17.875  24.828  1.00 77.19           C  
ATOM    682  C   PHE A  83     -17.625  19.062  25.500  1.00 77.19           C  
ATOM    683  CB  PHE A  83     -17.969  17.141  23.938  1.00 77.19           C  
ATOM    684  O   PHE A  83     -18.016  18.984  26.672  1.00 77.19           O  
ATOM    685  CG  PHE A  83     -17.391  15.953  23.219  1.00 77.19           C  
ATOM    686  CD1 PHE A  83     -16.609  16.125  22.078  1.00 77.19           C  
ATOM    687  CD2 PHE A  83     -17.641  14.664  23.656  1.00 77.19           C  
ATOM    688  CE1 PHE A  83     -16.078  15.039  21.406  1.00 77.19           C  
ATOM    689  CE2 PHE A  83     -17.094  13.562  22.984  1.00 77.19           C  
ATOM    690  CZ  PHE A  83     -16.328  13.758  21.859  1.00 77.19           C  
ATOM    691  N   GLY A  84     -17.438  20.281  25.047  1.00 70.44           N  
ATOM    692  CA  GLY A  84     -17.969  21.516  25.594  1.00 70.44           C  
ATOM    693  C   GLY A  84     -19.469  21.453  25.844  1.00 70.44           C  
ATOM    694  O   GLY A  84     -19.953  22.016  26.828  1.00 70.44           O  
ATOM    695  N   ASP A  85     -20.219  20.625  25.062  1.00 72.69           N  
ATOM    696  CA  ASP A  85     -21.672  20.531  25.156  1.00 72.69           C  
ATOM    697  C   ASP A  85     -22.094  19.312  25.984  1.00 72.69           C  
ATOM    698  CB  ASP A  85     -22.312  20.469  23.766  1.00 72.69           C  
ATOM    699  O   ASP A  85     -21.906  18.172  25.562  1.00 72.69           O  
ATOM    700  CG  ASP A  85     -23.812  20.719  23.797  1.00 72.69           C  
ATOM    701  OD1 ASP A  85     -24.375  20.906  24.891  1.00 72.69           O  
ATOM    702  OD2 ASP A  85     -24.422  20.734  22.703  1.00 72.69           O  
ATOM    703  N   LYS A  86     -22.531  19.484  27.203  1.00 71.31           N  
ATOM    704  CA  LYS A  86     -22.922  18.422  28.125  1.00 71.31           C  
ATOM    705  C   LYS A  86     -24.188  17.719  27.641  1.00 71.31           C  
ATOM    706  CB  LYS A  86     -23.156  18.984  29.531  1.00 71.31           C  
ATOM    707  O   LYS A  86     -24.406  16.547  27.953  1.00 71.31           O  
ATOM    708  CG  LYS A  86     -21.875  19.453  30.219  1.00 71.31           C  
ATOM    709  CD  LYS A  86     -22.125  19.844  31.672  1.00 71.31           C  
ATOM    710  CE  LYS A  86     -20.859  20.344  32.344  1.00 71.31           C  
ATOM    711  NZ  LYS A  86     -21.094  20.672  33.781  1.00 71.31           N  
ATOM    712  N   GLN A  87     -24.953  18.391  26.719  1.00 76.00           N  
ATOM    713  CA  GLN A  87     -26.203  17.812  26.234  1.00 76.00           C  
ATOM    714  C   GLN A  87     -25.969  17.031  24.938  1.00 76.00           C  
ATOM    715  CB  GLN A  87     -27.250  18.891  26.031  1.00 76.00           C  
ATOM    716  O   GLN A  87     -26.938  16.656  24.266  1.00 76.00           O  
ATOM    717  CG  GLN A  87     -27.703  19.578  27.312  1.00 76.00           C  
ATOM    718  CD  GLN A  87     -29.078  20.188  27.203  1.00 76.00           C  
ATOM    719  NE2 GLN A  87     -29.703  20.453  28.344  1.00 76.00           N  
ATOM    720  OE1 GLN A  87     -29.594  20.406  26.094  1.00 76.00           O  
ATOM    721  N   LEU A  88     -24.766  16.859  24.562  1.00 79.69           N  
ATOM    722  CA  LEU A  88     -24.469  16.250  23.266  1.00 79.69           C  
ATOM    723  C   LEU A  88     -24.938  14.812  23.219  1.00 79.69           C  
ATOM    724  CB  LEU A  88     -22.969  16.328  22.969  1.00 79.69           C  
ATOM    725  O   LEU A  88     -25.500  14.367  22.203  1.00 79.69           O  
ATOM    726  CG  LEU A  88     -22.516  15.867  21.578  1.00 79.69           C  
ATOM    727  CD1 LEU A  88     -23.000  16.844  20.531  1.00 79.69           C  
ATOM    728  CD2 LEU A  88     -21.000  15.711  21.531  1.00 79.69           C  
ATOM    729  N   TYR A  89     -24.812  14.078  24.422  1.00 83.44           N  
ATOM    730  CA  TYR A  89     -25.219  12.680  24.422  1.00 83.44           C  
ATOM    731  C   TYR A  89     -25.484  12.195  25.844  1.00 83.44           C  
ATOM    732  CB  TYR A  89     -24.156  11.797  23.750  1.00 83.44           C  
ATOM    733  O   TYR A  89     -25.062  12.828  26.812  1.00 83.44           O  
ATOM    734  CG  TYR A  89     -22.969  11.508  24.641  1.00 83.44           C  
ATOM    735  CD1 TYR A  89     -22.000  12.477  24.891  1.00 83.44           C  
ATOM    736  CD2 TYR A  89     -22.828  10.258  25.250  1.00 83.44           C  
ATOM    737  CE1 TYR A  89     -20.906  12.203  25.703  1.00 83.44           C  
ATOM    738  CE2 TYR A  89     -21.734   9.984  26.062  1.00 83.44           C  
ATOM    739  OH  TYR A  89     -19.703  10.688  27.094  1.00 83.44           O  
ATOM    740  CZ  TYR A  89     -20.781  10.961  26.281  1.00 83.44           C  
ATOM    741  N   ASP A  90     -26.406  11.188  25.922  1.00 85.25           N  
ATOM    742  CA  ASP A  90     -26.719  10.508  27.172  1.00 85.25           C  
ATOM    743  C   ASP A  90     -25.922   9.211  27.312  1.00 85.25           C  
ATOM    744  CB  ASP A  90     -28.219  10.203  27.250  1.00 85.25           C  
ATOM    745  O   ASP A  90     -26.141   8.250  26.578  1.00 85.25           O  
ATOM    746  CG  ASP A  90     -28.656   9.688  28.609  1.00 85.25           C  
ATOM    747  OD1 ASP A  90     -27.781   9.422  29.469  1.00 85.25           O  
ATOM    748  OD2 ASP A  90     -29.875   9.547  28.828  1.00 85.25           O  
ATOM    749  N   PRO A  91     -24.922   9.234  28.234  1.00 84.88           N  
ATOM    750  CA  PRO A  91     -24.031   8.086  28.406  1.00 84.88           C  
ATOM    751  C   PRO A  91     -24.781   6.805  28.766  1.00 84.88           C  
ATOM    752  CB  PRO A  91     -23.125   8.516  29.562  1.00 84.88           C  
ATOM    753  O   PRO A  91     -24.281   5.703  28.531  1.00 84.88           O  
ATOM    754  CG  PRO A  91     -23.875   9.609  30.266  1.00 84.88           C  
ATOM    755  CD  PRO A  91     -24.750  10.289  29.250  1.00 84.88           C  
ATOM    756  N   GLU A  92     -26.047   6.902  29.344  1.00 85.06           N  
ATOM    757  CA  GLU A  92     -26.844   5.734  29.719  1.00 85.06           C  
ATOM    758  C   GLU A  92     -27.562   5.141  28.516  1.00 85.06           C  
ATOM    759  CB  GLU A  92     -27.859   6.098  30.797  1.00 85.06           C  
ATOM    760  O   GLU A  92     -27.797   3.932  28.453  1.00 85.06           O  
ATOM    761  CG  GLU A  92     -27.219   6.441  32.156  1.00 85.06           C  
ATOM    762  CD  GLU A  92     -28.234   6.672  33.250  1.00 85.06           C  
ATOM    763  OE1 GLU A  92     -27.844   6.758  34.438  1.00 85.06           O  
ATOM    764  OE2 GLU A  92     -29.453   6.766  32.938  1.00 85.06           O  
ATOM    765  N   LYS A  93     -27.812   5.906  27.484  1.00 88.94           N  
ATOM    766  CA  LYS A  93     -28.609   5.453  26.344  1.00 88.94           C  
ATOM    767  C   LYS A  93     -27.766   5.402  25.078  1.00 88.94           C  
ATOM    768  CB  LYS A  93     -29.812   6.363  26.141  1.00 88.94           C  
ATOM    769  O   LYS A  93     -28.078   4.652  24.141  1.00 88.94           O  
ATOM    770  CG  LYS A  93     -30.859   6.273  27.250  1.00 88.94           C  
ATOM    771  CD  LYS A  93     -32.094   7.137  26.938  1.00 88.94           C  
ATOM    772  CE  LYS A  93     -33.125   7.062  28.062  1.00 88.94           C  
ATOM    773  NZ  LYS A  93     -34.281   7.934  27.781  1.00 88.94           N  
ATOM    774  N   GLU A  94     -26.641   6.203  25.125  1.00 90.81           N  
ATOM    775  CA  GLU A  94     -25.891   6.344  23.891  1.00 90.81           C  
ATOM    776  C   GLU A  94     -24.375   6.285  24.156  1.00 90.81           C  
ATOM    777  CB  GLU A  94     -26.250   7.652  23.188  1.00 90.81           C  
ATOM    778  O   GLU A  94     -23.922   6.570  25.266  1.00 90.81           O  
ATOM    779  CG  GLU A  94     -27.719   7.770  22.812  1.00 90.81           C  
ATOM    780  CD  GLU A  94     -28.109   9.148  22.312  1.00 90.81           C  
ATOM    781  OE1 GLU A  94     -29.203   9.305  21.734  1.00 90.81           O  
ATOM    782  OE2 GLU A  94     -27.297  10.094  22.500  1.00 90.81           O  
ATOM    783  N   ARG A  95     -23.656   5.863  23.125  1.00 91.50           N  
ATOM    784  CA  ARG A  95     -22.203   5.918  23.109  1.00 91.50           C  
ATOM    785  C   ARG A  95     -21.688   6.637  21.859  1.00 91.50           C  
ATOM    786  CB  ARG A  95     -21.609   4.512  23.188  1.00 91.50           C  
ATOM    787  O   ARG A  95     -22.359   6.641  20.828  1.00 91.50           O  
ATOM    788  CG  ARG A  95     -21.812   3.824  24.531  1.00 91.50           C  
ATOM    789  CD  ARG A  95     -20.969   4.461  25.625  1.00 91.50           C  
ATOM    790  NE  ARG A  95     -21.094   3.729  26.875  1.00 91.50           N  
ATOM    791  NH1 ARG A  95     -22.250   5.395  27.984  1.00 91.50           N  
ATOM    792  NH2 ARG A  95     -21.734   3.439  29.062  1.00 91.50           N  
ATOM    793  CZ  ARG A  95     -21.688   4.188  27.969  1.00 91.50           C  
ATOM    794  N   LEU A  96     -20.500   7.172  22.000  1.00 92.88           N  
ATOM    795  CA  LEU A  96     -19.953   7.996  20.938  1.00 92.88           C  
ATOM    796  C   LEU A  96     -18.938   7.207  20.109  1.00 92.88           C  
ATOM    797  CB  LEU A  96     -19.297   9.258  21.500  1.00 92.88           C  
ATOM    798  O   LEU A  96     -18.188   6.391  20.656  1.00 92.88           O  
ATOM    799  CG  LEU A  96     -20.219  10.211  22.266  1.00 92.88           C  
ATOM    800  CD1 LEU A  96     -19.391  11.281  22.984  1.00 92.88           C  
ATOM    801  CD2 LEU A  96     -21.219  10.852  21.312  1.00 92.88           C  
ATOM    802  N   VAL A  97     -18.984   7.461  18.844  1.00 94.38           N  
ATOM    803  CA  VAL A  97     -18.016   6.855  17.922  1.00 94.38           C  
ATOM    804  C   VAL A  97     -17.594   7.883  16.875  1.00 94.38           C  
ATOM    805  CB  VAL A  97     -18.609   5.609  17.219  1.00 94.38           C  
ATOM    806  O   VAL A  97     -18.312   8.844  16.609  1.00 94.38           O  
ATOM    807  CG1 VAL A  97     -18.891   4.504  18.234  1.00 94.38           C  
ATOM    808  CG2 VAL A  97     -19.891   5.980  16.469  1.00 94.38           C  
ATOM    809  N   TRP A  98     -16.391   7.625  16.312  1.00 95.25           N  
ATOM    810  CA  TRP A  98     -15.898   8.492  15.234  1.00 95.25           C  
ATOM    811  C   TRP A  98     -16.328   7.965  13.875  1.00 95.25           C  
ATOM    812  CB  TRP A  98     -14.375   8.609  15.297  1.00 95.25           C  
ATOM    813  O   TRP A  98     -16.297   6.758  13.633  1.00 95.25           O  
ATOM    814  CG  TRP A  98     -13.867   9.328  16.516  1.00 95.25           C  
ATOM    815  CD1 TRP A  98     -13.102   8.805  17.516  1.00 95.25           C  
ATOM    816  CD2 TRP A  98     -14.078  10.703  16.844  1.00 95.25           C  
ATOM    817  CE2 TRP A  98     -13.422  10.945  18.062  1.00 95.25           C  
ATOM    818  CE3 TRP A  98     -14.766  11.758  16.219  1.00 95.25           C  
ATOM    819  NE1 TRP A  98     -12.836   9.773  18.453  1.00 95.25           N  
ATOM    820  CH2 TRP A  98     -14.109  13.211  18.047  1.00 95.25           C  
ATOM    821  CZ2 TRP A  98     -13.438  12.203  18.688  1.00 95.25           C  
ATOM    822  CZ3 TRP A  98     -14.773  13.000  16.828  1.00 95.25           C  
ATOM    823  N   CYS A  99     -16.719   8.859  13.023  1.00 95.50           N  
ATOM    824  CA  CYS A  99     -17.000   8.539  11.625  1.00 95.50           C  
ATOM    825  C   CYS A  99     -16.109   9.344  10.688  1.00 95.50           C  
ATOM    826  CB  CYS A  99     -18.469   8.812  11.297  1.00 95.50           C  
ATOM    827  O   CYS A  99     -15.938  10.547  10.867  1.00 95.50           O  
ATOM    828  SG  CYS A  99     -19.625   7.715  12.156  1.00 95.50           S  
ATOM    829  N   LEU A 100     -15.555   8.641   9.742  1.00 95.50           N  
ATOM    830  CA  LEU A 100     -14.664   9.273   8.773  1.00 95.50           C  
ATOM    831  C   LEU A 100     -15.469  10.008   7.703  1.00 95.50           C  
ATOM    832  CB  LEU A 100     -13.750   8.234   8.117  1.00 95.50           C  
ATOM    833  O   LEU A 100     -16.328   9.406   7.043  1.00 95.50           O  
ATOM    834  CG  LEU A 100     -12.742   8.766   7.102  1.00 95.50           C  
ATOM    835  CD1 LEU A 100     -11.656   9.570   7.801  1.00 95.50           C  
ATOM    836  CD2 LEU A 100     -12.141   7.617   6.301  1.00 95.50           C  
ATOM    837  N   ARG A 101     -15.219  11.297   7.457  1.00 94.25           N  
ATOM    838  CA  ARG A 101     -15.945  12.117   6.492  1.00 94.25           C  
ATOM    839  C   ARG A 101     -15.039  12.531   5.336  1.00 94.25           C  
ATOM    840  CB  ARG A 101     -16.516  13.359   7.172  1.00 94.25           C  
ATOM    841  O   ARG A 101     -15.500  12.688   4.203  1.00 94.25           O  
ATOM    842  CG  ARG A 101     -17.531  14.117   6.320  1.00 94.25           C  
ATOM    843  CD  ARG A 101     -18.766  13.273   6.027  1.00 94.25           C  
ATOM    844  NE  ARG A 101     -19.797  14.047   5.352  1.00 94.25           N  
ATOM    845  NH1 ARG A 101     -21.031  12.211   4.684  1.00 94.25           N  
ATOM    846  NH2 ARG A 101     -21.734  14.328   4.148  1.00 94.25           N  
ATOM    847  CZ  ARG A 101     -20.859  13.531   4.730  1.00 94.25           C  
ATOM    848  N   GLY A 102     -13.820  12.672   5.637  1.00 94.88           N  
ATOM    849  CA  GLY A 102     -12.867  13.094   4.625  1.00 94.88           C  
ATOM    850  C   GLY A 102     -11.461  12.594   4.887  1.00 94.88           C  
ATOM    851  O   GLY A 102     -11.055  12.438   6.043  1.00 94.88           O  
ATOM    852  N   ILE A 103     -10.742  12.336   3.777  1.00 96.12           N  
ATOM    853  CA  ILE A 103      -9.367  11.867   3.904  1.00 96.12           C  
ATOM    854  C   ILE A 103      -8.523  12.438   2.766  1.00 96.12           C  
ATOM    855  CB  ILE A 103      -9.289  10.328   3.906  1.00 96.12           C  
ATOM    856  O   ILE A 103      -9.008  12.586   1.642  1.00 96.12           O  
ATOM    857  CG1 ILE A 103      -7.840   9.859   4.082  1.00 96.12           C  
ATOM    858  CG2 ILE A 103      -9.898   9.750   2.623  1.00 96.12           C  
ATOM    859  CD1 ILE A 103      -7.691   8.367   4.344  1.00 96.12           C  
ATOM    860  N   GLU A 104      -7.418  12.773   3.127  1.00 95.94           N  
ATOM    861  CA  GLU A 104      -6.398  13.172   2.158  1.00 95.94           C  
ATOM    862  C   GLU A 104      -5.051  12.539   2.482  1.00 95.94           C  
ATOM    863  CB  GLU A 104      -6.273  14.695   2.117  1.00 95.94           C  
ATOM    864  O   GLU A 104      -4.504  12.750   3.566  1.00 95.94           O  
ATOM    865  CG  GLU A 104      -5.289  15.203   1.071  1.00 95.94           C  
ATOM    866  CD  GLU A 104      -5.203  16.719   1.012  1.00 95.94           C  
ATOM    867  OE1 GLU A 104      -4.180  17.250   0.530  1.00 95.94           O  
ATOM    868  OE2 GLU A 104      -6.172  17.391   1.451  1.00 95.94           O  
ATOM    869  N   VAL A 105      -4.590  11.734   1.547  1.00 96.88           N  
ATOM    870  CA  VAL A 105      -3.256  11.156   1.673  1.00 96.88           C  
ATOM    871  C   VAL A 105      -2.275  11.914   0.784  1.00 96.88           C  
ATOM    872  CB  VAL A 105      -3.250   9.656   1.307  1.00 96.88           C  
ATOM    873  O   VAL A 105      -2.410  11.914  -0.442  1.00 96.88           O  
ATOM    874  CG1 VAL A 105      -1.853   9.062   1.477  1.00 96.88           C  
ATOM    875  CG2 VAL A 105      -4.262   8.891   2.160  1.00 96.88           C  
ATOM    876  N   ASN A 106      -1.364  12.562   1.485  1.00 95.75           N  
ATOM    877  CA  ASN A 106      -0.382  13.359   0.762  1.00 95.75           C  
ATOM    878  C   ASN A 106       0.915  12.586   0.538  1.00 95.75           C  
ATOM    879  CB  ASN A 106      -0.099  14.664   1.506  1.00 95.75           C  
ATOM    880  O   ASN A 106       1.497  12.055   1.485  1.00 95.75           O  
ATOM    881  CG  ASN A 106      -1.317  15.562   1.592  1.00 95.75           C  
ATOM    882  ND2 ASN A 106      -1.559  16.125   2.771  1.00 95.75           N  
ATOM    883  OD1 ASN A 106      -2.037  15.750   0.607  1.00 95.75           O  
ATOM    884  N   ARG A 107       1.140  12.516  -0.723  1.00 94.44           N  
ATOM    885  CA  ARG A 107       2.389  11.891  -1.148  1.00 94.44           C  
ATOM    886  C   ARG A 107       3.396  12.945  -1.604  1.00 94.44           C  
ATOM    887  CB  ARG A 107       2.133  10.891  -2.275  1.00 94.44           C  
ATOM    888  O   ARG A 107       3.088  13.781  -2.453  1.00 94.44           O  
ATOM    889  CG  ARG A 107       3.361  10.086  -2.674  1.00 94.44           C  
ATOM    890  CD  ARG A 107       3.768   9.102  -1.590  1.00 94.44           C  
ATOM    891  NE  ARG A 107       4.934   8.312  -1.985  1.00 94.44           N  
ATOM    892  NH1 ARG A 107       5.969   8.422   0.078  1.00 94.44           N  
ATOM    893  NH2 ARG A 107       6.961   7.285  -1.648  1.00 94.44           N  
ATOM    894  CZ  ARG A 107       5.949   8.008  -1.185  1.00 94.44           C  
ATOM    895  N   GLY A 108       4.617  12.930  -1.006  1.00 92.62           N  
ATOM    896  CA  GLY A 108       5.656  13.883  -1.357  1.00 92.62           C  
ATOM    897  C   GLY A 108       6.613  13.367  -2.414  1.00 92.62           C  
ATOM    898  O   GLY A 108       6.398  12.289  -2.980  1.00 92.62           O  
ATOM    899  N   GLN A 109       7.469  14.227  -2.947  1.00 92.88           N  
ATOM    900  CA  GLN A 109       8.516  13.938  -3.920  1.00 92.88           C  
ATOM    901  C   GLN A 109       7.977  14.008  -5.344  1.00 92.88           C  
ATOM    902  CB  GLN A 109       9.125  12.555  -3.656  1.00 92.88           C  
ATOM    903  O   GLN A 109       6.766  13.906  -5.562  1.00 92.88           O  
ATOM    904  CG  GLN A 109       9.789  12.430  -2.293  1.00 92.88           C  
ATOM    905  CD  GLN A 109      10.969  13.367  -2.125  1.00 92.88           C  
ATOM    906  NE2 GLN A 109      11.031  14.039  -0.982  1.00 92.88           N  
ATOM    907  OE1 GLN A 109      11.820  13.484  -3.014  1.00 92.88           O  
ATOM    908  N   PRO A 110       8.891  14.328  -6.289  1.00 93.12           N  
ATOM    909  CA  PRO A 110       8.484  14.469  -7.688  1.00 93.12           C  
ATOM    910  C   PRO A 110       8.219  13.125  -8.359  1.00 93.12           C  
ATOM    911  CB  PRO A 110       9.672  15.180  -8.336  1.00 93.12           C  
ATOM    912  O   PRO A 110       8.625  12.078  -7.848  1.00 93.12           O  
ATOM    913  CG  PRO A 110      10.852  14.766  -7.523  1.00 93.12           C  
ATOM    914  CD  PRO A 110      10.422  14.625  -6.094  1.00 93.12           C  
ATOM    915  N   LEU A 111       7.426  13.195  -9.453  1.00 92.06           N  
ATOM    916  CA  LEU A 111       7.203  12.008 -10.273  1.00 92.06           C  
ATOM    917  C   LEU A 111       8.523  11.430 -10.766  1.00 92.06           C  
ATOM    918  CB  LEU A 111       6.297  12.336 -11.461  1.00 92.06           C  
ATOM    919  O   LEU A 111       9.438  12.180 -11.125  1.00 92.06           O  
ATOM    920  CG  LEU A 111       4.863  12.750 -11.125  1.00 92.06           C  
ATOM    921  CD1 LEU A 111       4.102  13.094 -12.406  1.00 92.06           C  
ATOM    922  CD2 LEU A 111       4.152  11.648 -10.352  1.00 92.06           C  
ATOM    923  N   GLY A 112       8.688  10.164 -10.641  1.00 91.69           N  
ATOM    924  CA  GLY A 112       9.867   9.453 -11.109  1.00 91.69           C  
ATOM    925  C   GLY A 112       9.617   7.980 -11.375  1.00 91.69           C  
ATOM    926  O   GLY A 112       9.039   7.285 -10.539  1.00 91.69           O  
ATOM    927  N   VAL A 113      10.055   7.586 -12.555  1.00 90.31           N  
ATOM    928  CA  VAL A 113       9.859   6.199 -12.969  1.00 90.31           C  
ATOM    929  C   VAL A 113      10.953   5.320 -12.375  1.00 90.31           C  
ATOM    930  CB  VAL A 113       9.844   6.066 -14.508  1.00 90.31           C  
ATOM    931  O   VAL A 113      12.141   5.660 -12.445  1.00 90.31           O  
ATOM    932  CG1 VAL A 113       9.617   4.613 -14.922  1.00 90.31           C  
ATOM    933  CG2 VAL A 113       8.766   6.969 -15.109  1.00 90.31           C  
ATOM    934  N   SER A 114      10.500   4.238 -11.688  1.00 90.12           N  
ATOM    935  CA  SER A 114      11.477   3.307 -11.133  1.00 90.12           C  
ATOM    936  C   SER A 114      11.820   2.201 -12.125  1.00 90.12           C  
ATOM    937  CB  SER A 114      10.953   2.691  -9.836  1.00 90.12           C  
ATOM    938  O   SER A 114      11.094   1.993 -13.102  1.00 90.12           O  
ATOM    939  OG  SER A 114       9.836   1.854 -10.086  1.00 90.12           O  
ATOM    940  N   VAL A 115      12.984   1.715 -11.969  1.00 91.56           N  
ATOM    941  CA  VAL A 115      13.453   0.614 -12.805  1.00 91.56           C  
ATOM    942  C   VAL A 115      13.625  -0.644 -11.961  1.00 91.56           C  
ATOM    943  CB  VAL A 115      14.781   0.963 -13.516  1.00 91.56           C  
ATOM    944  O   VAL A 115      14.094  -0.575 -10.828  1.00 91.56           O  
ATOM    945  CG1 VAL A 115      15.336  -0.256 -14.250  1.00 91.56           C  
ATOM    946  CG2 VAL A 115      14.578   2.127 -14.484  1.00 91.56           C  
ATOM    947  N   THR A 116      13.008  -1.724 -12.445  1.00 92.62           N  
ATOM    948  CA  THR A 116      13.180  -3.029 -11.820  1.00 92.62           C  
ATOM    949  C   THR A 116      13.812  -4.020 -12.797  1.00 92.62           C  
ATOM    950  CB  THR A 116      11.844  -3.588 -11.305  1.00 92.62           C  
ATOM    951  O   THR A 116      13.812  -3.781 -14.008  1.00 92.62           O  
ATOM    952  CG2 THR A 116      10.922  -3.961 -12.461  1.00 92.62           C  
ATOM    953  OG1 THR A 116      12.094  -4.754 -10.516  1.00 92.62           O  
ATOM    954  N   GLY A 117      14.594  -4.969 -12.203  1.00 94.56           N  
ATOM    955  CA  GLY A 117      15.234  -5.938 -13.070  1.00 94.56           C  
ATOM    956  C   GLY A 117      15.945  -7.043 -12.312  1.00 94.56           C  
ATOM    957  O   GLY A 117      15.734  -7.211 -11.109  1.00 94.56           O  
ATOM    958  N   ASN A 118      16.594  -7.852 -13.102  1.00 95.75           N  
ATOM    959  CA  ASN A 118      17.375  -8.984 -12.625  1.00 95.75           C  
ATOM    960  C   ASN A 118      18.688  -9.133 -13.398  1.00 95.75           C  
ATOM    961  CB  ASN A 118      16.562 -10.281 -12.719  1.00 95.75           C  
ATOM    962  O   ASN A 118      18.688  -9.188 -14.633  1.00 95.75           O  
ATOM    963  CG  ASN A 118      17.203 -11.430 -11.969  1.00 95.75           C  
ATOM    964  ND2 ASN A 118      16.391 -12.242 -11.312  1.00 95.75           N  
ATOM    965  OD1 ASN A 118      18.438 -11.586 -11.977  1.00 95.75           O  
ATOM    966  N   PRO A 119      19.828  -9.133 -12.672  1.00 95.44           N  
ATOM    967  CA  PRO A 119      21.109  -9.242 -13.352  1.00 95.44           C  
ATOM    968  C   PRO A 119      21.281 -10.570 -14.094  1.00 95.44           C  
ATOM    969  CB  PRO A 119      22.125  -9.125 -12.211  1.00 95.44           C  
ATOM    970  O   PRO A 119      22.062 -10.656 -15.039  1.00 95.44           O  
ATOM    971  CG  PRO A 119      21.312  -8.688 -11.031  1.00 95.44           C  
ATOM    972  CD  PRO A 119      19.859  -8.789 -11.375  1.00 95.44           C  
ATOM    973  N   ILE A 120      20.516 -11.508 -13.680  1.00 95.25           N  
ATOM    974  CA  ILE A 120      20.547 -12.812 -14.328  1.00 95.25           C  
ATOM    975  C   ILE A 120      19.125 -13.227 -14.703  1.00 95.25           C  
ATOM    976  CB  ILE A 120      21.203 -13.883 -13.430  1.00 95.25           C  
ATOM    977  O   ILE A 120      18.641 -14.281 -14.273  1.00 95.25           O  
ATOM    978  CG1 ILE A 120      20.625 -13.812 -12.008  1.00 95.25           C  
ATOM    979  CG2 ILE A 120      22.719 -13.711 -13.414  1.00 95.25           C  
ATOM    980  CD1 ILE A 120      21.062 -14.953 -11.109  1.00 95.25           C  
ATOM    981  N   PHE A 121      18.531 -12.391 -15.555  1.00 95.19           N  
ATOM    982  CA  PHE A 121      17.156 -12.578 -16.000  1.00 95.19           C  
ATOM    983  C   PHE A 121      17.078 -13.656 -17.078  1.00 95.19           C  
ATOM    984  CB  PHE A 121      16.578 -11.266 -16.531  1.00 95.19           C  
ATOM    985  O   PHE A 121      17.891 -13.688 -18.000  1.00 95.19           O  
ATOM    986  CG  PHE A 121      15.070 -11.266 -16.641  1.00 95.19           C  
ATOM    987  CD1 PHE A 121      14.445 -11.484 -17.859  1.00 95.19           C  
ATOM    988  CD2 PHE A 121      14.289 -11.047 -15.508  1.00 95.19           C  
ATOM    989  CE1 PHE A 121      13.055 -11.484 -17.953  1.00 95.19           C  
ATOM    990  CE2 PHE A 121      12.898 -11.047 -15.602  1.00 95.19           C  
ATOM    991  CZ  PHE A 121      12.289 -11.266 -16.828  1.00 95.19           C  
ATOM    992  N   ASN A 122      16.078 -14.617 -16.969  1.00 94.25           N  
ATOM    993  CA  ASN A 122      15.898 -15.688 -17.938  1.00 94.25           C  
ATOM    994  C   ASN A 122      15.344 -15.164 -19.250  1.00 94.25           C  
ATOM    995  CB  ASN A 122      14.992 -16.781 -17.359  1.00 94.25           C  
ATOM    996  O   ASN A 122      14.148 -15.320 -19.531  1.00 94.25           O  
ATOM    997  CG  ASN A 122      14.984 -18.031 -18.203  1.00 94.25           C  
ATOM    998  ND2 ASN A 122      14.219 -19.031 -17.781  1.00 94.25           N  
ATOM    999  OD1 ASN A 122      15.672 -18.109 -19.234  1.00 94.25           O  
ATOM   1000  N   LYS A 123      16.172 -14.539 -19.938  1.00 93.31           N  
ATOM   1001  CA  LYS A 123      15.883 -14.023 -21.281  1.00 93.31           C  
ATOM   1002  C   LYS A 123      16.594 -14.852 -22.359  1.00 93.31           C  
ATOM   1003  CB  LYS A 123      16.297 -12.555 -21.391  1.00 93.31           C  
ATOM   1004  O   LYS A 123      17.781 -14.672 -22.594  1.00 93.31           O  
ATOM   1005  CG  LYS A 123      16.047 -11.945 -22.766  1.00 93.31           C  
ATOM   1006  CD  LYS A 123      16.812 -10.648 -22.953  1.00 93.31           C  
ATOM   1007  CE  LYS A 123      16.656 -10.102 -24.375  1.00 93.31           C  
ATOM   1008  NZ  LYS A 123      17.750  -9.133 -24.703  1.00 93.31           N  
ATOM   1009  N   PHE A 124      15.867 -15.734 -23.062  1.00 92.31           N  
ATOM   1010  CA  PHE A 124      16.438 -16.656 -24.047  1.00 92.31           C  
ATOM   1011  C   PHE A 124      16.453 -16.031 -25.438  1.00 92.31           C  
ATOM   1012  CB  PHE A 124      15.648 -17.969 -24.062  1.00 92.31           C  
ATOM   1013  O   PHE A 124      17.516 -15.875 -26.031  1.00 92.31           O  
ATOM   1014  CG  PHE A 124      16.172 -18.969 -25.062  1.00 92.31           C  
ATOM   1015  CD1 PHE A 124      15.391 -19.391 -26.125  1.00 92.31           C  
ATOM   1016  CD2 PHE A 124      17.453 -19.500 -24.922  1.00 92.31           C  
ATOM   1017  CE1 PHE A 124      15.875 -20.328 -27.047  1.00 92.31           C  
ATOM   1018  CE2 PHE A 124      17.938 -20.422 -25.844  1.00 92.31           C  
ATOM   1019  CZ  PHE A 124      17.156 -20.844 -26.891  1.00 92.31           C  
ATOM   1020  N   ASP A 125      15.266 -15.695 -25.922  1.00 91.94           N  
ATOM   1021  CA  ASP A 125      15.172 -15.172 -27.281  1.00 91.94           C  
ATOM   1022  C   ASP A 125      14.086 -14.109 -27.391  1.00 91.94           C  
ATOM   1023  CB  ASP A 125      14.898 -16.312 -28.281  1.00 91.94           C  
ATOM   1024  O   ASP A 125      13.102 -14.133 -26.656  1.00 91.94           O  
ATOM   1025  CG  ASP A 125      15.102 -15.891 -29.719  1.00 91.94           C  
ATOM   1026  OD1 ASP A 125      15.805 -14.891 -29.969  1.00 91.94           O  
ATOM   1027  OD2 ASP A 125      14.562 -16.578 -30.609  1.00 91.94           O  
ATOM   1028  N   ASP A 126      14.461 -13.117 -28.281  1.00 91.50           N  
ATOM   1029  CA  ASP A 126      13.422 -12.172 -28.672  1.00 91.50           C  
ATOM   1030  C   ASP A 126      12.500 -12.766 -29.734  1.00 91.50           C  
ATOM   1031  CB  ASP A 126      14.047 -10.875 -29.188  1.00 91.50           C  
ATOM   1032  O   ASP A 126      12.922 -13.000 -30.859  1.00 91.50           O  
ATOM   1033  CG  ASP A 126      13.031  -9.766 -29.406  1.00 91.50           C  
ATOM   1034  OD1 ASP A 126      11.820 -10.062 -29.500  1.00 91.50           O  
ATOM   1035  OD2 ASP A 126      13.445  -8.594 -29.500  1.00 91.50           O  
ATOM   1036  N   VAL A 127      11.219 -12.953 -29.344  1.00 92.00           N  
ATOM   1037  CA  VAL A 127      10.344 -13.734 -30.203  1.00 92.00           C  
ATOM   1038  C   VAL A 127       9.391 -12.805 -30.953  1.00 92.00           C  
ATOM   1039  CB  VAL A 127       9.555 -14.797 -29.406  1.00 92.00           C  
ATOM   1040  O   VAL A 127       8.547 -13.266 -31.719  1.00 92.00           O  
ATOM   1041  CG1 VAL A 127      10.477 -15.891 -28.891  1.00 92.00           C  
ATOM   1042  CG2 VAL A 127       8.805 -14.133 -28.250  1.00 92.00           C  
ATOM   1043  N   GLU A 128       9.523 -11.523 -30.703  1.00 91.75           N  
ATOM   1044  CA  GLU A 128       8.664 -10.578 -31.406  1.00 91.75           C  
ATOM   1045  C   GLU A 128       9.117 -10.383 -32.844  1.00 91.75           C  
ATOM   1046  CB  GLU A 128       8.641  -9.227 -30.688  1.00 91.75           C  
ATOM   1047  O   GLU A 128       8.289 -10.312 -33.781  1.00 91.75           O  
ATOM   1048  CG  GLU A 128       7.648  -8.234 -31.281  1.00 91.75           C  
ATOM   1049  CD  GLU A 128       7.773  -6.840 -30.672  1.00 91.75           C  
ATOM   1050  OE1 GLU A 128       6.902  -5.980 -30.953  1.00 91.75           O  
ATOM   1051  OE2 GLU A 128       8.750  -6.605 -29.938  1.00 91.75           O  
ATOM   1052  N   ASN A 129      10.500 -10.312 -33.062  1.00 89.00           N  
ATOM   1053  CA  ASN A 129      11.141 -10.211 -34.375  1.00 89.00           C  
ATOM   1054  C   ASN A 129      12.336 -11.156 -34.469  1.00 89.00           C  
ATOM   1055  CB  ASN A 129      11.570  -8.766 -34.625  1.00 89.00           C  
ATOM   1056  O   ASN A 129      13.484 -10.719 -34.406  1.00 89.00           O  
ATOM   1057  CG  ASN A 129      10.398  -7.836 -34.844  1.00 89.00           C  
ATOM   1058  ND2 ASN A 129      10.570  -6.570 -34.469  1.00 89.00           N  
ATOM   1059  OD1 ASN A 129       9.344  -8.250 -35.344  1.00 89.00           O  
ATOM   1060  N   PRO A 130      11.961 -12.453 -34.656  1.00 84.50           N  
ATOM   1061  CA  PRO A 130      13.055 -13.430 -34.594  1.00 84.50           C  
ATOM   1062  C   PRO A 130      13.961 -13.352 -35.812  1.00 84.50           C  
ATOM   1063  CB  PRO A 130      12.328 -14.773 -34.531  1.00 84.50           C  
ATOM   1064  O   PRO A 130      13.477 -13.266 -36.969  1.00 84.50           O  
ATOM   1065  CG  PRO A 130      11.023 -14.539 -35.250  1.00 84.50           C  
ATOM   1066  CD  PRO A 130      10.594 -13.125 -34.969  1.00 84.50           C  
ATOM   1067  N   THR A 131      15.297 -13.172 -35.594  1.00 85.94           N  
ATOM   1068  CA  THR A 131      16.266 -13.195 -36.688  1.00 85.94           C  
ATOM   1069  C   THR A 131      16.750 -14.617 -36.938  1.00 85.94           C  
ATOM   1070  CB  THR A 131      17.469 -12.289 -36.375  1.00 85.94           C  
ATOM   1071  O   THR A 131      17.078 -14.969 -38.062  1.00 85.94           O  
ATOM   1072  CG2 THR A 131      17.062 -10.820 -36.344  1.00 85.94           C  
ATOM   1073  OG1 THR A 131      18.016 -12.648 -35.094  1.00 85.94           O  
ATOM   1074  N   LYS A 132      16.812 -15.383 -35.875  1.00 83.75           N  
ATOM   1075  CA  LYS A 132      17.250 -16.781 -35.875  1.00 83.75           C  
ATOM   1076  C   LYS A 132      16.281 -17.672 -35.125  1.00 83.75           C  
ATOM   1077  CB  LYS A 132      18.656 -16.906 -35.312  1.00 83.75           C  
ATOM   1078  O   LYS A 132      15.523 -17.188 -34.281  1.00 83.75           O  
ATOM   1079  CG  LYS A 132      19.734 -16.203 -36.125  1.00 83.75           C  
ATOM   1080  CD  LYS A 132      21.109 -16.391 -35.500  1.00 83.75           C  
ATOM   1081  CE  LYS A 132      22.188 -15.641 -36.281  1.00 83.75           C  
ATOM   1082  NZ  LYS A 132      23.547 -15.812 -35.656  1.00 83.75           N  
ATOM   1083  N   TYR A 133      16.234 -18.891 -35.625  1.00 84.88           N  
ATOM   1084  CA  TYR A 133      15.430 -19.859 -34.906  1.00 84.88           C  
ATOM   1085  C   TYR A 133      16.266 -20.562 -33.844  1.00 84.88           C  
ATOM   1086  CB  TYR A 133      14.836 -20.891 -35.875  1.00 84.88           C  
ATOM   1087  O   TYR A 133      16.984 -21.516 -34.156  1.00 84.88           O  
ATOM   1088  CG  TYR A 133      13.828 -21.812 -35.250  1.00 84.88           C  
ATOM   1089  CD1 TYR A 133      14.172 -23.125 -34.906  1.00 84.88           C  
ATOM   1090  CD2 TYR A 133      12.539 -21.391 -34.969  1.00 84.88           C  
ATOM   1091  CE1 TYR A 133      13.250 -23.984 -34.312  1.00 84.88           C  
ATOM   1092  CE2 TYR A 133      11.602 -22.234 -34.375  1.00 84.88           C  
ATOM   1093  OH  TYR A 133      11.047 -24.375 -33.469  1.00 84.88           O  
ATOM   1094  CZ  TYR A 133      11.969 -23.531 -34.062  1.00 84.88           C  
ATOM   1095  N   TYR A 134      16.109 -20.109 -32.594  1.00 85.12           N  
ATOM   1096  CA  TYR A 134      16.812 -20.703 -31.469  1.00 85.12           C  
ATOM   1097  C   TYR A 134      16.016 -21.859 -30.875  1.00 85.12           C  
ATOM   1098  CB  TYR A 134      17.062 -19.641 -30.375  1.00 85.12           C  
ATOM   1099  O   TYR A 134      14.867 -21.688 -30.469  1.00 85.12           O  
ATOM   1100  CG  TYR A 134      18.062 -18.578 -30.797  1.00 85.12           C  
ATOM   1101  CD1 TYR A 134      19.406 -18.859 -30.906  1.00 85.12           C  
ATOM   1102  CD2 TYR A 134      17.641 -17.281 -31.062  1.00 85.12           C  
ATOM   1103  CE1 TYR A 134      20.328 -17.891 -31.297  1.00 85.12           C  
ATOM   1104  CE2 TYR A 134      18.531 -16.297 -31.453  1.00 85.12           C  
ATOM   1105  OH  TYR A 134      20.781 -15.633 -31.938  1.00 85.12           O  
ATOM   1106  CZ  TYR A 134      19.875 -16.609 -31.562  1.00 85.12           C  
ATOM   1107  N   ASN A 135      16.594 -23.109 -30.859  1.00 85.38           N  
ATOM   1108  CA  ASN A 135      15.891 -24.281 -30.328  1.00 85.38           C  
ATOM   1109  C   ASN A 135      16.734 -25.031 -29.312  1.00 85.38           C  
ATOM   1110  CB  ASN A 135      15.484 -25.219 -31.469  1.00 85.38           C  
ATOM   1111  O   ASN A 135      16.391 -26.141 -28.906  1.00 85.38           O  
ATOM   1112  CG  ASN A 135      16.672 -25.734 -32.250  1.00 85.38           C  
ATOM   1113  ND2 ASN A 135      16.422 -26.656 -33.188  1.00 85.38           N  
ATOM   1114  OD1 ASN A 135      17.812 -25.312 -32.031  1.00 85.38           O  
ATOM   1115  N   ASN A 136      17.734 -24.391 -28.766  1.00 88.44           N  
ATOM   1116  CA  ASN A 136      18.609 -24.984 -27.766  1.00 88.44           C  
ATOM   1117  C   ASN A 136      18.297 -24.453 -26.359  1.00 88.44           C  
ATOM   1118  CB  ASN A 136      20.078 -24.719 -28.109  1.00 88.44           C  
ATOM   1119  O   ASN A 136      19.203 -24.188 -25.578  1.00 88.44           O  
ATOM   1120  CG  ASN A 136      20.375 -23.250 -28.297  1.00 88.44           C  
ATOM   1121  ND2 ASN A 136      21.656 -22.891 -28.219  1.00 88.44           N  
ATOM   1122  OD1 ASN A 136      19.469 -22.438 -28.500  1.00 88.44           O  
ATOM   1123  N   HIS A 137      17.047 -24.266 -26.078  1.00 87.81           N  
ATOM   1124  CA  HIS A 137      16.625 -23.641 -24.828  1.00 87.81           C  
ATOM   1125  C   HIS A 137      16.828 -24.578 -23.641  1.00 87.81           C  
ATOM   1126  CB  HIS A 137      15.156 -23.203 -24.906  1.00 87.81           C  
ATOM   1127  O   HIS A 137      16.891 -24.141 -22.484  1.00 87.81           O  
ATOM   1128  CG  HIS A 137      14.219 -24.328 -25.219  1.00 87.81           C  
ATOM   1129  CD2 HIS A 137      13.398 -25.047 -24.422  1.00 87.81           C  
ATOM   1130  ND1 HIS A 137      14.047 -24.828 -26.484  1.00 87.81           N  
ATOM   1131  CE1 HIS A 137      13.164 -25.812 -26.453  1.00 87.81           C  
ATOM   1132  NE2 HIS A 137      12.750 -25.953 -25.219  1.00 87.81           N  
ATOM   1133  N   ALA A 138      16.984 -25.906 -23.844  1.00 88.25           N  
ATOM   1134  CA  ALA A 138      17.094 -26.891 -22.766  1.00 88.25           C  
ATOM   1135  C   ALA A 138      18.516 -27.406 -22.625  1.00 88.25           C  
ATOM   1136  CB  ALA A 138      16.125 -28.047 -23.000  1.00 88.25           C  
ATOM   1137  O   ALA A 138      18.766 -28.375 -21.906  1.00 88.25           O  
ATOM   1138  N   ASP A 139      19.469 -26.766 -23.266  1.00 87.50           N  
ATOM   1139  CA  ASP A 139      20.844 -27.250 -23.188  1.00 87.50           C  
ATOM   1140  C   ASP A 139      21.516 -26.812 -21.891  1.00 87.50           C  
ATOM   1141  CB  ASP A 139      21.656 -26.766 -24.391  1.00 87.50           C  
ATOM   1142  O   ASP A 139      20.891 -26.172 -21.047  1.00 87.50           O  
ATOM   1143  CG  ASP A 139      21.844 -25.250 -24.406  1.00 87.50           C  
ATOM   1144  OD1 ASP A 139      21.547 -24.594 -23.391  1.00 87.50           O  
ATOM   1145  OD2 ASP A 139      22.312 -24.719 -25.438  1.00 87.50           O  
ATOM   1146  N   GLN A 140      22.734 -27.250 -21.656  1.00 87.56           N  
ATOM   1147  CA  GLN A 140      23.453 -27.062 -20.406  1.00 87.56           C  
ATOM   1148  C   GLN A 140      24.078 -25.672 -20.344  1.00 87.56           C  
ATOM   1149  CB  GLN A 140      24.516 -28.125 -20.219  1.00 87.56           C  
ATOM   1150  O   GLN A 140      24.703 -25.312 -19.344  1.00 87.56           O  
ATOM   1151  CG  GLN A 140      23.969 -29.547 -20.125  1.00 87.56           C  
ATOM   1152  CD  GLN A 140      23.141 -29.766 -18.875  1.00 87.56           C  
ATOM   1153  NE2 GLN A 140      22.094 -30.594 -18.984  1.00 87.56           N  
ATOM   1154  OE1 GLN A 140      23.438 -29.203 -17.812  1.00 87.56           O  
ATOM   1155  N   GLN A 141      23.797 -24.844 -21.312  1.00 90.44           N  
ATOM   1156  CA  GLN A 141      24.391 -23.516 -21.344  1.00 90.44           C  
ATOM   1157  C   GLN A 141      23.531 -22.516 -20.578  1.00 90.44           C  
ATOM   1158  CB  GLN A 141      24.594 -23.031 -22.781  1.00 90.44           C  
ATOM   1159  O   GLN A 141      22.344 -22.750 -20.375  1.00 90.44           O  
ATOM   1160  CG  GLN A 141      25.609 -23.859 -23.562  1.00 90.44           C  
ATOM   1161  CD  GLN A 141      25.953 -23.234 -24.906  1.00 90.44           C  
ATOM   1162  NE2 GLN A 141      27.109 -23.594 -25.453  1.00 90.44           N  
ATOM   1163  OE1 GLN A 141      25.172 -22.453 -25.453  1.00 90.44           O  
ATOM   1164  N   ASP A 142      24.172 -21.438 -20.047  1.00 91.19           N  
ATOM   1165  CA  ASP A 142      23.500 -20.344 -19.344  1.00 91.19           C  
ATOM   1166  C   ASP A 142      23.219 -19.172 -20.281  1.00 91.19           C  
ATOM   1167  CB  ASP A 142      24.328 -19.891 -18.141  1.00 91.19           C  
ATOM   1168  O   ASP A 142      24.156 -18.469 -20.688  1.00 91.19           O  
ATOM   1169  CG  ASP A 142      23.609 -18.891 -17.266  1.00 91.19           C  
ATOM   1170  OD1 ASP A 142      22.516 -18.422 -17.641  1.00 91.19           O  
ATOM   1171  OD2 ASP A 142      24.141 -18.562 -16.188  1.00 91.19           O  
ATOM   1172  N   TYR A 143      21.922 -19.000 -20.578  1.00 91.62           N  
ATOM   1173  CA  TYR A 143      21.547 -17.969 -21.531  1.00 91.62           C  
ATOM   1174  C   TYR A 143      20.984 -16.750 -20.797  1.00 91.62           C  
ATOM   1175  CB  TYR A 143      20.531 -18.484 -22.531  1.00 91.62           C  
ATOM   1176  O   TYR A 143      20.438 -15.836 -21.422  1.00 91.62           O  
ATOM   1177  CG  TYR A 143      21.062 -19.594 -23.422  1.00 91.62           C  
ATOM   1178  CD1 TYR A 143      21.969 -19.297 -24.438  1.00 91.62           C  
ATOM   1179  CD2 TYR A 143      20.656 -20.906 -23.250  1.00 91.62           C  
ATOM   1180  CE1 TYR A 143      22.453 -20.312 -25.266  1.00 91.62           C  
ATOM   1181  CE2 TYR A 143      21.141 -21.922 -24.062  1.00 91.62           C  
ATOM   1182  OH  TYR A 143      22.516 -22.609 -25.891  1.00 91.62           O  
ATOM   1183  CZ  TYR A 143      22.047 -21.609 -25.078  1.00 91.62           C  
ATOM   1184  N   ARG A 144      21.031 -16.672 -19.469  1.00 94.38           N  
ATOM   1185  CA  ARG A 144      20.500 -15.539 -18.703  1.00 94.38           C  
ATOM   1186  C   ARG A 144      21.297 -14.273 -18.984  1.00 94.38           C  
ATOM   1187  CB  ARG A 144      20.500 -15.852 -17.203  1.00 94.38           C  
ATOM   1188  O   ARG A 144      22.500 -14.336 -19.266  1.00 94.38           O  
ATOM   1189  CG  ARG A 144      19.609 -17.000 -16.812  1.00 94.38           C  
ATOM   1190  CD  ARG A 144      19.750 -17.359 -15.336  1.00 94.38           C  
ATOM   1191  NE  ARG A 144      21.109 -17.781 -15.016  1.00 94.38           N  
ATOM   1192  NH1 ARG A 144      20.766 -17.906 -12.734  1.00 94.38           N  
ATOM   1193  NH2 ARG A 144      22.812 -18.422 -13.617  1.00 94.38           N  
ATOM   1194  CZ  ARG A 144      21.562 -18.031 -13.789  1.00 94.38           C  
ATOM   1195  N   LYS A 145      20.562 -13.188 -19.016  1.00 94.38           N  
ATOM   1196  CA  LYS A 145      21.156 -11.883 -19.266  1.00 94.38           C  
ATOM   1197  C   LYS A 145      20.688 -10.852 -18.250  1.00 94.38           C  
ATOM   1198  CB  LYS A 145      20.812 -11.406 -20.688  1.00 94.38           C  
ATOM   1199  O   LYS A 145      19.656 -11.047 -17.594  1.00 94.38           O  
ATOM   1200  CG  LYS A 145      21.375 -12.297 -21.781  1.00 94.38           C  
ATOM   1201  CD  LYS A 145      21.188 -11.664 -23.156  1.00 94.38           C  
ATOM   1202  CE  LYS A 145      21.797 -12.516 -24.266  1.00 94.38           C  
ATOM   1203  NZ  LYS A 145      21.672 -11.875 -25.594  1.00 94.38           N  
ATOM   1204  N   SER A 146      21.594  -9.781 -18.062  1.00 95.25           N  
ATOM   1205  CA  SER A 146      21.188  -8.648 -17.234  1.00 95.25           C  
ATOM   1206  C   SER A 146      20.172  -7.766 -17.953  1.00 95.25           C  
ATOM   1207  CB  SER A 146      22.406  -7.820 -16.844  1.00 95.25           C  
ATOM   1208  O   SER A 146      20.453  -7.238 -19.031  1.00 95.25           O  
ATOM   1209  OG  SER A 146      22.047  -6.750 -15.984  1.00 95.25           O  
ATOM   1210  N   MET A 147      19.016  -7.707 -17.250  1.00 93.75           N  
ATOM   1211  CA  MET A 147      17.953  -6.938 -17.891  1.00 93.75           C  
ATOM   1212  C   MET A 147      17.141  -6.148 -16.875  1.00 93.75           C  
ATOM   1213  CB  MET A 147      17.016  -7.863 -18.688  1.00 93.75           C  
ATOM   1214  O   MET A 147      16.891  -6.641 -15.766  1.00 93.75           O  
ATOM   1215  CG  MET A 147      15.984  -7.121 -19.516  1.00 93.75           C  
ATOM   1216  SD  MET A 147      14.984  -8.250 -20.562  1.00 93.75           S  
ATOM   1217  CE  MET A 147      15.648  -7.844 -22.203  1.00 93.75           C  
ATOM   1218  N   ALA A 148      16.781  -4.895 -17.266  1.00 94.50           N  
ATOM   1219  CA  ALA A 148      15.953  -4.039 -16.422  1.00 94.50           C  
ATOM   1220  C   ALA A 148      14.875  -3.338 -17.234  1.00 94.50           C  
ATOM   1221  CB  ALA A 148      16.812  -3.014 -15.688  1.00 94.50           C  
ATOM   1222  O   ALA A 148      15.047  -3.123 -18.438  1.00 94.50           O  
ATOM   1223  N   PHE A 149      13.820  -3.100 -16.641  1.00 93.94           N  
ATOM   1224  CA  PHE A 149      12.680  -2.443 -17.281  1.00 93.94           C  
ATOM   1225  C   PHE A 149      11.805  -1.746 -16.250  1.00 93.94           C  
ATOM   1226  CB  PHE A 149      11.852  -3.457 -18.078  1.00 93.94           C  
ATOM   1227  O   PHE A 149      11.977  -1.948 -15.039  1.00 93.94           O  
ATOM   1228  CG  PHE A 149      11.633  -4.758 -17.344  1.00 93.94           C  
ATOM   1229  CD1 PHE A 149      12.492  -5.828 -17.531  1.00 93.94           C  
ATOM   1230  CD2 PHE A 149      10.555  -4.910 -16.484  1.00 93.94           C  
ATOM   1231  CE1 PHE A 149      12.289  -7.035 -16.859  1.00 93.94           C  
ATOM   1232  CE2 PHE A 149      10.344  -6.113 -15.820  1.00 93.94           C  
ATOM   1233  CZ  PHE A 149      11.211  -7.172 -16.016  1.00 93.94           C  
ATOM   1234  N   ASP A 150      10.914  -0.830 -16.656  1.00 94.44           N  
ATOM   1235  CA  ASP A 150       9.984  -0.211 -15.727  1.00 94.44           C  
ATOM   1236  C   ASP A 150       8.766  -1.104 -15.492  1.00 94.44           C  
ATOM   1237  CB  ASP A 150       9.539   1.159 -16.234  1.00 94.44           C  
ATOM   1238  O   ASP A 150       8.305  -1.788 -16.406  1.00 94.44           O  
ATOM   1239  CG  ASP A 150       8.758   1.079 -17.547  1.00 94.44           C  
ATOM   1240  OD1 ASP A 150       9.242   0.442 -18.500  1.00 94.44           O  
ATOM   1241  OD2 ASP A 150       7.652   1.661 -17.609  1.00 94.44           O  
ATOM   1242  N   PRO A 151       8.312  -1.154 -14.297  1.00 94.12           N  
ATOM   1243  CA  PRO A 151       7.191  -2.031 -13.945  1.00 94.12           C  
ATOM   1244  C   PRO A 151       5.836  -1.433 -14.312  1.00 94.12           C  
ATOM   1245  CB  PRO A 151       7.332  -2.191 -12.430  1.00 94.12           C  
ATOM   1246  O   PRO A 151       5.770  -0.307 -14.812  1.00 94.12           O  
ATOM   1247  CG  PRO A 151       7.871  -0.879 -11.961  1.00 94.12           C  
ATOM   1248  CD  PRO A 151       8.828  -0.355 -12.992  1.00 94.12           C  
ATOM   1249  N   LYS A 152       4.754  -2.191 -14.172  1.00 95.06           N  
ATOM   1250  CA  LYS A 152       3.359  -1.763 -14.227  1.00 95.06           C  
ATOM   1251  C   LYS A 152       3.098  -0.610 -13.266  1.00 95.06           C  
ATOM   1252  CB  LYS A 152       2.426  -2.932 -13.914  1.00 95.06           C  
ATOM   1253  O   LYS A 152       3.582  -0.619 -12.133  1.00 95.06           O  
ATOM   1254  CG  LYS A 152       0.952  -2.553 -13.875  1.00 95.06           C  
ATOM   1255  CD  LYS A 152       0.080  -3.738 -13.484  1.00 95.06           C  
ATOM   1256  CE  LYS A 152      -1.361  -3.316 -13.234  1.00 95.06           C  
ATOM   1257  NZ  LYS A 152      -2.221  -4.477 -12.852  1.00 95.06           N  
ATOM   1258  N   GLN A 153       2.441   0.382 -13.750  1.00 94.19           N  
ATOM   1259  CA  GLN A 153       2.109   1.542 -12.930  1.00 94.19           C  
ATOM   1260  C   GLN A 153       0.860   1.284 -12.094  1.00 94.19           C  
ATOM   1261  CB  GLN A 153       1.908   2.779 -13.805  1.00 94.19           C  
ATOM   1262  O   GLN A 153      -0.182   0.896 -12.625  1.00 94.19           O  
ATOM   1263  CG  GLN A 153       1.699   4.066 -13.016  1.00 94.19           C  
ATOM   1264  CD  GLN A 153       1.485   5.273 -13.906  1.00 94.19           C  
ATOM   1265  NE2 GLN A 153       1.119   6.398 -13.305  1.00 94.19           N  
ATOM   1266  OE1 GLN A 153       1.648   5.195 -15.133  1.00 94.19           O  
ATOM   1267  N   VAL A 154       1.037   1.522 -10.688  1.00 94.31           N  
ATOM   1268  CA  VAL A 154      -0.094   1.267  -9.805  1.00 94.31           C  
ATOM   1269  C   VAL A 154      -0.210   2.393  -8.773  1.00 94.31           C  
ATOM   1270  CB  VAL A 154       0.043  -0.095  -9.086  1.00 94.31           C  
ATOM   1271  O   VAL A 154       0.780   2.771  -8.148  1.00 94.31           O  
ATOM   1272  CG1 VAL A 154      -1.140  -0.334  -8.148  1.00 94.31           C  
ATOM   1273  CG2 VAL A 154       0.156  -1.226 -10.109  1.00 94.31           C  
ATOM   1274  N   GLN A 155      -1.425   2.984  -8.695  1.00 95.06           N  
ATOM   1275  CA  GLN A 155      -1.842   3.867  -7.605  1.00 95.06           C  
ATOM   1276  C   GLN A 155      -3.102   3.344  -6.926  1.00 95.06           C  
ATOM   1277  CB  GLN A 155      -2.078   5.285  -8.133  1.00 95.06           C  
ATOM   1278  O   GLN A 155      -4.113   3.098  -7.586  1.00 95.06           O  
ATOM   1279  CG  GLN A 155      -0.843   5.930  -8.742  1.00 95.06           C  
ATOM   1280  CD  GLN A 155      -1.102   7.340  -9.242  1.00 95.06           C  
ATOM   1281  NE2 GLN A 155      -0.264   7.805 -10.164  1.00 95.06           N  
ATOM   1282  OE1 GLN A 155      -2.047   8.000  -8.805  1.00 95.06           O  
ATOM   1283  N   LEU A 156      -2.924   3.154  -5.652  1.00 96.31           N  
ATOM   1284  CA  LEU A 156      -4.051   2.562  -4.941  1.00 96.31           C  
ATOM   1285  C   LEU A 156      -4.211   3.188  -3.561  1.00 96.31           C  
ATOM   1286  CB  LEU A 156      -3.869   1.048  -4.812  1.00 96.31           C  
ATOM   1287  O   LEU A 156      -3.225   3.383  -2.846  1.00 96.31           O  
ATOM   1288  CG  LEU A 156      -4.895   0.314  -3.945  1.00 96.31           C  
ATOM   1289  CD1 LEU A 156      -6.258   0.305  -4.629  1.00 96.31           C  
ATOM   1290  CD2 LEU A 156      -4.426  -1.108  -3.654  1.00 96.31           C  
ATOM   1291  N   LEU A 157      -5.422   3.535  -3.221  1.00 96.88           N  
ATOM   1292  CA  LEU A 157      -5.820   4.016  -1.901  1.00 96.88           C  
ATOM   1293  C   LEU A 157      -7.055   3.277  -1.401  1.00 96.88           C  
ATOM   1294  CB  LEU A 157      -6.090   5.523  -1.940  1.00 96.88           C  
ATOM   1295  O   LEU A 157      -8.102   3.297  -2.055  1.00 96.88           O  
ATOM   1296  CG  LEU A 157      -6.730   6.129  -0.690  1.00 96.88           C  
ATOM   1297  CD1 LEU A 157      -5.789   5.996   0.503  1.00 96.88           C  
ATOM   1298  CD2 LEU A 157      -7.094   7.590  -0.931  1.00 96.88           C  
ATOM   1299  N   MET A 158      -6.879   2.588  -0.276  1.00 96.50           N  
ATOM   1300  CA  MET A 158      -7.980   1.867   0.353  1.00 96.50           C  
ATOM   1301  C   MET A 158      -8.133   2.275   1.814  1.00 96.50           C  
ATOM   1302  CB  MET A 158      -7.762   0.356   0.253  1.00 96.50           C  
ATOM   1303  O   MET A 158      -7.145   2.396   2.537  1.00 96.50           O  
ATOM   1304  CG  MET A 158      -7.754  -0.168  -1.174  1.00 96.50           C  
ATOM   1305  SD  MET A 158      -7.602  -1.995  -1.250  1.00 96.50           S  
ATOM   1306  CE  MET A 158      -6.016  -2.219  -0.392  1.00 96.50           C  
ATOM   1307  N   LEU A 159      -9.406   2.387   2.146  1.00 95.50           N  
ATOM   1308  CA  LEU A 159      -9.703   2.814   3.508  1.00 95.50           C  
ATOM   1309  C   LEU A 159     -10.703   1.876   4.168  1.00 95.50           C  
ATOM   1310  CB  LEU A 159     -10.242   4.246   3.514  1.00 95.50           C  
ATOM   1311  O   LEU A 159     -11.680   1.456   3.535  1.00 95.50           O  
ATOM   1312  CG  LEU A 159      -9.281   5.340   3.041  1.00 95.50           C  
ATOM   1313  CD1 LEU A 159     -10.039   6.641   2.791  1.00 95.50           C  
ATOM   1314  CD2 LEU A 159      -8.172   5.547   4.062  1.00 95.50           C  
ATOM   1315  N   GLY A 160     -10.391   1.531   5.457  1.00 95.31           N  
ATOM   1316  CA  GLY A 160     -11.297   0.707   6.246  1.00 95.31           C  
ATOM   1317  C   GLY A 160     -10.945   0.690   7.723  1.00 95.31           C  
ATOM   1318  O   GLY A 160      -9.938   1.263   8.133  1.00 95.31           O  
ATOM   1319  N   CYS A 161     -11.867   0.038   8.500  1.00 93.56           N  
ATOM   1320  CA  CYS A 161     -11.594  -0.076   9.930  1.00 93.56           C  
ATOM   1321  C   CYS A 161     -10.969  -1.428  10.266  1.00 93.56           C  
ATOM   1322  CB  CYS A 161     -12.875   0.118  10.742  1.00 93.56           C  
ATOM   1323  O   CYS A 161     -10.570  -1.667  11.398  1.00 93.56           O  
ATOM   1324  SG  CYS A 161     -14.180  -1.062  10.328  1.00 93.56           S  
ATOM   1325  N   VAL A 162     -10.867  -2.244   9.258  1.00 94.38           N  
ATOM   1326  CA  VAL A 162     -10.148  -3.514   9.273  1.00 94.38           C  
ATOM   1327  C   VAL A 162      -9.133  -3.549   8.133  1.00 94.38           C  
ATOM   1328  CB  VAL A 162     -11.109  -4.715   9.164  1.00 94.38           C  
ATOM   1329  O   VAL A 162      -9.359  -2.953   7.074  1.00 94.38           O  
ATOM   1330  CG1 VAL A 162     -10.336  -6.027   9.062  1.00 94.38           C  
ATOM   1331  CG2 VAL A 162     -12.062  -4.746  10.367  1.00 94.38           C  
ATOM   1332  N   PRO A 163      -8.008  -4.199   8.406  1.00 95.50           N  
ATOM   1333  CA  PRO A 163      -7.000  -4.238   7.344  1.00 95.50           C  
ATOM   1334  C   PRO A 163      -7.512  -4.910   6.074  1.00 95.50           C  
ATOM   1335  CB  PRO A 163      -5.859  -5.043   7.969  1.00 95.50           C  
ATOM   1336  O   PRO A 163      -8.359  -5.809   6.145  1.00 95.50           O  
ATOM   1337  CG  PRO A 163      -6.504  -5.852   9.047  1.00 95.50           C  
ATOM   1338  CD  PRO A 163      -7.688  -5.086   9.570  1.00 95.50           C  
ATOM   1339  N   ALA A 164      -7.008  -4.426   4.938  1.00 96.31           N  
ATOM   1340  CA  ALA A 164      -7.395  -4.957   3.635  1.00 96.31           C  
ATOM   1341  C   ALA A 164      -6.863  -6.375   3.441  1.00 96.31           C  
ATOM   1342  CB  ALA A 164      -6.887  -4.047   2.518  1.00 96.31           C  
ATOM   1343  O   ALA A 164      -5.809  -6.727   3.969  1.00 96.31           O  
ATOM   1344  N   THR A 165      -7.660  -7.164   2.732  1.00 96.31           N  
ATOM   1345  CA  THR A 165      -7.285  -8.539   2.432  1.00 96.31           C  
ATOM   1346  C   THR A 165      -6.707  -8.648   1.023  1.00 96.31           C  
ATOM   1347  CB  THR A 165      -8.492  -9.492   2.570  1.00 96.31           C  
ATOM   1348  O   THR A 165      -7.227  -8.039   0.086  1.00 96.31           O  
ATOM   1349  CG2 THR A 165      -8.070 -10.938   2.346  1.00 96.31           C  
ATOM   1350  OG1 THR A 165      -9.039  -9.359   3.887  1.00 96.31           O  
ATOM   1351  N   GLY A 166      -5.555  -9.383   0.940  1.00 96.56           N  
ATOM   1352  CA  GLY A 166      -4.926  -9.648  -0.345  1.00 96.56           C  
ATOM   1353  C   GLY A 166      -5.086 -11.078  -0.806  1.00 96.56           C  
ATOM   1354  O   GLY A 166      -5.504 -11.945  -0.031  1.00 96.56           O  
ATOM   1355  N   GLU A 167      -4.883 -11.289  -2.090  1.00 97.31           N  
ATOM   1356  CA  GLU A 167      -4.918 -12.641  -2.645  1.00 97.31           C  
ATOM   1357  C   GLU A 167      -3.686 -12.922  -3.498  1.00 97.31           C  
ATOM   1358  CB  GLU A 167      -6.191 -12.844  -3.473  1.00 97.31           C  
ATOM   1359  O   GLU A 167      -3.131 -12.008  -4.113  1.00 97.31           O  
ATOM   1360  CG  GLU A 167      -6.293 -11.922  -4.680  1.00 97.31           C  
ATOM   1361  CD  GLU A 167      -7.586 -12.094  -5.457  1.00 97.31           C  
ATOM   1362  OE1 GLU A 167      -7.738 -11.469  -6.531  1.00 97.31           O  
ATOM   1363  OE2 GLU A 167      -8.461 -12.859  -4.988  1.00 97.31           O  
ATOM   1364  N   HIS A 168      -3.195 -14.117  -3.404  1.00 97.31           N  
ATOM   1365  CA  HIS A 168      -2.080 -14.570  -4.227  1.00 97.31           C  
ATOM   1366  C   HIS A 168      -2.102 -16.094  -4.395  1.00 97.31           C  
ATOM   1367  CB  HIS A 168      -0.750 -14.125  -3.617  1.00 97.31           C  
ATOM   1368  O   HIS A 168      -2.754 -16.797  -3.623  1.00 97.31           O  
ATOM   1369  CG  HIS A 168      -0.476 -14.727  -2.275  1.00 97.31           C  
ATOM   1370  CD2 HIS A 168       0.264 -15.805  -1.915  1.00 97.31           C  
ATOM   1371  ND1 HIS A 168      -1.000 -14.211  -1.109  1.00 97.31           N  
ATOM   1372  CE1 HIS A 168      -0.590 -14.945  -0.087  1.00 97.31           C  
ATOM   1373  NE2 HIS A 168       0.178 -15.914  -0.550  1.00 97.31           N  
ATOM   1374  N   TRP A 169      -1.479 -16.594  -5.461  1.00 97.38           N  
ATOM   1375  CA  TRP A 169      -1.383 -18.031  -5.727  1.00 97.38           C  
ATOM   1376  C   TRP A 169      -0.174 -18.625  -5.020  1.00 97.38           C  
ATOM   1377  CB  TRP A 169      -1.294 -18.297  -7.234  1.00 97.38           C  
ATOM   1378  O   TRP A 169       0.945 -18.125  -5.152  1.00 97.38           O  
ATOM   1379  CG  TRP A 169      -2.553 -17.969  -7.980  1.00 97.38           C  
ATOM   1380  CD1 TRP A 169      -2.871 -16.781  -8.586  1.00 97.38           C  
ATOM   1381  CD2 TRP A 169      -3.664 -18.844  -8.203  1.00 97.38           C  
ATOM   1382  CE2 TRP A 169      -4.621 -18.125  -8.945  1.00 97.38           C  
ATOM   1383  CE3 TRP A 169      -3.941 -20.172  -7.836  1.00 97.38           C  
ATOM   1384  NE1 TRP A 169      -4.113 -16.875  -9.172  1.00 97.38           N  
ATOM   1385  CH2 TRP A 169      -6.086 -19.984  -8.969  1.00 97.38           C  
ATOM   1386  CZ2 TRP A 169      -5.840 -18.688  -9.336  1.00 97.38           C  
ATOM   1387  CZ3 TRP A 169      -5.152 -20.734  -8.227  1.00 97.38           C  
ATOM   1388  N   ALA A 170      -0.417 -19.625  -4.176  1.00 95.19           N  
ATOM   1389  CA  ALA A 170       0.631 -20.312  -3.422  1.00 95.19           C  
ATOM   1390  C   ALA A 170       0.657 -21.797  -3.742  1.00 95.19           C  
ATOM   1391  CB  ALA A 170       0.432 -20.094  -1.923  1.00 95.19           C  
ATOM   1392  O   ALA A 170      -0.227 -22.297  -4.438  1.00 95.19           O  
ATOM   1393  N   GLN A 171       1.753 -22.422  -3.391  1.00 92.12           N  
ATOM   1394  CA  GLN A 171       1.889 -23.859  -3.586  1.00 92.12           C  
ATOM   1395  C   GLN A 171       0.910 -24.625  -2.703  1.00 92.12           C  
ATOM   1396  CB  GLN A 171       3.322 -24.312  -3.295  1.00 92.12           C  
ATOM   1397  O   GLN A 171       0.838 -24.391  -1.495  1.00 92.12           O  
ATOM   1398  CG  GLN A 171       3.574 -25.781  -3.580  1.00 92.12           C  
ATOM   1399  CD  GLN A 171       5.027 -26.172  -3.400  1.00 92.12           C  
ATOM   1400  NE2 GLN A 171       5.363 -27.406  -3.777  1.00 92.12           N  
ATOM   1401  OE1 GLN A 171       5.844 -25.375  -2.926  1.00 92.12           O  
ATOM   1402  N   ALA A 172      -0.029 -25.375  -3.303  1.00 89.38           N  
ATOM   1403  CA  ALA A 172      -1.021 -26.172  -2.586  1.00 89.38           C  
ATOM   1404  C   ALA A 172      -0.460 -27.547  -2.219  1.00 89.38           C  
ATOM   1405  CB  ALA A 172      -2.287 -26.328  -3.424  1.00 89.38           C  
ATOM   1406  O   ALA A 172       0.552 -27.984  -2.775  1.00 89.38           O  
ATOM   1407  N   LYS A 173      -1.159 -28.078  -1.180  1.00 84.19           N  
ATOM   1408  CA  LYS A 173      -0.829 -29.453  -0.802  1.00 84.19           C  
ATOM   1409  C   LYS A 173      -1.370 -30.453  -1.823  1.00 84.19           C  
ATOM   1410  CB  LYS A 173      -1.379 -29.766   0.588  1.00 84.19           C  
ATOM   1411  O   LYS A 173      -2.494 -30.297  -2.307  1.00 84.19           O  
ATOM   1412  CG  LYS A 173      -0.711 -29.000   1.713  1.00 84.19           C  
ATOM   1413  CD  LYS A 173      -1.266 -29.391   3.074  1.00 84.19           C  
ATOM   1414  CE  LYS A 173      -0.644 -28.578   4.195  1.00 84.19           C  
ATOM   1415  NZ  LYS A 173      -1.244 -28.906   5.523  1.00 84.19           N  
ATOM   1416  N   GLN A 174      -0.582 -31.312  -2.363  1.00 77.94           N  
ATOM   1417  CA  GLN A 174      -0.929 -32.281  -3.379  1.00 77.94           C  
ATOM   1418  C   GLN A 174      -1.837 -33.375  -2.803  1.00 77.94           C  
ATOM   1419  CB  GLN A 174       0.333 -32.938  -3.967  1.00 77.94           C  
ATOM   1420  O   GLN A 174      -1.686 -33.781  -1.645  1.00 77.94           O  
ATOM   1421  CG  GLN A 174       0.097 -33.656  -5.277  1.00 77.94           C  
ATOM   1422  CD  GLN A 174       1.280 -33.562  -6.223  1.00 77.94           C  
ATOM   1423  NE2 GLN A 174       1.130 -34.125  -7.418  1.00 77.94           N  
ATOM   1424  OE1 GLN A 174       2.320 -33.000  -5.883  1.00 77.94           O  
ATOM   1425  N   CYS A 175      -3.004 -33.750  -3.602  1.00 75.25           N  
ATOM   1426  CA  CYS A 175      -4.062 -34.719  -3.273  1.00 75.25           C  
ATOM   1427  C   CYS A 175      -3.527 -36.125  -3.240  1.00 75.25           C  
ATOM   1428  CB  CYS A 175      -5.207 -34.594  -4.285  1.00 75.25           C  
ATOM   1429  O   CYS A 175      -4.027 -36.969  -2.484  1.00 75.25           O  
ATOM   1430  SG  CYS A 175      -6.148 -33.062  -4.168  1.00 75.25           S  
ATOM   1431  N   ALA A 176      -2.158 -36.469  -3.041  1.00 65.06           N  
ATOM   1432  CA  ALA A 176      -1.908 -37.906  -3.139  1.00 65.06           C  
ATOM   1433  C   ALA A 176      -0.824 -38.344  -2.158  1.00 65.06           C  
ATOM   1434  CB  ALA A 176      -1.513 -38.281  -4.566  1.00 65.06           C  
ATOM   1435  O   ALA A 176       0.035 -37.531  -1.777  1.00 65.06           O  
ATOM   1436  N   GLU A 177      -0.916 -39.500  -1.480  1.00 63.34           N  
ATOM   1437  CA  GLU A 177      -0.068 -40.344  -0.642  1.00 63.34           C  
ATOM   1438  C   GLU A 177       1.277 -40.594  -1.310  1.00 63.34           C  
ATOM   1439  CB  GLU A 177      -0.770 -41.656  -0.326  1.00 63.34           C  
ATOM   1440  O   GLU A 177       2.297 -40.750  -0.630  1.00 63.34           O  
ATOM   1441  CG  GLU A 177      -1.866 -41.531   0.724  1.00 63.34           C  
ATOM   1442  CD  GLU A 177      -2.328 -42.875   1.266  1.00 63.34           C  
ATOM   1443  OE1 GLU A 177      -3.113 -42.906   2.240  1.00 63.34           O  
ATOM   1444  OE2 GLU A 177      -1.901 -43.938   0.711  1.00 63.34           O  
ATOM   1445  N   ASP A 178       1.440 -40.375  -2.703  1.00 60.78           N  
ATOM   1446  CA  ASP A 178       2.738 -40.562  -3.348  1.00 60.78           C  
ATOM   1447  C   ASP A 178       3.264 -39.219  -3.879  1.00 60.78           C  
ATOM   1448  CB  ASP A 178       2.646 -41.562  -4.484  1.00 60.78           C  
ATOM   1449  O   ASP A 178       2.670 -38.625  -4.785  1.00 60.78           O  
ATOM   1450  CG  ASP A 178       2.605 -43.000  -3.992  1.00 60.78           C  
ATOM   1451  OD1 ASP A 178       3.242 -43.312  -2.963  1.00 60.78           O  
ATOM   1452  OD2 ASP A 178       1.933 -43.844  -4.641  1.00 60.78           O  
ATOM   1453  N   PRO A 179       3.932 -38.344  -3.076  1.00 58.81           N  
ATOM   1454  CA  PRO A 179       4.430 -37.031  -3.551  1.00 58.81           C  
ATOM   1455  C   PRO A 179       5.008 -37.125  -4.965  1.00 58.81           C  
ATOM   1456  CB  PRO A 179       5.520 -36.688  -2.535  1.00 58.81           C  
ATOM   1457  O   PRO A 179       5.660 -38.094  -5.316  1.00 58.81           O  
ATOM   1458  CG  PRO A 179       5.609 -37.875  -1.641  1.00 58.81           C  
ATOM   1459  CD  PRO A 179       4.594 -38.906  -2.092  1.00 58.81           C  
ATOM   1460  N   PRO A 180       4.453 -36.750  -6.145  1.00 53.53           N  
ATOM   1461  CA  PRO A 180       5.242 -36.750  -7.379  1.00 53.53           C  
ATOM   1462  C   PRO A 180       6.664 -36.219  -7.172  1.00 53.53           C  
ATOM   1463  CB  PRO A 180       4.449 -35.812  -8.305  1.00 53.53           C  
ATOM   1464  O   PRO A 180       6.926 -35.500  -6.203  1.00 53.53           O  
ATOM   1465  CG  PRO A 180       3.434 -35.156  -7.418  1.00 53.53           C  
ATOM   1466  CD  PRO A 180       3.479 -35.844  -6.074  1.00 53.53           C  
ATOM   1467  N   GLN A 181       7.621 -36.938  -7.695  1.00 58.88           N  
ATOM   1468  CA  GLN A 181       9.047 -36.656  -7.809  1.00 58.88           C  
ATOM   1469  C   GLN A 181       9.312 -35.156  -7.867  1.00 58.88           C  
ATOM   1470  CB  GLN A 181       9.633 -37.344  -9.047  1.00 58.88           C  
ATOM   1471  O   GLN A 181       8.492 -34.406  -8.391  1.00 58.88           O  
ATOM   1472  CG  GLN A 181      10.070 -38.781  -8.812  1.00 58.88           C  
ATOM   1473  CD  GLN A 181      10.562 -39.469 -10.070  1.00 58.88           C  
ATOM   1474  NE2 GLN A 181      11.070 -40.688  -9.930  1.00 58.88           N  
ATOM   1475  OE1 GLN A 181      10.492 -38.875 -11.172  1.00 58.88           O  
ATOM   1476  N   GLN A 182       9.758 -34.438  -6.824  1.00 61.53           N  
ATOM   1477  CA  GLN A 182      10.320 -33.094  -6.656  1.00 61.53           C  
ATOM   1478  C   GLN A 182      10.461 -32.406  -8.000  1.00 61.53           C  
ATOM   1479  CB  GLN A 182      11.680 -33.188  -5.957  1.00 61.53           C  
ATOM   1480  O   GLN A 182      10.305 -31.172  -8.078  1.00 61.53           O  
ATOM   1481  CG  GLN A 182      12.188 -31.828  -5.469  1.00 61.53           C  
ATOM   1482  CD  GLN A 182      13.398 -31.953  -4.566  1.00 61.53           C  
ATOM   1483  NE2 GLN A 182      13.836 -30.828  -4.004  1.00 61.53           N  
ATOM   1484  OE1 GLN A 182      13.938 -33.062  -4.371  1.00 61.53           O  
ATOM   1485  N   THR A 183      10.188 -33.125  -9.133  1.00 68.06           N  
ATOM   1486  CA  THR A 183      10.508 -32.469 -10.398  1.00 68.06           C  
ATOM   1487  C   THR A 183       9.242 -32.125 -11.164  1.00 68.06           C  
ATOM   1488  CB  THR A 183      11.414 -33.375 -11.273  1.00 68.06           C  
ATOM   1489  O   THR A 183       9.297 -31.453 -12.195  1.00 68.06           O  
ATOM   1490  CG2 THR A 183      12.781 -33.562 -10.641  1.00 68.06           C  
ATOM   1491  OG1 THR A 183      10.789 -34.656 -11.445  1.00 68.06           O  
ATOM   1492  N   ASP A 184       8.055 -32.375 -10.609  1.00 81.25           N  
ATOM   1493  CA  ASP A 184       6.836 -32.094 -11.359  1.00 81.25           C  
ATOM   1494  C   ASP A 184       6.227 -30.750 -10.906  1.00 81.25           C  
ATOM   1495  CB  ASP A 184       5.812 -33.219 -11.195  1.00 81.25           C  
ATOM   1496  O   ASP A 184       6.633 -30.203  -9.883  1.00 81.25           O  
ATOM   1497  CG  ASP A 184       6.227 -34.500 -11.906  1.00 81.25           C  
ATOM   1498  OD1 ASP A 184       7.000 -34.406 -12.891  1.00 81.25           O  
ATOM   1499  OD2 ASP A 184       5.770 -35.562 -11.492  1.00 81.25           O  
ATOM   1500  N   CYS A 185       5.402 -30.172 -11.914  1.00 86.19           N  
ATOM   1501  CA  CYS A 185       4.707 -28.922 -11.633  1.00 86.19           C  
ATOM   1502  C   CYS A 185       3.822 -29.047 -10.398  1.00 86.19           C  
ATOM   1503  CB  CYS A 185       3.859 -28.500 -12.828  1.00 86.19           C  
ATOM   1504  O   CYS A 185       2.951 -29.922 -10.344  1.00 86.19           O  
ATOM   1505  SG  CYS A 185       3.035 -26.906 -12.617  1.00 86.19           S  
ATOM   1506  N   PRO A 186       4.113 -28.188  -9.305  1.00 88.44           N  
ATOM   1507  CA  PRO A 186       3.307 -28.234  -8.078  1.00 88.44           C  
ATOM   1508  C   PRO A 186       1.905 -27.656  -8.273  1.00 88.44           C  
ATOM   1509  CB  PRO A 186       4.109 -27.391  -7.086  1.00 88.44           C  
ATOM   1510  O   PRO A 186       1.697 -26.812  -9.148  1.00 88.44           O  
ATOM   1511  CG  PRO A 186       4.840 -26.406  -7.934  1.00 88.44           C  
ATOM   1512  CD  PRO A 186       5.219 -27.062  -9.227  1.00 88.44           C  
ATOM   1513  N   PRO A 187       0.875 -28.266  -7.480  1.00 91.12           N  
ATOM   1514  CA  PRO A 187      -0.447 -27.641  -7.496  1.00 91.12           C  
ATOM   1515  C   PRO A 187      -0.451 -26.266  -6.828  1.00 91.12           C  
ATOM   1516  CB  PRO A 187      -1.320 -28.625  -6.719  1.00 91.12           C  
ATOM   1517  O   PRO A 187       0.366 -26.000  -5.941  1.00 91.12           O  
ATOM   1518  CG  PRO A 187      -0.377 -29.312  -5.793  1.00 91.12           C  
ATOM   1519  CD  PRO A 187       0.964 -29.422  -6.465  1.00 91.12           C  
ATOM   1520  N   ILE A 188      -1.276 -25.422  -7.348  1.00 94.50           N  
ATOM   1521  CA  ILE A 188      -1.329 -24.078  -6.797  1.00 94.50           C  
ATOM   1522  C   ILE A 188      -2.729 -23.797  -6.254  1.00 94.50           C  
ATOM   1523  CB  ILE A 188      -0.942 -23.016  -7.852  1.00 94.50           C  
ATOM   1524  O   ILE A 188      -3.703 -24.422  -6.676  1.00 94.50           O  
ATOM   1525  CG1 ILE A 188      -1.871 -23.109  -9.070  1.00 94.50           C  
ATOM   1526  CG2 ILE A 188       0.523 -23.188  -8.266  1.00 94.50           C  
ATOM   1527  CD1 ILE A 188      -1.659 -22.016 -10.094  1.00 94.50           C  
ATOM   1528  N   GLU A 189      -2.855 -23.016  -5.191  1.00 95.00           N  
ATOM   1529  CA  GLU A 189      -4.113 -22.609  -4.574  1.00 95.00           C  
ATOM   1530  C   GLU A 189      -4.145 -21.109  -4.320  1.00 95.00           C  
ATOM   1531  CB  GLU A 189      -4.340 -23.375  -3.262  1.00 95.00           C  
ATOM   1532  O   GLU A 189      -3.094 -20.469  -4.188  1.00 95.00           O  
ATOM   1533  CG  GLU A 189      -3.367 -22.984  -2.154  1.00 95.00           C  
ATOM   1534  CD  GLU A 189      -3.641 -23.703  -0.841  1.00 95.00           C  
ATOM   1535  OE1 GLU A 189      -2.818 -23.594   0.096  1.00 95.00           O  
ATOM   1536  OE2 GLU A 189      -4.688 -24.375  -0.748  1.00 95.00           O  
ATOM   1537  N   LEU A 190      -5.359 -20.562  -4.387  1.00 96.06           N  
ATOM   1538  CA  LEU A 190      -5.566 -19.156  -4.090  1.00 96.06           C  
ATOM   1539  C   LEU A 190      -5.668 -18.922  -2.584  1.00 96.06           C  
ATOM   1540  CB  LEU A 190      -6.828 -18.641  -4.781  1.00 96.06           C  
ATOM   1541  O   LEU A 190      -6.531 -19.500  -1.920  1.00 96.06           O  
ATOM   1542  CG  LEU A 190      -7.102 -17.141  -4.664  1.00 96.06           C  
ATOM   1543  CD1 LEU A 190      -6.027 -16.344  -5.402  1.00 96.06           C  
ATOM   1544  CD2 LEU A 190      -8.484 -16.797  -5.211  1.00 96.06           C  
ATOM   1545  N   VAL A 191      -4.762 -18.156  -2.027  1.00 96.44           N  
ATOM   1546  CA  VAL A 191      -4.703 -17.891  -0.595  1.00 96.44           C  
ATOM   1547  C   VAL A 191      -5.070 -16.422  -0.328  1.00 96.44           C  
ATOM   1548  CB  VAL A 191      -3.303 -18.188  -0.017  1.00 96.44           C  
ATOM   1549  O   VAL A 191      -4.664 -15.531  -1.072  1.00 96.44           O  
ATOM   1550  CG1 VAL A 191      -3.250 -17.875   1.475  1.00 96.44           C  
ATOM   1551  CG2 VAL A 191      -2.938 -19.656  -0.262  1.00 96.44           C  
ATOM   1552  N   ASN A 192      -5.898 -16.219   0.688  1.00 95.88           N  
ATOM   1553  CA  ASN A 192      -6.270 -14.875   1.132  1.00 95.88           C  
ATOM   1554  C   ASN A 192      -5.590 -14.516   2.451  1.00 95.88           C  
ATOM   1555  CB  ASN A 192      -7.789 -14.758   1.266  1.00 95.88           C  
ATOM   1556  O   ASN A 192      -5.742 -15.227   3.445  1.00 95.88           O  
ATOM   1557  CG  ASN A 192      -8.508 -14.992  -0.046  1.00 95.88           C  
ATOM   1558  ND2 ASN A 192      -8.727 -13.930  -0.805  1.00 95.88           N  
ATOM   1559  OD1 ASN A 192      -8.867 -16.125  -0.375  1.00 95.88           O  
ATOM   1560  N   THR A 193      -4.797 -13.500   2.348  1.00 95.50           N  
ATOM   1561  CA  THR A 193      -4.094 -13.047   3.545  1.00 95.50           C  
ATOM   1562  C   THR A 193      -4.219 -11.539   3.707  1.00 95.50           C  
ATOM   1563  CB  THR A 193      -2.607 -13.445   3.500  1.00 95.50           C  
ATOM   1564  O   THR A 193      -4.516 -10.828   2.746  1.00 95.50           O  
ATOM   1565  CG2 THR A 193      -2.441 -14.961   3.430  1.00 95.50           C  
ATOM   1566  OG1 THR A 193      -1.996 -12.852   2.346  1.00 95.50           O  
ATOM   1567  N   VAL A 194      -4.027 -11.070   4.973  1.00 96.38           N  
ATOM   1568  CA  VAL A 194      -4.062  -9.641   5.266  1.00 96.38           C  
ATOM   1569  C   VAL A 194      -2.852  -8.953   4.637  1.00 96.38           C  
ATOM   1570  CB  VAL A 194      -4.094  -9.375   6.789  1.00 96.38           C  
ATOM   1571  O   VAL A 194      -1.730  -9.461   4.719  1.00 96.38           O  
ATOM   1572  CG1 VAL A 194      -3.963  -7.879   7.078  1.00 96.38           C  
ATOM   1573  CG2 VAL A 194      -5.383  -9.930   7.398  1.00 96.38           C  
ATOM   1574  N   ILE A 195      -3.113  -7.805   4.008  1.00 97.19           N  
ATOM   1575  CA  ILE A 195      -2.023  -7.020   3.436  1.00 97.19           C  
ATOM   1576  C   ILE A 195      -1.279  -6.285   4.547  1.00 97.19           C  
ATOM   1577  CB  ILE A 195      -2.543  -6.020   2.381  1.00 97.19           C  
ATOM   1578  O   ILE A 195      -1.868  -5.473   5.266  1.00 97.19           O  
ATOM   1579  CG1 ILE A 195      -3.232  -6.762   1.231  1.00 97.19           C  
ATOM   1580  CG2 ILE A 195      -1.398  -5.145   1.859  1.00 97.19           C  
ATOM   1581  CD1 ILE A 195      -3.914  -5.848   0.223  1.00 97.19           C  
ATOM   1582  N   GLU A 196       0.008  -6.531   4.652  1.00 96.44           N  
ATOM   1583  CA  GLU A 196       0.853  -5.906   5.664  1.00 96.44           C  
ATOM   1584  C   GLU A 196       1.755  -4.840   5.051  1.00 96.44           C  
ATOM   1585  CB  GLU A 196       1.699  -6.965   6.383  1.00 96.44           C  
ATOM   1586  O   GLU A 196       1.956  -4.816   3.836  1.00 96.44           O  
ATOM   1587  CG  GLU A 196       0.880  -8.062   7.039  1.00 96.44           C  
ATOM   1588  CD  GLU A 196       1.734  -9.125   7.719  1.00 96.44           C  
ATOM   1589  OE1 GLU A 196       1.390 -10.320   7.641  1.00 96.44           O  
ATOM   1590  OE2 GLU A 196       2.756  -8.750   8.336  1.00 96.44           O  
ATOM   1591  N   ASP A 197       2.193  -4.004   5.949  1.00 96.50           N  
ATOM   1592  CA  ASP A 197       3.146  -2.998   5.496  1.00 96.50           C  
ATOM   1593  C   ASP A 197       4.430  -3.648   4.984  1.00 96.50           C  
ATOM   1594  CB  ASP A 197       3.471  -2.020   6.629  1.00 96.50           C  
ATOM   1595  O   ASP A 197       5.020  -4.492   5.660  1.00 96.50           O  
ATOM   1596  CG  ASP A 197       4.426  -0.917   6.203  1.00 96.50           C  
ATOM   1597  OD1 ASP A 197       4.148  -0.222   5.199  1.00 96.50           O  
ATOM   1598  OD2 ASP A 197       5.469  -0.745   6.871  1.00 96.50           O  
ATOM   1599  N   GLY A 198       4.824  -3.359   3.756  1.00 94.88           N  
ATOM   1600  CA  GLY A 198       6.043  -3.889   3.170  1.00 94.88           C  
ATOM   1601  C   GLY A 198       5.793  -5.027   2.201  1.00 94.88           C  
ATOM   1602  O   GLY A 198       6.711  -5.473   1.507  1.00 94.88           O  
ATOM   1603  N   ASP A 199       4.562  -5.465   2.189  1.00 96.62           N  
ATOM   1604  CA  ASP A 199       4.203  -6.504   1.230  1.00 96.62           C  
ATOM   1605  C   ASP A 199       4.316  -5.992  -0.203  1.00 96.62           C  
ATOM   1606  CB  ASP A 199       2.785  -7.012   1.497  1.00 96.62           C  
ATOM   1607  O   ASP A 199       4.055  -4.816  -0.472  1.00 96.62           O  
ATOM   1608  CG  ASP A 199       2.715  -7.992   2.656  1.00 96.62           C  
ATOM   1609  OD1 ASP A 199       3.775  -8.414   3.162  1.00 96.62           O  
ATOM   1610  OD2 ASP A 199       1.587  -8.336   3.068  1.00 96.62           O  
ATOM   1611  N   MET A 200       4.730  -6.895  -1.101  1.00 96.75           N  
ATOM   1612  CA  MET A 200       4.918  -6.523  -2.500  1.00 96.75           C  
ATOM   1613  C   MET A 200       3.590  -6.523  -3.248  1.00 96.75           C  
ATOM   1614  CB  MET A 200       5.898  -7.480  -3.182  1.00 96.75           C  
ATOM   1615  O   MET A 200       2.771  -7.426  -3.072  1.00 96.75           O  
ATOM   1616  CG  MET A 200       7.328  -7.359  -2.670  1.00 96.75           C  
ATOM   1617  SD  MET A 200       8.031  -5.688  -2.930  1.00 96.75           S  
ATOM   1618  CE  MET A 200       8.125  -5.656  -4.742  1.00 96.75           C  
ATOM   1619  N   CYS A 201       3.391  -5.441  -4.047  1.00 95.62           N  
ATOM   1620  CA  CYS A 201       2.246  -5.352  -4.945  1.00 95.62           C  
ATOM   1621  C   CYS A 201       2.551  -6.016  -6.281  1.00 95.62           C  
ATOM   1622  CB  CYS A 201       1.856  -3.891  -5.172  1.00 95.62           C  
ATOM   1623  O   CYS A 201       3.715  -6.227  -6.625  1.00 95.62           O  
ATOM   1624  SG  CYS A 201       2.994  -2.988  -6.246  1.00 95.62           S  
ATOM   1625  N   GLU A 202       1.498  -6.484  -6.949  1.00 94.81           N  
ATOM   1626  CA  GLU A 202       1.664  -7.074  -8.273  1.00 94.81           C  
ATOM   1627  C   GLU A 202       2.090  -6.023  -9.297  1.00 94.81           C  
ATOM   1628  CB  GLU A 202       0.368  -7.750  -8.727  1.00 94.81           C  
ATOM   1629  O   GLU A 202       1.402  -5.016  -9.484  1.00 94.81           O  
ATOM   1630  CG  GLU A 202       0.465  -8.414 -10.094  1.00 94.81           C  
ATOM   1631  CD  GLU A 202       0.811  -7.438 -11.211  1.00 94.81           C  
ATOM   1632  OE1 GLU A 202       1.033  -7.883 -12.359  1.00 94.81           O  
ATOM   1633  OE2 GLU A 202       0.862  -6.219 -10.930  1.00 94.81           O  
ATOM   1634  N   ILE A 203       3.283  -6.266  -9.938  1.00 94.19           N  
ATOM   1635  CA  ILE A 203       3.834  -5.250 -10.820  1.00 94.19           C  
ATOM   1636  C   ILE A 203       3.902  -5.789 -12.250  1.00 94.19           C  
ATOM   1637  CB  ILE A 203       5.234  -4.789 -10.359  1.00 94.19           C  
ATOM   1638  O   ILE A 203       4.812  -5.445 -13.008  1.00 94.19           O  
ATOM   1639  CG1 ILE A 203       6.164  -5.996 -10.188  1.00 94.19           C  
ATOM   1640  CG2 ILE A 203       5.133  -3.990  -9.055  1.00 94.19           C  
ATOM   1641  CD1 ILE A 203       7.625  -5.629  -9.977  1.00 94.19           C  
ATOM   1642  N   GLY A 204       3.004  -6.773 -12.641  1.00 94.06           N  
ATOM   1643  CA  GLY A 204       2.895  -7.227 -14.023  1.00 94.06           C  
ATOM   1644  C   GLY A 204       3.293  -8.680 -14.203  1.00 94.06           C  
ATOM   1645  O   GLY A 204       3.285  -9.195 -15.328  1.00 94.06           O  
ATOM   1646  N   PHE A 205       3.686  -9.375 -13.141  1.00 93.69           N  
ATOM   1647  CA  PHE A 205       4.168 -10.742 -13.273  1.00 93.69           C  
ATOM   1648  C   PHE A 205       3.223 -11.719 -12.586  1.00 93.69           C  
ATOM   1649  CB  PHE A 205       5.578 -10.875 -12.688  1.00 93.69           C  
ATOM   1650  O   PHE A 205       3.568 -12.883 -12.375  1.00 93.69           O  
ATOM   1651  CG  PHE A 205       6.637 -10.172 -13.484  1.00 93.69           C  
ATOM   1652  CD1 PHE A 205       7.211 -10.781 -14.594  1.00 93.69           C  
ATOM   1653  CD2 PHE A 205       7.062  -8.898 -13.133  1.00 93.69           C  
ATOM   1654  CE1 PHE A 205       8.195 -10.125 -15.336  1.00 93.69           C  
ATOM   1655  CE2 PHE A 205       8.047  -8.242 -13.867  1.00 93.69           C  
ATOM   1656  CZ  PHE A 205       8.609  -8.859 -14.969  1.00 93.69           C  
ATOM   1657  N   GLY A 206       2.109 -11.156 -12.195  1.00 93.81           N  
ATOM   1658  CA  GLY A 206       1.099 -11.992 -11.562  1.00 93.81           C  
ATOM   1659  C   GLY A 206       1.203 -12.008 -10.047  1.00 93.81           C  
ATOM   1660  O   GLY A 206       2.285 -11.812  -9.492  1.00 93.81           O  
ATOM   1661  N   ALA A 207       0.051 -12.266  -9.375  1.00 95.88           N  
ATOM   1662  CA  ALA A 207      -0.003 -12.359  -7.922  1.00 95.88           C  
ATOM   1663  C   ALA A 207       0.243 -13.797  -7.457  1.00 95.88           C  
ATOM   1664  CB  ALA A 207      -1.350 -11.859  -7.406  1.00 95.88           C  
ATOM   1665  O   ALA A 207      -0.661 -14.633  -7.504  1.00 95.88           O  
ATOM   1666  N   MET A 208       1.522 -14.055  -7.121  1.00 96.25           N  
ATOM   1667  CA  MET A 208       1.871 -15.406  -6.691  1.00 96.25           C  
ATOM   1668  C   MET A 208       3.057 -15.375  -5.730  1.00 96.25           C  
ATOM   1669  CB  MET A 208       2.191 -16.281  -7.895  1.00 96.25           C  
ATOM   1670  O   MET A 208       3.705 -14.344  -5.566  1.00 96.25           O  
ATOM   1671  CG  MET A 208       3.432 -15.852  -8.664  1.00 96.25           C  
ATOM   1672  SD  MET A 208       3.768 -16.922 -10.117  1.00 96.25           S  
ATOM   1673  CE  MET A 208       5.453 -17.469  -9.727  1.00 96.25           C  
ATOM   1674  N   ASP A 209       3.223 -16.516  -5.074  1.00 95.88           N  
ATOM   1675  CA  ASP A 209       4.398 -16.734  -4.238  1.00 95.88           C  
ATOM   1676  C   ASP A 209       5.621 -17.078  -5.086  1.00 95.88           C  
ATOM   1677  CB  ASP A 209       4.141 -17.828  -3.209  1.00 95.88           C  
ATOM   1678  O   ASP A 209       5.820 -18.234  -5.441  1.00 95.88           O  
ATOM   1679  CG  ASP A 209       5.234 -17.938  -2.162  1.00 95.88           C  
ATOM   1680  OD1 ASP A 209       6.293 -17.281  -2.318  1.00 95.88           O  
ATOM   1681  OD2 ASP A 209       5.043 -18.672  -1.174  1.00 95.88           O  
ATOM   1682  N   HIS A 210       6.434 -16.016  -5.355  1.00 94.50           N  
ATOM   1683  CA  HIS A 210       7.578 -16.172  -6.246  1.00 94.50           C  
ATOM   1684  C   HIS A 210       8.695 -16.953  -5.570  1.00 94.50           C  
ATOM   1685  CB  HIS A 210       8.094 -14.812  -6.707  1.00 94.50           C  
ATOM   1686  O   HIS A 210       9.523 -17.578  -6.246  1.00 94.50           O  
ATOM   1687  CG  HIS A 210       7.098 -14.023  -7.496  1.00 94.50           C  
ATOM   1688  CD2 HIS A 210       6.332 -12.961  -7.152  1.00 94.50           C  
ATOM   1689  ND1 HIS A 210       6.789 -14.312  -8.805  1.00 94.50           N  
ATOM   1690  CE1 HIS A 210       5.879 -13.461  -9.242  1.00 94.50           C  
ATOM   1691  NE2 HIS A 210       5.586 -12.625  -8.258  1.00 94.50           N  
ATOM   1692  N   LYS A 211       8.688 -16.953  -4.344  1.00 92.62           N  
ATOM   1693  CA  LYS A 211       9.719 -17.641  -3.568  1.00 92.62           C  
ATOM   1694  C   LYS A 211       9.602 -19.156  -3.719  1.00 92.62           C  
ATOM   1695  CB  LYS A 211       9.625 -17.250  -2.092  1.00 92.62           C  
ATOM   1696  O   LYS A 211      10.594 -19.844  -3.979  1.00 92.62           O  
ATOM   1697  CG  LYS A 211      10.727 -17.844  -1.226  1.00 92.62           C  
ATOM   1698  CD  LYS A 211      10.602 -17.391   0.223  1.00 92.62           C  
ATOM   1699  CE  LYS A 211      11.664 -18.031   1.104  1.00 92.62           C  
ATOM   1700  NZ  LYS A 211      11.547 -17.594   2.525  1.00 92.62           N  
ATOM   1701  N   THR A 212       8.453 -19.656  -3.639  1.00 91.88           N  
ATOM   1702  CA  THR A 212       8.250 -21.109  -3.617  1.00 91.88           C  
ATOM   1703  C   THR A 212       7.988 -21.641  -5.023  1.00 91.88           C  
ATOM   1704  CB  THR A 212       7.074 -21.484  -2.695  1.00 91.88           C  
ATOM   1705  O   THR A 212       8.336 -22.781  -5.336  1.00 91.88           O  
ATOM   1706  CG2 THR A 212       7.367 -21.109  -1.247  1.00 91.88           C  
ATOM   1707  OG1 THR A 212       5.895 -20.797  -3.129  1.00 91.88           O  
ATOM   1708  N   LEU A 213       7.391 -20.828  -5.914  1.00 92.69           N  
ATOM   1709  CA  LEU A 213       6.910 -21.312  -7.203  1.00 92.69           C  
ATOM   1710  C   LEU A 213       7.945 -21.062  -8.297  1.00 92.69           C  
ATOM   1711  CB  LEU A 213       5.590 -20.641  -7.578  1.00 92.69           C  
ATOM   1712  O   LEU A 213       7.895 -21.688  -9.359  1.00 92.69           O  
ATOM   1713  CG  LEU A 213       4.359 -21.062  -6.770  1.00 92.69           C  
ATOM   1714  CD1 LEU A 213       3.168 -20.172  -7.109  1.00 92.69           C  
ATOM   1715  CD2 LEU A 213       4.031 -22.531  -7.027  1.00 92.69           C  
ATOM   1716  N   GLN A 214       8.914 -20.250  -7.988  1.00 91.38           N  
ATOM   1717  CA  GLN A 214       9.977 -19.984  -8.953  1.00 91.38           C  
ATOM   1718  C   GLN A 214      11.352 -20.328  -8.375  1.00 91.38           C  
ATOM   1719  CB  GLN A 214       9.938 -18.531  -9.406  1.00 91.38           C  
ATOM   1720  O   GLN A 214      12.008 -19.453  -7.797  1.00 91.38           O  
ATOM   1721  CG  GLN A 214       8.688 -18.156 -10.188  1.00 91.38           C  
ATOM   1722  CD  GLN A 214       8.648 -16.688 -10.586  1.00 91.38           C  
ATOM   1723  NE2 GLN A 214       8.164 -16.422 -11.789  1.00 91.38           N  
ATOM   1724  OE1 GLN A 214       9.055 -15.820  -9.812  1.00 91.38           O  
ATOM   1725  N   ALA A 215      11.812 -21.484  -8.680  1.00 90.31           N  
ATOM   1726  CA  ALA A 215      13.062 -22.000  -8.117  1.00 90.31           C  
ATOM   1727  C   ALA A 215      14.273 -21.391  -8.820  1.00 90.31           C  
ATOM   1728  CB  ALA A 215      13.102 -23.516  -8.211  1.00 90.31           C  
ATOM   1729  O   ALA A 215      15.359 -21.312  -8.242  1.00 90.31           O  
ATOM   1730  N   SER A 216      14.125 -20.938 -10.047  1.00 90.50           N  
ATOM   1731  CA  SER A 216      15.211 -20.422 -10.867  1.00 90.50           C  
ATOM   1732  C   SER A 216      15.633 -19.031 -10.422  1.00 90.50           C  
ATOM   1733  CB  SER A 216      14.812 -20.406 -12.344  1.00 90.50           C  
ATOM   1734  O   SER A 216      16.719 -18.562 -10.758  1.00 90.50           O  
ATOM   1735  OG  SER A 216      13.727 -19.516 -12.555  1.00 90.50           O  
ATOM   1736  N   LEU A 217      14.844 -18.266  -9.656  1.00 92.94           N  
ATOM   1737  CA  LEU A 217      15.078 -16.922  -9.133  1.00 92.94           C  
ATOM   1738  C   LEU A 217      15.406 -15.945 -10.250  1.00 92.94           C  
ATOM   1739  CB  LEU A 217      16.219 -16.953  -8.109  1.00 92.94           C  
ATOM   1740  O   LEU A 217      15.961 -14.875 -10.008  1.00 92.94           O  
ATOM   1741  CG  LEU A 217      16.000 -17.812  -6.871  1.00 92.94           C  
ATOM   1742  CD1 LEU A 217      17.250 -17.797  -5.984  1.00 92.94           C  
ATOM   1743  CD2 LEU A 217      14.773 -17.359  -6.094  1.00 92.94           C  
ATOM   1744  N   SER A 218      15.117 -16.328 -11.477  1.00 94.38           N  
ATOM   1745  CA  SER A 218      15.516 -15.500 -12.609  1.00 94.38           C  
ATOM   1746  C   SER A 218      14.320 -15.148 -13.484  1.00 94.38           C  
ATOM   1747  CB  SER A 218      16.578 -16.219 -13.445  1.00 94.38           C  
ATOM   1748  O   SER A 218      14.492 -14.609 -14.586  1.00 94.38           O  
ATOM   1749  OG  SER A 218      16.109 -17.484 -13.875  1.00 94.38           O  
ATOM   1750  N   GLU A 219      13.078 -15.445 -12.953  1.00 93.69           N  
ATOM   1751  CA  GLU A 219      11.883 -15.242 -13.773  1.00 93.69           C  
ATOM   1752  C   GLU A 219      11.258 -13.875 -13.516  1.00 93.69           C  
ATOM   1753  CB  GLU A 219      10.859 -16.344 -13.516  1.00 93.69           C  
ATOM   1754  O   GLU A 219      10.531 -13.352 -14.352  1.00 93.69           O  
ATOM   1755  CG  GLU A 219      11.375 -17.750 -13.820  1.00 93.69           C  
ATOM   1756  CD  GLU A 219      11.773 -17.938 -15.273  1.00 93.69           C  
ATOM   1757  OE1 GLU A 219      12.641 -18.797 -15.555  1.00 93.69           O  
ATOM   1758  OE2 GLU A 219      11.227 -17.219 -16.141  1.00 93.69           O  
ATOM   1759  N   VAL A 220      11.672 -13.312 -12.414  1.00 94.81           N  
ATOM   1760  CA  VAL A 220      11.102 -12.031 -12.008  1.00 94.81           C  
ATOM   1761  C   VAL A 220      12.211 -11.094 -11.531  1.00 94.81           C  
ATOM   1762  CB  VAL A 220      10.039 -12.211 -10.898  1.00 94.81           C  
ATOM   1763  O   VAL A 220      13.336 -11.531 -11.297  1.00 94.81           O  
ATOM   1764  CG1 VAL A 220       8.836 -12.992 -11.414  1.00 94.81           C  
ATOM   1765  CG2 VAL A 220      10.656 -12.906  -9.680  1.00 94.81           C  
ATOM   1766  N   PRO A 221      11.914  -9.805 -11.484  1.00 95.25           N  
ATOM   1767  CA  PRO A 221      12.914  -8.859 -10.969  1.00 95.25           C  
ATOM   1768  C   PRO A 221      13.344  -9.180  -9.539  1.00 95.25           C  
ATOM   1769  CB  PRO A 221      12.188  -7.512 -11.031  1.00 95.25           C  
ATOM   1770  O   PRO A 221      12.617  -9.859  -8.805  1.00 95.25           O  
ATOM   1771  CG  PRO A 221      11.148  -7.684 -12.094  1.00 95.25           C  
ATOM   1772  CD  PRO A 221      10.664  -9.102 -12.055  1.00 95.25           C  
ATOM   1773  N   LEU A 222      14.422  -8.703  -9.180  1.00 93.88           N  
ATOM   1774  CA  LEU A 222      15.086  -9.031  -7.922  1.00 93.88           C  
ATOM   1775  C   LEU A 222      14.188  -8.711  -6.730  1.00 93.88           C  
ATOM   1776  CB  LEU A 222      16.406  -8.266  -7.797  1.00 93.88           C  
ATOM   1777  O   LEU A 222      14.164  -9.461  -5.750  1.00 93.88           O  
ATOM   1778  CG  LEU A 222      17.344  -8.703  -6.672  1.00 93.88           C  
ATOM   1779  CD1 LEU A 222      17.797 -10.141  -6.887  1.00 93.88           C  
ATOM   1780  CD2 LEU A 222      18.547  -7.766  -6.586  1.00 93.88           C  
ATOM   1781  N   GLU A 223      13.430  -7.668  -6.832  1.00 93.69           N  
ATOM   1782  CA  GLU A 223      12.617  -7.258  -5.691  1.00 93.69           C  
ATOM   1783  C   GLU A 223      11.469  -8.234  -5.453  1.00 93.69           C  
ATOM   1784  CB  GLU A 223      12.070  -5.844  -5.902  1.00 93.69           C  
ATOM   1785  O   GLU A 223      10.945  -8.320  -4.344  1.00 93.69           O  
ATOM   1786  CG  GLU A 223      11.156  -5.711  -7.113  1.00 93.69           C  
ATOM   1787  CD  GLU A 223      10.680  -4.285  -7.352  1.00 93.69           C  
ATOM   1788  OE1 GLU A 223      10.375  -3.938  -8.516  1.00 93.69           O  
ATOM   1789  OE2 GLU A 223      10.617  -3.514  -6.371  1.00 93.69           O  
ATOM   1790  N   LEU A 224      11.039  -9.023  -6.469  1.00 94.31           N  
ATOM   1791  CA  LEU A 224       9.922  -9.961  -6.375  1.00 94.31           C  
ATOM   1792  C   LEU A 224      10.422 -11.383  -6.141  1.00 94.31           C  
ATOM   1793  CB  LEU A 224       9.078  -9.914  -7.648  1.00 94.31           C  
ATOM   1794  O   LEU A 224       9.703 -12.211  -5.570  1.00 94.31           O  
ATOM   1795  CG  LEU A 224       8.180  -8.680  -7.820  1.00 94.31           C  
ATOM   1796  CD1 LEU A 224       7.441  -8.750  -9.156  1.00 94.31           C  
ATOM   1797  CD2 LEU A 224       7.195  -8.570  -6.660  1.00 94.31           C  
ATOM   1798  N   ALA A 225      11.609 -11.742  -6.555  1.00 92.88           N  
ATOM   1799  CA  ALA A 225      12.125 -13.109  -6.617  1.00 92.88           C  
ATOM   1800  C   ALA A 225      12.000 -13.805  -5.266  1.00 92.88           C  
ATOM   1801  CB  ALA A 225      13.578 -13.109  -7.074  1.00 92.88           C  
ATOM   1802  O   ALA A 225      11.695 -15.000  -5.203  1.00 92.88           O  
ATOM   1803  N   GLN A 226      12.094 -13.094  -4.152  1.00 91.00           N  
ATOM   1804  CA  GLN A 226      12.047 -13.703  -2.830  1.00 91.00           C  
ATOM   1805  C   GLN A 226      10.867 -13.172  -2.016  1.00 91.00           C  
ATOM   1806  CB  GLN A 226      13.359 -13.461  -2.080  1.00 91.00           C  
ATOM   1807  O   GLN A 226      10.953 -13.070  -0.790  1.00 91.00           O  
ATOM   1808  CG  GLN A 226      14.562 -14.133  -2.725  1.00 91.00           C  
ATOM   1809  CD  GLN A 226      14.602 -15.633  -2.490  1.00 91.00           C  
ATOM   1810  NE2 GLN A 226      14.977 -16.375  -3.521  1.00 91.00           N  
ATOM   1811  OE1 GLN A 226      14.305 -16.109  -1.394  1.00 91.00           O  
ATOM   1812  N   SER A 227       9.867 -12.781  -2.736  1.00 94.00           N  
ATOM   1813  CA  SER A 227       8.711 -12.219  -2.043  1.00 94.00           C  
ATOM   1814  C   SER A 227       7.406 -12.727  -2.645  1.00 94.00           C  
ATOM   1815  CB  SER A 227       8.750 -10.688  -2.096  1.00 94.00           C  
ATOM   1816  O   SER A 227       7.410 -13.391  -3.682  1.00 94.00           O  
ATOM   1817  OG  SER A 227       8.664 -10.227  -3.434  1.00 94.00           O  
ATOM   1818  N   ILE A 228       6.395 -12.492  -1.875  1.00 96.00           N  
ATOM   1819  CA  ILE A 228       5.043 -12.797  -2.336  1.00 96.00           C  
ATOM   1820  C   ILE A 228       4.391 -11.531  -2.883  1.00 96.00           C  
ATOM   1821  CB  ILE A 228       4.180 -13.398  -1.205  1.00 96.00           C  
ATOM   1822  O   ILE A 228       4.359 -10.500  -2.207  1.00 96.00           O  
ATOM   1823  CG1 ILE A 228       4.848 -14.656  -0.636  1.00 96.00           C  
ATOM   1824  CG2 ILE A 228       2.768 -13.711  -1.711  1.00 96.00           C  
ATOM   1825  CD1 ILE A 228       4.227 -15.148   0.663  1.00 96.00           C  
ATOM   1826  N   SER A 229       3.982 -11.609  -4.105  1.00 95.94           N  
ATOM   1827  CA  SER A 229       3.230 -10.508  -4.691  1.00 95.94           C  
ATOM   1828  C   SER A 229       1.733 -10.664  -4.449  1.00 95.94           C  
ATOM   1829  CB  SER A 229       3.506 -10.406  -6.195  1.00 95.94           C  
ATOM   1830  O   SER A 229       1.142 -11.672  -4.836  1.00 95.94           O  
ATOM   1831  OG  SER A 229       3.039 -11.562  -6.867  1.00 95.94           O  
ATOM   1832  N   LYS A 230       1.137  -9.664  -3.846  1.00 96.94           N  
ATOM   1833  CA  LYS A 230      -0.271  -9.727  -3.465  1.00 96.94           C  
ATOM   1834  C   LYS A 230      -1.109  -8.766  -4.301  1.00 96.94           C  
ATOM   1835  CB  LYS A 230      -0.441  -9.414  -1.978  1.00 96.94           C  
ATOM   1836  O   LYS A 230      -0.612  -7.727  -4.746  1.00 96.94           O  
ATOM   1837  CG  LYS A 230       0.240 -10.414  -1.055  1.00 96.94           C  
ATOM   1838  CD  LYS A 230      -0.087 -10.141   0.407  1.00 96.94           C  
ATOM   1839  CE  LYS A 230       0.598 -11.141   1.331  1.00 96.94           C  
ATOM   1840  NZ  LYS A 230       0.231 -10.914   2.762  1.00 96.94           N  
ATOM   1841  N   TYR A 231      -2.299  -9.219  -4.523  1.00 97.06           N  
ATOM   1842  CA  TYR A 231      -3.328  -8.406  -5.156  1.00 97.06           C  
ATOM   1843  C   TYR A 231      -4.535  -8.242  -4.242  1.00 97.06           C  
ATOM   1844  CB  TYR A 231      -3.760  -9.023  -6.492  1.00 97.06           C  
ATOM   1845  O   TYR A 231      -4.992  -9.211  -3.633  1.00 97.06           O  
ATOM   1846  CG  TYR A 231      -4.609  -8.102  -7.336  1.00 97.06           C  
ATOM   1847  CD1 TYR A 231      -5.945  -8.406  -7.598  1.00 97.06           C  
ATOM   1848  CD2 TYR A 231      -4.082  -6.938  -7.879  1.00 97.06           C  
ATOM   1849  CE1 TYR A 231      -6.734  -7.566  -8.375  1.00 97.06           C  
ATOM   1850  CE2 TYR A 231      -4.859  -6.090  -8.656  1.00 97.06           C  
ATOM   1851  OH  TYR A 231      -6.957  -5.574  -9.672  1.00 97.06           O  
ATOM   1852  CZ  TYR A 231      -6.184  -6.410  -8.898  1.00 97.06           C  
ATOM   1853  N   PRO A 232      -4.961  -6.910  -4.070  1.00 97.00           N  
ATOM   1854  CA  PRO A 232      -6.133  -6.758  -3.203  1.00 97.00           C  
ATOM   1855  C   PRO A 232      -7.332  -7.574  -3.680  1.00 97.00           C  
ATOM   1856  CB  PRO A 232      -6.434  -5.258  -3.275  1.00 97.00           C  
ATOM   1857  O   PRO A 232      -7.648  -7.574  -4.871  1.00 97.00           O  
ATOM   1858  CG  PRO A 232      -5.117  -4.621  -3.600  1.00 97.00           C  
ATOM   1859  CD  PRO A 232      -4.363  -5.531  -4.527  1.00 97.00           C  
ATOM   1860  N   ASP A 233      -7.910  -8.383  -2.795  1.00 96.31           N  
ATOM   1861  CA  ASP A 233      -9.109  -9.156  -3.092  1.00 96.31           C  
ATOM   1862  C   ASP A 233     -10.359  -8.281  -2.994  1.00 96.31           C  
ATOM   1863  CB  ASP A 233      -9.234 -10.352  -2.146  1.00 96.31           C  
ATOM   1864  O   ASP A 233     -11.016  -8.242  -1.949  1.00 96.31           O  
ATOM   1865  CG  ASP A 233     -10.266 -11.367  -2.600  1.00 96.31           C  
ATOM   1866  OD1 ASP A 233     -11.109 -11.031  -3.461  1.00 96.31           O  
ATOM   1867  OD2 ASP A 233     -10.242 -12.508  -2.090  1.00 96.31           O  
ATOM   1868  N   TYR A 234     -10.711  -7.598  -4.055  1.00 94.06           N  
ATOM   1869  CA  TYR A 234     -11.836  -6.664  -4.094  1.00 94.06           C  
ATOM   1870  C   TYR A 234     -13.164  -7.398  -3.943  1.00 94.06           C  
ATOM   1871  CB  TYR A 234     -11.828  -5.867  -5.402  1.00 94.06           C  
ATOM   1872  O   TYR A 234     -14.078  -6.910  -3.275  1.00 94.06           O  
ATOM   1873  CG  TYR A 234     -10.578  -5.035  -5.598  1.00 94.06           C  
ATOM   1874  CD1 TYR A 234     -10.359  -3.891  -4.832  1.00 94.06           C  
ATOM   1875  CD2 TYR A 234      -9.625  -5.391  -6.547  1.00 94.06           C  
ATOM   1876  CE1 TYR A 234      -9.211  -3.119  -5.012  1.00 94.06           C  
ATOM   1877  CE2 TYR A 234      -8.484  -4.625  -6.734  1.00 94.06           C  
ATOM   1878  OH  TYR A 234      -7.148  -2.736  -6.145  1.00 94.06           O  
ATOM   1879  CZ  TYR A 234      -8.281  -3.494  -5.961  1.00 94.06           C  
ATOM   1880  N   LEU A 235     -13.172  -8.539  -4.559  1.00 93.44           N  
ATOM   1881  CA  LEU A 235     -14.398  -9.328  -4.582  1.00 93.44           C  
ATOM   1882  C   LEU A 235     -14.805  -9.750  -3.174  1.00 93.44           C  
ATOM   1883  CB  LEU A 235     -14.227 -10.562  -5.465  1.00 93.44           C  
ATOM   1884  O   LEU A 235     -15.969  -9.594  -2.787  1.00 93.44           O  
ATOM   1885  CG  LEU A 235     -14.008 -10.312  -6.957  1.00 93.44           C  
ATOM   1886  CD1 LEU A 235     -13.656 -11.609  -7.672  1.00 93.44           C  
ATOM   1887  CD2 LEU A 235     -15.242  -9.664  -7.578  1.00 93.44           C  
ATOM   1888  N   LYS A 236     -13.781 -10.180  -2.455  1.00 93.25           N  
ATOM   1889  CA  LYS A 236     -14.047 -10.609  -1.084  1.00 93.25           C  
ATOM   1890  C   LYS A 236     -14.367  -9.422  -0.189  1.00 93.25           C  
ATOM   1891  CB  LYS A 236     -12.844 -11.375  -0.521  1.00 93.25           C  
ATOM   1892  O   LYS A 236     -15.305  -9.477   0.613  1.00 93.25           O  
ATOM   1893  CG  LYS A 236     -13.102 -12.016   0.836  1.00 93.25           C  
ATOM   1894  CD  LYS A 236     -11.961 -12.938   1.244  1.00 93.25           C  
ATOM   1895  CE  LYS A 236     -12.242 -13.625   2.576  1.00 93.25           C  
ATOM   1896  NZ  LYS A 236     -11.195 -14.633   2.908  1.00 93.25           N  
ATOM   1897  N   MET A 237     -13.680  -8.375  -0.363  1.00 93.62           N  
ATOM   1898  CA  MET A 237     -13.867  -7.195   0.479  1.00 93.62           C  
ATOM   1899  C   MET A 237     -15.188  -6.504   0.162  1.00 93.62           C  
ATOM   1900  CB  MET A 237     -12.703  -6.219   0.299  1.00 93.62           C  
ATOM   1901  O   MET A 237     -15.836  -5.949   1.053  1.00 93.62           O  
ATOM   1902  CG  MET A 237     -11.398  -6.699   0.903  1.00 93.62           C  
ATOM   1903  SD  MET A 237     -10.094  -5.410   0.877  1.00 93.62           S  
ATOM   1904  CE  MET A 237      -9.773  -5.316  -0.906  1.00 93.62           C  
ATOM   1905  N   GLN A 238     -15.641  -6.520  -1.087  1.00 90.25           N  
ATOM   1906  CA  GLN A 238     -16.906  -5.910  -1.488  1.00 90.25           C  
ATOM   1907  C   GLN A 238     -18.094  -6.672  -0.911  1.00 90.25           C  
ATOM   1908  CB  GLN A 238     -17.016  -5.848  -3.014  1.00 90.25           C  
ATOM   1909  O   GLN A 238     -19.141  -6.082  -0.615  1.00 90.25           O  
ATOM   1910  CG  GLN A 238     -16.219  -4.707  -3.639  1.00 90.25           C  
ATOM   1911  CD  GLN A 238     -16.375  -4.648  -5.148  1.00 90.25           C  
ATOM   1912  NE2 GLN A 238     -15.781  -3.629  -5.762  1.00 90.25           N  
ATOM   1913  OE1 GLN A 238     -17.000  -5.516  -5.758  1.00 90.25           O  
ATOM   1914  N   LYS A 239     -17.891  -7.969  -0.735  1.00 90.06           N  
ATOM   1915  CA  LYS A 239     -18.984  -8.805  -0.230  1.00 90.06           C  
ATOM   1916  C   LYS A 239     -18.875  -8.977   1.283  1.00 90.06           C  
ATOM   1917  CB  LYS A 239     -18.969 -10.172  -0.916  1.00 90.06           C  
ATOM   1918  O   LYS A 239     -19.500  -9.875   1.852  1.00 90.06           O  
ATOM   1919  CG  LYS A 239     -19.406 -10.133  -2.373  1.00 90.06           C  
ATOM   1920  CD  LYS A 239     -19.531 -11.539  -2.955  1.00 90.06           C  
ATOM   1921  CE  LYS A 239     -20.000 -11.500  -4.402  1.00 90.06           C  
ATOM   1922  NZ  LYS A 239     -20.094 -12.875  -4.988  1.00 90.06           N  
ATOM   1923  N   ASP A 240     -17.969  -8.164   1.806  1.00 88.88           N  
ATOM   1924  CA  ASP A 240     -17.891  -8.164   3.262  1.00 88.88           C  
ATOM   1925  C   ASP A 240     -19.234  -7.816   3.896  1.00 88.88           C  
ATOM   1926  CB  ASP A 240     -16.812  -7.188   3.738  1.00 88.88           C  
ATOM   1927  O   ASP A 240     -19.844  -6.809   3.541  1.00 88.88           O  
ATOM   1928  CG  ASP A 240     -16.578  -7.250   5.238  1.00 88.88           C  
ATOM   1929  OD1 ASP A 240     -16.969  -8.250   5.879  1.00 88.88           O  
ATOM   1930  OD2 ASP A 240     -15.984  -6.293   5.781  1.00 88.88           O  
ATOM   1931  N   GLN A 241     -19.750  -8.664   4.805  1.00 87.62           N  
ATOM   1932  CA  GLN A 241     -21.062  -8.570   5.414  1.00 87.62           C  
ATOM   1933  C   GLN A 241     -21.250  -7.227   6.117  1.00 87.62           C  
ATOM   1934  CB  GLN A 241     -21.281  -9.719   6.398  1.00 87.62           C  
ATOM   1935  O   GLN A 241     -22.312  -6.594   5.984  1.00 87.62           O  
ATOM   1936  CG  GLN A 241     -22.688  -9.766   6.984  1.00 87.62           C  
ATOM   1937  CD  GLN A 241     -22.891 -10.938   7.926  1.00 87.62           C  
ATOM   1938  NE2 GLN A 241     -24.078 -11.008   8.539  1.00 87.62           N  
ATOM   1939  OE1 GLN A 241     -22.000 -11.781   8.094  1.00 87.62           O  
ATOM   1940  N   PHE A 242     -20.250  -6.688   6.805  1.00 89.88           N  
ATOM   1941  CA  PHE A 242     -20.359  -5.488   7.625  1.00 89.88           C  
ATOM   1942  C   PHE A 242     -19.750  -4.285   6.910  1.00 89.88           C  
ATOM   1943  CB  PHE A 242     -19.672  -5.691   8.977  1.00 89.88           C  
ATOM   1944  O   PHE A 242     -20.016  -3.139   7.285  1.00 89.88           O  
ATOM   1945  CG  PHE A 242     -20.203  -6.859   9.766  1.00 89.88           C  
ATOM   1946  CD1 PHE A 242     -21.500  -6.844  10.258  1.00 89.88           C  
ATOM   1947  CD2 PHE A 242     -19.406  -7.969  10.008  1.00 89.88           C  
ATOM   1948  CE1 PHE A 242     -22.000  -7.922  10.984  1.00 89.88           C  
ATOM   1949  CE2 PHE A 242     -19.906  -9.055  10.734  1.00 89.88           C  
ATOM   1950  CZ  PHE A 242     -21.203  -9.023  11.219  1.00 89.88           C  
ATOM   1951  N   GLY A 243     -18.953  -4.496   5.922  1.00 89.81           N  
ATOM   1952  CA  GLY A 243     -18.359  -3.424   5.141  1.00 89.81           C  
ATOM   1953  C   GLY A 243     -17.266  -2.689   5.883  1.00 89.81           C  
ATOM   1954  O   GLY A 243     -17.047  -1.493   5.664  1.00 89.81           O  
ATOM   1955  N   ASP A 244     -16.531  -3.389   6.844  1.00 92.19           N  
ATOM   1956  CA  ASP A 244     -15.508  -2.779   7.688  1.00 92.19           C  
ATOM   1957  C   ASP A 244     -14.156  -2.754   6.984  1.00 92.19           C  
ATOM   1958  CB  ASP A 244     -15.398  -3.531   9.016  1.00 92.19           C  
ATOM   1959  O   ASP A 244     -13.312  -1.909   7.281  1.00 92.19           O  
ATOM   1960  CG  ASP A 244     -16.625  -3.371   9.898  1.00 92.19           C  
ATOM   1961  OD1 ASP A 244     -17.391  -2.410   9.695  1.00 92.19           O  
ATOM   1962  OD2 ASP A 244     -16.812  -4.215  10.797  1.00 92.19           O  
ATOM   1963  N   SER A 245     -13.891  -3.666   6.051  1.00 91.44           N  
ATOM   1964  CA  SER A 245     -12.594  -3.830   5.414  1.00 91.44           C  
ATOM   1965  C   SER A 245     -12.328  -2.721   4.402  1.00 91.44           C  
ATOM   1966  CB  SER A 245     -12.500  -5.191   4.723  1.00 91.44           C  
ATOM   1967  O   SER A 245     -11.172  -2.336   4.184  1.00 91.44           O  
ATOM   1968  OG  SER A 245     -13.492  -5.316   3.721  1.00 91.44           O  
ATOM   1969  N   MET A 246     -13.414  -2.184   3.857  1.00 92.31           N  
ATOM   1970  CA  MET A 246     -13.242  -1.185   2.805  1.00 92.31           C  
ATOM   1971  C   MET A 246     -14.461  -0.272   2.721  1.00 92.31           C  
ATOM   1972  CB  MET A 246     -13.000  -1.861   1.455  1.00 92.31           C  
ATOM   1973  O   MET A 246     -15.539  -0.707   2.316  1.00 92.31           O  
ATOM   1974  CG  MET A 246     -12.672  -0.890   0.333  1.00 92.31           C  
ATOM   1975  SD  MET A 246     -12.430  -1.732  -1.278  1.00 92.31           S  
ATOM   1976  CE  MET A 246     -14.031  -2.564  -1.449  1.00 92.31           C  
ATOM   1977  N   PHE A 247     -14.195   0.981   3.215  1.00 92.88           N  
ATOM   1978  CA  PHE A 247     -15.234   1.985   3.035  1.00 92.88           C  
ATOM   1979  C   PHE A 247     -15.312   2.428   1.578  1.00 92.88           C  
ATOM   1980  CB  PHE A 247     -14.984   3.195   3.939  1.00 92.88           C  
ATOM   1981  O   PHE A 247     -16.406   2.539   1.016  1.00 92.88           O  
ATOM   1982  CG  PHE A 247     -14.922   2.857   5.402  1.00 92.88           C  
ATOM   1983  CD1 PHE A 247     -15.609   1.759   5.906  1.00 92.88           C  
ATOM   1984  CD2 PHE A 247     -14.180   3.637   6.281  1.00 92.88           C  
ATOM   1985  CE1 PHE A 247     -15.562   1.442   7.262  1.00 92.88           C  
ATOM   1986  CE2 PHE A 247     -14.125   3.328   7.637  1.00 92.88           C  
ATOM   1987  CZ  PHE A 247     -14.820   2.230   8.125  1.00 92.88           C  
ATOM   1988  N   PHE A 248     -14.109   2.738   1.021  1.00 92.19           N  
ATOM   1989  CA  PHE A 248     -13.961   3.135  -0.373  1.00 92.19           C  
ATOM   1990  C   PHE A 248     -12.555   2.832  -0.873  1.00 92.19           C  
ATOM   1991  CB  PHE A 248     -14.273   4.625  -0.546  1.00 92.19           C  
ATOM   1992  O   PHE A 248     -11.641   2.602  -0.075  1.00 92.19           O  
ATOM   1993  CG  PHE A 248     -13.078   5.520  -0.340  1.00 92.19           C  
ATOM   1994  CD1 PHE A 248     -12.742   5.973   0.930  1.00 92.19           C  
ATOM   1995  CD2 PHE A 248     -12.297   5.910  -1.418  1.00 92.19           C  
ATOM   1996  CE1 PHE A 248     -11.641   6.801   1.123  1.00 92.19           C  
ATOM   1997  CE2 PHE A 248     -11.195   6.738  -1.232  1.00 92.19           C  
ATOM   1998  CZ  PHE A 248     -10.867   7.184   0.039  1.00 92.19           C  
ATOM   1999  N   TYR A 249     -12.375   2.770  -2.139  1.00 94.56           N  
ATOM   2000  CA  TYR A 249     -11.039   2.602  -2.711  1.00 94.56           C  
ATOM   2001  C   TYR A 249     -10.906   3.373  -4.020  1.00 94.56           C  
ATOM   2002  CB  TYR A 249     -10.742   1.118  -2.947  1.00 94.56           C  
ATOM   2003  O   TYR A 249     -11.906   3.639  -4.691  1.00 94.56           O  
ATOM   2004  CG  TYR A 249     -11.461   0.534  -4.137  1.00 94.56           C  
ATOM   2005  CD1 TYR A 249     -12.750   0.017  -4.012  1.00 94.56           C  
ATOM   2006  CD2 TYR A 249     -10.859   0.498  -5.391  1.00 94.56           C  
ATOM   2007  CE1 TYR A 249     -13.414  -0.524  -5.105  1.00 94.56           C  
ATOM   2008  CE2 TYR A 249     -11.516  -0.041  -6.488  1.00 94.56           C  
ATOM   2009  OH  TYR A 249     -13.445  -1.082  -7.426  1.00 94.56           O  
ATOM   2010  CZ  TYR A 249     -12.789  -0.548  -6.340  1.00 94.56           C  
ATOM   2011  N   ALA A 250      -9.820   3.939  -4.289  1.00 94.94           N  
ATOM   2012  CA  ALA A 250      -9.414   4.566  -5.543  1.00 94.94           C  
ATOM   2013  C   ALA A 250      -8.211   3.848  -6.152  1.00 94.94           C  
ATOM   2014  CB  ALA A 250      -9.078   6.043  -5.316  1.00 94.94           C  
ATOM   2015  O   ALA A 250      -7.242   3.543  -5.453  1.00 94.94           O  
ATOM   2016  N   ARG A 251      -8.422   3.457  -7.352  1.00 93.88           N  
ATOM   2017  CA  ARG A 251      -7.375   2.670  -7.992  1.00 93.88           C  
ATOM   2018  C   ARG A 251      -7.098   3.172  -9.406  1.00 93.88           C  
ATOM   2019  CB  ARG A 251      -7.754   1.188  -8.023  1.00 93.88           C  
ATOM   2020  O   ARG A 251      -8.023   3.514 -10.141  1.00 93.88           O  
ATOM   2021  CG  ARG A 251      -6.754   0.312  -8.758  1.00 93.88           C  
ATOM   2022  CD  ARG A 251      -7.227  -1.133  -8.844  1.00 93.88           C  
ATOM   2023  NE  ARG A 251      -8.281  -1.297  -9.836  1.00 93.88           N  
ATOM   2024  NH1 ARG A 251      -8.508  -3.576  -9.531  1.00 93.88           N  
ATOM   2025  NH2 ARG A 251      -9.820  -2.488 -11.062  1.00 93.88           N  
ATOM   2026  CZ  ARG A 251      -8.867  -2.453 -10.141  1.00 93.88           C  
ATOM   2027  N   ARG A 252      -5.824   3.115  -9.734  1.00 93.62           N  
ATOM   2028  CA  ARG A 252      -5.352   3.389 -11.086  1.00 93.62           C  
ATOM   2029  C   ARG A 252      -4.191   2.473 -11.461  1.00 93.62           C  
ATOM   2030  CB  ARG A 252      -4.930   4.852 -11.227  1.00 93.62           C  
ATOM   2031  O   ARG A 252      -3.146   2.490 -10.805  1.00 93.62           O  
ATOM   2032  CG  ARG A 252      -4.645   5.281 -12.656  1.00 93.62           C  
ATOM   2033  CD  ARG A 252      -4.434   6.785 -12.766  1.00 93.62           C  
ATOM   2034  NE  ARG A 252      -4.121   7.188 -14.133  1.00 93.62           N  
ATOM   2035  NH1 ARG A 252      -4.113   9.453 -13.680  1.00 93.62           N  
ATOM   2036  NH2 ARG A 252      -3.691   8.695 -15.805  1.00 93.62           N  
ATOM   2037  CZ  ARG A 252      -3.975   8.445 -14.539  1.00 93.62           C  
ATOM   2038  N   GLU A 253      -4.445   1.699 -12.539  1.00 92.00           N  
ATOM   2039  CA  GLU A 253      -3.412   0.792 -13.031  1.00 92.00           C  
ATOM   2040  C   GLU A 253      -3.217   0.951 -14.539  1.00 92.00           C  
ATOM   2041  CB  GLU A 253      -3.766  -0.659 -12.695  1.00 92.00           C  
ATOM   2042  O   GLU A 253      -4.184   1.143 -15.281  1.00 92.00           O  
ATOM   2043  CG  GLU A 253      -3.848  -0.944 -11.203  1.00 92.00           C  
ATOM   2044  CD  GLU A 253      -4.227  -2.381 -10.891  1.00 92.00           C  
ATOM   2045  OE1 GLU A 253      -4.035  -2.820  -9.734  1.00 92.00           O  
ATOM   2046  OE2 GLU A 253      -4.723  -3.076 -11.805  1.00 92.00           O  
ATOM   2047  N   GLN A 254      -2.031   1.031 -14.875  1.00 92.62           N  
ATOM   2048  CA  GLN A 254      -1.661   1.142 -16.281  1.00 92.62           C  
ATOM   2049  C   GLN A 254      -0.524   0.184 -16.625  1.00 92.62           C  
ATOM   2050  CB  GLN A 254      -1.260   2.578 -16.625  1.00 92.62           C  
ATOM   2051  O   GLN A 254       0.496   0.148 -15.938  1.00 92.62           O  
ATOM   2052  CG  GLN A 254      -0.953   2.799 -18.094  1.00 92.62           C  
ATOM   2053  CD  GLN A 254      -0.860   4.266 -18.469  1.00 92.62           C  
ATOM   2054  NE2 GLN A 254      -1.082   4.578 -19.734  1.00 92.62           N  
ATOM   2055  OE1 GLN A 254      -0.591   5.117 -17.609  1.00 92.62           O  
ATOM   2056  N   MET A 255      -0.783  -0.567 -17.703  1.00 93.25           N  
ATOM   2057  CA  MET A 255       0.238  -1.534 -18.109  1.00 93.25           C  
ATOM   2058  C   MET A 255       0.176  -1.809 -19.609  1.00 93.25           C  
ATOM   2059  CB  MET A 255       0.071  -2.840 -17.328  1.00 93.25           C  
ATOM   2060  O   MET A 255      -0.909  -1.857 -20.188  1.00 93.25           O  
ATOM   2061  CG  MET A 255       1.079  -3.912 -17.703  1.00 93.25           C  
ATOM   2062  SD  MET A 255       0.923  -5.422 -16.672  1.00 93.25           S  
ATOM   2063  CE  MET A 255      -0.609  -6.117 -17.359  1.00 93.25           C  
ATOM   2064  N   TYR A 256       1.300  -1.832 -20.250  1.00 93.69           N  
ATOM   2065  CA  TYR A 256       1.363  -2.336 -21.625  1.00 93.69           C  
ATOM   2066  C   TYR A 256       2.557  -3.268 -21.797  1.00 93.69           C  
ATOM   2067  CB  TYR A 256       1.448  -1.176 -22.609  1.00 93.69           C  
ATOM   2068  O   TYR A 256       3.443  -3.322 -20.953  1.00 93.69           O  
ATOM   2069  CG  TYR A 256       2.820  -0.554 -22.703  1.00 93.69           C  
ATOM   2070  CD1 TYR A 256       3.227   0.420 -21.797  1.00 93.69           C  
ATOM   2071  CD2 TYR A 256       3.711  -0.937 -23.703  1.00 93.69           C  
ATOM   2072  CE1 TYR A 256       4.488   0.998 -21.875  1.00 93.69           C  
ATOM   2073  CE2 TYR A 256       4.977  -0.366 -23.797  1.00 93.69           C  
ATOM   2074  OH  TYR A 256       6.605   1.168 -22.969  1.00 93.69           O  
ATOM   2075  CZ  TYR A 256       5.355   0.599 -22.875  1.00 93.69           C  
ATOM   2076  N   ALA A 257       2.520  -4.141 -22.734  1.00 93.38           N  
ATOM   2077  CA  ALA A 257       3.586  -5.094 -23.047  1.00 93.38           C  
ATOM   2078  C   ALA A 257       4.645  -4.469 -23.938  1.00 93.38           C  
ATOM   2079  CB  ALA A 257       3.010  -6.352 -23.688  1.00 93.38           C  
ATOM   2080  O   ALA A 257       4.375  -4.156 -25.109  1.00 93.38           O  
ATOM   2081  N   ARG A 258       5.957  -4.285 -23.406  1.00 92.94           N  
ATOM   2082  CA  ARG A 258       7.016  -3.623 -24.156  1.00 92.94           C  
ATOM   2083  C   ARG A 258       7.812  -4.629 -24.984  1.00 92.94           C  
ATOM   2084  CB  ARG A 258       7.953  -2.863 -23.219  1.00 92.94           C  
ATOM   2085  O   ARG A 258       7.980  -4.453 -26.188  1.00 92.94           O  
ATOM   2086  CG  ARG A 258       9.008  -2.031 -23.922  1.00 92.94           C  
ATOM   2087  CD  ARG A 258       9.828  -1.203 -22.953  1.00 92.94           C  
ATOM   2088  NE  ARG A 258      10.844  -0.408 -23.641  1.00 92.94           N  
ATOM   2089  NH1 ARG A 258      11.297   0.957 -21.828  1.00 92.94           N  
ATOM   2090  NH2 ARG A 258      12.414   1.255 -23.797  1.00 92.94           N  
ATOM   2091  CZ  ARG A 258      11.516   0.599 -23.094  1.00 92.94           C  
ATOM   2092  N   HIS A 259       8.328  -5.668 -24.422  1.00 93.56           N  
ATOM   2093  CA  HIS A 259       9.117  -6.676 -25.109  1.00 93.56           C  
ATOM   2094  C   HIS A 259       8.516  -8.070 -24.938  1.00 93.56           C  
ATOM   2095  CB  HIS A 259      10.562  -6.664 -24.609  1.00 93.56           C  
ATOM   2096  O   HIS A 259       7.871  -8.344 -23.922  1.00 93.56           O  
ATOM   2097  CG  HIS A 259      11.258  -5.355 -24.828  1.00 93.56           C  
ATOM   2098  CD2 HIS A 259      11.680  -4.418 -23.938  1.00 93.56           C  
ATOM   2099  ND1 HIS A 259      11.602  -4.887 -26.078  1.00 93.56           N  
ATOM   2100  CE1 HIS A 259      12.195  -3.713 -25.953  1.00 93.56           C  
ATOM   2101  NE2 HIS A 259      12.258  -3.406 -24.656  1.00 93.56           N  
ATOM   2102  N   PHE A 260       8.703  -8.867 -26.016  1.00 95.00           N  
ATOM   2103  CA  PHE A 260       8.227 -10.250 -26.031  1.00 95.00           C  
ATOM   2104  C   PHE A 260       9.398 -11.219 -26.109  1.00 95.00           C  
ATOM   2105  CB  PHE A 260       7.285 -10.477 -27.219  1.00 95.00           C  
ATOM   2106  O   PHE A 260      10.164 -11.219 -27.062  1.00 95.00           O  
ATOM   2107  CG  PHE A 260       6.145  -9.500 -27.297  1.00 95.00           C  
ATOM   2108  CD1 PHE A 260       4.910  -9.812 -26.734  1.00 95.00           C  
ATOM   2109  CD2 PHE A 260       6.301  -8.266 -27.922  1.00 95.00           C  
ATOM   2110  CE1 PHE A 260       3.852  -8.906 -26.797  1.00 95.00           C  
ATOM   2111  CE2 PHE A 260       5.246  -7.363 -27.984  1.00 95.00           C  
ATOM   2112  CZ  PHE A 260       4.023  -7.684 -27.422  1.00 95.00           C  
ATOM   2113  N   PHE A 261       9.500 -12.031 -24.984  1.00 93.31           N  
ATOM   2114  CA  PHE A 261      10.625 -12.945 -24.906  1.00 93.31           C  
ATOM   2115  C   PHE A 261      10.148 -14.375 -24.688  1.00 93.31           C  
ATOM   2116  CB  PHE A 261      11.562 -12.539 -23.766  1.00 93.31           C  
ATOM   2117  O   PHE A 261       8.961 -14.609 -24.438  1.00 93.31           O  
ATOM   2118  CG  PHE A 261      12.062 -11.117 -23.859  1.00 93.31           C  
ATOM   2119  CD1 PHE A 261      12.547 -10.625 -25.062  1.00 93.31           C  
ATOM   2120  CD2 PHE A 261      12.039 -10.281 -22.750  1.00 93.31           C  
ATOM   2121  CE1 PHE A 261      13.008  -9.312 -25.172  1.00 93.31           C  
ATOM   2122  CE2 PHE A 261      12.492  -8.969 -22.844  1.00 93.31           C  
ATOM   2123  CZ  PHE A 261      12.984  -8.484 -24.047  1.00 93.31           C  
ATOM   2124  N   SER A 262      11.133 -15.242 -24.922  1.00 93.50           N  
ATOM   2125  CA  SER A 262      10.953 -16.625 -24.516  1.00 93.50           C  
ATOM   2126  C   SER A 262      11.922 -17.000 -23.391  1.00 93.50           C  
ATOM   2127  CB  SER A 262      11.148 -17.578 -25.703  1.00 93.50           C  
ATOM   2128  O   SER A 262      12.969 -16.375 -23.234  1.00 93.50           O  
ATOM   2129  OG  SER A 262      12.469 -17.469 -26.203  1.00 93.50           O  
ATOM   2130  N   ARG A 263      11.578 -17.938 -22.562  1.00 92.94           N  
ATOM   2131  CA  ARG A 263      12.414 -18.375 -21.453  1.00 92.94           C  
ATOM   2132  C   ARG A 263      13.148 -19.672 -21.797  1.00 92.94           C  
ATOM   2133  CB  ARG A 263      11.578 -18.578 -20.188  1.00 92.94           C  
ATOM   2134  O   ARG A 263      12.664 -20.469 -22.594  1.00 92.94           O  
ATOM   2135  CG  ARG A 263      10.836 -17.328 -19.734  1.00 92.94           C  
ATOM   2136  CD  ARG A 263      11.766 -16.328 -19.078  1.00 92.94           C  
ATOM   2137  NE  ARG A 263      11.031 -15.234 -18.453  1.00 92.94           N  
ATOM   2138  NH1 ARG A 263      12.906 -14.125 -17.688  1.00 92.94           N  
ATOM   2139  NH2 ARG A 263      10.820 -13.273 -17.266  1.00 92.94           N  
ATOM   2140  CZ  ARG A 263      11.586 -14.211 -17.797  1.00 92.94           C  
ATOM   2141  N   ALA A 264      14.383 -19.734 -21.156  1.00 92.62           N  
ATOM   2142  CA  ALA A 264      15.156 -20.969 -21.312  1.00 92.62           C  
ATOM   2143  C   ALA A 264      14.805 -21.984 -20.234  1.00 92.62           C  
ATOM   2144  CB  ALA A 264      16.656 -20.656 -21.297  1.00 92.62           C  
ATOM   2145  O   ALA A 264      14.312 -21.609 -19.156  1.00 92.62           O  
ATOM   2146  N   GLY A 265      14.859 -23.266 -20.484  1.00 89.31           N  
ATOM   2147  CA  GLY A 265      14.586 -24.359 -19.562  1.00 89.31           C  
ATOM   2148  C   GLY A 265      13.883 -25.531 -20.219  1.00 89.31           C  
ATOM   2149  O   GLY A 265      13.344 -25.406 -21.312  1.00 89.31           O  
ATOM   2150  N   GLY A 266      14.023 -26.688 -19.531  1.00 87.50           N  
ATOM   2151  CA  GLY A 266      13.352 -27.875 -20.031  1.00 87.50           C  
ATOM   2152  C   GLY A 266      11.844 -27.828 -19.891  1.00 87.50           C  
ATOM   2153  O   GLY A 266      11.328 -27.453 -18.828  1.00 87.50           O  
ATOM   2154  N   ASP A 267      11.188 -27.922 -20.984  1.00 80.94           N  
ATOM   2155  CA  ASP A 267       9.727 -27.922 -20.969  1.00 80.94           C  
ATOM   2156  C   ASP A 267       9.188 -29.344 -20.750  1.00 80.94           C  
ATOM   2157  CB  ASP A 267       9.180 -27.344 -22.266  1.00 80.94           C  
ATOM   2158  O   ASP A 267       9.375 -30.219 -21.594  1.00 80.94           O  
ATOM   2159  CG  ASP A 267       9.430 -25.859 -22.406  1.00 80.94           C  
ATOM   2160  OD1 ASP A 267       9.594 -25.172 -21.375  1.00 80.94           O  
ATOM   2161  OD2 ASP A 267       9.461 -25.359 -23.562  1.00 80.94           O  
ATOM   2162  N   LYS A 268       8.688 -29.609 -19.578  1.00 84.06           N  
ATOM   2163  CA  LYS A 268       8.125 -30.922 -19.297  1.00 84.06           C  
ATOM   2164  C   LYS A 268       6.715 -31.062 -19.875  1.00 84.06           C  
ATOM   2165  CB  LYS A 268       8.102 -31.188 -17.797  1.00 84.06           C  
ATOM   2166  O   LYS A 268       6.164 -32.156 -19.938  1.00 84.06           O  
ATOM   2167  CG  LYS A 268       9.484 -31.391 -17.188  1.00 84.06           C  
ATOM   2168  CD  LYS A 268       9.391 -31.922 -15.758  1.00 84.06           C  
ATOM   2169  CE  LYS A 268      10.766 -32.125 -15.148  1.00 84.06           C  
ATOM   2170  NZ  LYS A 268      10.688 -32.688 -13.773  1.00 84.06           N  
ATOM   2171  N   GLU A 269       6.148 -29.891 -20.344  1.00 83.69           N  
ATOM   2172  CA  GLU A 269       4.848 -29.891 -21.000  1.00 83.69           C  
ATOM   2173  C   GLU A 269       4.977 -29.500 -22.484  1.00 83.69           C  
ATOM   2174  CB  GLU A 269       3.883 -28.938 -20.297  1.00 83.69           C  
ATOM   2175  O   GLU A 269       4.395 -28.516 -22.922  1.00 83.69           O  
ATOM   2176  CG  GLU A 269       3.545 -29.344 -18.875  1.00 83.69           C  
ATOM   2177  CD  GLU A 269       2.625 -28.359 -18.172  1.00 83.69           C  
ATOM   2178  OE1 GLU A 269       2.166 -28.672 -17.047  1.00 83.69           O  
ATOM   2179  OE2 GLU A 269       2.357 -27.281 -18.734  1.00 83.69           O  
ATOM   2180  N   ASN A 270       5.879 -30.188 -23.203  1.00 81.38           N  
ATOM   2181  CA  ASN A 270       6.168 -29.875 -24.594  1.00 81.38           C  
ATOM   2182  C   ASN A 270       4.898 -29.859 -25.438  1.00 81.38           C  
ATOM   2183  CB  ASN A 270       7.176 -30.875 -25.172  1.00 81.38           C  
ATOM   2184  O   ASN A 270       3.906 -30.500 -25.094  1.00 81.38           O  
ATOM   2185  CG  ASN A 270       8.555 -30.750 -24.547  1.00 81.38           C  
ATOM   2186  ND2 ASN A 270       9.141 -31.875 -24.156  1.00 81.38           N  
ATOM   2187  OD1 ASN A 270       9.086 -29.641 -24.422  1.00 81.38           O  
ATOM   2188  N   VAL A 271       4.957 -28.984 -26.469  1.00 84.81           N  
ATOM   2189  CA  VAL A 271       3.869 -28.906 -27.438  1.00 84.81           C  
ATOM   2190  C   VAL A 271       3.654 -30.266 -28.094  1.00 84.81           C  
ATOM   2191  CB  VAL A 271       4.148 -27.844 -28.516  1.00 84.81           C  
ATOM   2192  O   VAL A 271       4.598 -30.875 -28.609  1.00 84.81           O  
ATOM   2193  CG1 VAL A 271       2.990 -27.766 -29.516  1.00 84.81           C  
ATOM   2194  CG2 VAL A 271       4.395 -26.484 -27.875  1.00 84.81           C  
ATOM   2195  N   LYS A 272       2.490 -30.766 -27.906  1.00 85.25           N  
ATOM   2196  CA  LYS A 272       2.154 -32.094 -28.422  1.00 85.25           C  
ATOM   2197  C   LYS A 272       2.002 -32.062 -29.938  1.00 85.25           C  
ATOM   2198  CB  LYS A 272       0.868 -32.594 -27.766  1.00 85.25           C  
ATOM   2199  O   LYS A 272       1.705 -31.031 -30.531  1.00 85.25           O  
ATOM   2200  CG  LYS A 272       0.924 -32.656 -26.250  1.00 85.25           C  
ATOM   2201  CD  LYS A 272       1.909 -33.719 -25.766  1.00 85.25           C  
ATOM   2202  CE  LYS A 272       1.908 -33.812 -24.250  1.00 85.25           C  
ATOM   2203  NZ  LYS A 272       2.980 -34.750 -23.750  1.00 85.25           N  
ATOM   2204  N   SER A 273       2.340 -33.219 -30.656  1.00 83.31           N  
ATOM   2205  CA  SER A 273       2.393 -33.344 -32.125  1.00 83.31           C  
ATOM   2206  C   SER A 273       1.051 -33.000 -32.750  1.00 83.31           C  
ATOM   2207  CB  SER A 273       2.799 -34.750 -32.500  1.00 83.31           C  
ATOM   2208  O   SER A 273       0.992 -32.625 -33.938  1.00 83.31           O  
ATOM   2209  OG  SER A 273       1.919 -35.719 -31.922  1.00 83.31           O  
ATOM   2210  N   ARG A 274      -0.008 -32.969 -31.922  1.00 88.75           N  
ATOM   2211  CA  ARG A 274      -1.322 -32.656 -32.469  1.00 88.75           C  
ATOM   2212  C   ARG A 274      -1.489 -31.141 -32.688  1.00 88.75           C  
ATOM   2213  CB  ARG A 274      -2.430 -33.188 -31.562  1.00 88.75           C  
ATOM   2214  O   ARG A 274      -2.398 -30.703 -33.375  1.00 88.75           O  
ATOM   2215  CG  ARG A 274      -2.477 -32.531 -30.203  1.00 88.75           C  
ATOM   2216  CD  ARG A 274      -3.562 -33.125 -29.328  1.00 88.75           C  
ATOM   2217  NE  ARG A 274      -3.584 -32.531 -28.000  1.00 88.75           N  
ATOM   2218  NH1 ARG A 274      -5.547 -31.344 -28.344  1.00 88.75           N  
ATOM   2219  NH2 ARG A 274      -4.445 -31.188 -26.328  1.00 88.75           N  
ATOM   2220  CZ  ARG A 274      -4.523 -31.688 -27.562  1.00 88.75           C  
ATOM   2221  N   ALA A 275      -0.639 -30.359 -32.094  1.00 88.12           N  
ATOM   2222  CA  ALA A 275      -0.812 -28.906 -32.062  1.00 88.12           C  
ATOM   2223  C   ALA A 275      -0.045 -28.250 -33.219  1.00 88.12           C  
ATOM   2224  CB  ALA A 275      -0.359 -28.328 -30.719  1.00 88.12           C  
ATOM   2225  O   ALA A 275      -0.215 -27.062 -33.469  1.00 88.12           O  
ATOM   2226  N   TYR A 276       0.838 -29.125 -33.969  1.00 84.50           N  
ATOM   2227  CA  TYR A 276       1.609 -28.469 -35.000  1.00 84.50           C  
ATOM   2228  C   TYR A 276       2.088 -29.469 -36.062  1.00 84.50           C  
ATOM   2229  CB  TYR A 276       2.809 -27.719 -34.406  1.00 84.50           C  
ATOM   2230  O   TYR A 276       2.043 -30.672 -35.812  1.00 84.50           O  
ATOM   2231  CG  TYR A 276       3.850 -28.641 -33.812  1.00 84.50           C  
ATOM   2232  CD1 TYR A 276       3.762 -29.062 -32.469  1.00 84.50           C  
ATOM   2233  CD2 TYR A 276       4.926 -29.094 -34.562  1.00 84.50           C  
ATOM   2234  CE1 TYR A 276       4.723 -29.906 -31.938  1.00 84.50           C  
ATOM   2235  CE2 TYR A 276       5.891 -29.938 -34.031  1.00 84.50           C  
ATOM   2236  OH  TYR A 276       6.730 -31.172 -32.188  1.00 84.50           O  
ATOM   2237  CZ  TYR A 276       5.777 -30.344 -32.719  1.00 84.50           C  
ATOM   2238  N   ILE A 277       2.455 -28.969 -37.125  1.00 84.38           N  
ATOM   2239  CA  ILE A 277       3.115 -29.734 -38.188  1.00 84.38           C  
ATOM   2240  C   ILE A 277       4.629 -29.578 -38.062  1.00 84.38           C  
ATOM   2241  CB  ILE A 277       2.643 -29.297 -39.562  1.00 84.38           C  
ATOM   2242  O   ILE A 277       5.133 -28.484 -37.844  1.00 84.38           O  
ATOM   2243  CG1 ILE A 277       1.127 -29.484 -39.719  1.00 84.38           C  
ATOM   2244  CG2 ILE A 277       3.385 -30.078 -40.656  1.00 84.38           C  
ATOM   2245  CD1 ILE A 277       0.536 -28.844 -40.969  1.00 84.38           C  
ATOM   2246  N   LYS A 278       5.262 -30.672 -38.125  1.00 81.44           N  
ATOM   2247  CA  LYS A 278       6.711 -30.719 -37.938  1.00 81.44           C  
ATOM   2248  C   LYS A 278       7.422 -29.797 -38.938  1.00 81.44           C  
ATOM   2249  CB  LYS A 278       7.230 -32.156 -38.094  1.00 81.44           C  
ATOM   2250  O   LYS A 278       6.996 -29.656 -40.062  1.00 81.44           O  
ATOM   2251  CG  LYS A 278       6.824 -33.094 -36.969  1.00 81.44           C  
ATOM   2252  CD  LYS A 278       7.465 -34.469 -37.125  1.00 81.44           C  
ATOM   2253  CE  LYS A 278       7.031 -35.406 -36.000  1.00 81.44           C  
ATOM   2254  NZ  LYS A 278       7.664 -36.750 -36.156  1.00 81.44           N  
ATOM   2255  N   ARG A 279       8.383 -29.141 -38.344  1.00 77.50           N  
ATOM   2256  CA  ARG A 279       9.195 -28.203 -39.094  1.00 77.50           C  
ATOM   2257  C   ARG A 279      10.117 -28.938 -40.062  1.00 77.50           C  
ATOM   2258  CB  ARG A 279      10.016 -27.312 -38.156  1.00 77.50           C  
ATOM   2259  O   ARG A 279      10.641 -30.016 -39.750  1.00 77.50           O  
ATOM   2260  CG  ARG A 279      10.781 -26.219 -38.875  1.00 77.50           C  
ATOM   2261  CD  ARG A 279      11.555 -25.344 -37.906  1.00 77.50           C  
ATOM   2262  NE  ARG A 279      12.430 -24.406 -38.594  1.00 77.50           N  
ATOM   2263  NH1 ARG A 279      12.938 -23.172 -36.688  1.00 77.50           N  
ATOM   2264  NH2 ARG A 279      13.836 -22.594 -38.719  1.00 77.50           N  
ATOM   2265  CZ  ARG A 279      13.070 -23.391 -38.000  1.00 77.50           C  
ATOM   2266  N   THR A 280      10.281 -28.297 -41.312  1.00 82.62           N  
ATOM   2267  CA  THR A 280      11.289 -28.797 -42.250  1.00 82.62           C  
ATOM   2268  C   THR A 280      12.688 -28.359 -41.812  1.00 82.62           C  
ATOM   2269  CB  THR A 280      11.008 -28.281 -43.656  1.00 82.62           C  
ATOM   2270  O   THR A 280      12.922 -27.188 -41.531  1.00 82.62           O  
ATOM   2271  CG2 THR A 280      11.969 -28.922 -44.656  1.00 82.62           C  
ATOM   2272  OG1 THR A 280       9.664 -28.625 -44.031  1.00 82.62           O  
ATOM   2273  N   GLN A 281      13.578 -29.281 -41.531  1.00 74.88           N  
ATOM   2274  CA  GLN A 281      14.961 -28.984 -41.188  1.00 74.88           C  
ATOM   2275  C   GLN A 281      15.688 -28.250 -42.312  1.00 74.88           C  
ATOM   2276  CB  GLN A 281      15.711 -30.266 -40.812  1.00 74.88           C  
ATOM   2277  O   GLN A 281      15.781 -28.766 -43.406  1.00 74.88           O  
ATOM   2278  CG  GLN A 281      17.016 -30.047 -40.094  1.00 74.88           C  
ATOM   2279  CD  GLN A 281      17.688 -31.328 -39.656  1.00 74.88           C  
ATOM   2280  NE2 GLN A 281      19.000 -31.297 -39.438  1.00 74.88           N  
ATOM   2281  OE1 GLN A 281      17.016 -32.375 -39.469  1.00 74.88           O  
ATOM   2282  N   MET A 282      16.016 -26.953 -42.031  1.00 72.38           N  
ATOM   2283  CA  MET A 282      16.797 -26.188 -43.000  1.00 72.38           C  
ATOM   2284  C   MET A 282      18.281 -26.547 -42.906  1.00 72.38           C  
ATOM   2285  CB  MET A 282      16.609 -24.688 -42.781  1.00 72.38           C  
ATOM   2286  O   MET A 282      18.750 -26.969 -41.844  1.00 72.38           O  
ATOM   2287  CG  MET A 282      15.281 -24.156 -43.281  1.00 72.38           C  
ATOM   2288  SD  MET A 282      15.258 -22.328 -43.406  1.00 72.38           S  
ATOM   2289  CE  MET A 282      13.469 -22.016 -43.406  1.00 72.38           C  
ATOM   2290  N   GLN A 283      19.078 -26.625 -44.094  1.00 67.75           N  
ATOM   2291  CA  GLN A 283      20.500 -26.859 -44.250  1.00 67.75           C  
ATOM   2292  C   GLN A 283      21.297 -25.906 -43.344  1.00 67.75           C  
ATOM   2293  CB  GLN A 283      20.938 -26.688 -45.688  1.00 67.75           C  
ATOM   2294  O   GLN A 283      21.078 -24.688 -43.375  1.00 67.75           O  
ATOM   2295  CG  GLN A 283      21.078 -28.000 -46.469  1.00 67.75           C  
ATOM   2296  CD  GLN A 283      21.375 -27.797 -47.938  1.00 67.75           C  
ATOM   2297  NE2 GLN A 283      21.234 -28.859 -48.719  1.00 67.75           N  
ATOM   2298  OE1 GLN A 283      21.734 -26.688 -48.344  1.00 67.75           O  
ATOM   2299  N   GLY A 284      22.031 -26.406 -42.250  1.00 68.38           N  
ATOM   2300  CA  GLY A 284      22.906 -25.625 -41.375  1.00 68.38           C  
ATOM   2301  C   GLY A 284      22.344 -25.453 -39.969  1.00 68.38           C  
ATOM   2302  O   GLY A 284      22.984 -24.828 -39.125  1.00 68.38           O  
ATOM   2303  N   GLU A 285      21.141 -26.016 -39.719  1.00 64.81           N  
ATOM   2304  CA  GLU A 285      20.547 -25.984 -38.375  1.00 64.81           C  
ATOM   2305  C   GLU A 285      20.672 -27.328 -37.688  1.00 64.81           C  
ATOM   2306  CB  GLU A 285      19.062 -25.578 -38.469  1.00 64.81           C  
ATOM   2307  O   GLU A 285      20.500 -28.375 -38.312  1.00 64.81           O  
ATOM   2308  CG  GLU A 285      18.859 -24.062 -38.562  1.00 64.81           C  
ATOM   2309  CD  GLU A 285      17.391 -23.672 -38.625  1.00 64.81           C  
ATOM   2310  OE1 GLU A 285      17.094 -22.453 -38.688  1.00 64.81           O  
ATOM   2311  OE2 GLU A 285      16.531 -24.578 -38.594  1.00 64.81           O  
ATOM   2312  N   ALA A 286      21.344 -27.359 -36.469  1.00 58.91           N  
ATOM   2313  CA  ALA A 286      21.781 -28.500 -35.688  1.00 58.91           C  
ATOM   2314  C   ALA A 286      20.609 -29.359 -35.250  1.00 58.91           C  
ATOM   2315  CB  ALA A 286      22.562 -28.016 -34.469  1.00 58.91           C  
ATOM   2316  O   ALA A 286      20.688 -30.578 -35.250  1.00 58.91           O  
ATOM   2317  N   ASN A 287      19.297 -28.859 -35.219  1.00 62.06           N  
ATOM   2318  CA  ASN A 287      18.234 -29.672 -34.656  1.00 62.06           C  
ATOM   2319  C   ASN A 287      16.859 -29.141 -35.031  1.00 62.06           C  
ATOM   2320  CB  ASN A 287      18.359 -29.750 -33.125  1.00 62.06           C  
ATOM   2321  O   ASN A 287      16.641 -27.938 -35.094  1.00 62.06           O  
ATOM   2322  CG  ASN A 287      19.188 -30.938 -32.688  1.00 62.06           C  
ATOM   2323  ND2 ASN A 287      19.578 -30.938 -31.406  1.00 62.06           N  
ATOM   2324  OD1 ASN A 287      19.484 -31.844 -33.469  1.00 62.06           O  
ATOM   2325  N   ALA A 288      15.953 -30.000 -35.562  1.00 65.75           N  
ATOM   2326  CA  ALA A 288      14.562 -29.766 -35.938  1.00 65.75           C  
ATOM   2327  C   ALA A 288      13.680 -29.609 -34.719  1.00 65.75           C  
ATOM   2328  CB  ALA A 288      14.047 -30.906 -36.812  1.00 65.75           C  
ATOM   2329  O   ALA A 288      12.453 -29.609 -34.812  1.00 65.75           O  
ATOM   2330  N   ASN A 289      14.336 -29.484 -33.500  1.00 77.56           N  
ATOM   2331  CA  ASN A 289      13.516 -29.391 -32.312  1.00 77.56           C  
ATOM   2332  C   ASN A 289      12.727 -28.094 -32.250  1.00 77.56           C  
ATOM   2333  CB  ASN A 289      14.391 -29.531 -31.047  1.00 77.56           C  
ATOM   2334  O   ASN A 289      13.172 -27.062 -32.781  1.00 77.56           O  
ATOM   2335  CG  ASN A 289      14.984 -30.922 -30.906  1.00 77.56           C  
ATOM   2336  ND2 ASN A 289      16.031 -31.031 -30.094  1.00 77.56           N  
ATOM   2337  OD1 ASN A 289      14.516 -31.875 -31.531  1.00 77.56           O  
ATOM   2338  N   ILE A 290      11.555 -28.266 -31.703  1.00 83.75           N  
ATOM   2339  CA  ILE A 290      10.633 -27.141 -31.562  1.00 83.75           C  
ATOM   2340  C   ILE A 290      11.148 -26.188 -30.500  1.00 83.75           C  
ATOM   2341  CB  ILE A 290       9.203 -27.625 -31.219  1.00 83.75           C  
ATOM   2342  O   ILE A 290      11.719 -26.609 -29.484  1.00 83.75           O  
ATOM   2343  CG1 ILE A 290       8.641 -28.500 -32.344  1.00 83.75           C  
ATOM   2344  CG2 ILE A 290       8.289 -26.422 -30.938  1.00 83.75           C  
ATOM   2345  CD1 ILE A 290       7.348 -29.219 -31.969  1.00 83.75           C  
ATOM   2346  N   ALA A 291      11.117 -24.875 -30.844  1.00 87.19           N  
ATOM   2347  CA  ALA A 291      11.500 -23.828 -29.891  1.00 87.19           C  
ATOM   2348  C   ALA A 291      10.578 -23.797 -28.688  1.00 87.19           C  
ATOM   2349  CB  ALA A 291      11.500 -22.453 -30.594  1.00 87.19           C  
ATOM   2350  O   ALA A 291       9.500 -24.391 -28.703  1.00 87.19           O  
ATOM   2351  N   THR A 292      10.969 -23.156 -27.656  1.00 89.19           N  
ATOM   2352  CA  THR A 292      10.219 -23.094 -26.406  1.00 89.19           C  
ATOM   2353  C   THR A 292       8.961 -22.250 -26.578  1.00 89.19           C  
ATOM   2354  CB  THR A 292      11.078 -22.516 -25.266  1.00 89.19           C  
ATOM   2355  O   THR A 292       8.969 -21.234 -27.297  1.00 89.19           O  
ATOM   2356  CG2 THR A 292      11.555 -21.109 -25.594  1.00 89.19           C  
ATOM   2357  OG1 THR A 292      10.297 -22.484 -24.062  1.00 89.19           O  
ATOM   2358  N   ASP A 293       7.832 -22.719 -25.984  1.00 89.81           N  
ATOM   2359  CA  ASP A 293       6.578 -21.969 -26.000  1.00 89.81           C  
ATOM   2360  C   ASP A 293       6.367 -21.219 -24.688  1.00 89.81           C  
ATOM   2361  CB  ASP A 293       5.398 -22.906 -26.266  1.00 89.81           C  
ATOM   2362  O   ASP A 293       5.262 -20.766 -24.391  1.00 89.81           O  
ATOM   2363  CG  ASP A 293       5.305 -24.047 -25.266  1.00 89.81           C  
ATOM   2364  OD1 ASP A 293       6.336 -24.406 -24.656  1.00 89.81           O  
ATOM   2365  OD2 ASP A 293       4.191 -24.578 -25.078  1.00 89.81           O  
ATOM   2366  N   ASN A 294       7.426 -21.125 -23.906  1.00 91.69           N  
ATOM   2367  CA  ASN A 294       7.398 -20.359 -22.672  1.00 91.69           C  
ATOM   2368  C   ASN A 294       7.625 -18.875 -22.922  1.00 91.69           C  
ATOM   2369  CB  ASN A 294       8.438 -20.906 -21.688  1.00 91.69           C  
ATOM   2370  O   ASN A 294       8.711 -18.359 -22.656  1.00 91.69           O  
ATOM   2371  CG  ASN A 294       8.164 -20.484 -20.250  1.00 91.69           C  
ATOM   2372  ND2 ASN A 294       8.891 -21.078 -19.312  1.00 91.69           N  
ATOM   2373  OD1 ASN A 294       7.297 -19.641 -20.000  1.00 91.69           O  
ATOM   2374  N   TYR A 295       6.598 -18.266 -23.406  1.00 93.19           N  
ATOM   2375  CA  TYR A 295       6.656 -16.859 -23.781  1.00 93.19           C  
ATOM   2376  C   TYR A 295       6.410 -15.969 -22.562  1.00 93.19           C  
ATOM   2377  CB  TYR A 295       5.633 -16.531 -24.875  1.00 93.19           C  
ATOM   2378  O   TYR A 295       5.664 -16.344 -21.656  1.00 93.19           O  
ATOM   2379  CG  TYR A 295       5.844 -17.312 -26.141  1.00 93.19           C  
ATOM   2380  CD1 TYR A 295       7.074 -17.297 -26.797  1.00 93.19           C  
ATOM   2381  CD2 TYR A 295       4.816 -18.062 -26.703  1.00 93.19           C  
ATOM   2382  CE1 TYR A 295       7.277 -18.016 -27.969  1.00 93.19           C  
ATOM   2383  CE2 TYR A 295       5.004 -18.781 -27.875  1.00 93.19           C  
ATOM   2384  OH  TYR A 295       6.430 -19.469 -29.672  1.00 93.19           O  
ATOM   2385  CZ  TYR A 295       6.238 -18.750 -28.500  1.00 93.19           C  
ATOM   2386  N   CYS A 296       7.180 -14.859 -22.531  1.00 93.00           N  
ATOM   2387  CA  CYS A 296       6.977 -13.875 -21.484  1.00 93.00           C  
ATOM   2388  C   CYS A 296       7.102 -12.453 -22.031  1.00 93.00           C  
ATOM   2389  CB  CYS A 296       7.980 -14.078 -20.344  1.00 93.00           C  
ATOM   2390  O   CYS A 296       7.645 -12.250 -23.109  1.00 93.00           O  
ATOM   2391  SG  CYS A 296       9.680 -13.664 -20.797  1.00 93.00           S  
ATOM   2392  N   ILE A 297       6.488 -11.594 -21.266  1.00 94.06           N  
ATOM   2393  CA  ILE A 297       6.562 -10.188 -21.672  1.00 94.06           C  
ATOM   2394  C   ILE A 297       7.207  -9.375 -20.547  1.00 94.06           C  
ATOM   2395  CB  ILE A 297       5.164  -9.625 -22.000  1.00 94.06           C  
ATOM   2396  O   ILE A 297       7.258  -9.812 -19.406  1.00 94.06           O  
ATOM   2397  CG1 ILE A 297       4.262  -9.656 -20.766  1.00 94.06           C  
ATOM   2398  CG2 ILE A 297       4.531 -10.406 -23.156  1.00 94.06           C  
ATOM   2399  CD1 ILE A 297       3.104  -8.672 -20.812  1.00 94.06           C  
ATOM   2400  N   THR A 298       7.832  -8.258 -20.953  1.00 93.75           N  
ATOM   2401  CA  THR A 298       8.227  -7.250 -19.984  1.00 93.75           C  
ATOM   2402  C   THR A 298       7.145  -6.180 -19.828  1.00 93.75           C  
ATOM   2403  CB  THR A 298       9.562  -6.586 -20.359  1.00 93.75           C  
ATOM   2404  O   THR A 298       6.789  -5.516 -20.812  1.00 93.75           O  
ATOM   2405  CG2 THR A 298      10.688  -7.613 -20.438  1.00 93.75           C  
ATOM   2406  OG1 THR A 298       9.422  -5.953 -21.641  1.00 93.75           O  
ATOM   2407  N   PRO A 299       6.590  -6.152 -18.625  1.00 94.25           N  
ATOM   2408  CA  PRO A 299       5.582  -5.113 -18.406  1.00 94.25           C  
ATOM   2409  C   PRO A 299       6.180  -3.705 -18.406  1.00 94.25           C  
ATOM   2410  CB  PRO A 299       5.012  -5.465 -17.031  1.00 94.25           C  
ATOM   2411  O   PRO A 299       7.375  -3.537 -18.156  1.00 94.25           O  
ATOM   2412  CG  PRO A 299       6.145  -6.105 -16.297  1.00 94.25           C  
ATOM   2413  CD  PRO A 299       6.957  -6.898 -17.281  1.00 94.25           C  
ATOM   2414  N   SER A 300       5.301  -2.707 -18.828  1.00 93.94           N  
ATOM   2415  CA  SER A 300       5.699  -1.304 -18.766  1.00 93.94           C  
ATOM   2416  C   SER A 300       4.520  -0.411 -18.406  1.00 93.94           C  
ATOM   2417  CB  SER A 300       6.289  -0.853 -20.109  1.00 93.94           C  
ATOM   2418  O   SER A 300       3.400  -0.621 -18.875  1.00 93.94           O  
ATOM   2419  OG  SER A 300       6.656   0.516 -20.062  1.00 93.94           O  
ATOM   2420  N   GLY A 301       4.773   0.485 -17.469  1.00 88.12           N  
ATOM   2421  CA  GLY A 301       3.775   1.449 -17.031  1.00 88.12           C  
ATOM   2422  C   GLY A 301       3.734   2.695 -17.891  1.00 88.12           C  
ATOM   2423  O   GLY A 301       2.830   3.523 -17.750  1.00 88.12           O  
ATOM   2424  N   SER A 302       4.629   2.809 -18.922  1.00 81.38           N  
ATOM   2425  CA  SER A 302       4.680   3.873 -19.922  1.00 81.38           C  
ATOM   2426  C   SER A 302       4.961   5.227 -19.266  1.00 81.38           C  
ATOM   2427  CB  SER A 302       3.367   3.936 -20.703  1.00 81.38           C  
ATOM   2428  O   SER A 302       5.852   5.344 -18.438  1.00 81.38           O  
ATOM   2429  OG  SER A 302       3.473   4.836 -21.797  1.00 81.38           O  
ATOM   2430  N   LEU A 303       4.039   6.309 -19.656  1.00 85.81           N  
ATOM   2431  CA  LEU A 303       4.191   7.711 -19.281  1.00 85.81           C  
ATOM   2432  C   LEU A 303       3.541   7.988 -17.938  1.00 85.81           C  
ATOM   2433  CB  LEU A 303       3.578   8.617 -20.359  1.00 85.81           C  
ATOM   2434  O   LEU A 303       2.428   7.527 -17.672  1.00 85.81           O  
ATOM   2435  CG  LEU A 303       4.141  10.039 -20.438  1.00 85.81           C  
ATOM   2436  CD1 LEU A 303       4.871  10.234 -21.766  1.00 85.81           C  
ATOM   2437  CD2 LEU A 303       3.027  11.062 -20.281  1.00 85.81           C  
ATOM   2438  N   VAL A 304       4.375   8.617 -17.000  1.00 86.00           N  
ATOM   2439  CA  VAL A 304       3.867   9.117 -15.719  1.00 86.00           C  
ATOM   2440  C   VAL A 304       3.529  10.602 -15.844  1.00 86.00           C  
ATOM   2441  CB  VAL A 304       4.887   8.898 -14.578  1.00 86.00           C  
ATOM   2442  O   VAL A 304       4.359  11.398 -16.281  1.00 86.00           O  
ATOM   2443  CG1 VAL A 304       4.328   9.414 -13.250  1.00 86.00           C  
ATOM   2444  CG2 VAL A 304       5.254   7.418 -14.469  1.00 86.00           C  
ATOM   2445  N   SER A 305       2.188  10.859 -15.641  1.00 89.25           N  
ATOM   2446  CA  SER A 305       1.729  12.242 -15.750  1.00 89.25           C  
ATOM   2447  C   SER A 305       1.021  12.688 -14.477  1.00 89.25           C  
ATOM   2448  CB  SER A 305       0.794  12.398 -16.953  1.00 89.25           C  
ATOM   2449  O   SER A 305       0.457  11.867 -13.750  1.00 89.25           O  
ATOM   2450  OG  SER A 305       0.231  13.703 -16.969  1.00 89.25           O  
ATOM   2451  N   SER A 306       1.104  13.953 -14.141  1.00 87.56           N  
ATOM   2452  CA  SER A 306       0.479  14.570 -12.977  1.00 87.56           C  
ATOM   2453  C   SER A 306      -1.021  14.750 -13.180  1.00 87.56           C  
ATOM   2454  CB  SER A 306       1.126  15.914 -12.664  1.00 87.56           C  
ATOM   2455  O   SER A 306      -1.735  15.156 -12.258  1.00 87.56           O  
ATOM   2456  OG  SER A 306       1.025  16.797 -13.773  1.00 87.56           O  
ATOM   2457  N   ASP A 307      -1.572  14.453 -14.320  1.00 86.12           N  
ATOM   2458  CA  ASP A 307      -2.969  14.727 -14.648  1.00 86.12           C  
ATOM   2459  C   ASP A 307      -3.906  13.797 -13.875  1.00 86.12           C  
ATOM   2460  CB  ASP A 307      -3.203  14.586 -16.156  1.00 86.12           C  
ATOM   2461  O   ASP A 307      -4.977  14.219 -13.430  1.00 86.12           O  
ATOM   2462  CG  ASP A 307      -2.707  15.781 -16.938  1.00 86.12           C  
ATOM   2463  OD1 ASP A 307      -2.426  16.844 -16.344  1.00 86.12           O  
ATOM   2464  OD2 ASP A 307      -2.600  15.664 -18.188  1.00 86.12           O  
ATOM   2465  N   SER A 308      -3.482  12.625 -13.703  1.00 79.94           N  
ATOM   2466  CA  SER A 308      -4.391  11.648 -13.102  1.00 79.94           C  
ATOM   2467  C   SER A 308      -3.779  11.023 -11.844  1.00 79.94           C  
ATOM   2468  CB  SER A 308      -4.742  10.555 -14.102  1.00 79.94           C  
ATOM   2469  O   SER A 308      -3.443   9.844 -11.836  1.00 79.94           O  
ATOM   2470  OG  SER A 308      -3.572  10.008 -14.688  1.00 79.94           O  
ATOM   2471  N   GLN A 309      -3.645  11.828 -10.680  1.00 86.81           N  
ATOM   2472  CA  GLN A 309      -3.055  11.375  -9.422  1.00 86.81           C  
ATOM   2473  C   GLN A 309      -4.133  11.086  -8.383  1.00 86.81           C  
ATOM   2474  CB  GLN A 309      -2.064  12.406  -8.883  1.00 86.81           C  
ATOM   2475  O   GLN A 309      -5.109  11.828  -8.273  1.00 86.81           O  
ATOM   2476  CG  GLN A 309      -0.838  12.602  -9.766  1.00 86.81           C  
ATOM   2477  CD  GLN A 309       0.222  13.469  -9.117  1.00 86.81           C  
ATOM   2478  NE2 GLN A 309       1.236  13.844  -9.883  1.00 86.81           N  
ATOM   2479  OE1 GLN A 309       0.130  13.797  -7.926  1.00 86.81           O  
ATOM   2480  N   VAL A 310      -4.031   9.969  -7.805  1.00 93.50           N  
ATOM   2481  CA  VAL A 310      -4.957   9.562  -6.754  1.00 93.50           C  
ATOM   2482  C   VAL A 310      -4.566  10.219  -5.434  1.00 93.50           C  
ATOM   2483  CB  VAL A 310      -4.996   8.023  -6.598  1.00 93.50           C  
ATOM   2484  O   VAL A 310      -5.430  10.594  -4.641  1.00 93.50           O  
ATOM   2485  CG1 VAL A 310      -5.801   7.629  -5.359  1.00 93.50           C  
ATOM   2486  CG2 VAL A 310      -5.582   7.375  -7.848  1.00 93.50           C  
ATOM   2487  N   PHE A 311      -3.295  10.531  -5.246  1.00 95.00           N  
ATOM   2488  CA  PHE A 311      -2.762  11.062  -3.998  1.00 95.00           C  
ATOM   2489  C   PHE A 311      -2.699  12.586  -4.047  1.00 95.00           C  
ATOM   2490  CB  PHE A 311      -1.368  10.492  -3.719  1.00 95.00           C  
ATOM   2491  O   PHE A 311      -2.717  13.180  -5.129  1.00 95.00           O  
ATOM   2492  CG  PHE A 311      -1.349   8.992  -3.561  1.00 95.00           C  
ATOM   2493  CD1 PHE A 311      -1.824   8.398  -2.398  1.00 95.00           C  
ATOM   2494  CD2 PHE A 311      -0.855   8.188  -4.574  1.00 95.00           C  
ATOM   2495  CE1 PHE A 311      -1.807   7.012  -2.250  1.00 95.00           C  
ATOM   2496  CE2 PHE A 311      -0.835   6.801  -4.434  1.00 95.00           C  
ATOM   2497  CZ  PHE A 311      -1.311   6.215  -3.271  1.00 95.00           C  
ATOM   2498  N   ASN A 312      -2.814  13.305  -2.902  1.00 94.31           N  
ATOM   2499  CA  ASN A 312      -2.771  14.758  -2.750  1.00 94.31           C  
ATOM   2500  C   ASN A 312      -4.102  15.398  -3.133  1.00 94.31           C  
ATOM   2501  CB  ASN A 312      -1.634  15.352  -3.584  1.00 94.31           C  
ATOM   2502  O   ASN A 312      -4.129  16.531  -3.621  1.00 94.31           O  
ATOM   2503  CG  ASN A 312      -0.271  14.836  -3.158  1.00 94.31           C  
ATOM   2504  ND2 ASN A 312       0.614  14.633  -4.125  1.00 94.31           N  
ATOM   2505  OD1 ASN A 312      -0.016  14.633  -1.969  1.00 94.31           O  
ATOM   2506  N   ARG A 313      -5.168  14.578  -3.064  1.00 93.50           N  
ATOM   2507  CA  ARG A 313      -6.531  15.039  -3.295  1.00 93.50           C  
ATOM   2508  C   ARG A 313      -7.441  14.672  -2.129  1.00 93.50           C  
ATOM   2509  CB  ARG A 313      -7.086  14.461  -4.598  1.00 93.50           C  
ATOM   2510  O   ARG A 313      -7.230  13.648  -1.470  1.00 93.50           O  
ATOM   2511  CG  ARG A 313      -6.320  14.891  -5.840  1.00 93.50           C  
ATOM   2512  CD  ARG A 313      -6.918  14.289  -7.105  1.00 93.50           C  
ATOM   2513  NE  ARG A 313      -6.215  14.750  -8.297  1.00 93.50           N  
ATOM   2514  NH1 ARG A 313      -7.531  13.562  -9.781  1.00 93.50           N  
ATOM   2515  NH2 ARG A 313      -5.816  14.867 -10.562  1.00 93.50           N  
ATOM   2516  CZ  ARG A 313      -6.523  14.391  -9.547  1.00 93.50           C  
ATOM   2517  N   ALA A 314      -8.344  15.523  -1.923  1.00 94.50           N  
ATOM   2518  CA  ALA A 314      -9.297  15.273  -0.842  1.00 94.50           C  
ATOM   2519  C   ALA A 314     -10.430  14.367  -1.308  1.00 94.50           C  
ATOM   2520  CB  ALA A 314      -9.859  16.594  -0.312  1.00 94.50           C  
ATOM   2521  O   ALA A 314     -11.000  14.578  -2.381  1.00 94.50           O  
ATOM   2522  N   TYR A 315     -10.672  13.281  -0.510  1.00 95.00           N  
ATOM   2523  CA  TYR A 315     -11.805  12.391  -0.739  1.00 95.00           C  
ATOM   2524  C   TYR A 315     -12.836  12.531   0.372  1.00 95.00           C  
ATOM   2525  CB  TYR A 315     -11.336  10.938  -0.839  1.00 95.00           C  
ATOM   2526  O   TYR A 315     -12.492  12.531   1.556  1.00 95.00           O  
ATOM   2527  CG  TYR A 315     -10.508  10.648  -2.066  1.00 95.00           C  
ATOM   2528  CD1 TYR A 315     -11.109  10.367  -3.289  1.00 95.00           C  
ATOM   2529  CD2 TYR A 315      -9.117  10.664  -2.004  1.00 95.00           C  
ATOM   2530  CE1 TYR A 315     -10.352  10.094  -4.422  1.00 95.00           C  
ATOM   2531  CE2 TYR A 315      -8.344  10.398  -3.131  1.00 95.00           C  
ATOM   2532  OH  TYR A 315      -8.211   9.852  -5.449  1.00 95.00           O  
ATOM   2533  CZ  TYR A 315      -8.969  10.117  -4.332  1.00 95.00           C  
ATOM   2534  N   TRP A 316     -14.102  12.781  -0.053  1.00 93.88           N  
ATOM   2535  CA  TRP A 316     -15.188  12.938   0.911  1.00 93.88           C  
ATOM   2536  C   TRP A 316     -16.094  11.711   0.924  1.00 93.88           C  
ATOM   2537  CB  TRP A 316     -16.016  14.188   0.593  1.00 93.88           C  
ATOM   2538  O   TRP A 316     -16.578  11.281  -0.124  1.00 93.88           O  
ATOM   2539  CG  TRP A 316     -15.195  15.430   0.418  1.00 93.88           C  
ATOM   2540  CD1 TRP A 316     -14.984  16.125  -0.743  1.00 93.88           C  
ATOM   2541  CD2 TRP A 316     -14.469  16.125   1.437  1.00 93.88           C  
ATOM   2542  CE2 TRP A 316     -13.844  17.234   0.821  1.00 93.88           C  
ATOM   2543  CE3 TRP A 316     -14.289  15.922   2.811  1.00 93.88           C  
ATOM   2544  NE1 TRP A 316     -14.172  17.203  -0.507  1.00 93.88           N  
ATOM   2545  CH2 TRP A 316     -12.891  17.906   2.879  1.00 93.88           C  
ATOM   2546  CZ2 TRP A 316     -13.047  18.141   1.536  1.00 93.88           C  
ATOM   2547  CZ3 TRP A 316     -13.500  16.828   3.520  1.00 93.88           C  
ATOM   2548  N   LEU A 317     -16.234  11.133   2.107  1.00 92.12           N  
ATOM   2549  CA  LEU A 317     -17.047   9.930   2.271  1.00 92.12           C  
ATOM   2550  C   LEU A 317     -18.469  10.297   2.697  1.00 92.12           C  
ATOM   2551  CB  LEU A 317     -16.422   8.992   3.301  1.00 92.12           C  
ATOM   2552  O   LEU A 317     -18.688  10.703   3.840  1.00 92.12           O  
ATOM   2553  CG  LEU A 317     -17.094   7.633   3.479  1.00 92.12           C  
ATOM   2554  CD1 LEU A 317     -16.953   6.801   2.207  1.00 92.12           C  
ATOM   2555  CD2 LEU A 317     -16.500   6.891   4.676  1.00 92.12           C  
ATOM   2556  N   GLN A 318     -19.484  10.227   1.771  1.00 87.19           N  
ATOM   2557  CA  GLN A 318     -20.891  10.422   2.094  1.00 87.19           C  
ATOM   2558  C   GLN A 318     -21.578   9.086   2.383  1.00 87.19           C  
ATOM   2559  CB  GLN A 318     -21.609  11.148   0.954  1.00 87.19           C  
ATOM   2560  O   GLN A 318     -22.078   8.867   3.488  1.00 87.19           O  
ATOM   2561  CG  GLN A 318     -21.172  12.586   0.768  1.00 87.19           C  
ATOM   2562  CD  GLN A 318     -21.969  13.312  -0.297  1.00 87.19           C  
ATOM   2563  NE2 GLN A 318     -21.766  14.625  -0.408  1.00 87.19           N  
ATOM   2564  OE1 GLN A 318     -22.766  12.711  -1.015  1.00 87.19           O  
ATOM   2565  N   LYS A 319     -21.406   8.219   1.395  1.00 88.25           N  
ATOM   2566  CA  LYS A 319     -21.859   6.832   1.532  1.00 88.25           C  
ATOM   2567  C   LYS A 319     -20.766   5.855   1.107  1.00 88.25           C  
ATOM   2568  CB  LYS A 319     -23.125   6.594   0.707  1.00 88.25           C  
ATOM   2569  O   LYS A 319     -20.125   6.043   0.071  1.00 88.25           O  
ATOM   2570  CG  LYS A 319     -24.359   7.277   1.265  1.00 88.25           C  
ATOM   2571  CD  LYS A 319     -25.625   6.820   0.543  1.00 88.25           C  
ATOM   2572  CE  LYS A 319     -26.875   7.465   1.133  1.00 88.25           C  
ATOM   2573  NZ  LYS A 319     -28.109   7.012   0.437  1.00 88.25           N  
ATOM   2574  N   ALA A 320     -20.562   4.891   2.059  1.00 89.19           N  
ATOM   2575  CA  ALA A 320     -19.531   3.902   1.765  1.00 89.19           C  
ATOM   2576  C   ALA A 320     -20.062   2.807   0.847  1.00 89.19           C  
ATOM   2577  CB  ALA A 320     -18.984   3.293   3.059  1.00 89.19           C  
ATOM   2578  O   ALA A 320     -21.266   2.703   0.633  1.00 89.19           O  
ATOM   2579  N   GLN A 321     -19.234   2.111   0.163  1.00 87.31           N  
ATOM   2580  CA  GLN A 321     -19.578   0.987  -0.699  1.00 87.31           C  
ATOM   2581  C   GLN A 321     -20.266  -0.124   0.096  1.00 87.31           C  
ATOM   2582  CB  GLN A 321     -18.344   0.443  -1.409  1.00 87.31           C  
ATOM   2583  O   GLN A 321     -21.156  -0.798  -0.411  1.00 87.31           O  
ATOM   2584  CG  GLN A 321     -17.781   1.373  -2.480  1.00 87.31           C  
ATOM   2585  CD  GLN A 321     -16.609   0.775  -3.227  1.00 87.31           C  
ATOM   2586  NE2 GLN A 321     -16.062   1.532  -4.168  1.00 87.31           N  
ATOM   2587  OE1 GLN A 321     -16.203  -0.358  -2.959  1.00 87.31           O  
ATOM   2588  N   GLY A 322     -19.969  -0.264   1.312  1.00 86.75           N  
ATOM   2589  CA  GLY A 322     -20.516  -1.305   2.164  1.00 86.75           C  
ATOM   2590  C   GLY A 322     -21.531  -0.782   3.158  1.00 86.75           C  
ATOM   2591  O   GLY A 322     -22.031   0.339   3.018  1.00 86.75           O  
ATOM   2592  N   MET A 323     -21.938  -1.623   4.090  1.00 90.62           N  
ATOM   2593  CA  MET A 323     -22.969  -1.296   5.070  1.00 90.62           C  
ATOM   2594  C   MET A 323     -22.438  -0.349   6.137  1.00 90.62           C  
ATOM   2595  CB  MET A 323     -23.516  -2.566   5.723  1.00 90.62           C  
ATOM   2596  O   MET A 323     -23.203   0.352   6.797  1.00 90.62           O  
ATOM   2597  CG  MET A 323     -24.906  -2.402   6.320  1.00 90.62           C  
ATOM   2598  SD  MET A 323     -26.125  -1.758   5.105  1.00 90.62           S  
ATOM   2599  CE  MET A 323     -26.406  -3.250   4.113  1.00 90.62           C  
ATOM   2600  N   ASN A 324     -21.125  -0.345   6.297  1.00 92.69           N  
ATOM   2601  CA  ASN A 324     -20.469   0.591   7.207  1.00 92.69           C  
ATOM   2602  C   ASN A 324     -20.141   1.909   6.512  1.00 92.69           C  
ATOM   2603  CB  ASN A 324     -19.203  -0.030   7.797  1.00 92.69           C  
ATOM   2604  O   ASN A 324     -19.250   1.963   5.664  1.00 92.69           O  
ATOM   2605  CG  ASN A 324     -18.578   0.833   8.875  1.00 92.69           C  
ATOM   2606  ND2 ASN A 324     -17.531   0.328   9.508  1.00 92.69           N  
ATOM   2607  OD1 ASN A 324     -19.047   1.944   9.148  1.00 92.69           O  
ATOM   2608  N   ASN A 325     -20.828   2.914   6.855  1.00 92.94           N  
ATOM   2609  CA  ASN A 325     -20.719   4.215   6.207  1.00 92.94           C  
ATOM   2610  C   ASN A 325     -19.641   5.074   6.871  1.00 92.94           C  
ATOM   2611  CB  ASN A 325     -22.062   4.945   6.207  1.00 92.94           C  
ATOM   2612  O   ASN A 325     -19.891   6.230   7.219  1.00 92.94           O  
ATOM   2613  CG  ASN A 325     -23.062   4.312   5.266  1.00 92.94           C  
ATOM   2614  ND2 ASN A 325     -24.312   4.215   5.711  1.00 92.94           N  
ATOM   2615  OD1 ASN A 325     -22.719   3.914   4.148  1.00 92.94           O  
ATOM   2616  N   GLY A 326     -18.500   4.547   7.254  1.00 93.06           N  
ATOM   2617  CA  GLY A 326     -17.375   5.336   7.703  1.00 93.06           C  
ATOM   2618  C   GLY A 326     -17.203   5.340   9.211  1.00 93.06           C  
ATOM   2619  O   GLY A 326     -16.531   6.211   9.766  1.00 93.06           O  
ATOM   2620  N   VAL A 327     -17.875   4.383   9.859  1.00 94.94           N  
ATOM   2621  CA  VAL A 327     -17.750   4.301  11.312  1.00 94.94           C  
ATOM   2622  C   VAL A 327     -16.438   3.596  11.688  1.00 94.94           C  
ATOM   2623  CB  VAL A 327     -18.953   3.557  11.945  1.00 94.94           C  
ATOM   2624  O   VAL A 327     -16.188   2.475  11.242  1.00 94.94           O  
ATOM   2625  CG1 VAL A 327     -18.797   3.475  13.461  1.00 94.94           C  
ATOM   2626  CG2 VAL A 327     -20.266   4.250  11.570  1.00 94.94           C  
ATOM   2627  N   CYS A 328     -15.664   4.238  12.469  1.00 94.31           N  
ATOM   2628  CA  CYS A 328     -14.367   3.715  12.891  1.00 94.31           C  
ATOM   2629  C   CYS A 328     -14.492   2.924  14.188  1.00 94.31           C  
ATOM   2630  CB  CYS A 328     -13.359   4.852  13.070  1.00 94.31           C  
ATOM   2631  O   CYS A 328     -14.266   3.463  15.273  1.00 94.31           O  
ATOM   2632  SG  CYS A 328     -13.156   5.879  11.602  1.00 94.31           S  
ATOM   2633  N   TRP A 329     -14.695   1.656  14.039  1.00 92.75           N  
ATOM   2634  CA  TRP A 329     -14.844   0.786  15.203  1.00 92.75           C  
ATOM   2635  C   TRP A 329     -13.508   0.591  15.914  1.00 92.75           C  
ATOM   2636  CB  TRP A 329     -15.414  -0.572  14.789  1.00 92.75           C  
ATOM   2637  O   TRP A 329     -12.453   0.573  15.273  1.00 92.75           O  
ATOM   2638  CG  TRP A 329     -16.750  -0.486  14.102  1.00 92.75           C  
ATOM   2639  CD1 TRP A 329     -17.031  -0.870  12.820  1.00 92.75           C  
ATOM   2640  CD2 TRP A 329     -17.969   0.021  14.656  1.00 92.75           C  
ATOM   2641  CE2 TRP A 329     -18.953  -0.086  13.656  1.00 92.75           C  
ATOM   2642  CE3 TRP A 329     -18.312   0.555  15.898  1.00 92.75           C  
ATOM   2643  NE1 TRP A 329     -18.359  -0.632  12.547  1.00 92.75           N  
ATOM   2644  CH2 TRP A 329     -20.594   0.841  15.094  1.00 92.75           C  
ATOM   2645  CZ2 TRP A 329     -20.281   0.322  13.867  1.00 92.75           C  
ATOM   2646  CZ3 TRP A 329     -19.625   0.961  16.109  1.00 92.75           C  
ATOM   2647  N   ASP A 330     -13.430   0.606  17.250  1.00 90.69           N  
ATOM   2648  CA  ASP A 330     -12.250   0.422  18.094  1.00 90.69           C  
ATOM   2649  C   ASP A 330     -11.281   1.591  17.953  1.00 90.69           C  
ATOM   2650  CB  ASP A 330     -11.547  -0.893  17.750  1.00 90.69           C  
ATOM   2651  O   ASP A 330     -10.070   1.420  18.094  1.00 90.69           O  
ATOM   2652  CG  ASP A 330     -12.266  -2.109  18.312  1.00 90.69           C  
ATOM   2653  OD1 ASP A 330     -13.008  -1.976  19.312  1.00 90.69           O  
ATOM   2654  OD2 ASP A 330     -12.078  -3.215  17.766  1.00 90.69           O  
ATOM   2655  N   ASN A 331     -11.836   2.680  17.422  1.00 92.56           N  
ATOM   2656  CA  ASN A 331     -11.078   3.922  17.297  1.00 92.56           C  
ATOM   2657  C   ASN A 331      -9.836   3.740  16.438  1.00 92.56           C  
ATOM   2658  CB  ASN A 331     -10.688   4.445  18.688  1.00 92.56           C  
ATOM   2659  O   ASN A 331      -8.758   4.223  16.781  1.00 92.56           O  
ATOM   2660  CG  ASN A 331     -11.891   4.676  19.578  1.00 92.56           C  
ATOM   2661  ND2 ASN A 331     -11.766   4.312  20.859  1.00 92.56           N  
ATOM   2662  OD1 ASN A 331     -12.930   5.168  19.141  1.00 92.56           O  
ATOM   2663  N   GLN A 332      -9.992   2.914  15.398  1.00 94.06           N  
ATOM   2664  CA  GLN A 332      -8.844   2.693  14.516  1.00 94.06           C  
ATOM   2665  C   GLN A 332      -9.250   2.781  13.047  1.00 94.06           C  
ATOM   2666  CB  GLN A 332      -8.203   1.334  14.805  1.00 94.06           C  
ATOM   2667  O   GLN A 332     -10.406   2.516  12.703  1.00 94.06           O  
ATOM   2668  CG  GLN A 332      -9.141   0.153  14.586  1.00 94.06           C  
ATOM   2669  CD  GLN A 332      -8.547  -1.160  15.062  1.00 94.06           C  
ATOM   2670  NE2 GLN A 332      -9.406  -2.096  15.445  1.00 94.06           N  
ATOM   2671  OE1 GLN A 332      -7.324  -1.334  15.086  1.00 94.06           O  
ATOM   2672  N   ILE A 333      -8.328   3.172  12.227  1.00 96.19           N  
ATOM   2673  CA  ILE A 333      -8.477   3.262  10.781  1.00 96.19           C  
ATOM   2674  C   ILE A 333      -7.277   2.613  10.094  1.00 96.19           C  
ATOM   2675  CB  ILE A 333      -8.633   4.727  10.320  1.00 96.19           C  
ATOM   2676  O   ILE A 333      -6.133   2.818  10.508  1.00 96.19           O  
ATOM   2677  CG1 ILE A 333      -9.836   5.383  11.008  1.00 96.19           C  
ATOM   2678  CG2 ILE A 333      -8.773   4.801   8.797  1.00 96.19           C  
ATOM   2679  CD1 ILE A 333      -9.906   6.891  10.828  1.00 96.19           C  
ATOM   2680  N   PHE A 334      -7.574   1.850   9.094  1.00 97.25           N  
ATOM   2681  CA  PHE A 334      -6.512   1.279   8.281  1.00 97.25           C  
ATOM   2682  C   PHE A 334      -6.477   1.930   6.902  1.00 97.25           C  
ATOM   2683  CB  PHE A 334      -6.691  -0.235   8.141  1.00 97.25           C  
ATOM   2684  O   PHE A 334      -7.496   1.988   6.211  1.00 97.25           O  
ATOM   2685  CG  PHE A 334      -6.379  -1.002   9.398  1.00 97.25           C  
ATOM   2686  CD1 PHE A 334      -5.086  -1.449   9.648  1.00 97.25           C  
ATOM   2687  CD2 PHE A 334      -7.375  -1.276  10.320  1.00 97.25           C  
ATOM   2688  CE1 PHE A 334      -4.797  -2.158  10.812  1.00 97.25           C  
ATOM   2689  CE2 PHE A 334      -7.090  -1.985  11.484  1.00 97.25           C  
ATOM   2690  CZ  PHE A 334      -5.801  -2.426  11.727  1.00 97.25           C  
ATOM   2691  N   VAL A 335      -5.344   2.488   6.590  1.00 97.31           N  
ATOM   2692  CA  VAL A 335      -5.129   3.104   5.285  1.00 97.31           C  
ATOM   2693  C   VAL A 335      -4.078   2.311   4.508  1.00 97.31           C  
ATOM   2694  CB  VAL A 335      -4.691   4.578   5.418  1.00 97.31           C  
ATOM   2695  O   VAL A 335      -2.918   2.238   4.922  1.00 97.31           O  
ATOM   2696  CG1 VAL A 335      -4.484   5.207   4.039  1.00 97.31           C  
ATOM   2697  CG2 VAL A 335      -5.723   5.371   6.219  1.00 97.31           C  
ATOM   2698  N   THR A 336      -4.516   1.659   3.453  1.00 97.69           N  
ATOM   2699  CA  THR A 336      -3.619   0.897   2.592  1.00 97.69           C  
ATOM   2700  C   THR A 336      -3.344   1.652   1.295  1.00 97.69           C  
ATOM   2701  CB  THR A 336      -4.199  -0.491   2.268  1.00 97.69           C  
ATOM   2702  O   THR A 336      -4.273   1.998   0.562  1.00 97.69           O  
ATOM   2703  CG2 THR A 336      -3.213  -1.325   1.459  1.00 97.69           C  
ATOM   2704  OG1 THR A 336      -4.496  -1.176   3.490  1.00 97.69           O  
ATOM   2705  N   VAL A 337      -2.002   1.855   1.038  1.00 97.06           N  
ATOM   2706  CA  VAL A 337      -1.668   2.670  -0.124  1.00 97.06           C  
ATOM   2707  C   VAL A 337      -0.538   2.010  -0.911  1.00 97.06           C  
ATOM   2708  CB  VAL A 337      -1.264   4.105   0.285  1.00 97.06           C  
ATOM   2709  O   VAL A 337       0.281   1.284  -0.343  1.00 97.06           O  
ATOM   2710  CG1 VAL A 337      -2.402   4.793   1.036  1.00 97.06           C  
ATOM   2711  CG2 VAL A 337       0.004   4.078   1.137  1.00 97.06           C  
ATOM   2712  N   VAL A 338      -0.585   2.234  -2.172  1.00 95.88           N  
ATOM   2713  CA  VAL A 338       0.511   1.869  -3.064  1.00 95.88           C  
ATOM   2714  C   VAL A 338       0.647   2.914  -4.168  1.00 95.88           C  
ATOM   2715  CB  VAL A 338       0.300   0.468  -3.680  1.00 95.88           C  
ATOM   2716  O   VAL A 338      -0.342   3.289  -4.805  1.00 95.88           O  
ATOM   2717  CG1 VAL A 338      -0.805   0.502  -4.734  1.00 95.88           C  
ATOM   2718  CG2 VAL A 338       1.604  -0.051  -4.285  1.00 95.88           C  
ATOM   2719  N   ASP A 339       1.877   3.436  -4.312  1.00 94.81           N  
ATOM   2720  CA  ASP A 339       2.178   4.406  -5.359  1.00 94.81           C  
ATOM   2721  C   ASP A 339       3.576   4.184  -5.930  1.00 94.81           C  
ATOM   2722  CB  ASP A 339       2.051   5.832  -4.824  1.00 94.81           C  
ATOM   2723  O   ASP A 339       4.574   4.477  -5.270  1.00 94.81           O  
ATOM   2724  CG  ASP A 339       2.305   6.891  -5.883  1.00 94.81           C  
ATOM   2725  OD1 ASP A 339       2.314   6.559  -7.086  1.00 94.81           O  
ATOM   2726  OD2 ASP A 339       2.500   8.070  -5.508  1.00 94.81           O  
ATOM   2727  N   ASN A 340       3.594   3.676  -7.152  1.00 93.75           N  
ATOM   2728  CA  ASN A 340       4.910   3.473  -7.750  1.00 93.75           C  
ATOM   2729  C   ASN A 340       5.211   4.531  -8.805  1.00 93.75           C  
ATOM   2730  CB  ASN A 340       5.012   2.072  -8.359  1.00 93.75           C  
ATOM   2731  O   ASN A 340       6.148   4.379  -9.594  1.00 93.75           O  
ATOM   2732  CG  ASN A 340       4.031   1.855  -9.492  1.00 93.75           C  
ATOM   2733  ND2 ASN A 340       4.023   0.648 -10.047  1.00 93.75           N  
ATOM   2734  OD1 ASN A 340       3.291   2.766  -9.875  1.00 93.75           O  
ATOM   2735  N   THR A 341       4.480   5.598  -8.922  1.00 93.50           N  
ATOM   2736  CA  THR A 341       4.703   6.695  -9.852  1.00 93.50           C  
ATOM   2737  C   THR A 341       5.801   7.625  -9.336  1.00 93.50           C  
ATOM   2738  CB  THR A 341       3.412   7.500 -10.086  1.00 93.50           C  
ATOM   2739  O   THR A 341       6.402   8.367 -10.109  1.00 93.50           O  
ATOM   2740  CG2 THR A 341       2.312   6.617 -10.664  1.00 93.50           C  
ATOM   2741  OG1 THR A 341       2.965   8.047  -8.836  1.00 93.50           O  
ATOM   2742  N   ARG A 342       6.047   7.617  -8.039  1.00 93.12           N  
ATOM   2743  CA  ARG A 342       7.137   8.359  -7.418  1.00 93.12           C  
ATOM   2744  C   ARG A 342       8.234   7.418  -6.934  1.00 93.12           C  
ATOM   2745  CB  ARG A 342       6.617   9.203  -6.250  1.00 93.12           C  
ATOM   2746  O   ARG A 342       8.539   7.375  -5.738  1.00 93.12           O  
ATOM   2747  CG  ARG A 342       5.578  10.242  -6.652  1.00 93.12           C  
ATOM   2748  CD  ARG A 342       5.066  11.016  -5.449  1.00 93.12           C  
ATOM   2749  NE  ARG A 342       4.168  12.102  -5.852  1.00 93.12           N  
ATOM   2750  NH1 ARG A 342       2.369  10.719  -6.289  1.00 93.12           N  
ATOM   2751  NH2 ARG A 342       2.180  12.984  -6.586  1.00 93.12           N  
ATOM   2752  CZ  ARG A 342       2.908  11.930  -6.242  1.00 93.12           C  
ATOM   2753  N   GLY A 343       8.867   6.715  -7.820  1.00 91.56           N  
ATOM   2754  CA  GLY A 343       9.766   5.637  -7.441  1.00 91.56           C  
ATOM   2755  C   GLY A 343      11.203   5.879  -7.867  1.00 91.56           C  
ATOM   2756  O   GLY A 343      11.969   4.930  -8.062  1.00 91.56           O  
ATOM   2757  N   THR A 344      11.680   7.082  -7.957  1.00 93.56           N  
ATOM   2758  CA  THR A 344      13.055   7.395  -8.344  1.00 93.56           C  
ATOM   2759  C   THR A 344      14.047   6.766  -7.363  1.00 93.56           C  
ATOM   2760  CB  THR A 344      13.281   8.914  -8.406  1.00 93.56           C  
ATOM   2761  O   THR A 344      13.914   6.934  -6.148  1.00 93.56           O  
ATOM   2762  CG2 THR A 344      14.703   9.234  -8.852  1.00 93.56           C  
ATOM   2763  OG1 THR A 344      12.359   9.492  -9.336  1.00 93.56           O  
ATOM   2764  N   ILE A 345      14.961   6.051  -7.914  1.00 94.38           N  
ATOM   2765  CA  ILE A 345      16.031   5.441  -7.125  1.00 94.38           C  
ATOM   2766  C   ILE A 345      17.219   6.387  -7.051  1.00 94.38           C  
ATOM   2767  CB  ILE A 345      16.453   4.082  -7.719  1.00 94.38           C  
ATOM   2768  O   ILE A 345      17.750   6.820  -8.078  1.00 94.38           O  
ATOM   2769  CG1 ILE A 345      15.266   3.119  -7.770  1.00 94.38           C  
ATOM   2770  CG2 ILE A 345      17.609   3.480  -6.910  1.00 94.38           C  
ATOM   2771  CD1 ILE A 345      15.531   1.839  -8.547  1.00 94.38           C  
ATOM   2772  N   LEU A 346      17.625   6.738  -5.848  1.00 95.06           N  
ATOM   2773  CA  LEU A 346      18.734   7.652  -5.617  1.00 95.06           C  
ATOM   2774  C   LEU A 346      20.062   6.910  -5.648  1.00 95.06           C  
ATOM   2775  CB  LEU A 346      18.562   8.367  -4.277  1.00 95.06           C  
ATOM   2776  O   LEU A 346      20.219   5.883  -4.984  1.00 95.06           O  
ATOM   2777  CG  LEU A 346      17.234   9.094  -4.055  1.00 95.06           C  
ATOM   2778  CD1 LEU A 346      17.188   9.695  -2.652  1.00 95.06           C  
ATOM   2779  CD2 LEU A 346      17.031  10.172  -5.109  1.00 95.06           C  
ATOM   2780  N   SER A 347      21.016   7.402  -6.453  1.00 94.56           N  
ATOM   2781  CA  SER A 347      22.359   6.844  -6.539  1.00 94.56           C  
ATOM   2782  C   SER A 347      23.344   7.641  -5.688  1.00 94.56           C  
ATOM   2783  CB  SER A 347      22.844   6.812  -7.988  1.00 94.56           C  
ATOM   2784  O   SER A 347      23.562   8.828  -5.926  1.00 94.56           O  
ATOM   2785  OG  SER A 347      24.109   6.188  -8.086  1.00 94.56           O  
ATOM   2786  N   LEU A 348      23.781   6.949  -4.656  1.00 94.75           N  
ATOM   2787  CA  LEU A 348      24.766   7.547  -3.770  1.00 94.75           C  
ATOM   2788  C   LEU A 348      26.172   7.047  -4.105  1.00 94.75           C  
ATOM   2789  CB  LEU A 348      24.438   7.230  -2.309  1.00 94.75           C  
ATOM   2790  O   LEU A 348      26.391   5.840  -4.207  1.00 94.75           O  
ATOM   2791  CG  LEU A 348      23.016   7.539  -1.854  1.00 94.75           C  
ATOM   2792  CD1 LEU A 348      22.797   7.074  -0.417  1.00 94.75           C  
ATOM   2793  CD2 LEU A 348      22.719   9.031  -1.987  1.00 94.75           C  
ATOM   2794  N   VAL A 349      27.094   7.918  -4.367  1.00 93.19           N  
ATOM   2795  CA  VAL A 349      28.453   7.551  -4.742  1.00 93.19           C  
ATOM   2796  C   VAL A 349      29.438   8.141  -3.738  1.00 93.19           C  
ATOM   2797  CB  VAL A 349      28.797   8.023  -6.172  1.00 93.19           C  
ATOM   2798  O   VAL A 349      29.344   9.320  -3.389  1.00 93.19           O  
ATOM   2799  CG1 VAL A 349      30.234   7.664  -6.527  1.00 93.19           C  
ATOM   2800  CG2 VAL A 349      27.828   7.414  -7.184  1.00 93.19           C  
ATOM   2801  N   THR A 350      30.297   7.199  -3.230  1.00 90.88           N  
ATOM   2802  CA  THR A 350      31.344   7.625  -2.309  1.00 90.88           C  
ATOM   2803  C   THR A 350      32.719   7.398  -2.914  1.00 90.88           C  
ATOM   2804  CB  THR A 350      31.250   6.883  -0.964  1.00 90.88           C  
ATOM   2805  O   THR A 350      32.906   6.523  -3.764  1.00 90.88           O  
ATOM   2806  CG2 THR A 350      29.891   7.129  -0.299  1.00 90.88           C  
ATOM   2807  OG1 THR A 350      31.406   5.477  -1.189  1.00 90.88           O  
ATOM   2808  N   LYS A 351      33.594   8.242  -2.596  1.00 89.62           N  
ATOM   2809  CA  LYS A 351      34.969   8.211  -3.072  1.00 89.62           C  
ATOM   2810  C   LYS A 351      35.906   7.582  -2.031  1.00 89.62           C  
ATOM   2811  CB  LYS A 351      35.469   9.617  -3.424  1.00 89.62           C  
ATOM   2812  O   LYS A 351      35.781   7.859  -0.837  1.00 89.62           O  
ATOM   2813  CG  LYS A 351      36.844   9.656  -4.043  1.00 89.62           C  
ATOM   2814  CD  LYS A 351      37.281  11.086  -4.359  1.00 89.62           C  
ATOM   2815  CE  LYS A 351      38.688  11.125  -4.945  1.00 89.62           C  
ATOM   2816  NZ  LYS A 351      39.094  12.523  -5.297  1.00 89.62           N  
ATOM   2817  N   SER A 352      36.750   6.629  -2.568  1.00 85.62           N  
ATOM   2818  CA  SER A 352      37.750   6.000  -1.701  1.00 85.62           C  
ATOM   2819  C   SER A 352      38.750   7.027  -1.154  1.00 85.62           C  
ATOM   2820  CB  SER A 352      38.500   4.906  -2.455  1.00 85.62           C  
ATOM   2821  O   SER A 352      39.000   8.047  -1.795  1.00 85.62           O  
ATOM   2822  OG  SER A 352      39.594   4.430  -1.688  1.00 85.62           O  
ATOM   2823  N   LYS A 353      39.125   6.859   0.011  1.00 81.81           N  
ATOM   2824  CA  LYS A 353      40.031   7.758   0.731  1.00 81.81           C  
ATOM   2825  C   LYS A 353      41.312   8.000  -0.055  1.00 81.81           C  
ATOM   2826  CB  LYS A 353      40.344   7.195   2.113  1.00 81.81           C  
ATOM   2827  O   LYS A 353      41.906   9.086   0.007  1.00 81.81           O  
ATOM   2828  CG  LYS A 353      39.188   7.238   3.094  1.00 81.81           C  
ATOM   2829  CD  LYS A 353      39.625   6.789   4.484  1.00 81.81           C  
ATOM   2830  CE  LYS A 353      38.438   6.793   5.457  1.00 81.81           C  
ATOM   2831  NZ  LYS A 353      38.844   6.344   6.820  1.00 81.81           N  
ATOM   2832  N   ASP A 354      41.719   7.086  -1.002  1.00 77.38           N  
ATOM   2833  CA  ASP A 354      43.000   7.164  -1.703  1.00 77.38           C  
ATOM   2834  C   ASP A 354      42.844   7.840  -3.062  1.00 77.38           C  
ATOM   2835  CB  ASP A 354      43.594   5.766  -1.879  1.00 77.38           C  
ATOM   2836  O   ASP A 354      43.844   8.094  -3.756  1.00 77.38           O  
ATOM   2837  CG  ASP A 354      43.938   5.098  -0.559  1.00 77.38           C  
ATOM   2838  OD1 ASP A 354      44.375   5.797   0.389  1.00 77.38           O  
ATOM   2839  OD2 ASP A 354      43.812   3.859  -0.467  1.00 77.38           O  
ATOM   2840  N   ALA A 355      41.656   8.211  -3.398  1.00 69.38           N  
ATOM   2841  CA  ALA A 355      41.375   8.734  -4.738  1.00 69.38           C  
ATOM   2842  C   ALA A 355      41.625  10.242  -4.797  1.00 69.38           C  
ATOM   2843  CB  ALA A 355      39.938   8.422  -5.160  1.00 69.38           C  
ATOM   2844  O   ALA A 355      41.250  10.977  -3.891  1.00 69.38           O  
ATOM   2845  N   ASN A 356      42.594  10.703  -5.598  1.00 73.88           N  
ATOM   2846  CA  ASN A 356      42.875  12.094  -5.902  1.00 73.88           C  
ATOM   2847  C   ASN A 356      42.094  12.594  -7.098  1.00 73.88           C  
ATOM   2848  CB  ASN A 356      44.375  12.273  -6.160  1.00 73.88           C  
ATOM   2849  O   ASN A 356      41.812  11.836  -8.031  1.00 73.88           O  
ATOM   2850  CG  ASN A 356      45.219  12.227  -4.887  1.00 73.88           C  
ATOM   2851  ND2 ASN A 356      46.500  12.047  -5.031  1.00 73.88           N  
ATOM   2852  OD1 ASN A 356      44.656  12.352  -3.781  1.00 73.88           O  
ATOM   2853  N   GLN A 357      41.406  13.695  -7.000  1.00 73.19           N  
ATOM   2854  CA  GLN A 357      40.594  14.352  -8.016  1.00 73.19           C  
ATOM   2855  C   GLN A 357      41.344  14.438  -9.344  1.00 73.19           C  
ATOM   2856  CB  GLN A 357      40.188  15.750  -7.555  1.00 73.19           C  
ATOM   2857  O   GLN A 357      40.750  14.383 -10.414  1.00 73.19           O  
ATOM   2858  CG  GLN A 357      39.031  16.344  -8.344  1.00 73.19           C  
ATOM   2859  CD  GLN A 357      38.469  17.609  -7.715  1.00 73.19           C  
ATOM   2860  NE2 GLN A 357      37.438  18.172  -8.320  1.00 73.19           N  
ATOM   2861  OE1 GLN A 357      38.969  18.078  -6.688  1.00 73.19           O  
ATOM   2862  N   GLU A 358      42.719  14.383  -9.336  1.00 75.38           N  
ATOM   2863  CA  GLU A 358      43.531  14.648 -10.531  1.00 75.38           C  
ATOM   2864  C   GLU A 358      43.781  13.367 -11.312  1.00 75.38           C  
ATOM   2865  CB  GLU A 358      44.844  15.320 -10.148  1.00 75.38           C  
ATOM   2866  O   GLU A 358      44.125  13.414 -12.492  1.00 75.38           O  
ATOM   2867  CG  GLU A 358      44.688  16.750  -9.641  1.00 75.38           C  
ATOM   2868  CD  GLU A 358      46.000  17.406  -9.297  1.00 75.38           C  
ATOM   2869  OE1 GLU A 358      46.000  18.578  -8.859  1.00 75.38           O  
ATOM   2870  OE2 GLU A 358      47.062  16.750  -9.453  1.00 75.38           O  
ATOM   2871  N   ASP A 359      43.500  12.211 -10.680  1.00 75.62           N  
ATOM   2872  CA  ASP A 359      43.688  10.930 -11.359  1.00 75.62           C  
ATOM   2873  C   ASP A 359      42.531  10.656 -12.320  1.00 75.62           C  
ATOM   2874  CB  ASP A 359      43.812   9.789 -10.352  1.00 75.62           C  
ATOM   2875  O   ASP A 359      41.406  11.148 -12.117  1.00 75.62           O  
ATOM   2876  CG  ASP A 359      45.062   9.859  -9.523  1.00 75.62           C  
ATOM   2877  OD1 ASP A 359      46.094  10.414 -10.016  1.00 75.62           O  
ATOM   2878  OD2 ASP A 359      45.062   9.359  -8.383  1.00 75.62           O  
ATOM   2879  N   PRO A 360      42.906  10.156 -13.438  1.00 83.50           N  
ATOM   2880  CA  PRO A 360      41.875   9.734 -14.359  1.00 83.50           C  
ATOM   2881  C   PRO A 360      40.812   8.844 -13.695  1.00 83.50           C  
ATOM   2882  CB  PRO A 360      42.625   8.961 -15.438  1.00 83.50           C  
ATOM   2883  O   PRO A 360      41.094   8.195 -12.688  1.00 83.50           O  
ATOM   2884  CG  PRO A 360      44.062   9.328 -15.219  1.00 83.50           C  
ATOM   2885  CD  PRO A 360      44.219   9.805 -13.805  1.00 83.50           C  
ATOM   2886  N   TRP A 361      39.531   8.914 -14.109  1.00 84.69           N  
ATOM   2887  CA  TRP A 361      38.375   8.164 -13.594  1.00 84.69           C  
ATOM   2888  C   TRP A 361      38.688   6.668 -13.594  1.00 84.69           C  
ATOM   2889  CB  TRP A 361      37.125   8.445 -14.422  1.00 84.69           C  
ATOM   2890  O   TRP A 361      38.969   6.086 -14.633  1.00 84.69           O  
ATOM   2891  CG  TRP A 361      35.938   7.617 -14.039  1.00 84.69           C  
ATOM   2892  CD1 TRP A 361      35.625   6.367 -14.500  1.00 84.69           C  
ATOM   2893  CD2 TRP A 361      34.906   7.973 -13.109  1.00 84.69           C  
ATOM   2894  CE2 TRP A 361      34.000   6.895 -13.062  1.00 84.69           C  
ATOM   2895  CE3 TRP A 361      34.656   9.102 -12.320  1.00 84.69           C  
ATOM   2896  NE1 TRP A 361      34.469   5.930 -13.914  1.00 84.69           N  
ATOM   2897  CH2 TRP A 361      32.656   8.031 -11.484  1.00 84.69           C  
ATOM   2898  CZ2 TRP A 361      32.875   6.910 -12.250  1.00 84.69           C  
ATOM   2899  CZ3 TRP A 361      33.531   9.117 -11.508  1.00 84.69           C  
ATOM   2900  N   LYS A 362      38.688   6.094 -12.375  1.00 84.62           N  
ATOM   2901  CA  LYS A 362      38.781   4.648 -12.188  1.00 84.62           C  
ATOM   2902  C   LYS A 362      37.562   4.129 -11.430  1.00 84.62           C  
ATOM   2903  CB  LYS A 362      40.062   4.277 -11.430  1.00 84.62           C  
ATOM   2904  O   LYS A 362      37.219   4.648 -10.367  1.00 84.62           O  
ATOM   2905  CG  LYS A 362      41.344   4.555 -12.211  1.00 84.62           C  
ATOM   2906  CD  LYS A 362      42.562   4.180 -11.406  1.00 84.62           C  
ATOM   2907  CE  LYS A 362      43.844   4.539 -12.148  1.00 84.62           C  
ATOM   2908  NZ  LYS A 362      45.062   4.199 -11.344  1.00 84.62           N  
ATOM   2909  N   ASN A 363      36.844   3.125 -12.047  1.00 84.75           N  
ATOM   2910  CA  ASN A 363      35.625   2.562 -11.477  1.00 84.75           C  
ATOM   2911  C   ASN A 363      35.844   2.027 -10.070  1.00 84.75           C  
ATOM   2912  CB  ASN A 363      35.062   1.459 -12.383  1.00 84.75           C  
ATOM   2913  O   ASN A 363      34.938   2.100  -9.219  1.00 84.75           O  
ATOM   2914  CG  ASN A 363      34.438   2.002 -13.656  1.00 84.75           C  
ATOM   2915  ND2 ASN A 363      34.188   1.120 -14.617  1.00 84.75           N  
ATOM   2916  OD1 ASN A 363      34.188   3.205 -13.773  1.00 84.75           O  
ATOM   2917  N   SER A 364      37.031   1.649  -9.766  1.00 86.75           N  
ATOM   2918  CA  SER A 364      37.344   1.005  -8.492  1.00 86.75           C  
ATOM   2919  C   SER A 364      37.469   2.025  -7.363  1.00 86.75           C  
ATOM   2920  CB  SER A 364      38.656   0.221  -8.602  1.00 86.75           C  
ATOM   2921  O   SER A 364      37.406   1.665  -6.188  1.00 86.75           O  
ATOM   2922  OG  SER A 364      39.719   1.074  -8.969  1.00 86.75           O  
ATOM   2923  N   THR A 365      37.531   3.318  -7.684  1.00 88.69           N  
ATOM   2924  CA  THR A 365      37.750   4.383  -6.703  1.00 88.69           C  
ATOM   2925  C   THR A 365      36.406   4.836  -6.133  1.00 88.69           C  
ATOM   2926  CB  THR A 365      38.469   5.586  -7.320  1.00 88.69           C  
ATOM   2927  O   THR A 365      36.344   5.465  -5.070  1.00 88.69           O  
ATOM   2928  CG2 THR A 365      38.938   6.562  -6.242  1.00 88.69           C  
ATOM   2929  OG1 THR A 365      39.625   5.121  -8.047  1.00 88.69           O  
ATOM   2930  N   PHE A 366      35.375   4.496  -6.820  1.00 89.31           N  
ATOM   2931  CA  PHE A 366      34.062   4.965  -6.402  1.00 89.31           C  
ATOM   2932  C   PHE A 366      33.188   3.795  -5.992  1.00 89.31           C  
ATOM   2933  CB  PHE A 366      33.406   5.762  -7.527  1.00 89.31           C  
ATOM   2934  O   PHE A 366      33.250   2.719  -6.590  1.00 89.31           O  
ATOM   2935  CG  PHE A 366      34.188   6.977  -7.953  1.00 89.31           C  
ATOM   2936  CD1 PHE A 366      34.125   8.148  -7.207  1.00 89.31           C  
ATOM   2937  CD2 PHE A 366      34.969   6.949  -9.102  1.00 89.31           C  
ATOM   2938  CE1 PHE A 366      34.844   9.273  -7.602  1.00 89.31           C  
ATOM   2939  CE2 PHE A 366      35.688   8.070  -9.500  1.00 89.31           C  
ATOM   2940  CZ  PHE A 366      35.625   9.234  -8.750  1.00 89.31           C  
ATOM   2941  N   SER A 367      32.500   3.959  -4.902  1.00 92.38           N  
ATOM   2942  CA  SER A 367      31.500   3.006  -4.453  1.00 92.38           C  
ATOM   2943  C   SER A 367      30.094   3.594  -4.555  1.00 92.38           C  
ATOM   2944  CB  SER A 367      31.781   2.574  -3.010  1.00 92.38           C  
ATOM   2945  O   SER A 367      29.875   4.738  -4.160  1.00 92.38           O  
ATOM   2946  OG  SER A 367      33.062   1.954  -2.906  1.00 92.38           O  
ATOM   2947  N   SER A 368      29.234   2.809  -5.168  1.00 92.69           N  
ATOM   2948  CA  SER A 368      27.875   3.283  -5.418  1.00 92.69           C  
ATOM   2949  C   SER A 368      26.875   2.582  -4.512  1.00 92.69           C  
ATOM   2950  CB  SER A 368      27.500   3.068  -6.879  1.00 92.69           C  
ATOM   2951  O   SER A 368      27.016   1.396  -4.211  1.00 92.69           O  
ATOM   2952  OG  SER A 368      27.422   1.685  -7.184  1.00 92.69           O  
ATOM   2953  N   TYR A 369      25.922   3.363  -4.000  1.00 94.69           N  
ATOM   2954  CA  TYR A 369      24.828   2.871  -3.164  1.00 94.69           C  
ATOM   2955  C   TYR A 369      23.484   3.328  -3.705  1.00 94.69           C  
ATOM   2956  CB  TYR A 369      25.000   3.348  -1.720  1.00 94.69           C  
ATOM   2957  O   TYR A 369      23.375   4.406  -4.289  1.00 94.69           O  
ATOM   2958  CG  TYR A 369      26.344   3.008  -1.125  1.00 94.69           C  
ATOM   2959  CD1 TYR A 369      26.562   1.792  -0.478  1.00 94.69           C  
ATOM   2960  CD2 TYR A 369      27.406   3.900  -1.207  1.00 94.69           C  
ATOM   2961  CE1 TYR A 369      27.797   1.474   0.074  1.00 94.69           C  
ATOM   2962  CE2 TYR A 369      28.656   3.594  -0.659  1.00 94.69           C  
ATOM   2963  OH  TYR A 369      30.062   2.070   0.522  1.00 94.69           O  
ATOM   2964  CZ  TYR A 369      28.844   2.379  -0.022  1.00 94.69           C  
ATOM   2965  N   LEU A 370      22.500   2.520  -3.439  1.00 95.25           N  
ATOM   2966  CA  LEU A 370      21.156   2.852  -3.898  1.00 95.25           C  
ATOM   2967  C   LEU A 370      20.203   3.035  -2.719  1.00 95.25           C  
ATOM   2968  CB  LEU A 370      20.625   1.759  -4.828  1.00 95.25           C  
ATOM   2969  O   LEU A 370      20.250   2.258  -1.762  1.00 95.25           O  
ATOM   2970  CG  LEU A 370      21.438   1.494  -6.098  1.00 95.25           C  
ATOM   2971  CD1 LEU A 370      20.859   0.302  -6.855  1.00 95.25           C  
ATOM   2972  CD2 LEU A 370      21.469   2.734  -6.984  1.00 95.25           C  
ATOM   2973  N   ARG A 371      19.422   4.164  -2.848  1.00 96.12           N  
ATOM   2974  CA  ARG A 371      18.406   4.402  -1.829  1.00 96.12           C  
ATOM   2975  C   ARG A 371      17.094   4.840  -2.463  1.00 96.12           C  
ATOM   2976  CB  ARG A 371      18.875   5.457  -0.829  1.00 96.12           C  
ATOM   2977  O   ARG A 371      17.078   5.465  -3.525  1.00 96.12           O  
ATOM   2978  CG  ARG A 371      20.078   5.020   0.003  1.00 96.12           C  
ATOM   2979  CD  ARG A 371      19.734   3.857   0.921  1.00 96.12           C  
ATOM   2980  NE  ARG A 371      20.875   3.467   1.749  1.00 96.12           N  
ATOM   2981  NH1 ARG A 371      21.562   1.755   0.360  1.00 96.12           N  
ATOM   2982  NH2 ARG A 371      22.719   2.207   2.287  1.00 96.12           N  
ATOM   2983  CZ  ARG A 371      21.703   2.477   1.464  1.00 96.12           C  
ATOM   2984  N   HIS A 372      16.031   4.391  -1.821  1.00 96.12           N  
ATOM   2985  CA  HIS A 372      14.711   4.898  -2.154  1.00 96.12           C  
ATOM   2986  C   HIS A 372      14.031   5.512  -0.934  1.00 96.12           C  
ATOM   2987  CB  HIS A 372      13.844   3.783  -2.734  1.00 96.12           C  
ATOM   2988  O   HIS A 372      14.078   4.941   0.158  1.00 96.12           O  
ATOM   2989  CG  HIS A 372      12.453   4.223  -3.076  1.00 96.12           C  
ATOM   2990  CD2 HIS A 372      11.258   3.902  -2.525  1.00 96.12           C  
ATOM   2991  ND1 HIS A 372      12.180   5.098  -4.105  1.00 96.12           N  
ATOM   2992  CE1 HIS A 372      10.875   5.297  -4.172  1.00 96.12           C  
ATOM   2993  NE2 HIS A 372      10.297   4.586  -3.225  1.00 96.12           N  
ATOM   2994  N   VAL A 373      13.359   6.621  -1.238  1.00 95.12           N  
ATOM   2995  CA  VAL A 373      12.750   7.344  -0.123  1.00 95.12           C  
ATOM   2996  C   VAL A 373      11.266   7.562  -0.395  1.00 95.12           C  
ATOM   2997  CB  VAL A 373      13.453   8.695   0.123  1.00 95.12           C  
ATOM   2998  O   VAL A 373      10.859   7.770  -1.541  1.00 95.12           O  
ATOM   2999  CG1 VAL A 373      14.914   8.484   0.516  1.00 95.12           C  
ATOM   3000  CG2 VAL A 373      13.352   9.586  -1.117  1.00 95.12           C  
ATOM   3001  N   GLU A 374      10.469   7.422   0.642  1.00 95.38           N  
ATOM   3002  CA  GLU A 374       9.031   7.691   0.588  1.00 95.38           C  
ATOM   3003  C   GLU A 374       8.617   8.695   1.656  1.00 95.38           C  
ATOM   3004  CB  GLU A 374       8.242   6.391   0.754  1.00 95.38           C  
ATOM   3005  O   GLU A 374       9.148   8.680   2.770  1.00 95.38           O  
ATOM   3006  CG  GLU A 374       8.469   5.383  -0.362  1.00 95.38           C  
ATOM   3007  CD  GLU A 374       7.754   4.062  -0.133  1.00 95.38           C  
ATOM   3008  OE1 GLU A 374       7.746   3.207  -1.049  1.00 95.38           O  
ATOM   3009  OE2 GLU A 374       7.195   3.877   0.972  1.00 95.38           O  
ATOM   3010  N   GLU A 375       7.730   9.547   1.188  1.00 95.38           N  
ATOM   3011  CA  GLU A 375       7.207  10.594   2.062  1.00 95.38           C  
ATOM   3012  C   GLU A 375       5.684  10.617   2.039  1.00 95.38           C  
ATOM   3013  CB  GLU A 375       7.766  11.961   1.658  1.00 95.38           C  
ATOM   3014  O   GLU A 375       5.074  10.805   0.981  1.00 95.38           O  
ATOM   3015  CG  GLU A 375       7.328  13.094   2.568  1.00 95.38           C  
ATOM   3016  CD  GLU A 375       7.809  14.461   2.102  1.00 95.38           C  
ATOM   3017  OE1 GLU A 375       7.441  15.484   2.725  1.00 95.38           O  
ATOM   3018  OE2 GLU A 375       8.562  14.508   1.103  1.00 95.38           O  
ATOM   3019  N   TYR A 376       5.055  10.445   3.357  1.00 96.75           N  
ATOM   3020  CA  TYR A 376       3.600  10.430   3.451  1.00 96.75           C  
ATOM   3021  C   TYR A 376       3.111  11.375   4.543  1.00 96.75           C  
ATOM   3022  CB  TYR A 376       3.098   9.008   3.725  1.00 96.75           C  
ATOM   3023  O   TYR A 376       3.812  11.602   5.531  1.00 96.75           O  
ATOM   3024  CG  TYR A 376       3.246   8.078   2.549  1.00 96.75           C  
ATOM   3025  CD1 TYR A 376       2.303   8.055   1.524  1.00 96.75           C  
ATOM   3026  CD2 TYR A 376       4.332   7.211   2.459  1.00 96.75           C  
ATOM   3027  CE1 TYR A 376       2.436   7.195   0.440  1.00 96.75           C  
ATOM   3028  CE2 TYR A 376       4.477   6.344   1.380  1.00 96.75           C  
ATOM   3029  OH  TYR A 376       3.660   5.492  -0.696  1.00 96.75           O  
ATOM   3030  CZ  TYR A 376       3.523   6.344   0.376  1.00 96.75           C  
ATOM   3031  N   GLU A 377       2.025  11.961   4.293  1.00 96.62           N  
ATOM   3032  CA  GLU A 377       1.245  12.695   5.285  1.00 96.62           C  
ATOM   3033  C   GLU A 377      -0.238  12.352   5.184  1.00 96.62           C  
ATOM   3034  CB  GLU A 377       1.449  14.203   5.121  1.00 96.62           C  
ATOM   3035  O   GLU A 377      -0.829  12.438   4.105  1.00 96.62           O  
ATOM   3036  CG  GLU A 377       0.721  15.039   6.164  1.00 96.62           C  
ATOM   3037  CD  GLU A 377       0.822  16.531   5.910  1.00 96.62           C  
ATOM   3038  OE1 GLU A 377       0.327  17.328   6.742  1.00 96.62           O  
ATOM   3039  OE2 GLU A 377       1.401  16.922   4.871  1.00 96.62           O  
ATOM   3040  N   LEU A 378      -0.827  11.945   6.324  1.00 96.56           N  
ATOM   3041  CA  LEU A 378      -2.236  11.570   6.355  1.00 96.56           C  
ATOM   3042  C   LEU A 378      -3.062  12.617   7.086  1.00 96.56           C  
ATOM   3043  CB  LEU A 378      -2.412  10.203   7.027  1.00 96.56           C  
ATOM   3044  O   LEU A 378      -2.709  13.031   8.195  1.00 96.56           O  
ATOM   3045  CG  LEU A 378      -1.658   9.031   6.391  1.00 96.56           C  
ATOM   3046  CD1 LEU A 378      -1.607   7.852   7.355  1.00 96.56           C  
ATOM   3047  CD2 LEU A 378      -2.311   8.625   5.074  1.00 96.56           C  
ATOM   3048  N   GLN A 379      -4.121  13.031   6.449  1.00 96.56           N  
ATOM   3049  CA  GLN A 379      -5.051  13.992   7.035  1.00 96.56           C  
ATOM   3050  C   GLN A 379      -6.477  13.453   7.027  1.00 96.56           C  
ATOM   3051  CB  GLN A 379      -4.988  15.320   6.285  1.00 96.56           C  
ATOM   3052  O   GLN A 379      -6.906  12.828   6.051  1.00 96.56           O  
ATOM   3053  CG  GLN A 379      -3.611  15.977   6.297  1.00 96.56           C  
ATOM   3054  CD  GLN A 379      -3.576  17.297   5.551  1.00 96.56           C  
ATOM   3055  NE2 GLN A 379      -2.445  17.984   5.621  1.00 96.56           N  
ATOM   3056  OE1 GLN A 379      -4.559  17.688   4.914  1.00 96.56           O  
ATOM   3057  N   PHE A 380      -7.172  13.734   8.141  1.00 96.50           N  
ATOM   3058  CA  PHE A 380      -8.516  13.180   8.289  1.00 96.50           C  
ATOM   3059  C   PHE A 380      -9.492  14.250   8.781  1.00 96.50           C  
ATOM   3060  CB  PHE A 380      -8.500  12.000   9.258  1.00 96.50           C  
ATOM   3061  O   PHE A 380      -9.102  15.148   9.523  1.00 96.50           O  
ATOM   3062  CG  PHE A 380      -7.535  10.906   8.875  1.00 96.50           C  
ATOM   3063  CD1 PHE A 380      -7.906   9.914   7.980  1.00 96.50           C  
ATOM   3064  CD2 PHE A 380      -6.254  10.883   9.406  1.00 96.50           C  
ATOM   3065  CE1 PHE A 380      -7.012   8.906   7.621  1.00 96.50           C  
ATOM   3066  CE2 PHE A 380      -5.355   9.883   9.055  1.00 96.50           C  
ATOM   3067  CZ  PHE A 380      -5.738   8.891   8.164  1.00 96.50           C  
ATOM   3068  N   VAL A 381     -10.695  14.164   8.367  1.00 96.31           N  
ATOM   3069  CA  VAL A 381     -11.844  14.859   8.938  1.00 96.31           C  
ATOM   3070  C   VAL A 381     -12.805  13.852   9.562  1.00 96.31           C  
ATOM   3071  CB  VAL A 381     -12.570  15.719   7.883  1.00 96.31           C  
ATOM   3072  O   VAL A 381     -13.367  13.016   8.859  1.00 96.31           O  
ATOM   3073  CG1 VAL A 381     -13.789  16.406   8.500  1.00 96.31           C  
ATOM   3074  CG2 VAL A 381     -11.617  16.750   7.277  1.00 96.31           C  
ATOM   3075  N   LEU A 382     -12.938  13.953  10.820  1.00 95.50           N  
ATOM   3076  CA  LEU A 382     -13.750  12.992  11.562  1.00 95.50           C  
ATOM   3077  C   LEU A 382     -15.000  13.656  12.117  1.00 95.50           C  
ATOM   3078  CB  LEU A 382     -12.938  12.367  12.703  1.00 95.50           C  
ATOM   3079  O   LEU A 382     -14.953  14.805  12.570  1.00 95.50           O  
ATOM   3080  CG  LEU A 382     -11.633  11.664  12.305  1.00 95.50           C  
ATOM   3081  CD1 LEU A 382     -10.766  11.430  13.539  1.00 95.50           C  
ATOM   3082  CD2 LEU A 382     -11.938  10.352  11.594  1.00 95.50           C  
ATOM   3083  N   GLN A 383     -16.078  12.961  11.969  1.00 94.31           N  
ATOM   3084  CA  GLN A 383     -17.359  13.406  12.508  1.00 94.31           C  
ATOM   3085  C   GLN A 383     -17.750  12.594  13.734  1.00 94.31           C  
ATOM   3086  CB  GLN A 383     -18.453  13.305  11.438  1.00 94.31           C  
ATOM   3087  O   GLN A 383     -17.609  11.367  13.742  1.00 94.31           O  
ATOM   3088  CG  GLN A 383     -19.812  13.828  11.898  1.00 94.31           C  
ATOM   3089  CD  GLN A 383     -20.875  13.695  10.836  1.00 94.31           C  
ATOM   3090  NE2 GLN A 383     -22.000  14.383  11.039  1.00 94.31           N  
ATOM   3091  OE1 GLN A 383     -20.703  12.992   9.836  1.00 94.31           O  
ATOM   3092  N   LEU A 384     -18.188  13.297  14.734  1.00 94.00           N  
ATOM   3093  CA  LEU A 384     -18.672  12.648  15.953  1.00 94.00           C  
ATOM   3094  C   LEU A 384     -20.078  12.094  15.750  1.00 94.00           C  
ATOM   3095  CB  LEU A 384     -18.672  13.633  17.125  1.00 94.00           C  
ATOM   3096  O   LEU A 384     -20.969  12.812  15.289  1.00 94.00           O  
ATOM   3097  CG  LEU A 384     -18.953  13.047  18.500  1.00 94.00           C  
ATOM   3098  CD1 LEU A 384     -17.797  12.148  18.938  1.00 94.00           C  
ATOM   3099  CD2 LEU A 384     -19.188  14.156  19.531  1.00 94.00           C  
ATOM   3100  N   CYS A 385     -20.234  10.766  16.094  1.00 94.00           N  
ATOM   3101  CA  CYS A 385     -21.531  10.102  15.922  1.00 94.00           C  
ATOM   3102  C   CYS A 385     -21.969   9.406  17.219  1.00 94.00           C  
ATOM   3103  CB  CYS A 385     -21.453   9.086  14.789  1.00 94.00           C  
ATOM   3104  O   CYS A 385     -21.125   9.109  18.078  1.00 94.00           O  
ATOM   3105  SG  CYS A 385     -21.031   9.805  13.188  1.00 94.00           S  
ATOM   3106  N   LYS A 386     -23.297   9.242  17.297  1.00 93.81           N  
ATOM   3107  CA  LYS A 386     -23.891   8.609  18.469  1.00 93.81           C  
ATOM   3108  C   LYS A 386     -24.500   7.254  18.109  1.00 93.81           C  
ATOM   3109  CB  LYS A 386     -24.969   9.508  19.094  1.00 93.81           C  
ATOM   3110  O   LYS A 386     -25.188   7.125  17.109  1.00 93.81           O  
ATOM   3111  CG  LYS A 386     -24.469  10.914  19.406  1.00 93.81           C  
ATOM   3112  CD  LYS A 386     -25.625  11.812  19.875  1.00 93.81           C  
ATOM   3113  CE  LYS A 386     -25.141  13.242  20.109  1.00 93.81           C  
ATOM   3114  NZ  LYS A 386     -26.281  14.141  20.500  1.00 93.81           N  
ATOM   3115  N   VAL A 387     -24.203   6.305  18.969  1.00 92.81           N  
ATOM   3116  CA  VAL A 387     -24.781   4.977  18.812  1.00 92.81           C  
ATOM   3117  C   VAL A 387     -25.844   4.738  19.875  1.00 92.81           C  
ATOM   3118  CB  VAL A 387     -23.703   3.871  18.875  1.00 92.81           C  
ATOM   3119  O   VAL A 387     -25.562   4.875  21.078  1.00 92.81           O  
ATOM   3120  CG1 VAL A 387     -24.328   2.490  18.719  1.00 92.81           C  
ATOM   3121  CG2 VAL A 387     -22.641   4.098  17.797  1.00 92.81           C  
ATOM   3122  N   LYS A 388     -27.031   4.406  19.500  1.00 91.88           N  
ATOM   3123  CA  LYS A 388     -28.109   4.094  20.438  1.00 91.88           C  
ATOM   3124  C   LYS A 388     -27.922   2.713  21.047  1.00 91.88           C  
ATOM   3125  CB  LYS A 388     -29.469   4.172  19.734  1.00 91.88           C  
ATOM   3126  O   LYS A 388     -27.766   1.723  20.328  1.00 91.88           O  
ATOM   3127  CG  LYS A 388     -29.828   5.562  19.234  1.00 91.88           C  
ATOM   3128  CD  LYS A 388     -31.188   5.574  18.547  1.00 91.88           C  
ATOM   3129  CE  LYS A 388     -31.531   6.953  18.000  1.00 91.88           C  
ATOM   3130  NZ  LYS A 388     -32.844   6.965  17.312  1.00 91.88           N  
ATOM   3131  N   LEU A 389     -27.875   2.674  22.422  1.00 89.19           N  
ATOM   3132  CA  LEU A 389     -27.625   1.429  23.141  1.00 89.19           C  
ATOM   3133  C   LEU A 389     -28.906   0.636  23.328  1.00 89.19           C  
ATOM   3134  CB  LEU A 389     -26.969   1.715  24.500  1.00 89.19           C  
ATOM   3135  O   LEU A 389     -29.469   0.601  24.438  1.00 89.19           O  
ATOM   3136  CG  LEU A 389     -25.594   2.379  24.469  1.00 89.19           C  
ATOM   3137  CD1 LEU A 389     -25.156   2.740  25.891  1.00 89.19           C  
ATOM   3138  CD2 LEU A 389     -24.578   1.463  23.797  1.00 89.19           C  
ATOM   3139  N   THR A 390     -29.562   0.116  22.375  1.00 88.25           N  
ATOM   3140  CA  THR A 390     -30.703  -0.781  22.422  1.00 88.25           C  
ATOM   3141  C   THR A 390     -30.250  -2.238  22.453  1.00 88.25           C  
ATOM   3142  CB  THR A 390     -31.656  -0.551  21.234  1.00 88.25           C  
ATOM   3143  O   THR A 390     -29.156  -2.561  21.984  1.00 88.25           O  
ATOM   3144  CG2 THR A 390     -32.188   0.880  21.219  1.00 88.25           C  
ATOM   3145  OG1 THR A 390     -30.953  -0.802  20.016  1.00 88.25           O  
ATOM   3146  N   PRO A 391     -30.891  -3.104  23.219  1.00 87.25           N  
ATOM   3147  CA  PRO A 391     -30.500  -4.516  23.281  1.00 87.25           C  
ATOM   3148  C   PRO A 391     -30.297  -5.141  21.906  1.00 87.25           C  
ATOM   3149  CB  PRO A 391     -31.688  -5.164  24.000  1.00 87.25           C  
ATOM   3150  O   PRO A 391     -29.391  -5.969  21.734  1.00 87.25           O  
ATOM   3151  CG  PRO A 391     -32.344  -4.051  24.766  1.00 87.25           C  
ATOM   3152  CD  PRO A 391     -32.125  -2.771  24.000  1.00 87.25           C  
ATOM   3153  N   GLU A 392     -31.078  -4.727  20.906  1.00 87.56           N  
ATOM   3154  CA  GLU A 392     -30.938  -5.230  19.547  1.00 87.56           C  
ATOM   3155  C   GLU A 392     -29.609  -4.805  18.938  1.00 87.56           C  
ATOM   3156  CB  GLU A 392     -32.094  -4.742  18.672  1.00 87.56           C  
ATOM   3157  O   GLU A 392     -28.906  -5.617  18.328  1.00 87.56           O  
ATOM   3158  CG  GLU A 392     -32.125  -5.355  17.281  1.00 87.56           C  
ATOM   3159  CD  GLU A 392     -33.250  -4.855  16.422  1.00 87.56           C  
ATOM   3160  OE1 GLU A 392     -33.312  -5.195  15.211  1.00 87.56           O  
ATOM   3161  OE2 GLU A 392     -34.125  -4.113  16.953  1.00 87.56           O  
ATOM   3162  N   ASN A 393     -29.234  -3.508  19.141  1.00 87.50           N  
ATOM   3163  CA  ASN A 393     -27.984  -2.965  18.609  1.00 87.50           C  
ATOM   3164  C   ASN A 393     -26.766  -3.561  19.312  1.00 87.50           C  
ATOM   3165  CB  ASN A 393     -27.969  -1.438  18.734  1.00 87.50           C  
ATOM   3166  O   ASN A 393     -25.750  -3.857  18.672  1.00 87.50           O  
ATOM   3167  CG  ASN A 393     -28.984  -0.774  17.812  1.00 87.50           C  
ATOM   3168  ND2 ASN A 393     -29.234   0.510  18.047  1.00 87.50           N  
ATOM   3169  OD1 ASN A 393     -29.531  -1.409  16.906  1.00 87.50           O  
ATOM   3170  N   LEU A 394     -26.875  -3.768  20.609  1.00 86.50           N  
ATOM   3171  CA  LEU A 394     -25.781  -4.340  21.391  1.00 86.50           C  
ATOM   3172  C   LEU A 394     -25.516  -5.785  20.984  1.00 86.50           C  
ATOM   3173  CB  LEU A 394     -26.094  -4.270  22.891  1.00 86.50           C  
ATOM   3174  O   LEU A 394     -24.359  -6.207  20.891  1.00 86.50           O  
ATOM   3175  CG  LEU A 394     -26.062  -2.877  23.531  1.00 86.50           C  
ATOM   3176  CD1 LEU A 394     -26.484  -2.953  24.984  1.00 86.50           C  
ATOM   3177  CD2 LEU A 394     -24.672  -2.266  23.391  1.00 86.50           C  
ATOM   3178  N   SER A 395     -26.625  -6.523  20.797  1.00 86.12           N  
ATOM   3179  CA  SER A 395     -26.484  -7.902  20.344  1.00 86.12           C  
ATOM   3180  C   SER A 395     -25.828  -7.965  18.953  1.00 86.12           C  
ATOM   3181  CB  SER A 395     -27.844  -8.594  20.297  1.00 86.12           C  
ATOM   3182  O   SER A 395     -24.984  -8.828  18.703  1.00 86.12           O  
ATOM   3183  OG  SER A 395     -27.734  -9.914  19.812  1.00 86.12           O  
ATOM   3184  N   TYR A 396     -26.266  -7.012  18.156  1.00 86.88           N  
ATOM   3185  CA  TYR A 396     -25.703  -6.945  16.812  1.00 86.88           C  
ATOM   3186  C   TYR A 396     -24.219  -6.605  16.859  1.00 86.88           C  
ATOM   3187  CB  TYR A 396     -26.438  -5.910  15.961  1.00 86.88           C  
ATOM   3188  O   TYR A 396     -23.391  -7.258  16.203  1.00 86.88           O  
ATOM   3189  CG  TYR A 396     -25.844  -5.715  14.586  1.00 86.88           C  
ATOM   3190  CD1 TYR A 396     -25.141  -4.555  14.266  1.00 86.88           C  
ATOM   3191  CD2 TYR A 396     -25.984  -6.691  13.602  1.00 86.88           C  
ATOM   3192  CE1 TYR A 396     -24.594  -4.367  13.000  1.00 86.88           C  
ATOM   3193  CE2 TYR A 396     -25.438  -6.516  12.336  1.00 86.88           C  
ATOM   3194  OH  TYR A 396     -24.219  -5.176  10.789  1.00 86.88           O  
ATOM   3195  CZ  TYR A 396     -24.750  -5.352  12.047  1.00 86.88           C  
ATOM   3196  N   LEU A 397     -23.828  -5.613  17.625  1.00 86.62           N  
ATOM   3197  CA  LEU A 397     -22.453  -5.168  17.766  1.00 86.62           C  
ATOM   3198  C   LEU A 397     -21.594  -6.262  18.391  1.00 86.62           C  
ATOM   3199  CB  LEU A 397     -22.391  -3.900  18.625  1.00 86.62           C  
ATOM   3200  O   LEU A 397     -20.422  -6.406  18.031  1.00 86.62           O  
ATOM   3201  CG  LEU A 397     -22.844  -2.602  17.953  1.00 86.62           C  
ATOM   3202  CD1 LEU A 397     -22.859  -1.463  18.969  1.00 86.62           C  
ATOM   3203  CD2 LEU A 397     -21.938  -2.262  16.781  1.00 86.62           C  
ATOM   3204  N   HIS A 398     -22.156  -7.020  19.344  1.00 84.94           N  
ATOM   3205  CA  HIS A 398     -21.453  -8.133  19.969  1.00 84.94           C  
ATOM   3206  C   HIS A 398     -21.125  -9.219  18.938  1.00 84.94           C  
ATOM   3207  CB  HIS A 398     -22.266  -8.719  21.125  1.00 84.94           C  
ATOM   3208  O   HIS A 398     -20.047  -9.812  18.984  1.00 84.94           O  
ATOM   3209  CG  HIS A 398     -21.500  -9.703  21.953  1.00 84.94           C  
ATOM   3210  CD2 HIS A 398     -20.688  -9.531  23.016  1.00 84.94           C  
ATOM   3211  ND1 HIS A 398     -21.547 -11.062  21.703  1.00 84.94           N  
ATOM   3212  CE1 HIS A 398     -20.781 -11.680  22.594  1.00 84.94           C  
ATOM   3213  NE2 HIS A 398     -20.250 -10.773  23.391  1.00 84.94           N  
ATOM   3214  N   SER A 399     -22.094  -9.500  17.953  1.00 84.31           N  
ATOM   3215  CA  SER A 399     -21.859 -10.492  16.906  1.00 84.31           C  
ATOM   3216  C   SER A 399     -20.828 -10.016  15.906  1.00 84.31           C  
ATOM   3217  CB  SER A 399     -23.172 -10.812  16.188  1.00 84.31           C  
ATOM   3218  O   SER A 399     -20.094 -10.820  15.320  1.00 84.31           O  
ATOM   3219  OG  SER A 399     -23.609  -9.703  15.406  1.00 84.31           O  
ATOM   3220  N   MET A 400     -20.875  -8.672  15.727  1.00 84.56           N  
ATOM   3221  CA  MET A 400     -19.953  -8.109  14.750  1.00 84.56           C  
ATOM   3222  C   MET A 400     -18.531  -8.078  15.305  1.00 84.56           C  
ATOM   3223  CB  MET A 400     -20.375  -6.695  14.352  1.00 84.56           C  
ATOM   3224  O   MET A 400     -17.609  -8.664  14.719  1.00 84.56           O  
ATOM   3225  CG  MET A 400     -19.500  -6.070  13.281  1.00 84.56           C  
ATOM   3226  SD  MET A 400     -19.922  -4.316  12.953  1.00 84.56           S  
ATOM   3227  CE  MET A 400     -19.234  -3.533  14.438  1.00 84.56           C  
ATOM   3228  N   HIS A 401     -18.344  -7.402  16.406  1.00 80.75           N  
ATOM   3229  CA  HIS A 401     -17.062  -7.246  17.078  1.00 80.75           C  
ATOM   3230  C   HIS A 401     -17.219  -7.254  18.594  1.00 80.75           C  
ATOM   3231  CB  HIS A 401     -16.375  -5.957  16.625  1.00 80.75           C  
ATOM   3232  O   HIS A 401     -17.625  -6.246  19.188  1.00 80.75           O  
ATOM   3233  CG  HIS A 401     -15.734  -6.055  15.281  1.00 80.75           C  
ATOM   3234  CD2 HIS A 401     -14.477  -6.418  14.914  1.00 80.75           C  
ATOM   3235  ND1 HIS A 401     -16.406  -5.758  14.117  1.00 80.75           N  
ATOM   3236  CE1 HIS A 401     -15.586  -5.934  13.086  1.00 80.75           C  
ATOM   3237  NE2 HIS A 401     -14.414  -6.332  13.547  1.00 80.75           N  
ATOM   3238  N   PRO A 402     -16.797  -8.312  19.203  1.00 82.81           N  
ATOM   3239  CA  PRO A 402     -16.969  -8.414  20.656  1.00 82.81           C  
ATOM   3240  C   PRO A 402     -16.078  -7.445  21.438  1.00 82.81           C  
ATOM   3241  CB  PRO A 402     -16.594  -9.867  20.953  1.00 82.81           C  
ATOM   3242  O   PRO A 402     -16.422  -7.039  22.547  1.00 82.81           O  
ATOM   3243  CG  PRO A 402     -15.797 -10.305  19.766  1.00 82.81           C  
ATOM   3244  CD  PRO A 402     -16.266  -9.523  18.562  1.00 82.81           C  
ATOM   3245  N   THR A 403     -15.039  -6.973  20.766  1.00 83.31           N  
ATOM   3246  CA  THR A 403     -14.062  -6.113  21.422  1.00 83.31           C  
ATOM   3247  C   THR A 403     -14.625  -4.715  21.641  1.00 83.31           C  
ATOM   3248  CB  THR A 403     -12.766  -6.020  20.609  1.00 83.31           C  
ATOM   3249  O   THR A 403     -14.234  -4.020  22.594  1.00 83.31           O  
ATOM   3250  CG2 THR A 403     -12.047  -7.367  20.547  1.00 83.31           C  
ATOM   3251  OG1 THR A 403     -13.078  -5.605  19.266  1.00 83.31           O  
ATOM   3252  N   ILE A 404     -15.594  -4.332  20.875  1.00 85.19           N  
ATOM   3253  CA  ILE A 404     -16.188  -2.998  20.953  1.00 85.19           C  
ATOM   3254  C   ILE A 404     -16.906  -2.824  22.281  1.00 85.19           C  
ATOM   3255  CB  ILE A 404     -17.156  -2.750  19.781  1.00 85.19           C  
ATOM   3256  O   ILE A 404     -16.734  -1.807  22.969  1.00 85.19           O  
ATOM   3257  CG1 ILE A 404     -16.406  -2.738  18.453  1.00 85.19           C  
ATOM   3258  CG2 ILE A 404     -17.938  -1.442  19.984  1.00 85.19           C  
ATOM   3259  CD1 ILE A 404     -17.312  -2.744  17.219  1.00 85.19           C  
ATOM   3260  N   ILE A 405     -17.672  -3.854  22.656  1.00 83.62           N  
ATOM   3261  CA  ILE A 405     -18.469  -3.801  23.875  1.00 83.62           C  
ATOM   3262  C   ILE A 405     -17.547  -3.852  25.094  1.00 83.62           C  
ATOM   3263  CB  ILE A 405     -19.500  -4.957  23.922  1.00 83.62           C  
ATOM   3264  O   ILE A 405     -17.797  -3.168  26.094  1.00 83.62           O  
ATOM   3265  CG1 ILE A 405     -20.516  -4.820  22.781  1.00 83.62           C  
ATOM   3266  CG2 ILE A 405     -20.203  -4.988  25.281  1.00 83.62           C  
ATOM   3267  CD1 ILE A 405     -21.438  -6.016  22.641  1.00 83.62           C  
ATOM   3268  N   ASP A 406     -16.531  -4.637  24.906  1.00 80.88           N  
ATOM   3269  CA  ASP A 406     -15.555  -4.734  26.000  1.00 80.88           C  
ATOM   3270  C   ASP A 406     -14.875  -3.391  26.250  1.00 80.88           C  
ATOM   3271  CB  ASP A 406     -14.516  -5.809  25.688  1.00 80.88           C  
ATOM   3272  O   ASP A 406     -14.656  -3.006  27.391  1.00 80.88           O  
ATOM   3273  CG  ASP A 406     -15.078  -7.219  25.750  1.00 80.88           C  
ATOM   3274  OD1 ASP A 406     -16.172  -7.414  26.312  1.00 80.88           O  
ATOM   3275  OD2 ASP A 406     -14.414  -8.141  25.234  1.00 80.88           O  
ATOM   3276  N   ASN A 407     -14.633  -2.668  25.156  1.00 81.00           N  
ATOM   3277  CA  ASN A 407     -13.969  -1.373  25.266  1.00 81.00           C  
ATOM   3278  C   ASN A 407     -14.891  -0.319  25.875  1.00 81.00           C  
ATOM   3279  CB  ASN A 407     -13.461  -0.912  23.891  1.00 81.00           C  
ATOM   3280  O   ASN A 407     -14.430   0.599  26.547  1.00 81.00           O  
ATOM   3281  CG  ASN A 407     -12.242  -1.689  23.438  1.00 81.00           C  
ATOM   3282  ND2 ASN A 407     -11.969  -1.630  22.141  1.00 81.00           N  
ATOM   3283  OD1 ASN A 407     -11.562  -2.338  24.234  1.00 81.00           O  
ATOM   3284  N   TRP A 408     -16.094  -0.522  25.656  1.00 82.81           N  
ATOM   3285  CA  TRP A 408     -17.078   0.397  26.219  1.00 82.81           C  
ATOM   3286  C   TRP A 408     -17.406   0.036  27.672  1.00 82.81           C  
ATOM   3287  CB  TRP A 408     -18.359   0.390  25.391  1.00 82.81           C  
ATOM   3288  O   TRP A 408     -18.141   0.754  28.344  1.00 82.81           O  
ATOM   3289  CG  TRP A 408     -18.234   1.079  24.062  1.00 82.81           C  
ATOM   3290  CD1 TRP A 408     -17.219   1.915  23.656  1.00 82.81           C  
ATOM   3291  CD2 TRP A 408     -19.141   0.994  22.953  1.00 82.81           C  
ATOM   3292  CE2 TRP A 408     -18.625   1.805  21.922  1.00 82.81           C  
ATOM   3293  CE3 TRP A 408     -20.344   0.309  22.734  1.00 82.81           C  
ATOM   3294  NE1 TRP A 408     -17.453   2.355  22.375  1.00 82.81           N  
ATOM   3295  CH2 TRP A 408     -20.438   1.268  20.500  1.00 82.81           C  
ATOM   3296  CZ2 TRP A 408     -19.266   1.949  20.688  1.00 82.81           C  
ATOM   3297  CZ3 TRP A 408     -20.984   0.454  21.516  1.00 82.81           C  
ATOM   3298  N   GLN A 409     -16.766  -1.124  28.188  1.00 74.31           N  
ATOM   3299  CA  GLN A 409     -16.953  -1.604  29.562  1.00 74.31           C  
ATOM   3300  C   GLN A 409     -18.422  -1.833  29.859  1.00 74.31           C  
ATOM   3301  CB  GLN A 409     -16.344  -0.617  30.562  1.00 74.31           C  
ATOM   3302  O   GLN A 409     -18.891  -1.512  30.953  1.00 74.31           O  
ATOM   3303  CG  GLN A 409     -14.836  -0.487  30.469  1.00 74.31           C  
ATOM   3304  CD  GLN A 409     -14.344   0.905  30.812  1.00 74.31           C  
ATOM   3305  NE2 GLN A 409     -13.039   1.128  30.672  1.00 74.31           N  
ATOM   3306  OE1 GLN A 409     -15.125   1.773  31.219  1.00 74.31           O  
ATOM   3307  N   LEU A 410     -19.219  -2.230  28.797  1.00 64.50           N  
ATOM   3308  CA  LEU A 410     -20.625  -2.551  28.984  1.00 64.50           C  
ATOM   3309  C   LEU A 410     -20.812  -4.016  29.359  1.00 64.50           C  
ATOM   3310  CB  LEU A 410     -21.422  -2.246  27.703  1.00 64.50           C  
ATOM   3311  O   LEU A 410     -20.203  -4.898  28.750  1.00 64.50           O  
ATOM   3312  CG  LEU A 410     -21.547  -0.770  27.328  1.00 64.50           C  
ATOM   3313  CD1 LEU A 410     -22.031  -0.636  25.891  1.00 64.50           C  
ATOM   3314  CD2 LEU A 410     -22.484  -0.048  28.281  1.00 64.50           C  
ATOM   3315  N   SER A 411     -20.562  -4.414  30.562  1.00 55.81           N  
ATOM   3316  CA  SER A 411     -20.797  -5.789  30.984  1.00 55.81           C  
ATOM   3317  C   SER A 411     -22.234  -6.211  30.719  1.00 55.81           C  
ATOM   3318  CB  SER A 411     -20.484  -5.945  32.469  1.00 55.81           C  
ATOM   3319  O   SER A 411     -23.172  -5.441  30.953  1.00 55.81           O  
ATOM   3320  OG  SER A 411     -21.203  -4.992  33.250  1.00 55.81           O  
ATOM   3321  N   VAL A 412     -22.578  -6.879  29.516  1.00 51.09           N  
ATOM   3322  CA  VAL A 412     -23.859  -7.527  29.250  1.00 51.09           C  
ATOM   3323  C   VAL A 412     -24.234  -8.430  30.422  1.00 51.09           C  
ATOM   3324  CB  VAL A 412     -23.812  -8.344  27.938  1.00 51.09           C  
ATOM   3325  O   VAL A 412     -23.453  -9.273  30.844  1.00 51.09           O  
ATOM   3326  CG1 VAL A 412     -25.172  -8.969  27.641  1.00 51.09           C  
ATOM   3327  CG2 VAL A 412     -23.359  -7.469  26.781  1.00 51.09           C  
ATOM   3328  N   SER A 413     -24.375  -7.910  31.656  1.00 46.00           N  
ATOM   3329  CA  SER A 413     -24.828  -8.695  32.812  1.00 46.00           C  
ATOM   3330  C   SER A 413     -25.500  -9.984  32.344  1.00 46.00           C  
ATOM   3331  CB  SER A 413     -25.797  -7.883  33.656  1.00 46.00           C  
ATOM   3332  O   SER A 413     -26.375  -9.969  31.469  1.00 46.00           O  
ATOM   3333  OG  SER A 413     -26.828  -7.309  32.844  1.00 46.00           O  
ATOM   3334  N   ALA A 414     -24.750 -11.008  31.750  1.00 43.81           N  
ATOM   3335  CA  ALA A 414     -25.219 -12.391  31.859  1.00 43.81           C  
ATOM   3336  C   ALA A 414     -26.234 -12.547  33.000  1.00 43.81           C  
ATOM   3337  CB  ALA A 414     -24.031 -13.328  32.062  1.00 43.81           C  
ATOM   3338  O   ALA A 414     -26.125 -11.891  34.031  1.00 43.81           O  
ATOM   3339  N   GLN A 415     -27.500 -12.352  32.750  1.00 43.22           N  
ATOM   3340  CA  GLN A 415     -28.453 -12.914  33.688  1.00 43.22           C  
ATOM   3341  C   GLN A 415     -27.734 -13.539  34.875  1.00 43.22           C  
ATOM   3342  CB  GLN A 415     -29.344 -13.961  33.000  1.00 43.22           C  
ATOM   3343  O   GLN A 415     -26.734 -14.227  34.719  1.00 43.22           O  
ATOM   3344  CG  GLN A 415     -30.344 -13.367  32.031  1.00 43.22           C  
ATOM   3345  CD  GLN A 415     -31.469 -12.617  32.719  1.00 43.22           C  
ATOM   3346  NE2 GLN A 415     -31.891 -11.500  32.156  1.00 43.22           N  
ATOM   3347  OE1 GLN A 415     -31.938 -13.023  33.781  1.00 43.22           O  
ATOM   3348  N   PRO A 416     -27.703 -12.812  36.031  1.00 47.66           N  
ATOM   3349  CA  PRO A 416     -27.109 -13.492  37.188  1.00 47.66           C  
ATOM   3350  C   PRO A 416     -27.219 -15.016  37.094  1.00 47.66           C  
ATOM   3351  CB  PRO A 416     -27.938 -12.961  38.375  1.00 47.66           C  
ATOM   3352  O   PRO A 416     -28.266 -15.539  36.719  1.00 47.66           O  
ATOM   3353  CG  PRO A 416     -29.000 -12.133  37.750  1.00 47.66           C  
ATOM   3354  CD  PRO A 416     -28.812 -12.148  36.250  1.00 47.66           C  
ATOM   3355  N   SER A 417     -26.500 -15.680  36.156  1.00 51.66           N  
ATOM   3356  CA  SER A 417     -26.500 -17.125  36.406  1.00 51.66           C  
ATOM   3357  C   SER A 417     -26.500 -17.422  37.906  1.00 51.66           C  
ATOM   3358  CB  SER A 417     -25.281 -17.781  35.750  1.00 51.66           C  
ATOM   3359  O   SER A 417     -25.844 -16.734  38.688  1.00 51.66           O  
ATOM   3360  OG  SER A 417     -24.078 -17.234  36.281  1.00 51.66           O  
ATOM   3361  N   GLY A 418     -27.531 -17.094  38.625  1.00 55.44           N  
ATOM   3362  CA  GLY A 418     -27.781 -17.688  39.938  1.00 55.44           C  
ATOM   3363  C   GLY A 418     -26.875 -18.844  40.250  1.00 55.44           C  
ATOM   3364  O   GLY A 418     -27.328 -19.906  40.688  1.00 55.44           O  
ATOM   3365  N   THR A 419     -25.688 -18.922  39.562  1.00 54.09           N  
ATOM   3366  CA  THR A 419     -24.812 -20.000  40.000  1.00 54.09           C  
ATOM   3367  C   THR A 419     -24.047 -19.609  41.281  1.00 54.09           C  
ATOM   3368  CB  THR A 419     -23.828 -20.422  38.906  1.00 54.09           C  
ATOM   3369  O   THR A 419     -23.578 -18.469  41.375  1.00 54.09           O  
ATOM   3370  CG2 THR A 419     -24.250 -21.719  38.250  1.00 54.09           C  
ATOM   3371  OG1 THR A 419     -23.766 -19.375  37.906  1.00 54.09           O  
ATOM   3372  N   LEU A 420     -24.453 -20.047  42.438  1.00 65.06           N  
ATOM   3373  CA  LEU A 420     -23.797 -20.016  43.750  1.00 65.06           C  
ATOM   3374  C   LEU A 420     -22.281 -20.156  43.625  1.00 65.06           C  
ATOM   3375  CB  LEU A 420     -24.344 -21.125  44.656  1.00 65.06           C  
ATOM   3376  O   LEU A 420     -21.797 -21.094  43.000  1.00 65.06           O  
ATOM   3377  CG  LEU A 420     -23.938 -21.062  46.125  1.00 65.06           C  
ATOM   3378  CD1 LEU A 420     -24.906 -20.156  46.906  1.00 65.06           C  
ATOM   3379  CD2 LEU A 420     -23.922 -22.453  46.750  1.00 65.06           C  
ATOM   3380  N   GLU A 421     -21.562 -19.047  43.594  1.00 61.19           N  
ATOM   3381  CA  GLU A 421     -20.094 -19.016  43.625  1.00 61.19           C  
ATOM   3382  C   GLU A 421     -19.578 -19.047  45.062  1.00 61.19           C  
ATOM   3383  CB  GLU A 421     -19.578 -17.781  42.906  1.00 61.19           C  
ATOM   3384  O   GLU A 421     -20.203 -18.500  45.969  1.00 61.19           O  
ATOM   3385  CG  GLU A 421     -19.734 -17.844  41.375  1.00 61.19           C  
ATOM   3386  CD  GLU A 421     -19.125 -16.641  40.656  1.00 61.19           C  
ATOM   3387  OE1 GLU A 421     -19.156 -16.594  39.406  1.00 61.19           O  
ATOM   3388  OE2 GLU A 421     -18.641 -15.727  41.375  1.00 61.19           O  
ATOM   3389  N   ASP A 422     -18.812 -20.156  45.375  1.00 73.81           N  
ATOM   3390  CA  ASP A 422     -18.141 -20.375  46.656  1.00 73.81           C  
ATOM   3391  C   ASP A 422     -17.031 -19.359  46.875  1.00 73.81           C  
ATOM   3392  CB  ASP A 422     -17.578 -21.797  46.719  1.00 73.81           C  
ATOM   3393  O   ASP A 422     -16.219 -19.125  46.000  1.00 73.81           O  
ATOM   3394  CG  ASP A 422     -18.672 -22.875  46.688  1.00 73.81           C  
ATOM   3395  OD1 ASP A 422     -19.828 -22.562  47.031  1.00 73.81           O  
ATOM   3396  OD2 ASP A 422     -18.344 -24.031  46.344  1.00 73.81           O  
ATOM   3397  N   GLN A 423     -17.281 -18.328  47.719  1.00 64.69           N  
ATOM   3398  CA  GLN A 423     -16.266 -17.344  48.094  1.00 64.69           C  
ATOM   3399  C   GLN A 423     -15.602 -17.750  49.406  1.00 64.69           C  
ATOM   3400  CB  GLN A 423     -16.891 -15.953  48.219  1.00 64.69           C  
ATOM   3401  O   GLN A 423     -16.281 -18.094  50.375  1.00 64.69           O  
ATOM   3402  CG  GLN A 423     -17.125 -15.266  46.906  1.00 64.69           C  
ATOM   3403  CD  GLN A 423     -17.719 -13.875  47.062  1.00 64.69           C  
ATOM   3404  NE2 GLN A 423     -17.750 -13.117  45.969  1.00 64.69           N  
ATOM   3405  OE1 GLN A 423     -18.156 -13.500  48.156  1.00 64.69           O  
ATOM   3406  N   TYR A 424     -14.375 -18.250  49.312  1.00 71.00           N  
ATOM   3407  CA  TYR A 424     -13.586 -18.594  50.500  1.00 71.00           C  
ATOM   3408  C   TYR A 424     -13.102 -17.344  51.219  1.00 71.00           C  
ATOM   3409  CB  TYR A 424     -12.391 -19.469  50.094  1.00 71.00           C  
ATOM   3410  O   TYR A 424     -12.766 -16.344  50.562  1.00 71.00           O  
ATOM   3411  CG  TYR A 424     -12.773 -20.859  49.656  1.00 71.00           C  
ATOM   3412  CD1 TYR A 424     -13.023 -21.859  50.594  1.00 71.00           C  
ATOM   3413  CD2 TYR A 424     -12.891 -21.172  48.312  1.00 71.00           C  
ATOM   3414  CE1 TYR A 424     -13.383 -23.141  50.188  1.00 71.00           C  
ATOM   3415  CE2 TYR A 424     -13.242 -22.453  47.906  1.00 71.00           C  
ATOM   3416  OH  TYR A 424     -13.836 -24.703  48.438  1.00 71.00           O  
ATOM   3417  CZ  TYR A 424     -13.484 -23.438  48.844  1.00 71.00           C  
ATOM   3418  N   ARG A 425     -13.414 -17.156  52.438  1.00 74.94           N  
ATOM   3419  CA  ARG A 425     -13.094 -16.047  53.344  1.00 74.94           C  
ATOM   3420  C   ARG A 425     -11.594 -15.758  53.344  1.00 74.94           C  
ATOM   3421  CB  ARG A 425     -13.562 -16.359  54.750  1.00 74.94           C  
ATOM   3422  O   ARG A 425     -11.180 -14.602  53.281  1.00 74.94           O  
ATOM   3423  CG  ARG A 425     -13.383 -15.211  55.719  1.00 74.94           C  
ATOM   3424  CD  ARG A 425     -14.023 -15.500  57.094  1.00 74.94           C  
ATOM   3425  NE  ARG A 425     -13.938 -14.359  57.969  1.00 74.94           N  
ATOM   3426  NH1 ARG A 425     -15.148 -15.344  59.688  1.00 74.94           N  
ATOM   3427  NH2 ARG A 425     -14.328 -13.211  59.938  1.00 74.94           N  
ATOM   3428  CZ  ARG A 425     -14.469 -14.305  59.188  1.00 74.94           C  
ATOM   3429  N   TYR A 426     -10.719 -16.906  53.344  1.00 74.38           N  
ATOM   3430  CA  TYR A 426      -9.273 -16.750  53.438  1.00 74.38           C  
ATOM   3431  C   TYR A 426      -8.586 -17.281  52.188  1.00 74.38           C  
ATOM   3432  CB  TYR A 426      -8.734 -17.484  54.688  1.00 74.38           C  
ATOM   3433  O   TYR A 426      -8.406 -18.484  52.031  1.00 74.38           O  
ATOM   3434  CG  TYR A 426      -9.375 -17.031  55.969  1.00 74.38           C  
ATOM   3435  CD1 TYR A 426      -9.086 -15.781  56.500  1.00 74.38           C  
ATOM   3436  CD2 TYR A 426     -10.258 -17.859  56.656  1.00 74.38           C  
ATOM   3437  CE1 TYR A 426      -9.672 -15.367  57.719  1.00 74.38           C  
ATOM   3438  CE2 TYR A 426     -10.844 -17.453  57.844  1.00 74.38           C  
ATOM   3439  OH  TYR A 426     -11.125 -15.805  59.531  1.00 74.38           O  
ATOM   3440  CZ  TYR A 426     -10.547 -16.203  58.375  1.00 74.38           C  
ATOM   3441  N   LEU A 427      -8.336 -16.469  51.156  1.00 66.75           N  
ATOM   3442  CA  LEU A 427      -7.824 -16.781  49.844  1.00 66.75           C  
ATOM   3443  C   LEU A 427      -6.371 -17.234  49.906  1.00 66.75           C  
ATOM   3444  CB  LEU A 427      -7.949 -15.570  48.906  1.00 66.75           C  
ATOM   3445  O   LEU A 427      -5.938 -18.062  49.094  1.00 66.75           O  
ATOM   3446  CG  LEU A 427      -9.367 -15.172  48.500  1.00 66.75           C  
ATOM   3447  CD1 LEU A 427      -9.438 -13.672  48.219  1.00 66.75           C  
ATOM   3448  CD2 LEU A 427      -9.812 -15.977  47.281  1.00 66.75           C  
ATOM   3449  N   GLN A 428      -5.691 -16.859  51.000  1.00 66.81           N  
ATOM   3450  CA  GLN A 428      -4.266 -17.141  51.094  1.00 66.81           C  
ATOM   3451  C   GLN A 428      -4.000 -18.250  52.125  1.00 66.81           C  
ATOM   3452  CB  GLN A 428      -3.492 -15.883  51.500  1.00 66.81           C  
ATOM   3453  O   GLN A 428      -2.852 -18.484  52.500  1.00 66.81           O  
ATOM   3454  CG  GLN A 428      -3.484 -14.812  50.406  1.00 66.81           C  
ATOM   3455  CD  GLN A 428      -2.602 -13.633  50.750  1.00 66.81           C  
ATOM   3456  NE2 GLN A 428      -2.297 -12.805  49.750  1.00 66.81           N  
ATOM   3457  OE1 GLN A 428      -2.199 -13.453  51.906  1.00 66.81           O  
ATOM   3458  N   SER A 429      -5.000 -18.906  52.688  1.00 74.38           N  
ATOM   3459  CA  SER A 429      -4.895 -20.016  53.625  1.00 74.38           C  
ATOM   3460  C   SER A 429      -4.383 -21.281  52.938  1.00 74.38           C  
ATOM   3461  CB  SER A 429      -6.246 -20.297  54.281  1.00 74.38           C  
ATOM   3462  O   SER A 429      -4.652 -21.500  51.750  1.00 74.38           O  
ATOM   3463  OG  SER A 429      -6.191 -21.484  55.062  1.00 74.38           O  
ATOM   3464  N   ILE A 430      -3.420 -21.984  53.469  1.00 71.88           N  
ATOM   3465  CA  ILE A 430      -2.887 -23.250  53.000  1.00 71.88           C  
ATOM   3466  C   ILE A 430      -4.031 -24.234  52.750  1.00 71.88           C  
ATOM   3467  CB  ILE A 430      -1.878 -23.844  54.000  1.00 71.88           C  
ATOM   3468  O   ILE A 430      -3.867 -25.219  52.031  1.00 71.88           O  
ATOM   3469  CG1 ILE A 430      -1.485 -22.812  55.062  1.00 71.88           C  
ATOM   3470  CG2 ILE A 430      -0.642 -24.391  53.281  1.00 71.88           C  
ATOM   3471  CD1 ILE A 430      -0.811 -23.391  56.281  1.00 71.88           C  
ATOM   3472  N   ALA A 431      -5.188 -23.938  53.406  1.00 76.44           N  
ATOM   3473  CA  ALA A 431      -6.312 -24.859  53.344  1.00 76.44           C  
ATOM   3474  C   ALA A 431      -7.230 -24.516  52.156  1.00 76.44           C  
ATOM   3475  CB  ALA A 431      -7.098 -24.844  54.656  1.00 76.44           C  
ATOM   3476  O   ALA A 431      -8.117 -25.297  51.812  1.00 76.44           O  
ATOM   3477  N   THR A 432      -7.066 -23.391  51.500  1.00 65.50           N  
ATOM   3478  CA  THR A 432      -7.941 -22.922  50.406  1.00 65.50           C  
ATOM   3479  C   THR A 432      -7.164 -22.766  49.125  1.00 65.50           C  
ATOM   3480  CB  THR A 432      -8.609 -21.578  50.781  1.00 65.50           C  
ATOM   3481  O   THR A 432      -5.980 -22.406  49.125  1.00 65.50           O  
ATOM   3482  CG2 THR A 432      -9.875 -21.812  51.625  1.00 65.50           C  
ATOM   3483  OG1 THR A 432      -7.691 -20.797  51.562  1.00 65.50           O  
ATOM   3484  N   LYS A 433      -7.684 -23.484  48.000  1.00 68.94           N  
ATOM   3485  CA  LYS A 433      -7.152 -23.438  46.656  1.00 68.94           C  
ATOM   3486  C   LYS A 433      -6.949 -22.000  46.188  1.00 68.94           C  
ATOM   3487  CB  LYS A 433      -8.078 -24.188  45.688  1.00 68.94           C  
ATOM   3488  O   LYS A 433      -7.797 -21.141  46.406  1.00 68.94           O  
ATOM   3489  CG  LYS A 433      -7.520 -24.328  44.281  1.00 68.94           C  
ATOM   3490  CD  LYS A 433      -8.484 -25.094  43.375  1.00 68.94           C  
ATOM   3491  CE  LYS A 433      -7.945 -25.203  41.938  1.00 68.94           C  
ATOM   3492  NZ  LYS A 433      -8.906 -25.891  41.031  1.00 68.94           N  
ATOM   3493  N   CYS A 434      -5.664 -21.516  46.062  1.00 69.12           N  
ATOM   3494  CA  CYS A 434      -5.320 -20.219  45.500  1.00 69.12           C  
ATOM   3495  C   CYS A 434      -6.062 -19.969  44.188  1.00 69.12           C  
ATOM   3496  CB  CYS A 434      -3.814 -20.109  45.281  1.00 69.12           C  
ATOM   3497  O   CYS A 434      -6.281 -20.906  43.438  1.00 69.12           O  
ATOM   3498  SG  CYS A 434      -2.846 -20.125  46.812  1.00 69.12           S  
ATOM   3499  N   PRO A 435      -6.859 -18.891  44.156  1.00 68.81           N  
ATOM   3500  CA  PRO A 435      -7.496 -18.594  42.844  1.00 68.81           C  
ATOM   3501  C   PRO A 435      -6.531 -18.703  41.688  1.00 68.81           C  
ATOM   3502  CB  PRO A 435      -7.969 -17.141  43.031  1.00 68.81           C  
ATOM   3503  O   PRO A 435      -5.328 -18.469  41.844  1.00 68.81           O  
ATOM   3504  CG  PRO A 435      -7.398 -16.703  44.344  1.00 68.81           C  
ATOM   3505  CD  PRO A 435      -6.727 -17.891  44.969  1.00 68.81           C  
ATOM   3506  N   PRO A 436      -6.977 -19.594  40.719  1.00 68.44           N  
ATOM   3507  CA  PRO A 436      -6.148 -19.688  39.500  1.00 68.44           C  
ATOM   3508  C   PRO A 436      -5.672 -18.328  39.031  1.00 68.44           C  
ATOM   3509  CB  PRO A 436      -7.078 -20.344  38.469  1.00 68.44           C  
ATOM   3510  O   PRO A 436      -6.363 -17.312  39.188  1.00 68.44           O  
ATOM   3511  CG  PRO A 436      -8.422 -20.359  39.125  1.00 68.44           C  
ATOM   3512  CD  PRO A 436      -8.258 -19.906  40.562  1.00 68.44           C  
ATOM   3513  N   PRO A 437      -4.297 -18.047  38.969  1.00 63.34           N  
ATOM   3514  CA  PRO A 437      -3.768 -16.828  38.344  1.00 63.34           C  
ATOM   3515  C   PRO A 437      -4.543 -16.406  37.094  1.00 63.34           C  
ATOM   3516  CB  PRO A 437      -2.328 -17.203  37.969  1.00 63.34           C  
ATOM   3517  O   PRO A 437      -4.992 -17.266  36.312  1.00 63.34           O  
ATOM   3518  CG  PRO A 437      -2.266 -18.688  38.188  1.00 63.34           C  
ATOM   3519  CD  PRO A 437      -3.523 -19.125  38.875  1.00 63.34           C  
ATOM   3520  N   GLU A 438      -5.500 -15.484  37.219  1.00 60.91           N  
ATOM   3521  CA  GLU A 438      -6.125 -14.914  36.031  1.00 60.91           C  
ATOM   3522  C   GLU A 438      -5.191 -14.992  34.844  1.00 60.91           C  
ATOM   3523  CB  GLU A 438      -6.547 -13.469  36.281  1.00 60.91           C  
ATOM   3524  O   GLU A 438      -4.012 -14.641  34.938  1.00 60.91           O  
ATOM   3525  CG  GLU A 438      -7.684 -13.320  37.281  1.00 60.91           C  
ATOM   3526  CD  GLU A 438      -8.125 -11.883  37.500  1.00 60.91           C  
ATOM   3527  OE1 GLU A 438      -9.070 -11.641  38.281  1.00 60.91           O  
ATOM   3528  OE2 GLU A 438      -7.512 -10.984  36.875  1.00 60.91           O  
ATOM   3529  N   PRO A 439      -5.402 -16.047  33.969  1.00 59.22           N  
ATOM   3530  CA  PRO A 439      -4.535 -15.969  32.781  1.00 59.22           C  
ATOM   3531  C   PRO A 439      -4.297 -14.539  32.312  1.00 59.22           C  
ATOM   3532  CB  PRO A 439      -5.305 -16.766  31.734  1.00 59.22           C  
ATOM   3533  O   PRO A 439      -5.141 -13.664  32.531  1.00 59.22           O  
ATOM   3534  CG  PRO A 439      -6.695 -16.875  32.250  1.00 59.22           C  
ATOM   3535  CD  PRO A 439      -6.672 -16.516  33.719  1.00 59.22           C  
ATOM   3536  N   PRO A 440      -3.025 -14.062  32.312  1.00 56.22           N  
ATOM   3537  CA  PRO A 440      -2.771 -12.742  31.734  1.00 56.22           C  
ATOM   3538  C   PRO A 440      -3.701 -12.430  30.562  1.00 56.22           C  
ATOM   3539  CB  PRO A 440      -1.317 -12.844  31.266  1.00 56.22           C  
ATOM   3540  O   PRO A 440      -4.094 -13.344  29.828  1.00 56.22           O  
ATOM   3541  CG  PRO A 440      -0.953 -14.281  31.453  1.00 56.22           C  
ATOM   3542  CD  PRO A 440      -2.082 -14.969  32.156  1.00 56.22           C  
ATOM   3543  N   LYS A 441      -4.785 -11.758  30.797  1.00 56.97           N  
ATOM   3544  CA  LYS A 441      -5.629 -11.273  29.719  1.00 56.97           C  
ATOM   3545  C   LYS A 441      -4.898 -11.367  28.375  1.00 56.97           C  
ATOM   3546  CB  LYS A 441      -6.070  -9.836  29.969  1.00 56.97           C  
ATOM   3547  O   LYS A 441      -3.758 -10.914  28.250  1.00 56.97           O  
ATOM   3548  CG  LYS A 441      -7.266  -9.711  30.906  1.00 56.97           C  
ATOM   3549  CD  LYS A 441      -7.703  -8.266  31.062  1.00 56.97           C  
ATOM   3550  CE  LYS A 441      -8.844  -8.133  32.062  1.00 56.97           C  
ATOM   3551  NZ  LYS A 441      -9.273  -6.711  32.219  1.00 56.97           N  
ATOM   3552  N   GLU A 442      -4.652 -12.508  27.875  1.00 55.75           N  
ATOM   3553  CA  GLU A 442      -4.242 -12.648  26.469  1.00 55.75           C  
ATOM   3554  C   GLU A 442      -4.410 -11.336  25.719  1.00 55.75           C  
ATOM   3555  CB  GLU A 442      -5.035 -13.766  25.781  1.00 55.75           C  
ATOM   3556  O   GLU A 442      -5.355 -10.586  25.969  1.00 55.75           O  
ATOM   3557  CG  GLU A 442      -4.328 -15.109  25.797  1.00 55.75           C  
ATOM   3558  CD  GLU A 442      -5.098 -16.188  25.047  1.00 55.75           C  
ATOM   3559  OE1 GLU A 442      -4.621 -17.344  25.000  1.00 55.75           O  
ATOM   3560  OE2 GLU A 442      -6.184 -15.875  24.516  1.00 55.75           O  
ATOM   3561  N   ASN A 443      -3.301 -10.695  25.531  1.00 55.78           N  
ATOM   3562  CA  ASN A 443      -3.100  -9.508  24.719  1.00 55.78           C  
ATOM   3563  C   ASN A 443      -4.234  -9.312  23.719  1.00 55.78           C  
ATOM   3564  CB  ASN A 443      -1.754  -9.570  23.984  1.00 55.78           C  
ATOM   3565  O   ASN A 443      -4.504 -10.195  22.906  1.00 55.78           O  
ATOM   3566  CG  ASN A 443      -1.159  -8.203  23.734  1.00 55.78           C  
ATOM   3567  ND2 ASN A 443       0.149  -8.156  23.516  1.00 55.78           N  
ATOM   3568  OD1 ASN A 443      -1.868  -7.195  23.734  1.00 55.78           O  
ATOM   3569  N   THR A 444      -5.242  -8.547  23.969  1.00 69.81           N  
ATOM   3570  CA  THR A 444      -6.547  -8.125  23.484  1.00 69.81           C  
ATOM   3571  C   THR A 444      -6.438  -7.578  22.062  1.00 69.81           C  
ATOM   3572  CB  THR A 444      -7.172  -7.062  24.391  1.00 69.81           C  
ATOM   3573  O   THR A 444      -7.438  -7.477  21.344  1.00 69.81           O  
ATOM   3574  CG2 THR A 444      -7.586  -7.664  25.734  1.00 69.81           C  
ATOM   3575  OG1 THR A 444      -6.215  -6.020  24.625  1.00 69.81           O  
ATOM   3576  N   ASP A 445      -5.051  -7.426  21.531  1.00 77.50           N  
ATOM   3577  CA  ASP A 445      -5.070  -6.816  20.219  1.00 77.50           C  
ATOM   3578  C   ASP A 445      -5.074  -7.879  19.125  1.00 77.50           C  
ATOM   3579  CB  ASP A 445      -3.871  -5.883  20.031  1.00 77.50           C  
ATOM   3580  O   ASP A 445      -4.121  -8.648  18.984  1.00 77.50           O  
ATOM   3581  CG  ASP A 445      -3.926  -5.082  18.750  1.00 77.50           C  
ATOM   3582  OD1 ASP A 445      -4.941  -5.164  18.016  1.00 77.50           O  
ATOM   3583  OD2 ASP A 445      -2.945  -4.367  18.453  1.00 77.50           O  
ATOM   3584  N   PRO A 446      -6.117  -7.953  18.281  1.00 81.69           N  
ATOM   3585  CA  PRO A 446      -6.266  -8.969  17.234  1.00 81.69           C  
ATOM   3586  C   PRO A 446      -5.207  -8.852  16.141  1.00 81.69           C  
ATOM   3587  CB  PRO A 446      -7.664  -8.695  16.672  1.00 81.69           C  
ATOM   3588  O   PRO A 446      -4.934  -9.828  15.438  1.00 81.69           O  
ATOM   3589  CG  PRO A 446      -7.953  -7.277  17.047  1.00 81.69           C  
ATOM   3590  CD  PRO A 446      -7.215  -6.957  18.312  1.00 81.69           C  
ATOM   3591  N   TYR A 447      -4.488  -7.680  16.031  1.00 86.12           N  
ATOM   3592  CA  TYR A 447      -3.596  -7.434  14.898  1.00 86.12           C  
ATOM   3593  C   TYR A 447      -2.141  -7.406  15.352  1.00 86.12           C  
ATOM   3594  CB  TYR A 447      -3.951  -6.109  14.211  1.00 86.12           C  
ATOM   3595  O   TYR A 447      -1.272  -6.891  14.648  1.00 86.12           O  
ATOM   3596  CG  TYR A 447      -5.391  -6.027  13.758  1.00 86.12           C  
ATOM   3597  CD1 TYR A 447      -5.879  -6.883  12.781  1.00 86.12           C  
ATOM   3598  CD2 TYR A 447      -6.258  -5.094  14.312  1.00 86.12           C  
ATOM   3599  CE1 TYR A 447      -7.203  -6.812  12.359  1.00 86.12           C  
ATOM   3600  CE2 TYR A 447      -7.586  -5.012  13.898  1.00 86.12           C  
ATOM   3601  OH  TYR A 447      -9.359  -5.797  12.508  1.00 86.12           O  
ATOM   3602  CZ  TYR A 447      -8.047  -5.875  12.922  1.00 86.12           C  
ATOM   3603  N   LYS A 448      -1.774  -7.949  16.391  1.00 85.06           N  
ATOM   3604  CA  LYS A 448      -0.443  -7.910  17.000  1.00 85.06           C  
ATOM   3605  C   LYS A 448       0.563  -8.680  16.141  1.00 85.06           C  
ATOM   3606  CB  LYS A 448      -0.476  -8.477  18.406  1.00 85.06           C  
ATOM   3607  O   LYS A 448       1.727  -8.289  16.031  1.00 85.06           O  
ATOM   3608  CG  LYS A 448       0.835  -8.328  19.172  1.00 85.06           C  
ATOM   3609  CD  LYS A 448       0.726  -8.875  20.594  1.00 85.06           C  
ATOM   3610  CE  LYS A 448       2.051  -8.766  21.328  1.00 85.06           C  
ATOM   3611  NZ  LYS A 448       1.951  -9.305  22.719  1.00 85.06           N  
ATOM   3612  N   ASN A 449       0.095  -9.711  15.516  1.00 90.12           N  
ATOM   3613  CA  ASN A 449       0.998 -10.562  14.742  1.00 90.12           C  
ATOM   3614  C   ASN A 449       1.249  -9.992  13.352  1.00 90.12           C  
ATOM   3615  CB  ASN A 449       0.445 -11.984  14.648  1.00 90.12           C  
ATOM   3616  O   ASN A 449       2.107 -10.492  12.617  1.00 90.12           O  
ATOM   3617  CG  ASN A 449       0.387 -12.688  15.992  1.00 90.12           C  
ATOM   3618  ND2 ASN A 449      -0.542 -13.625  16.125  1.00 90.12           N  
ATOM   3619  OD1 ASN A 449       1.171 -12.383  16.891  1.00 90.12           O  
ATOM   3620  N   TYR A 450       0.585  -8.859  13.070  1.00 93.19           N  
ATOM   3621  CA  TYR A 450       0.740  -8.258  11.750  1.00 93.19           C  
ATOM   3622  C   TYR A 450       1.633  -7.023  11.812  1.00 93.19           C  
ATOM   3623  CB  TYR A 450      -0.626  -7.879  11.164  1.00 93.19           C  
ATOM   3624  O   TYR A 450       1.841  -6.457  12.891  1.00 93.19           O  
ATOM   3625  CG  TYR A 450      -1.528  -9.062  10.922  1.00 93.19           C  
ATOM   3626  CD1 TYR A 450      -1.252  -9.977   9.898  1.00 93.19           C  
ATOM   3627  CD2 TYR A 450      -2.658  -9.273  11.703  1.00 93.19           C  
ATOM   3628  CE1 TYR A 450      -2.082 -11.070   9.672  1.00 93.19           C  
ATOM   3629  CE2 TYR A 450      -3.494 -10.367  11.477  1.00 93.19           C  
ATOM   3630  OH  TYR A 450      -4.023 -12.336  10.234  1.00 93.19           O  
ATOM   3631  CZ  TYR A 450      -3.197 -11.258  10.461  1.00 93.19           C  
ATOM   3632  N   LYS A 451       2.188  -6.742  10.703  1.00 93.69           N  
ATOM   3633  CA  LYS A 451       3.074  -5.582  10.625  1.00 93.69           C  
ATOM   3634  C   LYS A 451       2.385  -4.410   9.930  1.00 93.69           C  
ATOM   3635  CB  LYS A 451       4.363  -5.945   9.883  1.00 93.69           C  
ATOM   3636  O   LYS A 451       1.987  -4.516   8.766  1.00 93.69           O  
ATOM   3637  CG  LYS A 451       5.234  -6.957  10.609  1.00 93.69           C  
ATOM   3638  CD  LYS A 451       6.496  -7.281   9.820  1.00 93.69           C  
ATOM   3639  CE  LYS A 451       7.336  -8.344  10.516  1.00 93.69           C  
ATOM   3640  NZ  LYS A 451       8.570  -8.672   9.742  1.00 93.69           N  
ATOM   3641  N   PHE A 452       2.176  -3.316  10.727  1.00 96.25           N  
ATOM   3642  CA  PHE A 452       1.595  -2.090  10.195  1.00 96.25           C  
ATOM   3643  C   PHE A 452       2.443  -0.881  10.570  1.00 96.25           C  
ATOM   3644  CB  PHE A 452       0.163  -1.904  10.711  1.00 96.25           C  
ATOM   3645  O   PHE A 452       3.203  -0.927  11.539  1.00 96.25           O  
ATOM   3646  CG  PHE A 452      -0.752  -3.053  10.383  1.00 96.25           C  
ATOM   3647  CD1 PHE A 452      -1.062  -3.359   9.062  1.00 96.25           C  
ATOM   3648  CD2 PHE A 452      -1.302  -3.828  11.398  1.00 96.25           C  
ATOM   3649  CE1 PHE A 452      -1.909  -4.422   8.758  1.00 96.25           C  
ATOM   3650  CE2 PHE A 452      -2.148  -4.891  11.102  1.00 96.25           C  
ATOM   3651  CZ  PHE A 452      -2.451  -5.188   9.781  1.00 96.25           C  
ATOM   3652  N   TRP A 453       2.334   0.175   9.773  1.00 95.81           N  
ATOM   3653  CA  TRP A 453       2.889   1.475  10.141  1.00 95.81           C  
ATOM   3654  C   TRP A 453       1.972   2.201  11.117  1.00 95.81           C  
ATOM   3655  CB  TRP A 453       3.107   2.334   8.891  1.00 95.81           C  
ATOM   3656  O   TRP A 453       0.949   2.764  10.719  1.00 95.81           O  
ATOM   3657  CG  TRP A 453       4.051   3.482   9.102  1.00 95.81           C  
ATOM   3658  CD1 TRP A 453       4.324   4.121  10.281  1.00 95.81           C  
ATOM   3659  CD2 TRP A 453       4.840   4.133   8.102  1.00 95.81           C  
ATOM   3660  CE2 TRP A 453       5.570   5.156   8.742  1.00 95.81           C  
ATOM   3661  CE3 TRP A 453       5.000   3.947   6.719  1.00 95.81           C  
ATOM   3662  NE1 TRP A 453       5.234   5.129  10.070  1.00 95.81           N  
ATOM   3663  CH2 TRP A 453       6.590   5.793   6.703  1.00 95.81           C  
ATOM   3664  CZ2 TRP A 453       6.449   5.992   8.055  1.00 95.81           C  
ATOM   3665  CZ3 TRP A 453       5.875   4.781   6.035  1.00 95.81           C  
ATOM   3666  N   GLU A 454       2.330   2.156  12.398  1.00 95.12           N  
ATOM   3667  CA  GLU A 454       1.468   2.658  13.469  1.00 95.12           C  
ATOM   3668  C   GLU A 454       1.528   4.180  13.555  1.00 95.12           C  
ATOM   3669  CB  GLU A 454       1.855   2.037  14.812  1.00 95.12           C  
ATOM   3670  O   GLU A 454       2.613   4.762  13.625  1.00 95.12           O  
ATOM   3671  CG  GLU A 454       1.619   0.535  14.883  1.00 95.12           C  
ATOM   3672  CD  GLU A 454       1.858  -0.042  16.266  1.00 95.12           C  
ATOM   3673  OE1 GLU A 454       1.640  -1.259  16.469  1.00 95.12           O  
ATOM   3674  OE2 GLU A 454       2.268   0.729  17.172  1.00 95.12           O  
ATOM   3675  N   VAL A 455       0.397   4.812  13.445  1.00 94.81           N  
ATOM   3676  CA  VAL A 455       0.270   6.258  13.594  1.00 94.81           C  
ATOM   3677  C   VAL A 455      -0.711   6.578  14.719  1.00 94.81           C  
ATOM   3678  CB  VAL A 455      -0.193   6.922  12.281  1.00 94.81           C  
ATOM   3679  O   VAL A 455      -1.905   6.289  14.609  1.00 94.81           O  
ATOM   3680  CG1 VAL A 455      -0.316   8.438  12.453  1.00 94.81           C  
ATOM   3681  CG2 VAL A 455       0.773   6.586  11.141  1.00 94.81           C  
ATOM   3682  N   ASP A 456      -0.162   7.184  15.758  1.00 93.62           N  
ATOM   3683  CA  ASP A 456      -0.979   7.508  16.922  1.00 93.62           C  
ATOM   3684  C   ASP A 456      -1.487   8.945  16.859  1.00 93.62           C  
ATOM   3685  CB  ASP A 456      -0.184   7.289  18.219  1.00 93.62           C  
ATOM   3686  O   ASP A 456      -0.706   9.891  16.969  1.00 93.62           O  
ATOM   3687  CG  ASP A 456      -1.032   7.434  19.469  1.00 93.62           C  
ATOM   3688  OD1 ASP A 456      -2.264   7.617  19.344  1.00 93.62           O  
ATOM   3689  OD2 ASP A 456      -0.464   7.371  20.578  1.00 93.62           O  
ATOM   3690  N   LEU A 457      -2.826   9.086  16.719  1.00 92.50           N  
ATOM   3691  CA  LEU A 457      -3.441  10.406  16.609  1.00 92.50           C  
ATOM   3692  C   LEU A 457      -4.266  10.719  17.859  1.00 92.50           C  
ATOM   3693  CB  LEU A 457      -4.324  10.492  15.359  1.00 92.50           C  
ATOM   3694  O   LEU A 457      -5.160  11.570  17.812  1.00 92.50           O  
ATOM   3695  CG  LEU A 457      -3.613  10.312  14.016  1.00 92.50           C  
ATOM   3696  CD1 LEU A 457      -4.621  10.375  12.875  1.00 92.50           C  
ATOM   3697  CD2 LEU A 457      -2.531  11.367  13.844  1.00 92.50           C  
ATOM   3698  N   SER A 458      -4.027  10.070  18.891  1.00 87.62           N  
ATOM   3699  CA  SER A 458      -4.809  10.203  20.109  1.00 87.62           C  
ATOM   3700  C   SER A 458      -4.734  11.633  20.656  1.00 87.62           C  
ATOM   3701  CB  SER A 458      -4.324   9.219  21.172  1.00 87.62           C  
ATOM   3702  O   SER A 458      -5.715  12.148  21.188  1.00 87.62           O  
ATOM   3703  OG  SER A 458      -4.539   7.883  20.750  1.00 87.62           O  
ATOM   3704  N   GLU A 459      -3.703  12.398  20.422  1.00 87.50           N  
ATOM   3705  CA  GLU A 459      -3.539  13.750  20.953  1.00 87.50           C  
ATOM   3706  C   GLU A 459      -3.545  14.789  19.828  1.00 87.50           C  
ATOM   3707  CB  GLU A 459      -2.242  13.859  21.766  1.00 87.50           C  
ATOM   3708  O   GLU A 459      -3.346  15.977  20.078  1.00 87.50           O  
ATOM   3709  CG  GLU A 459      -2.215  12.977  23.000  1.00 87.50           C  
ATOM   3710  CD  GLU A 459      -0.921  13.094  23.797  1.00 87.50           C  
ATOM   3711  OE1 GLU A 459      -0.787  12.422  24.844  1.00 87.50           O  
ATOM   3712  OE2 GLU A 459      -0.036  13.867  23.359  1.00 87.50           O  
ATOM   3713  N   LYS A 460      -3.836  14.391  18.641  1.00 87.19           N  
ATOM   3714  CA  LYS A 460      -3.648  15.281  17.500  1.00 87.19           C  
ATOM   3715  C   LYS A 460      -4.988  15.664  16.875  1.00 87.19           C  
ATOM   3716  CB  LYS A 460      -2.752  14.625  16.453  1.00 87.19           C  
ATOM   3717  O   LYS A 460      -5.062  15.969  15.680  1.00 87.19           O  
ATOM   3718  CG  LYS A 460      -1.339  14.336  16.938  1.00 87.19           C  
ATOM   3719  CD  LYS A 460      -0.512  15.617  17.031  1.00 87.19           C  
ATOM   3720  CE  LYS A 460       0.938  15.312  17.391  1.00 87.19           C  
ATOM   3721  NZ  LYS A 460       1.738  16.562  17.547  1.00 87.19           N  
ATOM   3722  N   LEU A 461      -6.086  15.617  17.719  1.00 89.62           N  
ATOM   3723  CA  LEU A 461      -7.391  16.031  17.203  1.00 89.62           C  
ATOM   3724  C   LEU A 461      -7.668  17.484  17.531  1.00 89.62           C  
ATOM   3725  CB  LEU A 461      -8.492  15.141  17.797  1.00 89.62           C  
ATOM   3726  O   LEU A 461      -7.363  17.953  18.641  1.00 89.62           O  
ATOM   3727  CG  LEU A 461      -8.602  13.727  17.219  1.00 89.62           C  
ATOM   3728  CD1 LEU A 461      -9.523  12.875  18.094  1.00 89.62           C  
ATOM   3729  CD2 LEU A 461      -9.109  13.766  15.781  1.00 89.62           C  
ATOM   3730  N   SER A 462      -8.047  18.219  16.531  1.00 91.00           N  
ATOM   3731  CA  SER A 462      -8.336  19.641  16.703  1.00 91.00           C  
ATOM   3732  C   SER A 462      -9.734  20.000  16.203  1.00 91.00           C  
ATOM   3733  CB  SER A 462      -7.297  20.500  15.977  1.00 91.00           C  
ATOM   3734  O   SER A 462     -10.172  19.484  15.172  1.00 91.00           O  
ATOM   3735  OG  SER A 462      -7.590  21.875  16.109  1.00 91.00           O  
ATOM   3736  N   ASP A 463     -10.430  20.844  16.938  1.00 89.75           N  
ATOM   3737  CA  ASP A 463     -11.758  21.328  16.578  1.00 89.75           C  
ATOM   3738  C   ASP A 463     -11.664  22.531  15.648  1.00 89.75           C  
ATOM   3739  CB  ASP A 463     -12.547  21.703  17.844  1.00 89.75           C  
ATOM   3740  O   ASP A 463     -12.672  22.953  15.062  1.00 89.75           O  
ATOM   3741  CG  ASP A 463     -11.898  22.828  18.625  1.00 89.75           C  
ATOM   3742  OD1 ASP A 463     -10.711  23.141  18.391  1.00 89.75           O  
ATOM   3743  OD2 ASP A 463     -12.578  23.406  19.500  1.00 89.75           O  
ATOM   3744  N   GLN A 464     -10.547  23.078  15.461  1.00 88.88           N  
ATOM   3745  CA  GLN A 464     -10.336  24.234  14.609  1.00 88.88           C  
ATOM   3746  C   GLN A 464     -10.070  23.828  13.164  1.00 88.88           C  
ATOM   3747  CB  GLN A 464      -9.180  25.094  15.133  1.00 88.88           C  
ATOM   3748  O   GLN A 464      -8.922  23.828  12.711  1.00 88.88           O  
ATOM   3749  CG  GLN A 464      -9.359  25.547  16.578  1.00 88.88           C  
ATOM   3750  CD  GLN A 464     -10.461  26.578  16.719  1.00 88.88           C  
ATOM   3751  NE2 GLN A 464     -11.148  26.547  17.859  1.00 88.88           N  
ATOM   3752  OE1 GLN A 464     -10.695  27.391  15.828  1.00 88.88           O  
ATOM   3753  N   LEU A 465     -11.109  23.516  12.359  1.00 89.06           N  
ATOM   3754  CA  LEU A 465     -11.016  23.016  10.992  1.00 89.06           C  
ATOM   3755  C   LEU A 465     -10.492  24.094  10.055  1.00 89.06           C  
ATOM   3756  CB  LEU A 465     -12.391  22.531  10.508  1.00 89.06           C  
ATOM   3757  O   LEU A 465      -9.836  23.797   9.055  1.00 89.06           O  
ATOM   3758  CG  LEU A 465     -12.852  21.172  11.047  1.00 89.06           C  
ATOM   3759  CD1 LEU A 465     -13.625  21.359  12.344  1.00 89.06           C  
ATOM   3760  CD2 LEU A 465     -13.703  20.438  10.008  1.00 89.06           C  
ATOM   3761  N   ASP A 466     -10.695  25.375  10.375  1.00 91.00           N  
ATOM   3762  CA  ASP A 466     -10.359  26.500   9.500  1.00 91.00           C  
ATOM   3763  C   ASP A 466      -8.859  26.766   9.500  1.00 91.00           C  
ATOM   3764  CB  ASP A 466     -11.117  27.750   9.930  1.00 91.00           C  
ATOM   3765  O   ASP A 466      -8.352  27.484   8.641  1.00 91.00           O  
ATOM   3766  CG  ASP A 466     -10.898  28.109  11.383  1.00 91.00           C  
ATOM   3767  OD1 ASP A 466     -10.477  27.234  12.172  1.00 91.00           O  
ATOM   3768  OD2 ASP A 466     -11.156  29.281  11.758  1.00 91.00           O  
ATOM   3769  N   GLN A 467      -8.133  26.156  10.484  1.00 91.88           N  
ATOM   3770  CA  GLN A 467      -6.695  26.406  10.609  1.00 91.88           C  
ATOM   3771  C   GLN A 467      -5.898  25.469   9.711  1.00 91.88           C  
ATOM   3772  CB  GLN A 467      -6.250  26.234  12.062  1.00 91.88           C  
ATOM   3773  O   GLN A 467      -4.719  25.703   9.445  1.00 91.88           O  
ATOM   3774  CG  GLN A 467      -6.848  27.266  13.016  1.00 91.88           C  
ATOM   3775  CD  GLN A 467      -6.387  28.672  12.711  1.00 91.88           C  
ATOM   3776  NE2 GLN A 467      -7.141  29.656  13.195  1.00 91.88           N  
ATOM   3777  OE1 GLN A 467      -5.363  28.891  12.055  1.00 91.88           O  
ATOM   3778  N   TYR A 468      -6.590  24.500   9.188  1.00 92.50           N  
ATOM   3779  CA  TYR A 468      -5.895  23.500   8.383  1.00 92.50           C  
ATOM   3780  C   TYR A 468      -6.449  23.453   6.969  1.00 92.50           C  
ATOM   3781  CB  TYR A 468      -6.012  22.109   9.039  1.00 92.50           C  
ATOM   3782  O   TYR A 468      -7.633  23.703   6.746  1.00 92.50           O  
ATOM   3783  CG  TYR A 468      -5.500  22.062  10.461  1.00 92.50           C  
ATOM   3784  CD1 TYR A 468      -4.141  21.891  10.727  1.00 92.50           C  
ATOM   3785  CD2 TYR A 468      -6.367  22.188  11.539  1.00 92.50           C  
ATOM   3786  CE1 TYR A 468      -3.664  21.844  12.031  1.00 92.50           C  
ATOM   3787  CE2 TYR A 468      -5.902  22.156  12.844  1.00 92.50           C  
ATOM   3788  OH  TYR A 468      -4.082  21.938  14.375  1.00 92.50           O  
ATOM   3789  CZ  TYR A 468      -4.551  21.984  13.078  1.00 92.50           C  
ATOM   3790  N   PRO A 469      -5.598  23.203   5.934  1.00 92.25           N  
ATOM   3791  CA  PRO A 469      -6.000  23.234   4.523  1.00 92.25           C  
ATOM   3792  C   PRO A 469      -7.152  22.281   4.223  1.00 92.25           C  
ATOM   3793  CB  PRO A 469      -4.730  22.812   3.785  1.00 92.25           C  
ATOM   3794  O   PRO A 469      -8.094  22.641   3.520  1.00 92.25           O  
ATOM   3795  CG  PRO A 469      -3.609  23.172   4.703  1.00 92.25           C  
ATOM   3796  CD  PRO A 469      -4.094  23.047   6.121  1.00 92.25           C  
ATOM   3797  N   LEU A 470      -7.047  20.984   4.730  1.00 93.12           N  
ATOM   3798  CA  LEU A 470      -8.125  20.031   4.484  1.00 93.12           C  
ATOM   3799  C   LEU A 470      -9.414  20.484   5.156  1.00 93.12           C  
ATOM   3800  CB  LEU A 470      -7.742  18.641   4.988  1.00 93.12           C  
ATOM   3801  O   LEU A 470     -10.500  20.344   4.590  1.00 93.12           O  
ATOM   3802  CG  LEU A 470      -8.766  17.531   4.750  1.00 93.12           C  
ATOM   3803  CD1 LEU A 470      -8.992  17.328   3.258  1.00 93.12           C  
ATOM   3804  CD2 LEU A 470      -8.305  16.234   5.410  1.00 93.12           C  
ATOM   3805  N   GLY A 471      -9.258  21.062   6.371  1.00 92.50           N  
ATOM   3806  CA  GLY A 471     -10.406  21.594   7.082  1.00 92.50           C  
ATOM   3807  C   GLY A 471     -11.094  22.719   6.344  1.00 92.50           C  
ATOM   3808  O   GLY A 471     -12.320  22.766   6.262  1.00 92.50           O  
ATOM   3809  N   ARG A 472     -10.359  23.656   5.738  1.00 92.38           N  
ATOM   3810  CA  ARG A 472     -10.898  24.766   4.961  1.00 92.38           C  
ATOM   3811  C   ARG A 472     -11.656  24.250   3.736  1.00 92.38           C  
ATOM   3812  CB  ARG A 472      -9.781  25.719   4.531  1.00 92.38           C  
ATOM   3813  O   ARG A 472     -12.719  24.766   3.400  1.00 92.38           O  
ATOM   3814  CG  ARG A 472      -9.172  26.500   5.676  1.00 92.38           C  
ATOM   3815  CD  ARG A 472      -8.078  27.453   5.191  1.00 92.38           C  
ATOM   3816  NE  ARG A 472      -6.781  26.781   5.125  1.00 92.38           N  
ATOM   3817  NH1 ARG A 472      -5.629  28.641   4.387  1.00 92.38           N  
ATOM   3818  NH2 ARG A 472      -4.523  26.672   4.723  1.00 92.38           N  
ATOM   3819  CZ  ARG A 472      -5.648  27.375   4.746  1.00 92.38           C  
ATOM   3820  N   LYS A 473     -11.008  23.250   3.094  1.00 92.88           N  
ATOM   3821  CA  LYS A 473     -11.664  22.656   1.934  1.00 92.88           C  
ATOM   3822  C   LYS A 473     -13.008  22.047   2.316  1.00 92.88           C  
ATOM   3823  CB  LYS A 473     -10.766  21.594   1.295  1.00 92.88           C  
ATOM   3824  O   LYS A 473     -13.992  22.188   1.588  1.00 92.88           O  
ATOM   3825  CG  LYS A 473      -9.570  22.156   0.550  1.00 92.88           C  
ATOM   3826  CD  LYS A 473      -8.742  21.047  -0.105  1.00 92.88           C  
ATOM   3827  CE  LYS A 473      -7.484  21.609  -0.753  1.00 92.88           C  
ATOM   3828  NZ  LYS A 473      -6.633  20.516  -1.324  1.00 92.88           N  
ATOM   3829  N   PHE A 474     -12.992  21.375   3.439  1.00 92.31           N  
ATOM   3830  CA  PHE A 474     -14.211  20.734   3.922  1.00 92.31           C  
ATOM   3831  C   PHE A 474     -15.281  21.766   4.223  1.00 92.31           C  
ATOM   3832  CB  PHE A 474     -13.922  19.891   5.176  1.00 92.31           C  
ATOM   3833  O   PHE A 474     -16.438  21.594   3.836  1.00 92.31           O  
ATOM   3834  CG  PHE A 474     -15.148  19.250   5.773  1.00 92.31           C  
ATOM   3835  CD1 PHE A 474     -15.680  19.719   6.969  1.00 92.31           C  
ATOM   3836  CD2 PHE A 474     -15.766  18.188   5.141  1.00 92.31           C  
ATOM   3837  CE1 PHE A 474     -16.812  19.141   7.523  1.00 92.31           C  
ATOM   3838  CE2 PHE A 474     -16.891  17.594   5.688  1.00 92.31           C  
ATOM   3839  CZ  PHE A 474     -17.422  18.062   6.883  1.00 92.31           C  
ATOM   3840  N   LEU A 475     -15.000  22.812   4.902  1.00 89.88           N  
ATOM   3841  CA  LEU A 475     -15.953  23.859   5.270  1.00 89.88           C  
ATOM   3842  C   LEU A 475     -16.516  24.531   4.031  1.00 89.88           C  
ATOM   3843  CB  LEU A 475     -15.289  24.891   6.176  1.00 89.88           C  
ATOM   3844  O   LEU A 475     -17.703  24.875   3.992  1.00 89.88           O  
ATOM   3845  CG  LEU A 475     -14.961  24.438   7.602  1.00 89.88           C  
ATOM   3846  CD1 LEU A 475     -14.172  25.516   8.336  1.00 89.88           C  
ATOM   3847  CD2 LEU A 475     -16.234  24.094   8.359  1.00 89.88           C  
ATOM   3848  N   ASN A 476     -15.734  24.703   3.035  1.00 87.75           N  
ATOM   3849  CA  ASN A 476     -16.156  25.359   1.800  1.00 87.75           C  
ATOM   3850  C   ASN A 476     -17.125  24.484   1.008  1.00 87.75           C  
ATOM   3851  CB  ASN A 476     -14.945  25.719   0.941  1.00 87.75           C  
ATOM   3852  O   ASN A 476     -18.062  25.000   0.377  1.00 87.75           O  
ATOM   3853  CG  ASN A 476     -14.164  26.891   1.502  1.00 87.75           C  
ATOM   3854  ND2 ASN A 476     -12.914  27.031   1.058  1.00 87.75           N  
ATOM   3855  OD1 ASN A 476     -14.664  27.656   2.328  1.00 87.75           O  
ATOM   3856  N   GLN A 477     -16.953  23.172   1.075  1.00 84.44           N  
ATOM   3857  CA  GLN A 477     -17.766  22.234   0.296  1.00 84.44           C  
ATOM   3858  C   GLN A 477     -19.031  21.844   1.061  1.00 84.44           C  
ATOM   3859  CB  GLN A 477     -16.969  21.000  -0.077  1.00 84.44           C  
ATOM   3860  O   GLN A 477     -20.078  21.578   0.457  1.00 84.44           O  
ATOM   3861  CG  GLN A 477     -15.984  21.219  -1.216  1.00 84.44           C  
ATOM   3862  CD  GLN A 477     -15.242  19.953  -1.607  1.00 84.44           C  
ATOM   3863  NE2 GLN A 477     -14.273  20.094  -2.508  1.00 84.44           N  
ATOM   3864  OE1 GLN A 477     -15.531  18.859  -1.104  1.00 84.44           O  
ATOM   3865  N   SER A 478     -18.906  21.703   2.381  1.00 78.25           N  
ATOM   3866  CA  SER A 478     -20.000  21.219   3.207  1.00 78.25           C  
ATOM   3867  C   SER A 478     -21.078  22.281   3.396  1.00 78.25           C  
ATOM   3868  CB  SER A 478     -19.484  20.750   4.570  1.00 78.25           C  
ATOM   3869  O   SER A 478     -22.203  21.984   3.805  1.00 78.25           O  
ATOM   3870  OG  SER A 478     -18.922  21.844   5.285  1.00 78.25           O  
ATOM   3871  N   GLY A 479     -20.922  23.469   2.896  1.00 70.06           N  
ATOM   3872  CA  GLY A 479     -21.859  24.547   3.074  1.00 70.06           C  
ATOM   3873  C   GLY A 479     -22.031  24.969   4.523  1.00 70.06           C  
ATOM   3874  O   GLY A 479     -23.000  25.641   4.875  1.00 70.06           O  
ATOM   3875  N   LEU A 480     -21.203  24.453   5.441  1.00 64.50           N  
ATOM   3876  CA  LEU A 480     -21.297  24.750   6.867  1.00 64.50           C  
ATOM   3877  C   LEU A 480     -20.719  26.125   7.176  1.00 64.50           C  
ATOM   3878  CB  LEU A 480     -20.578  23.672   7.691  1.00 64.50           C  
ATOM   3879  O   LEU A 480     -20.859  26.625   8.289  1.00 64.50           O  
ATOM   3880  CG  LEU A 480     -21.328  22.344   7.871  1.00 64.50           C  
ATOM   3881  CD1 LEU A 480     -20.344  21.172   7.824  1.00 64.50           C  
ATOM   3882  CD2 LEU A 480     -22.109  22.344   9.180  1.00 64.50           C  
ATOM   3883  N   GLN A 481     -20.031  26.781   6.156  1.00 54.31           N  
ATOM   3884  CA  GLN A 481     -19.531  28.141   6.344  1.00 54.31           C  
ATOM   3885  C   GLN A 481     -20.688  29.141   6.305  1.00 54.31           C  
ATOM   3886  CB  GLN A 481     -18.484  28.484   5.281  1.00 54.31           C  
ATOM   3887  O   GLN A 481     -21.594  29.016   5.484  1.00 54.31           O  
ATOM   3888  CG  GLN A 481     -17.078  28.016   5.625  1.00 54.31           C  
ATOM   3889  CD  GLN A 481     -16.062  28.438   4.590  1.00 54.31           C  
ATOM   3890  NE2 GLN A 481     -14.781  28.344   4.949  1.00 54.31           N  
ATOM   3891  OE1 GLN A 481     -16.406  28.828   3.473  1.00 54.31           O  
ATOM   3892  N   ARG A 482     -21.281  29.453   7.387  1.00 51.22           N  
ATOM   3893  CA  ARG A 482     -22.188  30.594   7.562  1.00 51.22           C  
ATOM   3894  C   ARG A 482     -21.891  31.688   6.539  1.00 51.22           C  
ATOM   3895  CB  ARG A 482     -22.062  31.156   8.977  1.00 51.22           C  
ATOM   3896  O   ARG A 482     -20.828  32.312   6.570  1.00 51.22           O  
ATOM   3897  CG  ARG A 482     -22.812  30.344  10.031  1.00 51.22           C  
ATOM   3898  CD  ARG A 482     -22.828  31.062  11.375  1.00 51.22           C  
ATOM   3899  NE  ARG A 482     -23.516  30.266  12.391  1.00 51.22           N  
ATOM   3900  NH1 ARG A 482     -23.453  31.906  14.016  1.00 51.22           N  
ATOM   3901  NH2 ARG A 482     -24.438  29.891  14.461  1.00 51.22           N  
ATOM   3902  CZ  ARG A 482     -23.797  30.688  13.617  1.00 51.22           C  
ATOM   3903  N   ILE A 483     -21.734  31.375   5.180  1.00 46.88           N  
ATOM   3904  CA  ILE A 483     -21.828  32.500   4.266  1.00 46.88           C  
ATOM   3905  C   ILE A 483     -22.781  33.562   4.840  1.00 46.88           C  
ATOM   3906  CB  ILE A 483     -22.297  32.062   2.861  1.00 46.88           C  
ATOM   3907  O   ILE A 483     -23.891  33.219   5.281  1.00 46.88           O  
ATOM   3908  CG1 ILE A 483     -21.312  31.047   2.262  1.00 46.88           C  
ATOM   3909  CG2 ILE A 483     -22.484  33.281   1.941  1.00 46.88           C  
ATOM   3910  CD1 ILE A 483     -21.781  30.438   0.951  1.00 46.88           C  
ATOM   3911  N   GLY A 484     -22.547  34.156   6.008  1.00 46.19           N  
ATOM   3912  CA  GLY A 484     -22.969  35.531   6.129  1.00 46.19           C  
ATOM   3913  C   GLY A 484     -24.297  35.812   5.445  1.00 46.19           C  
ATOM   3914  O   GLY A 484     -24.375  35.781   4.215  1.00 46.19           O  
ATOM   3915  N   THR A 485     -25.422  35.000   5.574  1.00 43.78           N  
ATOM   3916  CA  THR A 485     -26.766  35.562   5.570  1.00 43.78           C  
ATOM   3917  C   THR A 485     -26.750  37.031   5.984  1.00 43.78           C  
ATOM   3918  CB  THR A 485     -27.703  34.781   6.512  1.00 43.78           C  
ATOM   3919  O   THR A 485     -26.031  37.406   6.914  1.00 43.78           O  
ATOM   3920  CG2 THR A 485     -28.281  33.562   5.816  1.00 43.78           C  
ATOM   3921  OG1 THR A 485     -26.953  34.344   7.664  1.00 43.78           O  
ATOM   3922  N   LYS A 486     -26.312  38.031   5.121  1.00 40.69           N  
ATOM   3923  CA  LYS A 486     -27.016  39.281   4.852  1.00 40.69           C  
ATOM   3924  C   LYS A 486     -26.766  40.312   5.949  1.00 40.69           C  
ATOM   3925  CB  LYS A 486     -28.516  39.031   4.703  1.00 40.69           C  
ATOM   3926  O   LYS A 486     -26.984  40.031   7.133  1.00 40.69           O  
ATOM   3927  CG  LYS A 486     -28.906  38.312   3.424  1.00 40.69           C  
ATOM   3928  CD  LYS A 486     -30.406  38.375   3.180  1.00 40.69           C  
ATOM   3929  CE  LYS A 486     -30.781  37.656   1.894  1.00 40.69           C  
ATOM   3930  NZ  LYS A 486     -32.250  37.656   1.671  1.00 40.69           N  
ATOM   3931  N   ARG A 487     -25.562  40.812   6.203  1.00 42.66           N  
ATOM   3932  CA  ARG A 487     -25.734  42.219   6.609  1.00 42.66           C  
ATOM   3933  C   ARG A 487     -27.203  42.594   6.582  1.00 42.66           C  
ATOM   3934  CB  ARG A 487     -24.922  43.156   5.699  1.00 42.66           C  
ATOM   3935  O   ARG A 487     -27.906  42.344   5.598  1.00 42.66           O  
ATOM   3936  CG  ARG A 487     -23.703  43.750   6.367  1.00 42.66           C  
ATOM   3937  CD  ARG A 487     -22.891  44.594   5.395  1.00 42.66           C  
ATOM   3938  NE  ARG A 487     -21.656  45.062   6.008  1.00 42.66           N  
ATOM   3939  NH1 ARG A 487     -20.875  46.094   4.098  1.00 42.66           N  
ATOM   3940  NH2 ARG A 487     -19.641  46.188   6.031  1.00 42.66           N  
ATOM   3941  CZ  ARG A 487     -20.719  45.781   5.379  1.00 42.66           C  
ATOM   3942  N   PRO A 488     -28.062  42.406   7.621  1.00 43.31           N  
ATOM   3943  CA  PRO A 488     -29.391  42.969   7.488  1.00 43.31           C  
ATOM   3944  C   PRO A 488     -29.391  44.281   6.664  1.00 43.31           C  
ATOM   3945  CB  PRO A 488     -29.797  43.250   8.938  1.00 43.31           C  
ATOM   3946  O   PRO A 488     -28.469  45.094   6.773  1.00 43.31           O  
ATOM   3947  CG  PRO A 488     -28.562  43.062   9.734  1.00 43.31           C  
ATOM   3948  CD  PRO A 488     -27.453  42.656   8.797  1.00 43.31           C  
ATOM   3949  N   ALA A 489     -29.516  44.250   5.316  1.00 46.91           N  
ATOM   3950  CA  ALA A 489     -29.969  45.500   4.719  1.00 46.91           C  
ATOM   3951  C   ALA A 489     -30.438  46.500   5.785  1.00 46.91           C  
ATOM   3952  CB  ALA A 489     -31.078  45.250   3.707  1.00 46.91           C  
ATOM   3953  O   ALA A 489     -31.031  46.094   6.785  1.00 46.91           O  
ATOM   3954  N   PRO A 490     -29.688  47.594   6.105  1.00 47.78           N  
ATOM   3955  CA  PRO A 490     -30.203  48.531   7.094  1.00 47.78           C  
ATOM   3956  C   PRO A 490     -31.719  48.719   7.004  1.00 47.78           C  
ATOM   3957  CB  PRO A 490     -29.484  49.844   6.738  1.00 47.78           C  
ATOM   3958  O   PRO A 490     -32.312  48.625   5.918  1.00 47.78           O  
ATOM   3959  CG  PRO A 490     -28.828  49.594   5.422  1.00 47.78           C  
ATOM   3960  CD  PRO A 490     -29.125  48.156   5.031  1.00 47.78           C  
ATOM   3961  N   ALA A 491     -32.500  48.156   7.906  1.00 47.06           N  
ATOM   3962  CA  ALA A 491     -33.906  48.438   8.211  1.00 47.06           C  
ATOM   3963  C   ALA A 491     -34.438  49.625   7.406  1.00 47.06           C  
ATOM   3964  CB  ALA A 491     -34.094  48.688   9.703  1.00 47.06           C  
ATOM   3965  O   ALA A 491     -33.719  50.625   7.262  1.00 47.06           O  
ATOM   3966  N   PRO A 492     -35.250  49.438   6.320  1.00 45.19           N  
ATOM   3967  CA  PRO A 492     -35.906  50.625   5.723  1.00 45.19           C  
ATOM   3968  C   PRO A 492     -36.562  51.531   6.758  1.00 45.19           C  
ATOM   3969  CB  PRO A 492     -36.938  50.031   4.766  1.00 45.19           C  
ATOM   3970  O   PRO A 492     -37.094  51.031   7.766  1.00 45.19           O  
ATOM   3971  CG  PRO A 492     -37.000  48.594   5.141  1.00 45.19           C  
ATOM   3972  CD  PRO A 492     -35.969  48.312   6.188  1.00 45.19           C  
ATOM   3973  N   VAL A 493     -35.906  52.531   7.262  1.00 46.88           N  
ATOM   3974  CA  VAL A 493     -36.562  53.688   7.855  1.00 46.88           C  
ATOM   3975  C   VAL A 493     -38.062  53.656   7.535  1.00 46.88           C  
ATOM   3976  CB  VAL A 493     -35.938  55.031   7.359  1.00 46.88           C  
ATOM   3977  O   VAL A 493     -38.438  53.531   6.371  1.00 46.88           O  
ATOM   3978  CG1 VAL A 493     -36.188  56.156   8.367  1.00 46.88           C  
ATOM   3979  CG2 VAL A 493     -34.438  54.844   7.105  1.00 46.88           C  
ATOM   3980  N   SER A 494     -38.812  52.688   8.031  1.00 43.62           N  
ATOM   3981  CA  SER A 494     -40.281  52.812   8.102  1.00 43.62           C  
ATOM   3982  C   SER A 494     -40.688  54.281   8.367  1.00 43.62           C  
ATOM   3983  CB  SER A 494     -40.844  51.938   9.195  1.00 43.62           C  
ATOM   3984  O   SER A 494     -40.094  54.938   9.234  1.00 43.62           O  
ATOM   3985  OG  SER A 494     -40.375  52.312  10.477  1.00 43.62           O  
ATOM   3986  N   ILE A 495     -40.625  55.156   7.398  1.00 44.81           N  
ATOM   3987  CA  ILE A 495     -41.531  56.312   7.312  1.00 44.81           C  
ATOM   3988  C   ILE A 495     -42.906  55.906   7.828  1.00 44.81           C  
ATOM   3989  CB  ILE A 495     -41.625  56.844   5.863  1.00 44.81           C  
ATOM   3990  O   ILE A 495     -43.500  54.938   7.348  1.00 44.81           O  
ATOM   3991  CG1 ILE A 495     -40.250  57.312   5.375  1.00 44.81           C  
ATOM   3992  CG2 ILE A 495     -42.656  57.969   5.773  1.00 44.81           C  
ATOM   3993  CD1 ILE A 495     -40.156  57.531   3.869  1.00 44.81           C  
ATOM   3994  N   VAL A 496     -43.031  55.531   9.094  1.00 43.09           N  
ATOM   3995  CA  VAL A 496     -44.344  55.594   9.758  1.00 43.09           C  
ATOM   3996  C   VAL A 496     -45.094  56.844   9.328  1.00 43.09           C  
ATOM   3997  CB  VAL A 496     -44.188  55.562  11.297  1.00 43.09           C  
ATOM   3998  O   VAL A 496     -44.531  57.938   9.375  1.00 43.09           O  
ATOM   3999  CG1 VAL A 496     -45.562  55.469  11.977  1.00 43.09           C  
ATOM   4000  CG2 VAL A 496     -43.281  54.406  11.727  1.00 43.09           C  
ATOM   4001  N   LYS A 497     -45.719  56.844   8.125  1.00 39.94           N  
ATOM   4002  CA  LYS A 497     -47.062  57.344   7.793  1.00 39.94           C  
ATOM   4003  C   LYS A 497     -47.938  57.438   9.039  1.00 39.94           C  
ATOM   4004  CB  LYS A 497     -47.719  56.438   6.754  1.00 39.94           C  
ATOM   4005  O   LYS A 497     -48.031  56.500   9.812  1.00 39.94           O  
ATOM   4006  CG  LYS A 497     -47.438  56.844   5.312  1.00 39.94           C  
ATOM   4007  CD  LYS A 497     -48.219  55.969   4.328  1.00 39.94           C  
ATOM   4008  CE  LYS A 497     -47.844  56.312   2.887  1.00 39.94           C  
ATOM   4009  NZ  LYS A 497     -48.594  55.438   1.919  1.00 39.94           N  
ATOM   4010  N   SER A 498     -47.719  58.500   9.852  1.00 41.09           N  
ATOM   4011  CA  SER A 498     -48.688  59.344  10.539  1.00 41.09           C  
ATOM   4012  C   SER A 498     -50.125  59.062  10.102  1.00 41.09           C  
ATOM   4013  CB  SER A 498     -48.344  60.812  10.289  1.00 41.09           C  
ATOM   4014  O   SER A 498     -50.406  59.031   8.906  1.00 41.09           O  
ATOM   4015  OG  SER A 498     -49.094  61.344   9.211  1.00 41.09           O  
ATOM   4016  N   SER A 499     -50.719  57.938  10.445  1.00 40.00           N  
ATOM   4017  CA  SER A 499     -52.156  57.906  10.469  1.00 40.00           C  
ATOM   4018  C   SER A 499     -52.688  57.750  11.891  1.00 40.00           C  
ATOM   4019  CB  SER A 499     -52.688  56.781   9.586  1.00 40.00           C  
ATOM   4020  O   SER A 499     -52.156  56.969  12.672  1.00 40.00           O  
ATOM   4021  OG  SER A 499     -52.375  55.500  10.133  1.00 40.00           O  
ATOM   4022  N   LYS A 500     -52.969  58.812  12.586  1.00 37.97           N  
ATOM   4023  CA  LYS A 500     -54.281  59.219  13.070  1.00 37.97           C  
ATOM   4024  C   LYS A 500     -54.406  59.000  14.570  1.00 37.97           C  
ATOM   4025  CB  LYS A 500     -55.406  58.469  12.336  1.00 37.97           C  
ATOM   4026  O   LYS A 500     -54.406  57.875  15.047  1.00 37.97           O  
ATOM   4027  CG  LYS A 500     -55.906  59.156  11.070  1.00 37.97           C  
ATOM   4028  CD  LYS A 500     -57.125  58.438  10.484  1.00 37.97           C  
ATOM   4029  CE  LYS A 500     -57.562  59.094   9.188  1.00 37.97           C  
ATOM   4030  NZ  LYS A 500     -58.688  58.312   8.547  1.00 37.97           N  
ATOM   4031  N   ARG A 501     -53.938  59.938  15.328  1.00 37.81           N  
ATOM   4032  CA  ARG A 501     -54.781  60.156  16.500  1.00 37.81           C  
ATOM   4033  C   ARG A 501     -55.000  61.625  16.766  1.00 37.81           C  
ATOM   4034  CB  ARG A 501     -54.188  59.469  17.734  1.00 37.81           C  
ATOM   4035  O   ARG A 501     -54.062  62.375  16.984  1.00 37.81           O  
ATOM   4036  CG  ARG A 501     -55.094  58.469  18.422  1.00 37.81           C  
ATOM   4037  CD  ARG A 501     -54.438  57.812  19.609  1.00 37.81           C  
ATOM   4038  NE  ARG A 501     -55.281  56.750  20.188  1.00 37.81           N  
ATOM   4039  NH1 ARG A 501     -53.750  56.156  21.812  1.00 37.81           N  
ATOM   4040  NH2 ARG A 501     -55.750  55.062  21.641  1.00 37.81           N  
ATOM   4041  CZ  ARG A 501     -54.938  56.000  21.219  1.00 37.81           C  
ATOM   4042  N   LYS A 502     -55.844  62.281  15.891  1.00 34.25           N  
ATOM   4043  CA  LYS A 502     -56.969  63.188  16.062  1.00 34.25           C  
ATOM   4044  C   LYS A 502     -58.219  62.469  16.562  1.00 34.25           C  
ATOM   4045  CB  LYS A 502     -57.281  63.906  14.750  1.00 34.25           C  
ATOM   4046  O   LYS A 502     -58.625  61.469  15.992  1.00 34.25           O  
ATOM   4047  CG  LYS A 502     -57.344  65.438  14.875  1.00 34.25           C  
ATOM   4048  CD  LYS A 502     -57.688  66.062  13.547  1.00 34.25           C  
ATOM   4049  CE  LYS A 502     -57.719  67.625  13.656  1.00 34.25           C  
ATOM   4050  NZ  LYS A 502     -57.969  68.250  12.336  1.00 34.25           N  
ATOM   4051  N   ARG A 503     -58.594  62.719  17.766  1.00 32.19           N  
ATOM   4052  CA  ARG A 503     -59.938  63.188  18.125  1.00 32.19           C  
ATOM   4053  C   ARG A 503     -60.250  62.875  19.578  1.00 32.19           C  
ATOM   4054  CB  ARG A 503     -60.969  62.562  17.203  1.00 32.19           C  
ATOM   4055  O   ARG A 503     -60.062  61.750  20.031  1.00 32.19           O  
ATOM   4056  CG  ARG A 503     -61.562  63.531  16.172  1.00 32.19           C  
ATOM   4057  CD  ARG A 503     -62.625  62.875  15.336  1.00 32.19           C  
ATOM   4058  NE  ARG A 503     -63.156  63.781  14.320  1.00 32.19           N  
ATOM   4059  NH1 ARG A 503     -64.562  62.219  13.344  1.00 32.19           N  
ATOM   4060  NH2 ARG A 503     -64.438  64.375  12.523  1.00 32.19           N  
ATOM   4061  CZ  ARG A 503     -64.062  63.438  13.398  1.00 32.19           C  
ATOM   4062  N   ARG A 504     -60.500  63.938  20.344  1.00 29.92           N  
ATOM   4063  CA  ARG A 504     -61.750  64.562  20.719  1.00 29.92           C  
ATOM   4064  C   ARG A 504     -62.344  63.938  21.984  1.00 29.92           C  
ATOM   4065  CB  ARG A 504     -62.781  64.438  19.562  1.00 29.92           C  
ATOM   4066  O   ARG A 504     -62.344  62.719  22.125  1.00 29.92           O  
ATOM   4067  CG  ARG A 504     -62.906  65.750  18.734  1.00 29.92           C  
ATOM   4068  CD  ARG A 504     -63.969  65.562  17.672  1.00 29.92           C  
ATOM   4069  NE  ARG A 504     -64.250  66.875  17.031  1.00 29.92           N  
ATOM   4070  NH1 ARG A 504     -65.562  65.938  15.352  1.00 29.92           N  
ATOM   4071  NH2 ARG A 504     -65.250  68.250  15.445  1.00 29.92           N  
ATOM   4072  CZ  ARG A 504     -65.000  67.000  15.945  1.00 29.92           C  
ATOM   4073  N   THR A 505     -62.344  64.750  23.016  1.00 38.91           N  
ATOM   4074  CA  THR A 505     -63.375  65.000  24.016  1.00 38.91           C  
ATOM   4075  C   THR A 505     -63.375  63.875  25.062  1.00 38.91           C  
ATOM   4076  CB  THR A 505     -64.750  65.062  23.344  1.00 38.91           C  
ATOM   4077  O   THR A 505     -63.281  62.688  24.719  1.00 38.91           O  
ATOM   4078  CG2 THR A 505     -65.000  66.500  22.750  1.00 38.91           C  
ATOM   4079  OG1 THR A 505     -64.875  64.125  22.297  1.00 38.91           O  
TER    4080      THR A 505                                                      
ENDMDL                                                                          
END                                                                             
