# Supplementary material for: The full transcription map of cottontail rabbit papillomavirus in tumor tissues
Source: PLoS Pathog. 2024 Oct 25;20(10):e1012649. doi: 10.1371/journal.ppat.1012649 (PMC11540226; doi:10.1371/journal.ppat.1012649)
Supplement: S1 Data — (ZIP) [file ppat.1012649.s019.zip › S1_Data/CRPV_L2.pdb]

ATOM      1  N   MET A   1      30.240   6.955  16.563  1.00 55.09           N  
ATOM      2  H   MET A   1      29.671   6.412  15.930  1.00 55.09           H  
ATOM      3  H2  MET A   1      29.956   6.751  17.511  1.00 55.09           H  
ATOM      4  H3  MET A   1      31.203   6.675  16.439  1.00 55.09           H  
ATOM      5  CA  MET A   1      30.081   8.395  16.252  1.00 55.09           C  
ATOM      6  HA  MET A   1      30.666   8.981  16.961  1.00 55.09           H  
ATOM      7  C   MET A   1      28.599   8.752  16.398  1.00 55.09           C  
ATOM      8  CB  MET A   1      30.620   8.661  14.831  1.00 55.09           C  
ATOM      9  HB2 MET A   1      31.339   7.885  14.568  1.00 55.09           H  
ATOM     10  HB3 MET A   1      29.811   8.616  14.103  1.00 55.09           H  
ATOM     11  O   MET A   1      27.784   8.185  15.684  1.00 55.09           O  
ATOM     12  CG  MET A   1      31.346   9.999  14.696  1.00 55.09           C  
ATOM     13  HG2 MET A   1      30.649  10.806  14.919  1.00 55.09           H  
ATOM     14  HG3 MET A   1      32.172  10.042  15.406  1.00 55.09           H  
ATOM     15  SD  MET A   1      31.991  10.244  13.021  1.00 55.09           S  
ATOM     16  CE  MET A   1      33.785  10.080  13.271  1.00 55.09           C  
ATOM     17  HE1 MET A   1      34.021   9.098  13.681  1.00 55.09           H  
ATOM     18  HE2 MET A   1      34.293  10.193  12.313  1.00 55.09           H  
ATOM     19  HE3 MET A   1      34.141  10.857  13.948  1.00 55.09           H  
ATOM     20  N   VAL A   2      28.201   9.568  17.383  1.00 49.94           N  
ATOM     21  H   VAL A   2      28.884  10.057  17.944  1.00 49.94           H  
ATOM     22  CA  VAL A   2      26.776   9.909  17.587  1.00 49.94           C  
ATOM     23  HA  VAL A   2      26.186   8.992  17.581  1.00 49.94           H  
ATOM     24  C   VAL A   2      26.325  10.773  16.412  1.00 49.94           C  
ATOM     25  CB  VAL A   2      26.534  10.617  18.939  1.00 49.94           C  
ATOM     26  HB  VAL A   2      27.167  11.502  19.000  1.00 49.94           H  
ATOM     27  O   VAL A   2      26.815  11.889  16.252  1.00 49.94           O  
ATOM     28  CG1 VAL A   2      25.072  11.050  19.128  1.00 49.94           C  
ATOM     29 HG11 VAL A   2      24.410  10.187  19.052  1.00 49.94           H  
ATOM     30 HG12 VAL A   2      24.795  11.783  18.371  1.00 49.94           H  
ATOM     31 HG13 VAL A   2      24.947  11.512  20.108  1.00 49.94           H  
ATOM     32  CG2 VAL A   2      26.890   9.683  20.104  1.00 49.94           C  
ATOM     33 HG21 VAL A   2      26.709  10.190  21.052  1.00 49.94           H  
ATOM     34 HG22 VAL A   2      26.286   8.777  20.060  1.00 49.94           H  
ATOM     35 HG23 VAL A   2      27.945   9.413  20.066  1.00 49.94           H  
ATOM     36  N   ALA A   3      25.425  10.247  15.575  1.00 56.19           N  
ATOM     37  H   ALA A   3      25.138   9.289  15.715  1.00 56.19           H  
ATOM     38  CA  ALA A   3      24.884  10.960  14.425  1.00 56.19           C  
ATOM     39  HA  ALA A   3      25.678  11.086  13.689  1.00 56.19           H  
ATOM     40  C   ALA A   3      24.386  12.341  14.871  1.00 56.19           C  
ATOM     41  CB  ALA A   3      23.765  10.121  13.796  1.00 56.19           C  
ATOM     42  HB1 ALA A   3      24.161   9.157  13.476  1.00 56.19           H  
ATOM     43  HB2 ALA A   3      23.361  10.639  12.926  1.00 56.19           H  
ATOM     44  HB3 ALA A   3      22.965   9.958  14.519  1.00 56.19           H  
ATOM     45  O   ALA A   3      23.501  12.449  15.724  1.00 56.19           O  
ATOM     46  N   ARG A   4      24.991  13.399  14.320  1.00 71.94           N  
ATOM     47  H   ARG A   4      25.765  13.213  13.698  1.00 71.94           H  
ATOM     48  CA  ARG A   4      24.664  14.794  14.625  1.00 71.94           C  
ATOM     49  HA  ARG A   4      24.845  14.968  15.686  1.00 71.94           H  
ATOM     50  C   ARG A   4      23.181  15.012  14.333  1.00 71.94           C  
ATOM     51  CB  ARG A   4      25.595  15.699  13.798  1.00 71.94           C  
ATOM     52  HB2 ARG A   4      25.385  15.558  12.738  1.00 71.94           H  
ATOM     53  HB3 ARG A   4      26.624  15.387  13.978  1.00 71.94           H  
ATOM     54  O   ARG A   4      22.786  15.198  13.182  1.00 71.94           O  
ATOM     55  CG  ARG A   4      25.485  17.192  14.143  1.00 71.94           C  
ATOM     56  HG2 ARG A   4      24.464  17.538  13.976  1.00 71.94           H  
ATOM     57  HG3 ARG A   4      25.750  17.340  15.190  1.00 71.94           H  
ATOM     58  CD  ARG A   4      26.447  17.988  13.249  1.00 71.94           C  
ATOM     59  HD2 ARG A   4      27.453  17.586  13.369  1.00 71.94           H  
ATOM     60  HD3 ARG A   4      26.145  17.844  12.212  1.00 71.94           H  
ATOM     61  NE  ARG A   4      26.467  19.429  13.580  1.00 71.94           N  
ATOM     62  HE  ARG A   4      26.318  19.671  14.550  1.00 71.94           H  
ATOM     63  NH1 ARG A   4      27.135  20.203  11.518  1.00 71.94           N  
ATOM     64 HH11 ARG A   4      27.237  19.251  11.196  1.00 71.94           H  
ATOM     65 HH12 ARG A   4      27.532  20.940  10.952  1.00 71.94           H  
ATOM     66  NH2 ARG A   4      26.898  21.638  13.202  1.00 71.94           N  
ATOM     67 HH21 ARG A   4      26.829  21.829  14.192  1.00 71.94           H  
ATOM     68 HH22 ARG A   4      27.286  22.348  12.598  1.00 71.94           H  
ATOM     69  CZ  ARG A   4      26.826  20.410  12.767  1.00 71.94           C  
ATOM     70  N   SER A   5      22.347  14.941  15.372  1.00 73.19           N  
ATOM     71  H   SER A   5      22.710  14.589  16.246  1.00 73.19           H  
ATOM     72  CA  SER A   5      20.911  15.122  15.203  1.00 73.19           C  
ATOM     73  HA  SER A   5      20.592  14.402  14.450  1.00 73.19           H  
ATOM     74  C   SER A   5      20.675  16.528  14.659  1.00 73.19           C  
ATOM     75  CB  SER A   5      20.097  14.809  16.466  1.00 73.19           C  
ATOM     76  HB2 SER A   5      19.075  14.581  16.162  1.00 73.19           H  
ATOM     77  HB3 SER A   5      20.506  13.932  16.967  1.00 73.19           H  
ATOM     78  O   SER A   5      21.221  17.530  15.133  1.00 73.19           O  
ATOM     79  OG  SER A   5      20.047  15.904  17.355  1.00 73.19           O  
ATOM     80  HG  SER A   5      20.706  15.772  18.041  1.00 73.19           H  
ATOM     81  N   ARG A   6      19.929  16.588  13.562  1.00 76.06           N  
ATOM     82  H   ARG A   6      19.546  15.721  13.213  1.00 76.06           H  
ATOM     83  CA  ARG A   6      19.634  17.829  12.859  1.00 76.06           C  
ATOM     84  HA  ARG A   6      20.562  18.373  12.679  1.00 76.06           H  
ATOM     85  C   ARG A   6      18.750  18.663  13.785  1.00 76.06           C  
ATOM     86  CB  ARG A   6      18.962  17.494  11.511  1.00 76.06           C  
ATOM     87  HB2 ARG A   6      18.011  16.994  11.694  1.00 76.06           H  
ATOM     88  HB3 ARG A   6      18.763  18.424  10.979  1.00 76.06           H  
ATOM     89  O   ARG A   6      17.560  18.379  13.895  1.00 76.06           O  
ATOM     90  CG  ARG A   6      19.838  16.582  10.630  1.00 76.06           C  
ATOM     91  HG2 ARG A   6      20.066  15.646  11.139  1.00 76.06           H  
ATOM     92  HG3 ARG A   6      20.780  17.099  10.448  1.00 76.06           H  
ATOM     93  CD  ARG A   6      19.203  16.262   9.267  1.00 76.06           C  
ATOM     94  HD2 ARG A   6      20.017  16.028   8.580  1.00 76.06           H  
ATOM     95  HD3 ARG A   6      18.686  17.145   8.892  1.00 76.06           H  
ATOM     96  NE  ARG A   6      18.283  15.104   9.299  1.00 76.06           N  
ATOM     97  HE  ARG A   6      18.165  14.629  10.183  1.00 76.06           H  
ATOM     98  NH1 ARG A   6      17.810  15.066   7.049  1.00 76.06           N  
ATOM     99 HH11 ARG A   6      17.419  14.583   6.252  1.00 76.06           H  
ATOM    100 HH12 ARG A   6      18.443  15.839   6.903  1.00 76.06           H  
ATOM    101  NH2 ARG A   6      16.984  13.471   8.361  1.00 76.06           N  
ATOM    102 HH21 ARG A   6      16.568  13.042   7.546  1.00 76.06           H  
ATOM    103 HH22 ARG A   6      16.904  12.998   9.250  1.00 76.06           H  
ATOM    104  CZ  ARG A   6      17.696  14.556   8.244  1.00 76.06           C  
ATOM    105  N   LYS A   7      19.314  19.665  14.471  1.00 77.31           N  
ATOM    106  H   LYS A   7      20.322  19.732  14.466  1.00 77.31           H  
ATOM    107  CA  LYS A   7      18.519  20.609  15.270  1.00 77.31           C  
ATOM    108  HA  LYS A   7      17.985  20.049  16.037  1.00 77.31           H  
ATOM    109  C   LYS A   7      17.481  21.248  14.348  1.00 77.31           C  
ATOM    110  CB  LYS A   7      19.396  21.672  15.962  1.00 77.31           C  
ATOM    111  HB2 LYS A   7      18.740  22.441  16.369  1.00 77.31           H  
ATOM    112  HB3 LYS A   7      20.054  22.140  15.229  1.00 77.31           H  
ATOM    113  O   LYS A   7      17.833  21.786  13.293  1.00 77.31           O  
ATOM    114  CG  LYS A   7      20.232  21.089  17.117  1.00 77.31           C  
ATOM    115  HG2 LYS A   7      20.956  20.380  16.716  1.00 77.31           H  
ATOM    116  HG3 LYS A   7      19.571  20.561  17.804  1.00 77.31           H  
ATOM    117  CD  LYS A   7      20.977  22.191  17.893  1.00 77.31           C  
ATOM    118  HD2 LYS A   7      20.246  22.889  18.302  1.00 77.31           H  
ATOM    119  HD3 LYS A   7      21.634  22.729  17.210  1.00 77.31           H  
ATOM    120  CE  LYS A   7      21.806  21.590  19.041  1.00 77.31           C  
ATOM    121  HE2 LYS A   7      22.534  20.896  18.621  1.00 77.31           H  
ATOM    122  HE3 LYS A   7      21.139  21.016  19.684  1.00 77.31           H  
ATOM    123  NZ  LYS A   7      22.502  22.632  19.846  1.00 77.31           N  
ATOM    124  HZ1 LYS A   7      23.138  23.178  19.283  1.00 77.31           H  
ATOM    125  HZ2 LYS A   7      23.033  22.211  20.596  1.00 77.31           H  
ATOM    126  HZ3 LYS A   7      21.837  23.262  20.272  1.00 77.31           H  
ATOM    127  N   ARG A   8      16.200  21.145  14.716  1.00 77.94           N  
ATOM    128  H   ARG A   8      15.990  20.689  15.593  1.00 77.94           H  
ATOM    129  CA  ARG A   8      15.126  21.843  14.003  1.00 77.94           C  
ATOM    130  HA  ARG A   8      15.100  21.494  12.970  1.00 77.94           H  
ATOM    131  C   ARG A   8      15.481  23.329  13.992  1.00 77.94           C  
ATOM    132  CB  ARG A   8      13.756  21.587  14.657  1.00 77.94           C  
ATOM    133  HB2 ARG A   8      13.811  21.805  15.723  1.00 77.94           H  
ATOM    134  HB3 ARG A   8      13.032  22.269  14.211  1.00 77.94           H  
ATOM    135  O   ARG A   8      15.835  23.887  15.026  1.00 77.94           O  
ATOM    136  CG  ARG A   8      13.260  20.144  14.447  1.00 77.94           C  
ATOM    137  HG2 ARG A   8      13.268  19.915  13.382  1.00 77.94           H  
ATOM    138  HG3 ARG A   8      13.922  19.449  14.964  1.00 77.94           H  
ATOM    139  CD  ARG A   8      11.829  19.978  14.981  1.00 77.94           C  
ATOM    140  HD2 ARG A   8      11.825  20.171  16.054  1.00 77.94           H  
ATOM    141  HD3 ARG A   8      11.197  20.722  14.497  1.00 77.94           H  
ATOM    142  NE  ARG A   8      11.293  18.622  14.725  1.00 77.94           N  
ATOM    143  HE  ARG A   8      11.960  17.864  14.689  1.00 77.94           H  
ATOM    144  NH1 ARG A   8       9.053  19.165  14.707  1.00 77.94           N  
ATOM    145 HH11 ARG A   8       8.086  18.880  14.656  1.00 77.94           H  
ATOM    146 HH12 ARG A   8       9.270  20.121  14.947  1.00 77.94           H  
ATOM    147  NH2 ARG A   8       9.669  17.050  14.396  1.00 77.94           N  
ATOM    148 HH21 ARG A   8      10.358  16.311  14.380  1.00 77.94           H  
ATOM    149 HH22 ARG A   8       8.691  16.804  14.343  1.00 77.94           H  
ATOM    150  CZ  ARG A   8      10.015  18.289  14.610  1.00 77.94           C  
ATOM    151  N   ARG A   9      15.464  23.945  12.808  1.00 77.31           N  
ATOM    152  H   ARG A   9      15.101  23.431  12.018  1.00 77.31           H  
ATOM    153  CA  ARG A   9      15.626  25.399  12.695  1.00 77.31           C  
ATOM    154  HA  ARG A   9      16.513  25.705  13.250  1.00 77.31           H  
ATOM    155  C   ARG A   9      14.419  26.039  13.381  1.00 77.31           C  
ATOM    156  CB  ARG A   9      15.755  25.836  11.227  1.00 77.31           C  
ATOM    157  HB2 ARG A   9      14.862  25.529  10.682  1.00 77.31           H  
ATOM    158  HB3 ARG A   9      15.818  26.923  11.193  1.00 77.31           H  
ATOM    159  O   ARG A   9      13.320  25.503  13.247  1.00 77.31           O  
ATOM    160  CG  ARG A   9      17.003  25.239  10.552  1.00 77.31           C  
ATOM    161  HG2 ARG A   9      16.939  24.151  10.565  1.00 77.31           H  
ATOM    162  HG3 ARG A   9      17.892  25.546  11.103  1.00 77.31           H  
ATOM    163  CD  ARG A   9      17.119  25.713   9.097  1.00 77.31           C  
ATOM    164  HD2 ARG A   9      16.192  25.470   8.577  1.00 77.31           H  
ATOM    165  HD3 ARG A   9      17.228  26.798   9.107  1.00 77.31           H  
ATOM    166  NE  ARG A   9      18.254  25.062   8.400  1.00 77.31           N  
ATOM    167  HE  ARG A   9      18.405  24.089   8.624  1.00 77.31           H  
ATOM    168  NH1 ARG A   9      19.124  26.904   7.329  1.00 77.31           N  
ATOM    169 HH11 ARG A   9      20.022  27.322   7.131  1.00 77.31           H  
ATOM    170 HH12 ARG A   9      18.498  27.459   7.894  1.00 77.31           H  
ATOM    171  NH2 ARG A   9      20.117  24.927   7.084  1.00 77.31           N  
ATOM    172 HH21 ARG A   9      20.236  23.954   7.329  1.00 77.31           H  
ATOM    173 HH22 ARG A   9      20.863  25.362   6.561  1.00 77.31           H  
ATOM    174  CZ  ARG A   9      19.150  25.628   7.609  1.00 77.31           C  
ATOM    175  N   ALA A  10      14.646  27.132  14.106  1.00 77.19           N  
ATOM    176  H   ALA A  10      15.584  27.496  14.191  1.00 77.19           H  
ATOM    177  CA  ALA A  10      13.576  27.888  14.745  1.00 77.19           C  
ATOM    178  HA  ALA A  10      13.116  27.269  15.516  1.00 77.19           H  
ATOM    179  C   ALA A  10      12.492  28.245  13.717  1.00 77.19           C  
ATOM    180  CB  ALA A  10      14.177  29.124  15.421  1.00 77.19           C  
ATOM    181  HB1 ALA A  10      14.873  28.821  16.204  1.00 77.19           H  
ATOM    182  HB2 ALA A  10      14.700  29.741  14.690  1.00 77.19           H  
ATOM    183  HB3 ALA A  10      13.382  29.713  15.877  1.00 77.19           H  
ATOM    184  O   ALA A  10      12.795  28.469  12.536  1.00 77.19           O  
ATOM    185  N   ALA A  11      11.233  28.238  14.153  1.00 82.06           N  
ATOM    186  H   ALA A  11      11.042  28.160  15.142  1.00 82.06           H  
ATOM    187  CA  ALA A  11      10.133  28.631  13.291  1.00 82.06           C  
ATOM    188  HA  ALA A  11      10.174  28.010  12.396  1.00 82.06           H  
ATOM    189  C   ALA A  11      10.299  30.113  12.902  1.00 82.06           C  
ATOM    190  CB  ALA A  11       8.807  28.358  14.008  1.00 82.06           C  
ATOM    191  HB1 ALA A  11       7.966  28.628  13.369  1.00 82.06           H  
ATOM    192  HB2 ALA A  11       8.730  27.301  14.265  1.00 82.06           H  
ATOM    193  HB3 ALA A  11       8.751  28.944  14.925  1.00 82.06           H  
ATOM    194  O   ALA A  11      10.855  30.892  13.678  1.00 82.06           O  
ATOM    195  N   PRO A  12       9.813  30.544  11.725  1.00 77.25           N  
ATOM    196  CA  PRO A  12       9.883  31.951  11.327  1.00 77.25           C  
ATOM    197  HA  PRO A  12      10.928  32.225  11.180  1.00 77.25           H  
ATOM    198  C   PRO A  12       9.267  32.899  12.369  1.00 77.25           C  
ATOM    199  CB  PRO A  12       9.141  32.024   9.988  1.00 77.25           C  
ATOM    200  HB2 PRO A  12       8.091  32.263  10.152  1.00 77.25           H  
ATOM    201  HB3 PRO A  12       9.595  32.755   9.318  1.00 77.25           H  
ATOM    202  O   PRO A  12       9.763  34.009  12.541  1.00 77.25           O  
ATOM    203  CG  PRO A  12       9.250  30.606   9.430  1.00 77.25           C  
ATOM    204  HG2 PRO A  12       8.431  30.373   8.750  1.00 77.25           H  
ATOM    205  HG3 PRO A  12      10.212  30.485   8.931  1.00 77.25           H  
ATOM    206  CD  PRO A  12       9.212  29.733  10.680  1.00 77.25           C  
ATOM    207  HD2 PRO A  12       8.180  29.505  10.946  1.00 77.25           H  
ATOM    208  HD3 PRO A  12       9.774  28.816  10.502  1.00 77.25           H  
ATOM    209  N   GLN A  13       8.231  32.433  13.081  1.00 83.25           N  
ATOM    210  H   GLN A  13       7.927  31.484  12.913  1.00 83.25           H  
ATOM    211  CA  GLN A  13       7.529  33.161  14.146  1.00 83.25           C  
ATOM    212  HA  GLN A  13       7.157  34.114  13.770  1.00 83.25           H  
ATOM    213  C   GLN A  13       8.440  33.489  15.334  1.00 83.25           C  
ATOM    214  CB  GLN A  13       6.338  32.310  14.616  1.00 83.25           C  
ATOM    215  HB2 GLN A  13       5.884  32.782  15.487  1.00 83.25           H  
ATOM    216  HB3 GLN A  13       6.728  31.344  14.940  1.00 83.25           H  
ATOM    217  O   GLN A  13       8.354  34.589  15.867  1.00 83.25           O  
ATOM    218  CG  GLN A  13       5.246  32.134  13.536  1.00 83.25           C  
ATOM    219  HG2 GLN A  13       4.441  32.840  13.742  1.00 83.25           H  
ATOM    220  HG3 GLN A  13       5.640  32.376  12.549  1.00 83.25           H  
ATOM    221  CD  GLN A  13       4.658  30.726  13.444  1.00 83.25           C  
ATOM    222  NE2 GLN A  13       3.569  30.552  12.729  1.00 83.25           N  
ATOM    223 HE21 GLN A  13       3.172  29.624  12.767  1.00 83.25           H  
ATOM    224 HE22 GLN A  13       3.047  31.344  12.384  1.00 83.25           H  
ATOM    225  OE1 GLN A  13       5.191  29.743  13.923  1.00 83.25           O  
ATOM    226  N   ASP A  14       9.351  32.582  15.692  1.00 84.12           N  
ATOM    227  H   ASP A  14       9.354  31.679  15.239  1.00 84.12           H  
ATOM    228  CA  ASP A  14      10.291  32.787  16.799  1.00 84.12           C  
ATOM    229  HA  ASP A  14       9.779  33.283  17.624  1.00 84.12           H  
ATOM    230  C   ASP A  14      11.481  33.655  16.374  1.00 84.12           C  
ATOM    231  CB  ASP A  14      10.814  31.432  17.299  1.00 84.12           C  
ATOM    232  HB2 ASP A  14      11.474  31.604  18.149  1.00 84.12           H  
ATOM    233  HB3 ASP A  14      11.406  30.975  16.506  1.00 84.12           H  
ATOM    234  O   ASP A  14      12.050  34.389  17.177  1.00 84.12           O  
ATOM    235  CG  ASP A  14       9.719  30.454  17.727  1.00 84.12           C  
ATOM    236  OD1 ASP A  14       8.678  30.912  18.240  1.00 84.12           O  
ATOM    237  OD2 ASP A  14       9.943  29.243  17.482  1.00 84.12           O  
ATOM    238  N   ILE A  15      11.865  33.587  15.094  1.00 83.12           N  
ATOM    239  H   ILE A  15      11.354  32.959  14.491  1.00 83.12           H  
ATOM    240  CA  ILE A  15      13.020  34.325  14.569  1.00 83.12           C  
ATOM    241  HA  ILE A  15      13.833  34.240  15.290  1.00 83.12           H  
ATOM    242  C   ILE A  15      12.701  35.816  14.447  1.00 83.12           C  
ATOM    243  CB  ILE A  15      13.500  33.724  13.228  1.00 83.12           C  
ATOM    244  HB  ILE A  15      12.661  33.717  12.532  1.00 83.12           H  
ATOM    245  O   ILE A  15      13.539  36.639  14.809  1.00 83.12           O  
ATOM    246  CG1 ILE A  15      13.991  32.272  13.433  1.00 83.12           C  
ATOM    247 HG12 ILE A  15      13.263  31.714  14.021  1.00 83.12           H  
ATOM    248 HG13 ILE A  15      14.924  32.285  13.997  1.00 83.12           H  
ATOM    249  CG2 ILE A  15      14.638  34.573  12.622  1.00 83.12           C  
ATOM    250 HG21 ILE A  15      15.005  34.136  11.694  1.00 83.12           H  
ATOM    251 HG22 ILE A  15      15.460  34.657  13.332  1.00 83.12           H  
ATOM    252 HG23 ILE A  15      14.280  35.574  12.381  1.00 83.12           H  
ATOM    253  CD1 ILE A  15      14.206  31.497  12.126  1.00 83.12           C  
ATOM    254 HD11 ILE A  15      14.508  30.476  12.359  1.00 83.12           H  
ATOM    255 HD12 ILE A  15      13.278  31.471  11.555  1.00 83.12           H  
ATOM    256 HD13 ILE A  15      14.993  31.953  11.525  1.00 83.12           H  
ATOM    257  N   TYR A  16      11.518  36.179  13.939  1.00 84.81           N  
ATOM    258  H   TYR A  16      10.849  35.460  13.702  1.00 84.81           H  
ATOM    259  CA  TYR A  16      11.174  37.575  13.649  1.00 84.81           C  
ATOM    260  HA  TYR A  16      11.878  37.923  12.893  1.00 84.81           H  
ATOM    261  C   TYR A  16      11.334  38.542  14.842  1.00 84.81           C  
ATOM    262  CB  TYR A  16       9.776  37.668  13.021  1.00 84.81           C  
ATOM    263  HB2 TYR A  16       9.036  37.276  13.718  1.00 84.81           H  
ATOM    264  HB3 TYR A  16       9.755  37.034  12.134  1.00 84.81           H  
ATOM    265  O   TYR A  16      12.010  39.553  14.653  1.00 84.81           O  
ATOM    266  CG  TYR A  16       9.388  39.081  12.607  1.00 84.81           C  
ATOM    267  CD1 TYR A  16       8.429  39.798  13.348  1.00 84.81           C  
ATOM    268  HD1 TYR A  16       7.945  39.335  14.195  1.00 84.81           H  
ATOM    269  CD2 TYR A  16       9.998  39.689  11.490  1.00 84.81           C  
ATOM    270  HD2 TYR A  16      10.740  39.149  10.921  1.00 84.81           H  
ATOM    271  CE1 TYR A  16       8.089  41.116  12.978  1.00 84.81           C  
ATOM    272  HE1 TYR A  16       7.341  41.660  13.536  1.00 84.81           H  
ATOM    273  CE2 TYR A  16       9.654  41.004  11.113  1.00 84.81           C  
ATOM    274  HE2 TYR A  16      10.124  41.472  10.260  1.00 84.81           H  
ATOM    275  OH  TYR A  16       8.394  43.020  11.544  1.00 84.81           O  
ATOM    276  HH  TYR A  16       8.794  43.315  10.722  1.00 84.81           H  
ATOM    277  CZ  TYR A  16       8.699  41.727  11.859  1.00 84.81           C  
ATOM    278  N   PRO A  17      10.811  38.282  16.062  1.00 85.06           N  
ATOM    279  CA  PRO A  17      10.932  39.229  17.174  1.00 85.06           C  
ATOM    280  HA  PRO A  17      10.543  40.201  16.870  1.00 85.06           H  
ATOM    281  C   PRO A  17      12.383  39.424  17.626  1.00 85.06           C  
ATOM    282  CB  PRO A  17      10.049  38.669  18.296  1.00 85.06           C  
ATOM    283  HB2 PRO A  17      10.461  38.866  19.286  1.00 85.06           H  
ATOM    284  HB3 PRO A  17       9.050  39.097  18.214  1.00 85.06           H  
ATOM    285  O   PRO A  17      12.832  40.560  17.770  1.00 85.06           O  
ATOM    286  CG  PRO A  17       9.981  37.173  17.998  1.00 85.06           C  
ATOM    287  HG2 PRO A  17       9.070  36.719  18.390  1.00 85.06           H  
ATOM    288  HG3 PRO A  17      10.861  36.671  18.401  1.00 85.06           H  
ATOM    289  CD  PRO A  17      10.017  37.132  16.474  1.00 85.06           C  
ATOM    290  HD2 PRO A  17      10.452  36.184  16.158  1.00 85.06           H  
ATOM    291  HD3 PRO A  17       9.004  37.228  16.083  1.00 85.06           H  
ATOM    292  N   THR A  18      13.146  38.337  17.786  1.00 86.56           N  
ATOM    293  H   THR A  18      12.734  37.423  17.668  1.00 86.56           H  
ATOM    294  CA  THR A  18      14.568  38.402  18.169  1.00 86.56           C  
ATOM    295  HA  THR A  18      14.667  38.924  19.121  1.00 86.56           H  
ATOM    296  C   THR A  18      15.381  39.154  17.126  1.00 86.56           C  
ATOM    297  CB  THR A  18      15.145  36.985  18.293  1.00 86.56           C  
ATOM    298  HB  THR A  18      15.189  36.525  17.306  1.00 86.56           H  
ATOM    299  O   THR A  18      16.241  39.976  17.434  1.00 86.56           O  
ATOM    300  CG2 THR A  18      16.539  36.964  18.916  1.00 86.56           C  
ATOM    301 HG21 THR A  18      16.529  37.469  19.881  1.00 86.56           H  
ATOM    302 HG22 THR A  18      17.249  37.466  18.258  1.00 86.56           H  
ATOM    303 HG23 THR A  18      16.860  35.932  19.051  1.00 86.56           H  
ATOM    304  OG1 THR A  18      14.313  36.194  19.104  1.00 86.56           O  
ATOM    305  HG1 THR A  18      14.337  36.537  20.001  1.00 86.56           H  
ATOM    306  N   CYS A  19      15.077  38.883  15.869  1.00 84.75           N  
ATOM    307  H   CYS A  19      14.357  38.199  15.680  1.00 84.75           H  
ATOM    308  CA  CYS A  19      15.806  39.419  14.753  1.00 84.75           C  
ATOM    309  HA  CYS A  19      16.877  39.347  14.946  1.00 84.75           H  
ATOM    310  C   CYS A  19      15.478  40.893  14.469  1.00 84.75           C  
ATOM    311  CB  CYS A  19      15.464  38.495  13.609  1.00 84.75           C  
ATOM    312  HB2 CYS A  19      15.802  37.486  13.847  1.00 84.75           H  
ATOM    313  HB3 CYS A  19      14.390  38.495  13.426  1.00 84.75           H  
ATOM    314  O   CYS A  19      16.365  41.667  14.113  1.00 84.75           O  
ATOM    315  SG  CYS A  19      16.285  39.046  12.172  1.00 84.75           S  
ATOM    316  N   LYS A  20      14.220  41.310  14.661  1.00 84.88           N  
ATOM    317  H   LYS A  20      13.521  40.622  14.901  1.00 84.88           H  
ATOM    318  CA  LYS A  20      13.798  42.709  14.521  1.00 84.88           C  
ATOM    319  HA  LYS A  20      14.060  43.060  13.523  1.00 84.88           H  
ATOM    320  C   LYS A  20      14.539  43.606  15.508  1.00 84.88           C  
ATOM    321  CB  LYS A  20      12.277  42.790  14.707  1.00 84.88           C  
ATOM    322  HB2 LYS A  20      11.807  42.128  13.980  1.00 84.88           H  
ATOM    323  HB3 LYS A  20      12.011  42.451  15.708  1.00 84.88           H  
ATOM    324  O   LYS A  20      14.947  44.699  15.137  1.00 84.88           O  
ATOM    325  CG  LYS A  20      11.742  44.212  14.489  1.00 84.88           C  
ATOM    326  HG2 LYS A  20      12.134  44.882  15.254  1.00 84.88           H  
ATOM    327  HG3 LYS A  20      12.060  44.565  13.508  1.00 84.88           H  
ATOM    328  CD  LYS A  20      10.213  44.216  14.556  1.00 84.88           C  
ATOM    329  HD2 LYS A  20       9.836  43.484  13.841  1.00 84.88           H  
ATOM    330  HD3 LYS A  20       9.887  43.933  15.557  1.00 84.88           H  
ATOM    331  CE  LYS A  20       9.669  45.602  14.197  1.00 84.88           C  
ATOM    332  HE2 LYS A  20      10.180  45.945  13.298  1.00 84.88           H  
ATOM    333  HE3 LYS A  20       9.900  46.298  15.004  1.00 84.88           H  
ATOM    334  NZ  LYS A  20       8.209  45.546  13.941  1.00 84.88           N  
ATOM    335  HZ1 LYS A  20       8.028  44.901  13.185  1.00 84.88           H  
ATOM    336  HZ2 LYS A  20       7.704  45.237  14.759  1.00 84.88           H  
ATOM    337  HZ3 LYS A  20       7.864  46.451  13.656  1.00 84.88           H  
ATOM    338  N   ILE A  21      14.754  43.115  16.730  1.00 86.62           N  
ATOM    339  H   ILE A  21      14.358  42.213  16.956  1.00 86.62           H  
ATOM    340  CA  ILE A  21      15.559  43.800  17.749  1.00 86.62           C  
ATOM    341  HA  ILE A  21      15.226  44.835  17.829  1.00 86.62           H  
ATOM    342  C   ILE A  21      17.037  43.838  17.333  1.00 86.62           C  
ATOM    343  CB  ILE A  21      15.363  43.116  19.122  1.00 86.62           C  
ATOM    344  HB  ILE A  21      15.630  42.064  19.024  1.00 86.62           H  
ATOM    345  O   ILE A  21      17.692  44.861  17.494  1.00 86.62           O  
ATOM    346  CG1 ILE A  21      13.887  43.212  19.578  1.00 86.62           C  
ATOM    347 HG12 ILE A  21      13.220  42.956  18.754  1.00 86.62           H  
ATOM    348 HG13 ILE A  21      13.661  44.238  19.871  1.00 86.62           H  
ATOM    349  CG2 ILE A  21      16.280  43.750  20.186  1.00 86.62           C  
ATOM    350 HG21 ILE A  21      17.329  43.610  19.924  1.00 86.62           H  
ATOM    351 HG22 ILE A  21      16.079  44.818  20.269  1.00 86.62           H  
ATOM    352 HG23 ILE A  21      16.127  43.281  21.158  1.00 86.62           H  
ATOM    353  CD1 ILE A  21      13.543  42.269  20.737  1.00 86.62           C  
ATOM    354 HD11 ILE A  21      12.471  42.315  20.929  1.00 86.62           H  
ATOM    355 HD12 ILE A  21      13.810  41.246  20.476  1.00 86.62           H  
ATOM    356 HD13 ILE A  21      14.069  42.565  21.645  1.00 86.62           H  
ATOM    357  N   ALA A  22      17.555  42.745  16.766  1.00 86.25           N  
ATOM    358  H   ALA A  22      16.983  41.914  16.703  1.00 86.25           H  
ATOM    359  CA  ALA A  22      18.942  42.652  16.308  1.00 86.25           C  
ATOM    360  HA  ALA A  22      19.584  43.099  17.067  1.00 86.25           H  
ATOM    361  C   ALA A  22      19.228  43.404  14.990  1.00 86.25           C  
ATOM    362  CB  ALA A  22      19.298  41.166  16.196  1.00 86.25           C  
ATOM    363  HB1 ALA A  22      20.349  41.062  15.924  1.00 86.25           H  
ATOM    364  HB2 ALA A  22      18.686  40.695  15.427  1.00 86.25           H  
ATOM    365  HB3 ALA A  22      19.128  40.668  17.151  1.00 86.25           H  
ATOM    366  O   ALA A  22      20.388  43.548  14.612  1.00 86.25           O  
ATOM    367  N   GLY A  23      18.198  43.844  14.260  1.00 81.88           N  
ATOM    368  H   GLY A  23      17.267  43.656  14.604  1.00 81.88           H  
ATOM    369  CA  GLY A  23      18.327  44.540  12.976  1.00 81.88           C  
ATOM    370  HA2 GLY A  23      17.344  44.906  12.679  1.00 81.88           H  
ATOM    371  HA3 GLY A  23      18.985  45.399  13.109  1.00 81.88           H  
ATOM    372  C   GLY A  23      18.887  43.693  11.822  1.00 81.88           C  
ATOM    373  O   GLY A  23      19.143  44.234  10.752  1.00 81.88           O  
ATOM    374  N   ASN A  24      19.075  42.379  11.995  1.00 85.75           N  
ATOM    375  H   ASN A  24      18.804  41.978  12.882  1.00 85.75           H  
ATOM    376  CA  ASN A  24      19.815  41.521  11.057  1.00 85.75           C  
ATOM    377  HA  ASN A  24      20.231  42.159  10.278  1.00 85.75           H  
ATOM    378  C   ASN A  24      18.940  40.501  10.312  1.00 85.75           C  
ATOM    379  CB  ASN A  24      21.017  40.885  11.775  1.00 85.75           C  
ATOM    380  HB2 ASN A  24      21.677  40.453  11.022  1.00 85.75           H  
ATOM    381  HB3 ASN A  24      21.573  41.660  12.303  1.00 85.75           H  
ATOM    382  O   ASN A  24      19.352  39.357  10.094  1.00 85.75           O  
ATOM    383  CG  ASN A  24      20.661  39.792  12.769  1.00 85.75           C  
ATOM    384  ND2 ASN A  24      21.657  39.103  13.276  1.00 85.75           N  
ATOM    385 HD21 ASN A  24      22.608  39.343  13.037  1.00 85.75           H  
ATOM    386 HD22 ASN A  24      21.412  38.431  13.989  1.00 85.75           H  
ATOM    387  OD1 ASN A  24      19.523  39.546  13.136  1.00 85.75           O  
ATOM    388  N   CYS A  25      17.723  40.883   9.922  1.00 82.75           N  
ATOM    389  H   CYS A  25      17.419  41.832  10.084  1.00 82.75           H  
ATOM    390  CA  CYS A  25      16.802  39.886   9.394  1.00 82.75           C  
ATOM    391  HA  CYS A  25      17.044  38.964   9.924  1.00 82.75           H  
ATOM    392  C   CYS A  25      17.012  39.515   7.946  1.00 82.75           C  
ATOM    393  CB  CYS A  25      15.347  40.206   9.681  1.00 82.75           C  
ATOM    394  HB2 CYS A  25      15.133  41.135   9.153  1.00 82.75           H  
ATOM    395  HB3 CYS A  25      14.724  39.410   9.274  1.00 82.75           H  
ATOM    396  O   CYS A  25      17.170  40.392   7.098  1.00 82.75           O  
ATOM    397  SG  CYS A  25      14.969  40.400  11.415  1.00 82.75           S  
ATOM    398  N   PRO A  26      16.908  38.205   7.638  1.00 84.31           N  
ATOM    399  CA  PRO A  26      16.752  37.777   6.266  1.00 84.31           C  
ATOM    400  HA  PRO A  26      17.665  38.007   5.716  1.00 84.31           H  
ATOM    401  C   PRO A  26      15.557  38.512   5.657  1.00 84.31           C  
ATOM    402  CB  PRO A  26      16.534  36.259   6.316  1.00 84.31           C  
ATOM    403  HB2 PRO A  26      15.470  36.027   6.262  1.00 84.31           H  
ATOM    404  HB3 PRO A  26      17.065  35.755   5.509  1.00 84.31           H  
ATOM    405  O   PRO A  26      14.459  38.478   6.225  1.00 84.31           O  
ATOM    406  CG  PRO A  26      17.066  35.842   7.685  1.00 84.31           C  
ATOM    407  HG2 PRO A  26      16.561  34.955   8.068  1.00 84.31           H  
ATOM    408  HG3 PRO A  26      18.141  35.675   7.620  1.00 84.31           H  
ATOM    409  CD  PRO A  26      16.798  37.066   8.545  1.00 84.31           C  
ATOM    410  HD2 PRO A  26      15.791  37.025   8.959  1.00 84.31           H  
ATOM    411  HD3 PRO A  26      17.541  37.105   9.341  1.00 84.31           H  
ATOM    412  N   ALA A  27      15.775  39.148   4.505  1.00 82.62           N  
ATOM    413  H   ALA A  27      16.726  39.224   4.173  1.00 82.62           H  
ATOM    414  CA  ALA A  27      14.752  39.914   3.792  1.00 82.62           C  
ATOM    415  HA  ALA A  27      14.491  40.791   4.383  1.00 82.62           H  
ATOM    416  C   ALA A  27      13.467  39.096   3.567  1.00 82.62           C  
ATOM    417  CB  ALA A  27      15.357  40.377   2.461  1.00 82.62           C  
ATOM    418  HB1 ALA A  27      16.241  40.986   2.647  1.00 82.62           H  
ATOM    419  HB2 ALA A  27      15.623  39.516   1.847  1.00 82.62           H  
ATOM    420  HB3 ALA A  27      14.624  40.981   1.927  1.00 82.62           H  
ATOM    421  O   ALA A  27      12.366  39.628   3.658  1.00 82.62           O  
ATOM    422  N   ASP A  28      13.601  37.782   3.369  1.00 85.38           N  
ATOM    423  H   ASP A  28      14.520  37.437   3.134  1.00 85.38           H  
ATOM    424  CA  ASP A  28      12.479  36.860   3.183  1.00 85.38           C  
ATOM    425  HA  ASP A  28      11.883  37.194   2.334  1.00 85.38           H  
ATOM    426  C   ASP A  28      11.558  36.798   4.420  1.00 85.38           C  
ATOM    427  CB  ASP A  28      13.022  35.451   2.871  1.00 85.38           C  
ATOM    428  HB2 ASP A  28      12.176  34.798   2.656  1.00 85.38           H  
ATOM    429  HB3 ASP A  28      13.513  35.068   3.765  1.00 85.38           H  
ATOM    430  O   ASP A  28      10.339  36.727   4.288  1.00 85.38           O  
ATOM    431  CG  ASP A  28      14.019  35.351   1.700  1.00 85.38           C  
ATOM    432  OD1 ASP A  28      14.212  36.340   0.954  1.00 85.38           O  
ATOM    433  OD2 ASP A  28      14.685  34.293   1.628  1.00 85.38           O  
ATOM    434  N   ILE A  29      12.121  36.854   5.636  1.00 85.94           N  
ATOM    435  H   ILE A  29      13.106  37.074   5.683  1.00 85.94           H  
ATOM    436  CA  ILE A  29      11.345  36.827   6.886  1.00 85.94           C  
ATOM    437  HA  ILE A  29      10.528  36.115   6.771  1.00 85.94           H  
ATOM    438  C   ILE A  29      10.697  38.194   7.123  1.00 85.94           C  
ATOM    439  CB  ILE A  29      12.215  36.363   8.083  1.00 85.94           C  
ATOM    440  HB  ILE A  29      13.063  37.040   8.181  1.00 85.94           H  
ATOM    441  O   ILE A  29       9.513  38.250   7.442  1.00 85.94           O  
ATOM    442  CG1 ILE A  29      12.749  34.932   7.834  1.00 85.94           C  
ATOM    443 HG12 ILE A  29      13.355  34.934   6.928  1.00 85.94           H  
ATOM    444 HG13 ILE A  29      11.909  34.256   7.672  1.00 85.94           H  
ATOM    445  CG2 ILE A  29      11.423  36.397   9.403  1.00 85.94           C  
ATOM    446 HG21 ILE A  29      10.608  35.674   9.364  1.00 85.94           H  
ATOM    447 HG22 ILE A  29      12.068  36.170  10.252  1.00 85.94           H  
ATOM    448 HG23 ILE A  29      11.012  37.392   9.576  1.00 85.94           H  
ATOM    449  CD1 ILE A  29      13.620  34.367   8.965  1.00 85.94           C  
ATOM    450 HD11 ILE A  29      14.382  35.093   9.248  1.00 85.94           H  
ATOM    451 HD12 ILE A  29      13.006  34.125   9.832  1.00 85.94           H  
ATOM    452 HD13 ILE A  29      14.106  33.453   8.623  1.00 85.94           H  
ATOM    453  N   GLN A  30      11.433  39.293   6.925  1.00 87.19           N  
ATOM    454  H   GLN A  30      12.383  39.192   6.597  1.00 87.19           H  
ATOM    455  CA  GLN A  30      10.871  40.644   7.064  1.00 87.19           C  
ATOM    456  HA  GLN A  30      10.478  40.771   8.072  1.00 87.19           H  
ATOM    457  C   GLN A  30       9.703  40.868   6.108  1.00 87.19           C  
ATOM    458  CB  GLN A  30      11.935  41.713   6.800  1.00 87.19           C  
ATOM    459  HB2 GLN A  30      12.524  41.431   5.927  1.00 87.19           H  
ATOM    460  HB3 GLN A  30      11.444  42.663   6.591  1.00 87.19           H  
ATOM    461  O   GLN A  30       8.623  41.242   6.553  1.00 87.19           O  
ATOM    462  CG  GLN A  30      12.846  41.913   8.009  1.00 87.19           C  
ATOM    463  HG2 GLN A  30      13.281  40.944   8.255  1.00 87.19           H  
ATOM    464  HG3 GLN A  30      12.251  42.255   8.856  1.00 87.19           H  
ATOM    465  CD  GLN A  30      13.954  42.934   7.740  1.00 87.19           C  
ATOM    466  NE2 GLN A  30      14.674  43.391   8.742  1.00 87.19           N  
ATOM    467 HE21 GLN A  30      14.442  43.177   9.701  1.00 87.19           H  
ATOM    468 HE22 GLN A  30      15.366  44.081   8.487  1.00 87.19           H  
ATOM    469  OE1 GLN A  30      14.209  43.341   6.625  1.00 87.19           O  
ATOM    470  N   ASN A  31       9.887  40.570   4.821  1.00 86.69           N  
ATOM    471  H   ASN A  31      10.802  40.280   4.509  1.00 86.69           H  
ATOM    472  CA  ASN A  31       8.845  40.772   3.819  1.00 86.69           C  
ATOM    473  HA  ASN A  31       8.518  41.811   3.861  1.00 86.69           H  
ATOM    474  C   ASN A  31       7.610  39.912   4.101  1.00 86.69           C  
ATOM    475  CB  ASN A  31       9.423  40.487   2.426  1.00 86.69           C  
ATOM    476  HB2 ASN A  31       9.882  39.498   2.416  1.00 86.69           H  
ATOM    477  HB3 ASN A  31       8.613  40.494   1.696  1.00 86.69           H  
ATOM    478  O   ASN A  31       6.499  40.373   3.874  1.00 86.69           O  
ATOM    479  CG  ASN A  31      10.439  41.524   1.981  1.00 86.69           C  
ATOM    480  ND2 ASN A  31      11.283  41.184   1.035  1.00 86.69           N  
ATOM    481 HD21 ASN A  31      11.291  40.238   0.682  1.00 86.69           H  
ATOM    482 HD22 ASN A  31      11.968  41.884   0.789  1.00 86.69           H  
ATOM    483  OD1 ASN A  31      10.488  42.649   2.446  1.00 86.69           O  
ATOM    484  N   LYS A  32       7.787  38.698   4.639  1.00 86.88           N  
ATOM    485  H   LYS A  32       8.731  38.364   4.773  1.00 86.88           H  
ATOM    486  CA  LYS A  32       6.672  37.820   5.004  1.00 86.88           C  
ATOM    487  HA  LYS A  32       5.947  37.826   4.190  1.00 86.88           H  
ATOM    488  C   LYS A  32       5.888  38.302   6.228  1.00 86.88           C  
ATOM    489  CB  LYS A  32       7.199  36.390   5.168  1.00 86.88           C  
ATOM    490  HB2 LYS A  32       7.720  36.109   4.253  1.00 86.88           H  
ATOM    491  HB3 LYS A  32       7.897  36.343   6.003  1.00 86.88           H  
ATOM    492  O   LYS A  32       4.671  38.190   6.228  1.00 86.88           O  
ATOM    493  CG  LYS A  32       6.043  35.412   5.399  1.00 86.88           C  
ATOM    494  HG2 LYS A  32       5.595  35.597   6.376  1.00 86.88           H  
ATOM    495  HG3 LYS A  32       5.288  35.570   4.629  1.00 86.88           H  
ATOM    496  CD  LYS A  32       6.517  33.962   5.337  1.00 86.88           C  
ATOM    497  HD2 LYS A  32       6.982  33.785   4.367  1.00 86.88           H  
ATOM    498  HD3 LYS A  32       7.236  33.771   6.135  1.00 86.88           H  
ATOM    499  CE  LYS A  32       5.280  33.075   5.497  1.00 86.88           C  
ATOM    500  HE2 LYS A  32       4.894  33.183   6.511  1.00 86.88           H  
ATOM    501  HE3 LYS A  32       4.514  33.446   4.817  1.00 86.88           H  
ATOM    502  NZ  LYS A  32       5.575  31.660   5.181  1.00 86.88           N  
ATOM    503  HZ1 LYS A  32       5.894  31.601   4.224  1.00 86.88           H  
ATOM    504  HZ2 LYS A  32       4.726  31.117   5.247  1.00 86.88           H  
ATOM    505  HZ3 LYS A  32       6.279  31.288   5.801  1.00 86.88           H  
ATOM    506  N   PHE A  33       6.555  38.805   7.271  1.00 86.19           N  
ATOM    507  H   PHE A  33       7.563  38.857   7.222  1.00 86.19           H  
ATOM    508  CA  PHE A  33       5.874  39.293   8.484  1.00 86.19           C  
ATOM    509  HA  PHE A  33       4.993  38.679   8.665  1.00 86.19           H  
ATOM    510  C   PHE A  33       5.347  40.726   8.358  1.00 86.19           C  
ATOM    511  CB  PHE A  33       6.798  39.162   9.702  1.00 86.19           C  
ATOM    512  HB2 PHE A  33       7.806  39.475   9.431  1.00 86.19           H  
ATOM    513  HB3 PHE A  33       6.450  39.835  10.486  1.00 86.19           H  
ATOM    514  O   PHE A  33       4.415  41.093   9.066  1.00 86.19           O  
ATOM    515  CG  PHE A  33       6.817  37.764  10.280  1.00 86.19           C  
ATOM    516  CD1 PHE A  33       5.753  37.324  11.087  1.00 86.19           C  
ATOM    517  HD1 PHE A  33       4.937  37.994  11.313  1.00 86.19           H  
ATOM    518  CD2 PHE A  33       7.877  36.891   9.993  1.00 86.19           C  
ATOM    519  HD2 PHE A  33       8.706  37.238   9.395  1.00 86.19           H  
ATOM    520  CE1 PHE A  33       5.740  36.008  11.580  1.00 86.19           C  
ATOM    521  HE1 PHE A  33       4.914  35.673  12.191  1.00 86.19           H  
ATOM    522  CE2 PHE A  33       7.864  35.575  10.476  1.00 86.19           C  
ATOM    523  HE2 PHE A  33       8.684  34.909  10.252  1.00 86.19           H  
ATOM    524  CZ  PHE A  33       6.787  35.131  11.255  1.00 86.19           C  
ATOM    525  HZ  PHE A  33       6.757  34.109  11.603  1.00 86.19           H  
ATOM    526  N   GLU A  34       5.927  41.536   7.473  1.00 87.00           N  
ATOM    527  H   GLU A  34       6.749  41.212   6.983  1.00 87.00           H  
ATOM    528  CA  GLU A  34       5.467  42.900   7.191  1.00 87.00           C  
ATOM    529  HA  GLU A  34       4.903  43.265   8.050  1.00 87.00           H  
ATOM    530  C   GLU A  34       4.493  42.984   6.006  1.00 87.00           C  
ATOM    531  CB  GLU A  34       6.662  43.848   6.994  1.00 87.00           C  
ATOM    532  HB2 GLU A  34       6.281  44.839   6.745  1.00 87.00           H  
ATOM    533  HB3 GLU A  34       7.277  43.501   6.163  1.00 87.00           H  
ATOM    534  O   GLU A  34       4.161  44.091   5.590  1.00 87.00           O  
ATOM    535  CG  GLU A  34       7.512  43.980   8.263  1.00 87.00           C  
ATOM    536  HG2 GLU A  34       7.968  43.020   8.501  1.00 87.00           H  
ATOM    537  HG3 GLU A  34       6.857  44.250   9.091  1.00 87.00           H  
ATOM    538  CD  GLU A  34       8.615  45.041   8.157  1.00 87.00           C  
ATOM    539  OE1 GLU A  34       9.387  45.099   9.145  1.00 87.00           O  
ATOM    540  OE2 GLU A  34       8.657  45.810   7.155  1.00 87.00           O  
ATOM    541  N   ASN A  35       4.035  41.848   5.463  1.00 83.44           N  
ATOM    542  H   ASN A  35       4.284  40.971   5.898  1.00 83.44           H  
ATOM    543  CA  ASN A  35       3.144  41.774   4.297  1.00 83.44           C  
ATOM    544  HA  ASN A  35       3.117  40.729   3.987  1.00 83.44           H  
ATOM    545  C   ASN A  35       3.668  42.571   3.079  1.00 83.44           C  
ATOM    546  CB  ASN A  35       1.708  42.153   4.700  1.00 83.44           C  
ATOM    547  HB2 ASN A  35       1.681  43.214   4.947  1.00 83.44           H  
ATOM    548  HB3 ASN A  35       1.048  41.988   3.849  1.00 83.44           H  
ATOM    549  O   ASN A  35       2.937  43.312   2.424  1.00 83.44           O  
ATOM    550  CG  ASN A  35       1.163  41.350   5.864  1.00 83.44           C  
ATOM    551  ND2 ASN A  35       0.330  41.955   6.680  1.00 83.44           N  
ATOM    552 HD21 ASN A  35       0.040  42.903   6.490  1.00 83.44           H  
ATOM    553 HD22 ASN A  35      -0.039  41.386   7.429  1.00 83.44           H  
ATOM    554  OD1 ASN A  35       1.463  40.190   6.082  1.00 83.44           O  
ATOM    555  N   LYS A  36       4.974  42.469   2.804  1.00 85.56           N  
ATOM    556  H   LYS A  36       5.486  41.814   3.377  1.00 85.56           H  
ATOM    557  CA  LYS A  36       5.672  43.101   1.665  1.00 85.56           C  
ATOM    558  HA  LYS A  36       4.943  43.675   1.092  1.00 85.56           H  
ATOM    559  C   LYS A  36       6.228  42.065   0.688  1.00 85.56           C  
ATOM    560  CB  LYS A  36       6.766  44.061   2.161  1.00 85.56           C  
ATOM    561  HB2 LYS A  36       7.438  43.513   2.822  1.00 85.56           H  
ATOM    562  HB3 LYS A  36       7.347  44.421   1.311  1.00 85.56           H  
ATOM    563  O   LYS A  36       7.198  42.347  -0.029  1.00 85.56           O  
ATOM    564  CG  LYS A  36       6.220  45.293   2.887  1.00 85.56           C  
ATOM    565  HG2 LYS A  36       5.625  45.897   2.202  1.00 85.56           H  
ATOM    566  HG3 LYS A  36       5.595  44.978   3.724  1.00 85.56           H  
ATOM    567  CD  LYS A  36       7.396  46.114   3.423  1.00 85.56           C  
ATOM    568  HD2 LYS A  36       8.015  45.458   4.035  1.00 85.56           H  
ATOM    569  HD3 LYS A  36       7.995  46.497   2.597  1.00 85.56           H  
ATOM    570  CE  LYS A  36       6.894  47.271   4.286  1.00 85.56           C  
ATOM    571  HE2 LYS A  36       6.562  48.087   3.644  1.00 85.56           H  
ATOM    572  HE3 LYS A  36       6.037  46.917   4.859  1.00 85.56           H  
ATOM    573  NZ  LYS A  36       7.958  47.706   5.224  1.00 85.56           N  
ATOM    574  HZ1 LYS A  36       7.649  48.464   5.815  1.00 85.56           H  
ATOM    575  HZ2 LYS A  36       8.190  46.951   5.854  1.00 85.56           H  
ATOM    576  HZ3 LYS A  36       8.813  47.953   4.747  1.00 85.56           H  
ATOM    577  N   THR A  37       5.675  40.852   0.673  1.00 88.44           N  
ATOM    578  H   THR A  37       4.844  40.690   1.223  1.00 88.44           H  
ATOM    579  CA  THR A  37       6.090  39.826  -0.293  1.00 88.44           C  
ATOM    580  HA  THR A  37       7.177  39.749  -0.262  1.00 88.44           H  
ATOM    581  C   THR A  37       5.710  40.234  -1.719  1.00 88.44           C  
ATOM    582  CB  THR A  37       5.531  38.438   0.046  1.00 88.44           C  
ATOM    583  HB  THR A  37       5.956  37.723  -0.659  1.00 88.44           H  
ATOM    584  O   THR A  37       4.921  41.155  -1.933  1.00 88.44           O  
ATOM    585  CG2 THR A  37       5.898  37.980   1.453  1.00 88.44           C  
ATOM    586 HG21 THR A  37       5.574  36.948   1.586  1.00 88.44           H  
ATOM    587 HG22 THR A  37       6.976  38.043   1.600  1.00 88.44           H  
ATOM    588 HG23 THR A  37       5.384  38.606   2.183  1.00 88.44           H  
ATOM    589  OG1 THR A  37       4.138  38.412  -0.097  1.00 88.44           O  
ATOM    590  HG1 THR A  37       3.732  38.842   0.659  1.00 88.44           H  
ATOM    591  N   ILE A  38       6.284  39.570  -2.728  1.00 88.94           N  
ATOM    592  H   ILE A  38       6.911  38.805  -2.527  1.00 88.94           H  
ATOM    593  CA  ILE A  38       5.892  39.806  -4.129  1.00 88.94           C  
ATOM    594  HA  ILE A  38       6.022  40.863  -4.358  1.00 88.94           H  
ATOM    595  C   ILE A  38       4.399  39.500  -4.310  1.00 88.94           C  
ATOM    596  CB  ILE A  38       6.783  38.990  -5.095  1.00 88.94           C  
ATOM    597  HB  ILE A  38       6.747  37.941  -4.798  1.00 88.94           H  
ATOM    598  O   ILE A  38       3.705  40.268  -4.969  1.00 88.94           O  
ATOM    599  CG1 ILE A  38       8.246  39.485  -5.004  1.00 88.94           C  
ATOM    600 HG12 ILE A  38       8.307  40.506  -5.381  1.00 88.94           H  
ATOM    601 HG13 ILE A  38       8.563  39.494  -3.961  1.00 88.94           H  
ATOM    602  CG2 ILE A  38       6.269  39.097  -6.543  1.00 88.94           C  
ATOM    603 HG21 ILE A  38       6.902  38.524  -7.220  1.00 88.94           H  
ATOM    604 HG22 ILE A  38       6.242  40.137  -6.868  1.00 88.94           H  
ATOM    605 HG23 ILE A  38       5.269  38.672  -6.626  1.00 88.94           H  
ATOM    606  CD1 ILE A  38       9.252  38.614  -5.766  1.00 88.94           C  
ATOM    607 HD11 ILE A  38      10.263  38.956  -5.545  1.00 88.94           H  
ATOM    608 HD12 ILE A  38       9.093  38.689  -6.842  1.00 88.94           H  
ATOM    609 HD13 ILE A  38       9.155  37.574  -5.455  1.00 88.94           H  
ATOM    610  N   ALA A  39       3.892  38.450  -3.657  1.00 88.69           N  
ATOM    611  H   ALA A  39       4.505  37.870  -3.102  1.00 88.69           H  
ATOM    612  CA  ALA A  39       2.474  38.110  -3.655  1.00 88.69           C  
ATOM    613  HA  ALA A  39       2.142  37.982  -4.685  1.00 88.69           H  
ATOM    614  C   ALA A  39       1.612  39.217  -3.027  1.00 88.69           C  
ATOM    615  CB  ALA A  39       2.301  36.775  -2.924  1.00 88.69           C  
ATOM    616  HB1 ALA A  39       2.620  36.866  -1.886  1.00 88.69           H  
ATOM    617  HB2 ALA A  39       1.249  36.487  -2.943  1.00 88.69           H  
ATOM    618  HB3 ALA A  39       2.886  35.998  -3.416  1.00 88.69           H  
ATOM    619  O   ALA A  39       0.613  39.605  -3.625  1.00 88.69           O  
ATOM    620  N   ASP A  40       2.027  39.790  -1.892  1.00 87.06           N  
ATOM    621  H   ASP A  40       2.804  39.382  -1.392  1.00 87.06           H  
ATOM    622  CA  ASP A  40       1.294  40.903  -1.269  1.00 87.06           C  
ATOM    623  HA  ASP A  40       0.261  40.598  -1.103  1.00 87.06           H  
ATOM    624  C   ASP A  40       1.283  42.142  -2.163  1.00 87.06           C  
ATOM    625  CB  ASP A  40       1.899  41.295   0.083  1.00 87.06           C  
ATOM    626  HB2 ASP A  40       1.318  42.119   0.498  1.00 87.06           H  
ATOM    627  HB3 ASP A  40       2.919  41.647  -0.070  1.00 87.06           H  
ATOM    628  O   ASP A  40       0.266  42.821  -2.262  1.00 87.06           O  
ATOM    629  CG  ASP A  40       1.898  40.155   1.092  1.00 87.06           C  
ATOM    630  OD1 ASP A  40       0.880  39.443   1.191  1.00 87.06           O  
ATOM    631  OD2 ASP A  40       2.977  39.957   1.703  1.00 87.06           O  
ATOM    632  N   LYS A  41       2.388  42.418  -2.870  1.00 86.62           N  
ATOM    633  H   LYS A  41       3.192  41.825  -2.726  1.00 86.62           H  
ATOM    634  CA  LYS A  41       2.446  43.509  -3.852  1.00 86.62           C  
ATOM    635  HA  LYS A  41       2.092  44.426  -3.380  1.00 86.62           H  
ATOM    636  C   LYS A  41       1.506  43.252  -5.025  1.00 86.62           C  
ATOM    637  CB  LYS A  41       3.878  43.722  -4.351  1.00 86.62           C  
ATOM    638  HB2 LYS A  41       3.854  44.415  -5.192  1.00 86.62           H  
ATOM    639  HB3 LYS A  41       4.287  42.774  -4.702  1.00 86.62           H  
ATOM    640  O   LYS A  41       0.756  44.148  -5.393  1.00 86.62           O  
ATOM    641  CG  LYS A  41       4.783  44.306  -3.263  1.00 86.62           C  
ATOM    642  HG2 LYS A  41       4.402  45.282  -2.961  1.00 86.62           H  
ATOM    643  HG3 LYS A  41       4.797  43.652  -2.391  1.00 86.62           H  
ATOM    644  CD  LYS A  41       6.202  44.459  -3.810  1.00 86.62           C  
ATOM    645  HD2 LYS A  41       6.550  43.492  -4.174  1.00 86.62           H  
ATOM    646  HD3 LYS A  41       6.190  45.173  -4.633  1.00 86.62           H  
ATOM    647  CE  LYS A  41       7.126  44.950  -2.697  1.00 86.62           C  
ATOM    648  HE2 LYS A  41       7.133  44.204  -1.902  1.00 86.62           H  
ATOM    649  HE3 LYS A  41       6.715  45.873  -2.288  1.00 86.62           H  
ATOM    650  NZ  LYS A  41       8.497  45.173  -3.214  1.00 86.62           N  
ATOM    651  HZ1 LYS A  41       9.105  45.478  -2.467  1.00 86.62           H  
ATOM    652  HZ2 LYS A  41       8.859  44.312  -3.598  1.00 86.62           H  
ATOM    653  HZ3 LYS A  41       8.483  45.874  -3.941  1.00 86.62           H  
ATOM    654  N   ILE A  42       1.509  42.044  -5.592  1.00 88.94           N  
ATOM    655  H   ILE A  42       2.146  41.347  -5.234  1.00 88.94           H  
ATOM    656  CA  ILE A  42       0.575  41.664  -6.663  1.00 88.94           C  
ATOM    657  HA  ILE A  42       0.681  42.365  -7.491  1.00 88.94           H  
ATOM    658  C   ILE A  42      -0.866  41.775  -6.170  1.00 88.94           C  
ATOM    659  CB  ILE A  42       0.873  40.243  -7.193  1.00 88.94           C  
ATOM    660  HB  ILE A  42       0.925  39.560  -6.345  1.00 88.94           H  
ATOM    661  O   ILE A  42      -1.710  42.263  -6.905  1.00 88.94           O  
ATOM    662  CG1 ILE A  42       2.226  40.226  -7.937  1.00 88.94           C  
ATOM    663 HG12 ILE A  42       2.125  40.749  -8.888  1.00 88.94           H  
ATOM    664 HG13 ILE A  42       2.980  40.757  -7.355  1.00 88.94           H  
ATOM    665  CG2 ILE A  42      -0.241  39.754  -8.143  1.00 88.94           C  
ATOM    666 HG21 ILE A  42      -0.000  38.772  -8.550  1.00 88.94           H  
ATOM    667 HG22 ILE A  42      -1.186  39.647  -7.610  1.00 88.94           H  
ATOM    668 HG23 ILE A  42      -0.373  40.457  -8.966  1.00 88.94           H  
ATOM    669  CD1 ILE A  42       2.758  38.811  -8.199  1.00 88.94           C  
ATOM    670 HD11 ILE A  42       2.120  38.280  -8.905  1.00 88.94           H  
ATOM    671 HD12 ILE A  42       2.811  38.254  -7.263  1.00 88.94           H  
ATOM    672 HD13 ILE A  42       3.758  38.879  -8.628  1.00 88.94           H  
ATOM    673  N   LEU A  43      -1.157  41.395  -4.928  1.00 85.81           N  
ATOM    674  H   LEU A  43      -0.441  40.945  -4.376  1.00 85.81           H  
ATOM    675  CA  LEU A  43      -2.491  41.526  -4.353  1.00 85.81           C  
ATOM    676  HA  LEU A  43      -3.207  41.132  -5.073  1.00 85.81           H  
ATOM    677  C   LEU A  43      -2.854  43.001  -4.115  1.00 85.81           C  
ATOM    678  CB  LEU A  43      -2.541  40.636  -3.099  1.00 85.81           C  
ATOM    679  HB2 LEU A  43      -1.922  41.062  -2.309  1.00 85.81           H  
ATOM    680  HB3 LEU A  43      -2.102  39.677  -3.371  1.00 85.81           H  
ATOM    681  O   LEU A  43      -3.970  43.413  -4.417  1.00 85.81           O  
ATOM    682  CG  LEU A  43      -3.961  40.364  -2.575  1.00 85.81           C  
ATOM    683  HG  LEU A  43      -4.659  40.318  -3.411  1.00 85.81           H  
ATOM    684  CD1 LEU A  43      -4.003  39.022  -1.845  1.00 85.81           C  
ATOM    685 HD11 LEU A  43      -3.300  39.025  -1.013  1.00 85.81           H  
ATOM    686 HD12 LEU A  43      -3.739  38.220  -2.535  1.00 85.81           H  
ATOM    687 HD13 LEU A  43      -5.009  38.836  -1.470  1.00 85.81           H  
ATOM    688  CD2 LEU A  43      -4.421  41.438  -1.592  1.00 85.81           C  
ATOM    689 HD21 LEU A  43      -5.416  41.188  -1.223  1.00 85.81           H  
ATOM    690 HD22 LEU A  43      -4.478  42.398  -2.106  1.00 85.81           H  
ATOM    691 HD23 LEU A  43      -3.727  41.503  -0.755  1.00 85.81           H  
ATOM    692  N   GLN A  44      -1.918  43.831  -3.655  1.00 82.69           N  
ATOM    693  H   GLN A  44      -1.030  43.436  -3.380  1.00 82.69           H  
ATOM    694  CA  GLN A  44      -2.123  45.267  -3.449  1.00 82.69           C  
ATOM    695  HA  GLN A  44      -3.010  45.398  -2.829  1.00 82.69           H  
ATOM    696  C   GLN A  44      -2.369  46.016  -4.768  1.00 82.69           C  
ATOM    697  CB  GLN A  44      -0.911  45.839  -2.693  1.00 82.69           C  
ATOM    698  HB2 GLN A  44      -0.733  45.233  -1.806  1.00 82.69           H  
ATOM    699  HB3 GLN A  44      -0.026  45.800  -3.328  1.00 82.69           H  
ATOM    700  O   GLN A  44      -3.262  46.857  -4.830  1.00 82.69           O  
ATOM    701  CG  GLN A  44      -1.152  47.285  -2.238  1.00 82.69           C  
ATOM    702  HG2 GLN A  44      -1.284  47.932  -3.106  1.00 82.69           H  
ATOM    703  HG3 GLN A  44      -2.069  47.303  -1.649  1.00 82.69           H  
ATOM    704  CD  GLN A  44      -0.027  47.854  -1.380  1.00 82.69           C  
ATOM    705  NE2 GLN A  44      -0.265  48.953  -0.695  1.00 82.69           N  
ATOM    706 HE21 GLN A  44       0.504  49.301  -0.141  1.00 82.69           H  
ATOM    707 HE22 GLN A  44      -1.142  49.447  -0.781  1.00 82.69           H  
ATOM    708  OE1 GLN A  44       1.084  47.358  -1.307  1.00 82.69           O  
ATOM    709  N   TYR A  45      -1.612  45.706  -5.824  1.00 84.06           N  
ATOM    710  H   TYR A  45      -0.862  45.042  -5.698  1.00 84.06           H  
ATOM    711  CA  TYR A  45      -1.791  46.314  -7.148  1.00 84.06           C  
ATOM    712  HA  TYR A  45      -2.044  47.366  -7.022  1.00 84.06           H  
ATOM    713  C   TYR A  45      -2.947  45.681  -7.930  1.00 84.06           C  
ATOM    714  CB  TYR A  45      -0.482  46.224  -7.945  1.00 84.06           C  
ATOM    715  HB2 TYR A  45      -0.168  45.181  -7.998  1.00 84.06           H  
ATOM    716  HB3 TYR A  45      -0.675  46.558  -8.965  1.00 84.06           H  
ATOM    717  O   TYR A  45      -3.713  46.383  -8.581  1.00 84.06           O  
ATOM    718  CG  TYR A  45       0.647  47.074  -7.391  1.00 84.06           C  
ATOM    719  CD1 TYR A  45       0.499  48.473  -7.324  1.00 84.06           C  
ATOM    720  HD1 TYR A  45      -0.414  48.932  -7.674  1.00 84.06           H  
ATOM    721  CD2 TYR A  45       1.850  46.478  -6.966  1.00 84.06           C  
ATOM    722  HD2 TYR A  45       1.981  45.411  -7.063  1.00 84.06           H  
ATOM    723  CE1 TYR A  45       1.536  49.271  -6.805  1.00 84.06           C  
ATOM    724  HE1 TYR A  45       1.414  50.343  -6.756  1.00 84.06           H  
ATOM    725  CE2 TYR A  45       2.882  47.268  -6.427  1.00 84.06           C  
ATOM    726  HE2 TYR A  45       3.803  46.815  -6.091  1.00 84.06           H  
ATOM    727  OH  TYR A  45       3.731  49.428  -5.842  1.00 84.06           O  
ATOM    728  HH  TYR A  45       3.498  50.359  -5.870  1.00 84.06           H  
ATOM    729  CZ  TYR A  45       2.726  48.665  -6.346  1.00 84.06           C  
ATOM    730  N   GLY A  46      -3.108  44.364  -7.835  1.00 81.69           N  
ATOM    731  H   GLY A  46      -2.432  43.834  -7.305  1.00 81.69           H  
ATOM    732  CA  GLY A  46      -4.180  43.610  -8.476  1.00 81.69           C  
ATOM    733  HA2 GLY A  46      -4.180  43.809  -9.547  1.00 81.69           H  
ATOM    734  HA3 GLY A  46      -4.012  42.544  -8.316  1.00 81.69           H  
ATOM    735  C   GLY A  46      -5.547  43.974  -7.909  1.00 81.69           C  
ATOM    736  O   GLY A  46      -6.462  44.239  -8.676  1.00 81.69           O  
ATOM    737  N   SER A  47      -5.682  44.110  -6.584  1.00 72.38           N  
ATOM    738  H   SER A  47      -4.899  43.890  -5.985  1.00 72.38           H  
ATOM    739  CA  SER A  47      -6.936  44.575  -5.960  1.00 72.38           C  
ATOM    740  HA  SER A  47      -7.751  43.954  -6.333  1.00 72.38           H  
ATOM    741  C   SER A  47      -7.301  46.019  -6.314  1.00 72.38           C  
ATOM    742  CB  SER A  47      -6.912  44.431  -4.434  1.00 72.38           C  
ATOM    743  HB2 SER A  47      -6.762  43.385  -4.168  1.00 72.38           H  
ATOM    744  HB3 SER A  47      -7.875  44.750  -4.035  1.00 72.38           H  
ATOM    745  O   SER A  47      -8.460  46.396  -6.194  1.00 72.38           O  
ATOM    746  OG  SER A  47      -5.887  45.216  -3.856  1.00 72.38           O  
ATOM    747  HG  SER A  47      -5.072  44.729  -4.002  1.00 72.38           H  
ATOM    748  N   LEU A  48      -6.342  46.820  -6.788  1.00 72.50           N  
ATOM    749  H   LEU A  48      -5.402  46.454  -6.847  1.00 72.50           H  
ATOM    750  CA  LEU A  48      -6.598  48.146  -7.354  1.00 72.50           C  
ATOM    751  HA  LEU A  48      -7.310  48.665  -6.712  1.00 72.50           H  
ATOM    752  C   LEU A  48      -7.255  48.061  -8.743  1.00 72.50           C  
ATOM    753  CB  LEU A  48      -5.261  48.921  -7.379  1.00 72.50           C  
ATOM    754  HB2 LEU A  48      -4.463  48.260  -7.041  1.00 72.50           H  
ATOM    755  HB3 LEU A  48      -5.014  49.209  -8.401  1.00 72.50           H  
ATOM    756  O   LEU A  48      -7.990  48.970  -9.118  1.00 72.50           O  
ATOM    757  CG  LEU A  48      -5.254  50.163  -6.473  1.00 72.50           C  
ATOM    758  HG  LEU A  48      -5.902  50.000  -5.612  1.00 72.50           H  
ATOM    759  CD1 LEU A  48      -3.842  50.424  -5.944  1.00 72.50           C  
ATOM    760 HD11 LEU A  48      -3.156  50.569  -6.779  1.00 72.50           H  
ATOM    761 HD12 LEU A  48      -3.844  51.311  -5.311  1.00 72.50           H  
ATOM    762 HD13 LEU A  48      -3.515  49.570  -5.352  1.00 72.50           H  
ATOM    763  CD2 LEU A  48      -5.722  51.408  -7.227  1.00 72.50           C  
ATOM    764 HD21 LEU A  48      -6.733  51.242  -7.599  1.00 72.50           H  
ATOM    765 HD22 LEU A  48      -5.728  52.270  -6.560  1.00 72.50           H  
ATOM    766 HD23 LEU A  48      -5.065  51.605  -8.074  1.00 72.50           H  
ATOM    767  N   GLY A  49      -7.003  46.982  -9.495  1.00 71.56           N  
ATOM    768  H   GLY A  49      -6.406  46.264  -9.110  1.00 71.56           H  
ATOM    769  CA  GLY A  49      -7.587  46.743 -10.817  1.00 71.56           C  
ATOM    770  HA2 GLY A  49      -7.747  47.693 -11.326  1.00 71.56           H  
ATOM    771  HA3 GLY A  49      -6.883  46.155 -11.405  1.00 71.56           H  
ATOM    772  C   GLY A  49      -8.918  45.986 -10.791  1.00 71.56           C  
ATOM    773  O   GLY A  49      -9.737  46.174 -11.689  1.00 71.56           O  
ATOM    774  N   VAL A  50      -9.168  45.153  -9.775  1.00 71.44           N  
ATOM    775  H   VAL A  50      -8.453  45.017  -9.074  1.00 71.44           H  
ATOM    776  CA  VAL A  50     -10.422  44.390  -9.671  1.00 71.44           C  
ATOM    777  HA  VAL A  50     -10.830  44.289 -10.677  1.00 71.44           H  
ATOM    778  C   VAL A  50     -11.452  45.165  -8.845  1.00 71.44           C  
ATOM    779  CB  VAL A  50     -10.214  42.948  -9.161  1.00 71.44           C  
ATOM    780  HB  VAL A  50     -10.078  42.944  -8.080  1.00 71.44           H  
ATOM    781  O   VAL A  50     -11.422  45.173  -7.616  1.00 71.44           O  
ATOM    782  CG1 VAL A  50     -11.441  42.106  -9.532  1.00 71.44           C  
ATOM    783 HG11 VAL A  50     -11.296  41.073  -9.217  1.00 71.44           H  
ATOM    784 HG12 VAL A  50     -11.603  42.120 -10.610  1.00 71.44           H  
ATOM    785 HG13 VAL A  50     -12.327  42.496  -9.031  1.00 71.44           H  
ATOM    786  CG2 VAL A  50      -9.012  42.241  -9.800  1.00 71.44           C  
ATOM    787 HG21 VAL A  50      -8.080  42.708  -9.483  1.00 71.44           H  
ATOM    788 HG22 VAL A  50      -8.983  41.197  -9.487  1.00 71.44           H  
ATOM    789 HG23 VAL A  50      -9.084  42.289 -10.886  1.00 71.44           H  
ATOM    790  N   PHE A  51     -12.384  45.831  -9.528  1.00 68.62           N  
ATOM    791  H   PHE A  51     -12.320  45.835 -10.536  1.00 68.62           H  
ATOM    792  CA  PHE A  51     -13.502  46.538  -8.902  1.00 68.62           C  
ATOM    793  HA  PHE A  51     -13.155  46.981  -7.968  1.00 68.62           H  
ATOM    794  C   PHE A  51     -14.641  45.561  -8.570  1.00 68.62           C  
ATOM    795  CB  PHE A  51     -13.959  47.684  -9.819  1.00 68.62           C  
ATOM    796  HB2 PHE A  51     -13.105  48.332 -10.018  1.00 68.62           H  
ATOM    797  HB3 PHE A  51     -14.280  47.271 -10.775  1.00 68.62           H  
ATOM    798  O   PHE A  51     -15.478  45.252  -9.415  1.00 68.62           O  
ATOM    799  CG  PHE A  51     -15.078  48.535  -9.242  1.00 68.62           C  
ATOM    800  CD1 PHE A  51     -16.406  48.360  -9.678  1.00 68.62           C  
ATOM    801  HD1 PHE A  51     -16.632  47.616 -10.427  1.00 68.62           H  
ATOM    802  CD2 PHE A  51     -14.789  49.511  -8.270  1.00 68.62           C  
ATOM    803  HD2 PHE A  51     -13.771  49.654  -7.938  1.00 68.62           H  
ATOM    804  CE1 PHE A  51     -17.436  49.158  -9.147  1.00 68.62           C  
ATOM    805  HE1 PHE A  51     -18.450  49.028  -9.496  1.00 68.62           H  
ATOM    806  CE2 PHE A  51     -15.819  50.308  -7.737  1.00 68.62           C  
ATOM    807  HE2 PHE A  51     -15.590  51.061  -6.998  1.00 68.62           H  
ATOM    808  CZ  PHE A  51     -17.143  50.132  -8.177  1.00 68.62           C  
ATOM    809  HZ  PHE A  51     -17.935  50.749  -7.777  1.00 68.62           H  
ATOM    810  N   PHE A  52     -14.711  45.091  -7.322  1.00 65.56           N  
ATOM    811  H   PHE A  52     -13.940  45.283  -6.699  1.00 65.56           H  
ATOM    812  CA  PHE A  52     -15.796  44.218  -6.843  1.00 65.56           C  
ATOM    813  HA  PHE A  52     -16.072  43.553  -7.661  1.00 65.56           H  
ATOM    814  C   PHE A  52     -17.085  44.988  -6.492  1.00 65.56           C  
ATOM    815  CB  PHE A  52     -15.296  43.323  -5.701  1.00 65.56           C  
ATOM    816  HB2 PHE A  52     -14.874  43.945  -4.912  1.00 65.56           H  
ATOM    817  HB3 PHE A  52     -16.145  42.788  -5.275  1.00 65.56           H  
ATOM    818  O   PHE A  52     -17.609  44.897  -5.381  1.00 65.56           O  
ATOM    819  CG  PHE A  52     -14.288  42.278  -6.134  1.00 65.56           C  
ATOM    820  CD1 PHE A  52     -14.707  41.177  -6.906  1.00 65.56           C  
ATOM    821  HD1 PHE A  52     -15.740  41.086  -7.207  1.00 65.56           H  
ATOM    822  CD2 PHE A  52     -12.939  42.389  -5.748  1.00 65.56           C  
ATOM    823  HD2 PHE A  52     -12.605  43.237  -5.169  1.00 65.56           H  
ATOM    824  CE1 PHE A  52     -13.786  40.182  -7.276  1.00 65.56           C  
ATOM    825  HE1 PHE A  52     -14.110  39.337  -7.866  1.00 65.56           H  
ATOM    826  CE2 PHE A  52     -12.020  41.390  -6.113  1.00 65.56           C  
ATOM    827  HE2 PHE A  52     -10.985  41.478  -5.817  1.00 65.56           H  
ATOM    828  CZ  PHE A  52     -12.444  40.282  -6.868  1.00 65.56           C  
ATOM    829  HZ  PHE A  52     -11.738  39.515  -7.149  1.00 65.56           H  
ATOM    830  N   GLY A  53     -17.606  45.768  -7.444  1.00 64.69           N  
ATOM    831  H   GLY A  53     -17.115  45.797  -8.326  1.00 64.69           H  
ATOM    832  CA  GLY A  53     -18.998  46.237  -7.417  1.00 64.69           C  
ATOM    833  HA2 GLY A  53     -19.187  46.805  -8.328  1.00 64.69           H  
ATOM    834  HA3 GLY A  53     -19.659  45.371  -7.422  1.00 64.69           H  
ATOM    835  C   GLY A  53     -19.404  47.123  -6.229  1.00 64.69           C  
ATOM    836  O   GLY A  53     -20.577  47.159  -5.877  1.00 64.69           O  
ATOM    837  N   GLY A  54     -18.469  47.839  -5.596  1.00 58.78           N  
ATOM    838  H   GLY A  54     -17.513  47.746  -5.908  1.00 58.78           H  
ATOM    839  CA  GLY A  54     -18.785  48.776  -4.508  1.00 58.78           C  
ATOM    840  HA2 GLY A  54     -18.012  49.545  -4.480  1.00 58.78           H  
ATOM    841  HA3 GLY A  54     -19.737  49.263  -4.719  1.00 58.78           H  
ATOM    842  C   GLY A  54     -18.878  48.163  -3.107  1.00 58.78           C  
ATOM    843  O   GLY A  54     -19.107  48.895  -2.143  1.00 58.78           O  
ATOM    844  N   LEU A  55     -18.618  46.862  -2.951  1.00 61.72           N  
ATOM    845  H   LEU A  55     -18.437  46.300  -3.770  1.00 61.72           H  
ATOM    846  CA  LEU A  55     -18.228  46.326  -1.650  1.00 61.72           C  
ATOM    847  HA  LEU A  55     -18.913  46.683  -0.881  1.00 61.72           H  
ATOM    848  C   LEU A  55     -16.825  46.881  -1.369  1.00 61.72           C  
ATOM    849  CB  LEU A  55     -18.266  44.787  -1.693  1.00 61.72           C  
ATOM    850  HB2 LEU A  55     -17.641  44.453  -2.521  1.00 61.72           H  
ATOM    851  HB3 LEU A  55     -17.836  44.402  -0.769  1.00 61.72           H  
ATOM    852  O   LEU A  55     -15.894  46.584  -2.109  1.00 61.72           O  
ATOM    853  CG  LEU A  55     -19.677  44.190  -1.854  1.00 61.72           C  
ATOM    854  HG  LEU A  55     -20.226  44.731  -2.625  1.00 61.72           H  
ATOM    855  CD1 LEU A  55     -19.579  42.727  -2.280  1.00 61.72           C  
ATOM    856 HD11 LEU A  55     -19.059  42.661  -3.236  1.00 61.72           H  
ATOM    857 HD12 LEU A  55     -20.579  42.310  -2.404  1.00 61.72           H  
ATOM    858 HD13 LEU A  55     -19.036  42.148  -1.533  1.00 61.72           H  
ATOM    859  CD2 LEU A  55     -20.462  44.256  -0.540  1.00 61.72           C  
ATOM    860 HD21 LEU A  55     -20.598  45.295  -0.239  1.00 61.72           H  
ATOM    861 HD22 LEU A  55     -21.447  43.811  -0.686  1.00 61.72           H  
ATOM    862 HD23 LEU A  55     -19.936  43.710   0.243  1.00 61.72           H  
ATOM    863  N   GLY A  56     -16.670  47.744  -0.362  1.00 56.34           N  
ATOM    864  H   GLY A  56     -17.506  48.003   0.142  1.00 56.34           H  
ATOM    865  CA  GLY A  56     -15.428  48.465  -0.029  1.00 56.34           C  
ATOM    866  HA2 GLY A  56     -15.641  49.207   0.741  1.00 56.34           H  
ATOM    867  HA3 GLY A  56     -15.088  48.991  -0.921  1.00 56.34           H  
ATOM    868  C   GLY A  56     -14.262  47.590   0.461  1.00 56.34           C  
ATOM    869  O   GLY A  56     -13.554  47.969   1.389  1.00 56.34           O  
ATOM    870  N   ILE A  57     -14.069  46.415  -0.136  1.00 58.50           N  
ATOM    871  H   ILE A  57     -14.656  46.216  -0.933  1.00 58.50           H  
ATOM    872  CA  ILE A  57     -13.046  45.417   0.170  1.00 58.50           C  
ATOM    873  HA  ILE A  57     -12.694  45.622   1.181  1.00 58.50           H  
ATOM    874  C   ILE A  57     -11.840  45.630  -0.758  1.00 58.50           C  
ATOM    875  CB  ILE A  57     -13.604  43.958   0.148  1.00 58.50           C  
ATOM    876  HB  ILE A  57     -13.252  43.442  -0.745  1.00 58.50           H  
ATOM    877  O   ILE A  57     -11.455  44.761  -1.531  1.00 58.50           O  
ATOM    878  CG1 ILE A  57     -15.144  43.846   0.097  1.00 58.50           C  
ATOM    879 HG12 ILE A  57     -15.494  44.376  -0.788  1.00 58.50           H  
ATOM    880 HG13 ILE A  57     -15.581  44.306   0.984  1.00 58.50           H  
ATOM    881  CG2 ILE A  57     -13.027  43.214   1.366  1.00 58.50           C  
ATOM    882 HG21 ILE A  57     -13.450  43.614   2.287  1.00 58.50           H  
ATOM    883 HG22 ILE A  57     -11.943  43.325   1.384  1.00 58.50           H  
ATOM    884 HG23 ILE A  57     -13.248  42.149   1.297  1.00 58.50           H  
ATOM    885  CD1 ILE A  57     -15.663  42.409  -0.038  1.00 58.50           C  
ATOM    886 HD11 ILE A  57     -15.198  41.925  -0.896  1.00 58.50           H  
ATOM    887 HD12 ILE A  57     -15.450  41.839   0.866  1.00 58.50           H  
ATOM    888 HD13 ILE A  57     -16.743  42.422  -0.185  1.00 58.50           H  
ATOM    889  N   SER A  58     -11.232  46.816  -0.713  1.00 55.66           N  
ATOM    890  H   SER A  58     -11.603  47.530  -0.102  1.00 55.66           H  
ATOM    891  CA  SER A  58      -9.900  47.011  -1.293  1.00 55.66           C  
ATOM    892  HA  SER A  58      -9.702  46.241  -2.039  1.00 55.66           H  
ATOM    893  C   SER A  58      -8.867  46.866  -0.179  1.00 55.66           C  
ATOM    894  CB  SER A  58      -9.789  48.348  -2.034  1.00 55.66           C  
ATOM    895  HB2 SER A  58     -10.571  48.412  -2.791  1.00 55.66           H  
ATOM    896  HB3 SER A  58      -8.821  48.394  -2.534  1.00 55.66           H  
ATOM    897  O   SER A  58      -8.821  47.691   0.731  1.00 55.66           O  
ATOM    898  OG  SER A  58      -9.899  49.441  -1.143  1.00 55.66           O  
ATOM    899  HG  SER A  58      -9.483  49.193  -0.314  1.00 55.66           H  
ATOM    900  N   SER A  59      -8.018  45.840  -0.239  1.00 61.91           N  
ATOM    901  H   SER A  59      -8.096  45.174  -0.994  1.00 61.91           H  
ATOM    902  CA  SER A  59      -6.903  45.656   0.705  1.00 61.91           C  
ATOM    903  HA  SER A  59      -7.258  45.874   1.712  1.00 61.91           H  
ATOM    904  C   SER A  59      -5.722  46.596   0.429  1.00 61.91           C  
ATOM    905  CB  SER A  59      -6.435  44.203   0.677  1.00 61.91           C  
ATOM    906  HB2 SER A  59      -7.263  43.551   0.957  1.00 61.91           H  
ATOM    907  HB3 SER A  59      -5.612  44.057   1.376  1.00 61.91           H  
ATOM    908  O   SER A  59      -4.686  46.508   1.091  1.00 61.91           O  
ATOM    909  OG  SER A  59      -6.019  43.901  -0.636  1.00 61.91           O  
ATOM    910  HG  SER A  59      -5.096  43.639  -0.621  1.00 61.91           H  
ATOM    911  N   ALA A  60      -5.853  47.499  -0.546  1.00 57.84           N  
ATOM    912  H   ALA A  60      -6.707  47.504  -1.085  1.00 57.84           H  
ATOM    913  CA  ALA A  60      -4.869  48.527  -0.815  1.00 57.84           C  
ATOM    914  HA  ALA A  60      -3.912  48.037  -0.991  1.00 57.84           H  
ATOM    915  C   ALA A  60      -4.732  49.441   0.412  1.00 57.84           C  
ATOM    916  CB  ALA A  60      -5.254  49.276  -2.098  1.00 57.84           C  
ATOM    917  HB1 ALA A  60      -4.510  50.042  -2.315  1.00 57.84           H  
ATOM    918  HB2 ALA A  60      -6.228  49.750  -1.976  1.00 57.84           H  
ATOM    919  HB3 ALA A  60      -5.296  48.578  -2.934  1.00 57.84           H  
ATOM    920  O   ALA A  60      -5.606  50.251   0.711  1.00 57.84           O  
ATOM    921  N   GLY A  61      -3.609  49.308   1.125  1.00 53.56           N  
ATOM    922  H   GLY A  61      -3.038  48.495   0.939  1.00 53.56           H  
ATOM    923  CA  GLY A  61      -3.167  50.238   2.162  1.00 53.56           C  
ATOM    924  HA2 GLY A  61      -2.261  49.859   2.634  1.00 53.56           H  
ATOM    925  HA3 GLY A  61      -3.946  50.341   2.917  1.00 53.56           H  
ATOM    926  C   GLY A  61      -2.872  51.602   1.547  1.00 53.56           C  
ATOM    927  O   GLY A  61      -1.729  51.946   1.271  1.00 53.56           O  
ATOM    928  N   GLY A  62      -3.927  52.348   1.271  1.00 52.09           N  
ATOM    929  H   GLY A  62      -4.832  51.909   1.362  1.00 52.09           H  
ATOM    930  CA  GLY A  62      -3.890  53.669   0.692  1.00 52.09           C  
ATOM    931  HA2 GLY A  62      -3.000  54.214   1.009  1.00 52.09           H  
ATOM    932  HA3 GLY A  62      -3.907  53.600  -0.395  1.00 52.09           H  
ATOM    933  C   GLY A  62      -5.137  54.379   1.162  1.00 52.09           C  
ATOM    934  O   GLY A  62      -6.208  54.193   0.592  1.00 52.09           O  
ATOM    935  N   SER A  63      -4.977  55.192   2.210  1.00 48.06           N  
ATOM    936  H   SER A  63      -4.079  55.153   2.670  1.00 48.06           H  
ATOM    937  CA  SER A  63      -5.733  56.436   2.370  1.00 48.06           C  
ATOM    938  HA  SER A  63      -6.634  56.277   2.964  1.00 48.06           H  
ATOM    939  C   SER A  63      -6.085  56.928   0.973  1.00 48.06           C  
ATOM    940  CB  SER A  63      -4.807  57.453   3.056  1.00 48.06           C  
ATOM    941  HB2 SER A  63      -4.725  57.204   4.114  1.00 48.06           H  
ATOM    942  HB3 SER A  63      -3.814  57.397   2.610  1.00 48.06           H  
ATOM    943  O   SER A  63      -5.153  57.200   0.213  1.00 48.06           O  
ATOM    944  OG  SER A  63      -5.273  58.778   2.921  1.00 48.06           O  
ATOM    945  HG  SER A  63      -5.255  59.023   1.993  1.00 48.06           H  
ATOM    946  N   GLY A  64      -7.377  56.917   0.614  1.00 50.16           N  
ATOM    947  H   GLY A  64      -8.056  56.600   1.291  1.00 50.16           H  
ATOM    948  CA  GLY A  64      -7.836  57.200  -0.744  1.00 50.16           C  
ATOM    949  HA2 GLY A  64      -8.889  57.482  -0.737  1.00 50.16           H  
ATOM    950  HA3 GLY A  64      -7.708  56.308  -1.357  1.00 50.16           H  
ATOM    951  C   GLY A  64      -7.024  58.348  -1.330  1.00 50.16           C  
ATOM    952  O   GLY A  64      -6.791  59.334  -0.627  1.00 50.16           O  
ATOM    953  N   GLY A  65      -6.502  58.160  -2.550  1.00 52.16           N  
ATOM    954  H   GLY A  65      -6.708  57.292  -3.024  1.00 52.16           H  
ATOM    955  CA  GLY A  65      -5.606  59.117  -3.208  1.00 52.16           C  
ATOM    956  HA2 GLY A  65      -5.443  58.814  -4.243  1.00 52.16           H  
ATOM    957  HA3 GLY A  65      -4.649  59.117  -2.687  1.00 52.16           H  
ATOM    958  C   GLY A  65      -6.169  60.541  -3.190  1.00 52.16           C  
ATOM    959  O   GLY A  65      -7.290  60.747  -2.766  1.00 52.16           O  
ATOM    960  N   ARG A  66      -5.431  61.550  -3.666  1.00 50.91           N  
ATOM    961  H   ARG A  66      -4.519  61.311  -4.029  1.00 50.91           H  
ATOM    962  CA  ARG A  66      -5.779  62.992  -3.548  1.00 50.91           C  
ATOM    963  HA  ARG A  66      -5.629  63.293  -2.511  1.00 50.91           H  
ATOM    964  C   ARG A  66      -7.234  63.420  -3.841  1.00 50.91           C  
ATOM    965  CB  ARG A  66      -4.840  63.806  -4.456  1.00 50.91           C  
ATOM    966  HB2 ARG A  66      -4.673  63.267  -5.388  1.00 50.91           H  
ATOM    967  HB3 ARG A  66      -5.314  64.755  -4.706  1.00 50.91           H  
ATOM    968  O   ARG A  66      -7.579  64.542  -3.492  1.00 50.91           O  
ATOM    969  CG  ARG A  66      -3.499  64.117  -3.779  1.00 50.91           C  
ATOM    970  HG2 ARG A  66      -3.024  63.183  -3.480  1.00 50.91           H  
ATOM    971  HG3 ARG A  66      -3.668  64.720  -2.886  1.00 50.91           H  
ATOM    972  CD  ARG A  66      -2.551  64.863  -4.729  1.00 50.91           C  
ATOM    973  HD2 ARG A  66      -2.412  64.253  -5.622  1.00 50.91           H  
ATOM    974  HD3 ARG A  66      -1.586  64.970  -4.233  1.00 50.91           H  
ATOM    975  NE  ARG A  66      -3.052  66.202  -5.103  1.00 50.91           N  
ATOM    976  HE  ARG A  66      -3.802  66.580  -4.541  1.00 50.91           H  
ATOM    977  NH1 ARG A  66      -1.658  66.558  -6.897  1.00 50.91           N  
ATOM    978 HH11 ARG A  66      -1.351  67.139  -7.664  1.00 50.91           H  
ATOM    979 HH12 ARG A  66      -1.239  65.651  -6.749  1.00 50.91           H  
ATOM    980  NH2 ARG A  66      -3.136  68.125  -6.325  1.00 50.91           N  
ATOM    981 HH21 ARG A  66      -2.803  68.693  -7.091  1.00 50.91           H  
ATOM    982 HH22 ARG A  66      -3.898  68.462  -5.754  1.00 50.91           H  
ATOM    983  CZ  ARG A  66      -2.615  66.952  -6.101  1.00 50.91           C  
ATOM    984  N   LEU A  67      -8.060  62.588  -4.472  1.00 53.41           N  
ATOM    985  H   LEU A  67      -7.725  61.649  -4.636  1.00 53.41           H  
ATOM    986  CA  LEU A  67      -9.482  62.840  -4.706  1.00 53.41           C  
ATOM    987  HA  LEU A  67      -9.707  63.872  -4.434  1.00 53.41           H  
ATOM    988  C   LEU A  67     -10.454  62.029  -3.826  1.00 53.41           C  
ATOM    989  CB  LEU A  67      -9.756  62.689  -6.210  1.00 53.41           C  
ATOM    990  HB2 LEU A  67      -9.479  61.681  -6.519  1.00 53.41           H  
ATOM    991  HB3 LEU A  67     -10.823  62.811  -6.393  1.00 53.41           H  
ATOM    992  O   LEU A  67     -11.649  62.251  -3.942  1.00 53.41           O  
ATOM    993  CG  LEU A  67      -8.992  63.718  -7.067  1.00 53.41           C  
ATOM    994  HG  LEU A  67      -7.921  63.638  -6.878  1.00 53.41           H  
ATOM    995  CD1 LEU A  67      -9.217  63.428  -8.547  1.00 53.41           C  
ATOM    996 HD11 LEU A  67      -8.886  62.416  -8.781  1.00 53.41           H  
ATOM    997 HD12 LEU A  67     -10.276  63.517  -8.787  1.00 53.41           H  
ATOM    998 HD13 LEU A  67      -8.652  64.132  -9.158  1.00 53.41           H  
ATOM    999  CD2 LEU A  67      -9.431  65.157  -6.783  1.00 53.41           C  
ATOM   1000 HD21 LEU A  67      -9.134  65.455  -5.777  1.00 53.41           H  
ATOM   1001 HD22 LEU A  67     -10.514  65.240  -6.878  1.00 53.41           H  
ATOM   1002 HD23 LEU A  67      -8.960  65.836  -7.493  1.00 53.41           H  
ATOM   1003  N   GLY A  68      -9.969  61.173  -2.919  1.00 53.62           N  
ATOM   1004  H   GLY A  68      -8.964  61.106  -2.839  1.00 53.62           H  
ATOM   1005  CA  GLY A  68     -10.754  60.352  -1.997  1.00 53.62           C  
ATOM   1006  HA2 GLY A  68     -11.399  60.997  -1.401  1.00 53.62           H  
ATOM   1007  HA3 GLY A  68     -10.076  59.826  -1.325  1.00 53.62           H  
ATOM   1008  C   GLY A  68     -11.640  59.341  -2.726  1.00 53.62           C  
ATOM   1009  O   GLY A  68     -12.373  59.680  -3.650  1.00 53.62           O  
ATOM   1010  N   TYR A  69     -11.645  58.077  -2.305  1.00 48.84           N  
ATOM   1011  H   TYR A  69     -11.077  57.800  -1.517  1.00 48.84           H  
ATOM   1012  CA  TYR A  69     -12.777  57.235  -2.681  1.00 48.84           C  
ATOM   1013  HA  TYR A  69     -12.966  57.324  -3.750  1.00 48.84           H  
ATOM   1014  C   TYR A  69     -13.977  57.794  -1.927  1.00 48.84           C  
ATOM   1015  CB  TYR A  69     -12.514  55.756  -2.384  1.00 48.84           C  
ATOM   1016  HB2 TYR A  69     -13.430  55.196  -2.571  1.00 48.84           H  
ATOM   1017  HB3 TYR A  69     -12.262  55.634  -1.330  1.00 48.84           H  
ATOM   1018  O   TYR A  69     -14.086  57.605  -0.720  1.00 48.84           O  
ATOM   1019  CG  TYR A  69     -11.414  55.174  -3.248  1.00 48.84           C  
ATOM   1020  CD1 TYR A  69     -11.653  54.922  -4.614  1.00 48.84           C  
ATOM   1021  HD1 TYR A  69     -12.624  55.121  -5.043  1.00 48.84           H  
ATOM   1022  CD2 TYR A  69     -10.150  54.903  -2.692  1.00 48.84           C  
ATOM   1023  HD2 TYR A  69      -9.979  55.060  -1.637  1.00 48.84           H  
ATOM   1024  CE1 TYR A  69     -10.625  54.405  -5.424  1.00 48.84           C  
ATOM   1025  HE1 TYR A  69     -10.796  54.198  -6.470  1.00 48.84           H  
ATOM   1026  CE2 TYR A  69      -9.122  54.376  -3.497  1.00 48.84           C  
ATOM   1027  HE2 TYR A  69      -8.164  54.132  -3.062  1.00 48.84           H  
ATOM   1028  OH  TYR A  69      -8.378  53.614  -5.650  1.00 48.84           O  
ATOM   1029  HH  TYR A  69      -7.621  53.311  -5.144  1.00 48.84           H  
ATOM   1030  CZ  TYR A  69      -9.360  54.128  -4.867  1.00 48.84           C  
ATOM   1031  N   THR A  70     -14.840  58.538  -2.616  1.00 51.75           N  
ATOM   1032  H   THR A  70     -14.627  58.742  -3.582  1.00 51.75           H  
ATOM   1033  CA  THR A  70     -16.209  58.708  -2.143  1.00 51.75           C  
ATOM   1034  HA  THR A  70     -16.201  58.972  -1.085  1.00 51.75           H  
ATOM   1035  C   THR A  70     -16.844  57.344  -2.369  1.00 51.75           C  
ATOM   1036  CB  THR A  70     -16.966  59.804  -2.906  1.00 51.75           C  
ATOM   1037  HB  THR A  70     -17.131  59.501  -3.940  1.00 51.75           H  
ATOM   1038  O   THR A  70     -17.047  56.980  -3.531  1.00 51.75           O  
ATOM   1039  CG2 THR A  70     -18.304  60.116  -2.236  1.00 51.75           C  
ATOM   1040 HG21 THR A  70     -18.804  60.913  -2.786  1.00 51.75           H  
ATOM   1041 HG22 THR A  70     -18.942  59.232  -2.246  1.00 51.75           H  
ATOM   1042 HG23 THR A  70     -18.142  60.438  -1.207  1.00 51.75           H  
ATOM   1043  OG1 THR A  70     -16.222  61.000  -2.897  1.00 51.75           O  
ATOM   1044  HG1 THR A  70     -15.367  60.841  -3.303  1.00 51.75           H  
ATOM   1045  N   PRO A  71     -17.075  56.523  -1.328  1.00 49.25           N  
ATOM   1046  CA  PRO A  71     -17.792  55.285  -1.541  1.00 49.25           C  
ATOM   1047  HA  PRO A  71     -17.268  54.649  -2.255  1.00 49.25           H  
ATOM   1048  C   PRO A  71     -19.161  55.683  -2.091  1.00 49.25           C  
ATOM   1049  CB  PRO A  71     -17.851  54.600  -0.171  1.00 49.25           C  
ATOM   1050  HB2 PRO A  71     -18.756  54.005  -0.046  1.00 49.25           H  
ATOM   1051  HB3 PRO A  71     -16.968  53.974  -0.043  1.00 49.25           H  
ATOM   1052  O   PRO A  71     -19.923  56.376  -1.421  1.00 49.25           O  
ATOM   1053  CG  PRO A  71     -17.794  55.764   0.819  1.00 49.25           C  
ATOM   1054  HG2 PRO A  71     -18.792  56.174   0.970  1.00 49.25           H  
ATOM   1055  HG3 PRO A  71     -17.360  55.462   1.773  1.00 49.25           H  
ATOM   1056  CD  PRO A  71     -16.918  56.785   0.100  1.00 49.25           C  
ATOM   1057  HD2 PRO A  71     -17.232  57.795   0.366  1.00 49.25           H  
ATOM   1058  HD3 PRO A  71     -15.885  56.613   0.401  1.00 49.25           H  
ATOM   1059  N   LEU A  72     -19.508  55.222  -3.293  1.00 47.00           N  
ATOM   1060  H   LEU A  72     -18.809  54.757  -3.853  1.00 47.00           H  
ATOM   1061  CA  LEU A  72     -20.874  55.322  -3.822  1.00 47.00           C  
ATOM   1062  HA  LEU A  72     -21.210  56.352  -3.700  1.00 47.00           H  
ATOM   1063  C   LEU A  72     -21.885  54.479  -3.010  1.00 47.00           C  
ATOM   1064  CB  LEU A  72     -20.881  55.000  -5.328  1.00 47.00           C  
ATOM   1065  HB2 LEU A  72     -20.236  54.142  -5.516  1.00 47.00           H  
ATOM   1066  HB3 LEU A  72     -21.886  54.697  -5.622  1.00 47.00           H  
ATOM   1067  O   LEU A  72     -23.029  54.321  -3.409  1.00 47.00           O  
ATOM   1068  CG  LEU A  72     -20.459  56.203  -6.202  1.00 47.00           C  
ATOM   1069  HG  LEU A  72     -20.172  57.043  -5.570  1.00 47.00           H  
ATOM   1070  CD1 LEU A  72     -19.265  55.848  -7.086  1.00 47.00           C  
ATOM   1071 HD11 LEU A  72     -19.516  55.015  -7.743  1.00 47.00           H  
ATOM   1072 HD12 LEU A  72     -18.988  56.710  -7.693  1.00 47.00           H  
ATOM   1073 HD13 LEU A  72     -18.414  55.577  -6.461  1.00 47.00           H  
ATOM   1074  CD2 LEU A  72     -21.612  56.651  -7.103  1.00 47.00           C  
ATOM   1075 HD21 LEU A  72     -22.471  56.925  -6.491  1.00 47.00           H  
ATOM   1076 HD22 LEU A  72     -21.895  55.846  -7.780  1.00 47.00           H  
ATOM   1077 HD23 LEU A  72     -21.306  57.519  -7.688  1.00 47.00           H  
ATOM   1078  N   SER A  73     -21.510  54.025  -1.811  1.00 44.44           N  
ATOM   1079  H   SER A  73     -20.558  54.218  -1.537  1.00 44.44           H  
ATOM   1080  CA  SER A  73     -22.424  53.635  -0.738  1.00 44.44           C  
ATOM   1081  HA  SER A  73     -23.286  53.142  -1.187  1.00 44.44           H  
ATOM   1082  C   SER A  73     -22.958  54.864   0.027  1.00 44.44           C  
ATOM   1083  CB  SER A  73     -21.742  52.611   0.171  1.00 44.44           C  
ATOM   1084  HB2 SER A  73     -20.846  53.052   0.609  1.00 44.44           H  
ATOM   1085  HB3 SER A  73     -21.458  51.735  -0.412  1.00 44.44           H  
ATOM   1086  O   SER A  73     -23.155  54.838   1.240  1.00 44.44           O  
ATOM   1087  OG  SER A  73     -22.613  52.219   1.208  1.00 44.44           O  
ATOM   1088  HG  SER A  73     -22.924  53.022   1.631  1.00 44.44           H  
ATOM   1089  N   GLY A  74     -23.190  55.966  -0.678  1.00 39.56           N  
ATOM   1090  H   GLY A  74     -22.929  55.943  -1.653  1.00 39.56           H  
ATOM   1091  CA  GLY A  74     -24.177  56.967  -0.309  1.00 39.56           C  
ATOM   1092  HA2 GLY A  74     -23.762  57.966  -0.440  1.00 39.56           H  
ATOM   1093  HA3 GLY A  74     -24.515  56.845   0.720  1.00 39.56           H  
ATOM   1094  C   GLY A  74     -25.342  56.782  -1.262  1.00 39.56           C  
ATOM   1095  O   GLY A  74     -25.446  57.513  -2.243  1.00 39.56           O  
ATOM   1096  N   GLY A  75     -26.149  55.742  -1.025  1.00 42.28           N  
ATOM   1097  H   GLY A  75     -25.966  55.168  -0.214  1.00 42.28           H  
ATOM   1098  CA  GLY A  75     -27.345  55.471  -1.813  1.00 42.28           C  
ATOM   1099  HA2 GLY A  75     -27.047  55.084  -2.787  1.00 42.28           H  
ATOM   1100  HA3 GLY A  75     -27.965  54.728  -1.311  1.00 42.28           H  
ATOM   1101  C   GLY A  75     -28.161  56.749  -2.001  1.00 42.28           C  
ATOM   1102  O   GLY A  75     -28.251  57.573  -1.089  1.00 42.28           O  
ATOM   1103  N   GLY A  76     -28.732  56.915  -3.193  1.00 40.66           N  
ATOM   1104  H   GLY A  76     -28.554  56.209  -3.893  1.00 40.66           H  
ATOM   1105  CA  GLY A  76     -29.597  58.031  -3.586  1.00 40.66           C  
ATOM   1106  HA2 GLY A  76     -29.059  58.965  -3.420  1.00 40.66           H  
ATOM   1107  HA3 GLY A  76     -29.825  57.952  -4.649  1.00 40.66           H  
ATOM   1108  C   GLY A  76     -30.920  58.095  -2.813  1.00 40.66           C  
ATOM   1109  O   GLY A  76     -31.989  58.155  -3.407  1.00 40.66           O  
ATOM   1110  N   GLY A  77     -30.854  58.109  -1.485  1.00 40.66           N  
ATOM   1111  H   GLY A  77     -29.932  58.031  -1.080  1.00 40.66           H  
ATOM   1112  CA  GLY A  77     -31.959  58.233  -0.552  1.00 40.66           C  
ATOM   1113  HA2 GLY A  77     -32.850  58.604  -1.059  1.00 40.66           H  
ATOM   1114  HA3 GLY A  77     -32.181  57.255  -0.126  1.00 40.66           H  
ATOM   1115  C   GLY A  77     -31.582  59.184   0.581  1.00 40.66           C  
ATOM   1116  O   GLY A  77     -31.250  58.745   1.667  1.00 40.66           O  
ATOM   1117  N   ARG A  78     -31.643  60.488   0.284  1.00 35.16           N  
ATOM   1118  H   ARG A  78     -31.743  60.671  -0.705  1.00 35.16           H  
ATOM   1119  CA  ARG A  78     -31.923  61.626   1.187  1.00 35.16           C  
ATOM   1120  HA  ARG A  78     -31.662  62.526   0.630  1.00 35.16           H  
ATOM   1121  C   ARG A  78     -31.134  61.716   2.516  1.00 35.16           C  
ATOM   1122  CB  ARG A  78     -33.443  61.705   1.441  1.00 35.16           C  
ATOM   1123  HB2 ARG A  78     -33.658  62.621   1.992  1.00 35.16           H  
ATOM   1124  HB3 ARG A  78     -33.740  60.860   2.061  1.00 35.16           H  
ATOM   1125  O   ARG A  78     -31.358  60.988   3.470  1.00 35.16           O  
ATOM   1126  CG  ARG A  78     -34.277  61.691   0.144  1.00 35.16           C  
ATOM   1127  HG2 ARG A  78     -33.950  62.493  -0.518  1.00 35.16           H  
ATOM   1128  HG3 ARG A  78     -34.121  60.743  -0.371  1.00 35.16           H  
ATOM   1129  CD  ARG A  78     -35.782  61.807   0.418  1.00 35.16           C  
ATOM   1130  HD2 ARG A  78     -35.978  61.519   1.451  1.00 35.16           H  
ATOM   1131  HD3 ARG A  78     -36.301  61.101  -0.231  1.00 35.16           H  
ATOM   1132  NE  ARG A  78     -36.300  63.162   0.138  1.00 35.16           N  
ATOM   1133  HE  ARG A  78     -35.781  63.715  -0.529  1.00 35.16           H  
ATOM   1134  NH1 ARG A  78     -38.150  63.065   1.492  1.00 35.16           N  
ATOM   1135 HH11 ARG A  78     -38.984  63.489   1.872  1.00 35.16           H  
ATOM   1136 HH12 ARG A  78     -37.872  62.140   1.788  1.00 35.16           H  
ATOM   1137  NH2 ARG A  78     -37.813  64.864   0.220  1.00 35.16           N  
ATOM   1138 HH21 ARG A  78     -37.289  65.373  -0.478  1.00 35.16           H  
ATOM   1139 HH22 ARG A  78     -38.676  65.251   0.574  1.00 35.16           H  
ATOM   1140  CZ  ARG A  78     -37.412  63.689   0.617  1.00 35.16           C  
ATOM   1141  N   VAL A  79     -30.319  62.771   2.588  1.00 35.38           N  
ATOM   1142  H   VAL A  79     -30.163  63.250   1.713  1.00 35.38           H  
ATOM   1143  CA  VAL A  79     -29.811  63.483   3.780  1.00 35.38           C  
ATOM   1144  HA  VAL A  79     -28.848  63.051   4.055  1.00 35.38           H  
ATOM   1145  C   VAL A  79     -30.739  63.397   5.005  1.00 35.38           C  
ATOM   1146  CB  VAL A  79     -29.623  65.002   3.438  1.00 35.38           C  
ATOM   1147  HB  VAL A  79     -30.191  65.627   4.128  1.00 35.38           H  
ATOM   1148  O   VAL A  79     -31.773  64.057   4.989  1.00 35.38           O  
ATOM   1149  CG1 VAL A  79     -28.169  65.432   3.625  1.00 35.38           C  
ATOM   1150 HG11 VAL A  79     -27.524  64.883   2.939  1.00 35.38           H  
ATOM   1151 HG12 VAL A  79     -28.068  66.500   3.436  1.00 35.38           H  
ATOM   1152 HG13 VAL A  79     -27.857  65.231   4.650  1.00 35.38           H  
ATOM   1153  CG2 VAL A  79     -30.054  65.425   2.018  1.00 35.38           C  
ATOM   1154 HG21 VAL A  79     -29.927  66.503   1.911  1.00 35.38           H  
ATOM   1155 HG22 VAL A  79     -29.439  64.934   1.265  1.00 35.38           H  
ATOM   1156 HG23 VAL A  79     -31.109  65.198   1.865  1.00 35.38           H  
ATOM   1157  N   ILE A  80     -30.340  62.686   6.074  1.00 37.25           N  
ATOM   1158  H   ILE A  80     -29.585  62.029   5.944  1.00 37.25           H  
ATOM   1159  CA  ILE A  80     -30.702  62.967   7.483  1.00 37.25           C  
ATOM   1160  HA  ILE A  80     -30.810  64.048   7.574  1.00 37.25           H  
ATOM   1161  C   ILE A  80     -29.533  62.539   8.396  1.00 37.25           C  
ATOM   1162  CB  ILE A  80     -32.051  62.343   7.952  1.00 37.25           C  
ATOM   1163  HB  ILE A  80     -31.971  61.257   7.900  1.00 37.25           H  
ATOM   1164  O   ILE A  80     -28.908  61.501   8.201  1.00 37.25           O  
ATOM   1165  CG1 ILE A  80     -33.237  62.791   7.063  1.00 37.25           C  
ATOM   1166 HG12 ILE A  80     -33.101  62.340   6.080  1.00 37.25           H  
ATOM   1167 HG13 ILE A  80     -33.225  63.878   6.976  1.00 37.25           H  
ATOM   1168  CG2 ILE A  80     -32.343  62.739   9.416  1.00 37.25           C  
ATOM   1169 HG21 ILE A  80     -33.246  62.240   9.766  1.00 37.25           H  
ATOM   1170 HG22 ILE A  80     -31.547  62.401  10.079  1.00 37.25           H  
ATOM   1171 HG23 ILE A  80     -32.470  63.818   9.503  1.00 37.25           H  
ATOM   1172  CD1 ILE A  80     -34.650  62.396   7.495  1.00 37.25           C  
ATOM   1173 HD11 ILE A  80     -34.695  61.324   7.688  1.00 37.25           H  
ATOM   1174 HD12 ILE A  80     -35.351  62.640   6.696  1.00 37.25           H  
ATOM   1175 HD13 ILE A  80     -34.946  62.944   8.389  1.00 37.25           H  
ATOM   1176  N   ALA A  81     -29.226  63.397   9.366  1.00 38.25           N  
ATOM   1177  H   ALA A  81     -29.851  64.183   9.474  1.00 38.25           H  
ATOM   1178  CA  ALA A  81     -28.127  63.336  10.321  1.00 38.25           C  
ATOM   1179  HA  ALA A  81     -27.192  63.366   9.762  1.00 38.25           H  
ATOM   1180  C   ALA A  81     -28.094  62.099  11.252  1.00 38.25           C  
ATOM   1181  CB  ALA A  81     -28.244  64.620  11.154  1.00 38.25           C  
ATOM   1182  HB1 ALA A  81     -27.421  64.670  11.867  1.00 38.25           H  
ATOM   1183  HB2 ALA A  81     -28.197  65.496  10.507  1.00 38.25           H  
ATOM   1184  HB3 ALA A  81     -29.184  64.624  11.706  1.00 38.25           H  
ATOM   1185  O   ALA A  81     -29.124  61.587  11.671  1.00 38.25           O  
ATOM   1186  N   ALA A  82     -26.865  61.721  11.625  1.00 37.00           N  
ATOM   1187  H   ALA A  82     -26.118  62.133  11.084  1.00 37.00           H  
ATOM   1188  CA  ALA A  82     -26.424  61.129  12.896  1.00 37.00           C  
ATOM   1189  HA  ALA A  82     -25.518  60.564  12.676  1.00 37.00           H  
ATOM   1190  C   ALA A  82     -27.364  60.146  13.639  1.00 37.00           C  
ATOM   1191  CB  ALA A  82     -26.000  62.293  13.811  1.00 37.00           C  
ATOM   1192  HB1 ALA A  82     -25.233  62.897  13.325  1.00 37.00           H  
ATOM   1193  HB2 ALA A  82     -26.863  62.919  14.038  1.00 37.00           H  
ATOM   1194  HB3 ALA A  82     -25.600  61.899  14.744  1.00 37.00           H  
ATOM   1195  O   ALA A  82     -28.136  60.552  14.504  1.00 37.00           O  
ATOM   1196  N   ALA A  83     -27.156  58.837  13.447  1.00 46.16           N  
ATOM   1197  H   ALA A  83     -26.602  58.538  12.657  1.00 46.16           H  
ATOM   1198  CA  ALA A  83     -27.423  57.821  14.476  1.00 46.16           C  
ATOM   1199  HA  ALA A  83     -27.209  58.273  15.444  1.00 46.16           H  
ATOM   1200  C   ALA A  83     -26.513  56.581  14.284  1.00 46.16           C  
ATOM   1201  CB  ALA A  83     -28.905  57.431  14.466  1.00 46.16           C  
ATOM   1202  HB1 ALA A  83     -29.099  56.688  15.239  1.00 46.16           H  
ATOM   1203  HB2 ALA A  83     -29.526  58.307  14.655  1.00 46.16           H  
ATOM   1204  HB3 ALA A  83     -29.170  57.013  13.495  1.00 46.16           H  
ATOM   1205  O   ALA A  83     -26.247  56.202  13.142  1.00 46.16           O  
ATOM   1206  N   PRO A  84     -26.001  55.954  15.366  1.00 47.91           N  
ATOM   1207  CA  PRO A  84     -24.978  54.911  15.282  1.00 47.91           C  
ATOM   1208  HA  PRO A  84     -24.240  55.187  14.529  1.00 47.91           H  
ATOM   1209  C   PRO A  84     -25.570  53.542  14.912  1.00 47.91           C  
ATOM   1210  CB  PRO A  84     -24.297  54.908  16.654  1.00 47.91           C  
ATOM   1211  HB2 PRO A  84     -23.894  53.929  16.913  1.00 47.91           H  
ATOM   1212  HB3 PRO A  84     -23.507  55.660  16.669  1.00 47.91           H  
ATOM   1213  O   PRO A  84     -26.488  53.042  15.562  1.00 47.91           O  
ATOM   1214  CG  PRO A  84     -25.420  55.330  17.602  1.00 47.91           C  
ATOM   1215  HG2 PRO A  84     -26.012  54.458  17.880  1.00 47.91           H  
ATOM   1216  HG3 PRO A  84     -25.031  55.823  18.493  1.00 47.91           H  
ATOM   1217  CD  PRO A  84     -26.273  56.278  16.759  1.00 47.91           C  
ATOM   1218  HD2 PRO A  84     -25.967  57.305  16.962  1.00 47.91           H  
ATOM   1219  HD3 PRO A  84     -27.329  56.147  16.995  1.00 47.91           H  
ATOM   1220  N   VAL A  85     -25.008  52.922  13.872  1.00 52.03           N  
ATOM   1221  H   VAL A  85     -24.264  53.404  13.388  1.00 52.03           H  
ATOM   1222  CA  VAL A  85     -25.410  51.612  13.340  1.00 52.03           C  
ATOM   1223  HA  VAL A  85     -26.498  51.579  13.286  1.00 52.03           H  
ATOM   1224  C   VAL A  85     -24.938  50.500  14.282  1.00 52.03           C  
ATOM   1225  CB  VAL A  85     -24.862  51.431  11.907  1.00 52.03           C  
ATOM   1226  HB  VAL A  85     -23.776  51.528  11.924  1.00 52.03           H  
ATOM   1227  O   VAL A  85     -23.741  50.279  14.458  1.00 52.03           O  
ATOM   1228  CG1 VAL A  85     -25.216  50.063  11.312  1.00 52.03           C  
ATOM   1229 HG11 VAL A  85     -26.297  49.923  11.302  1.00 52.03           H  
ATOM   1230 HG12 VAL A  85     -24.757  49.264  11.894  1.00 52.03           H  
ATOM   1231 HG13 VAL A  85     -24.839  49.995  10.292  1.00 52.03           H  
ATOM   1232  CG2 VAL A  85     -25.429  52.508  10.968  1.00 52.03           C  
ATOM   1233 HG21 VAL A  85     -25.045  52.357   9.959  1.00 52.03           H  
ATOM   1234 HG22 VAL A  85     -26.518  52.450  10.944  1.00 52.03           H  
ATOM   1235 HG23 VAL A  85     -25.134  53.504  11.297  1.00 52.03           H  
ATOM   1236  N   ARG A  86     -25.889  49.801  14.909  1.00 44.31           N  
ATOM   1237  H   ARG A  86     -26.847  50.060  14.719  1.00 44.31           H  
ATOM   1238  CA  ARG A  86     -25.649  48.622  15.754  1.00 44.31           C  
ATOM   1239  HA  ARG A  86     -24.739  48.813  16.323  1.00 44.31           H  
ATOM   1240  C   ARG A  86     -25.439  47.374  14.869  1.00 44.31           C  
ATOM   1241  CB  ARG A  86     -26.833  48.477  16.726  1.00 44.31           C  
ATOM   1242  HB2 ARG A  86     -27.003  49.442  17.204  1.00 44.31           H  
ATOM   1243  HB3 ARG A  86     -27.728  48.214  16.162  1.00 44.31           H  
ATOM   1244  O   ARG A  86     -26.198  47.206  13.917  1.00 44.31           O  
ATOM   1245  CG  ARG A  86     -26.602  47.430  17.824  1.00 44.31           C  
ATOM   1246  HG2 ARG A  86     -25.693  47.682  18.369  1.00 44.31           H  
ATOM   1247  HG3 ARG A  86     -26.495  46.442  17.376  1.00 44.31           H  
ATOM   1248  CD  ARG A  86     -27.778  47.419  18.806  1.00 44.31           C  
ATOM   1249  HD2 ARG A  86     -27.911  48.421  19.214  1.00 44.31           H  
ATOM   1250  HD3 ARG A  86     -28.676  47.150  18.250  1.00 44.31           H  
ATOM   1251  NE  ARG A  86     -27.540  46.474  19.916  1.00 44.31           N  
ATOM   1252  HE  ARG A  86     -26.594  46.420  20.264  1.00 44.31           H  
ATOM   1253  NH1 ARG A  86     -29.674  45.634  20.105  1.00 44.31           N  
ATOM   1254 HH11 ARG A  86     -30.329  44.996  20.535  1.00 44.31           H  
ATOM   1255 HH12 ARG A  86     -29.971  46.223  19.340  1.00 44.31           H  
ATOM   1256  NH2 ARG A  86     -28.068  44.873  21.447  1.00 44.31           N  
ATOM   1257 HH21 ARG A  86     -27.109  44.850  21.764  1.00 44.31           H  
ATOM   1258 HH22 ARG A  86     -28.738  44.233  21.849  1.00 44.31           H  
ATOM   1259  CZ  ARG A  86     -28.425  45.670  20.480  1.00 44.31           C  
ATOM   1260  N   PRO A  87     -24.453  46.501  15.163  1.00 55.66           N  
ATOM   1261  CA  PRO A  87     -24.123  45.345  14.323  1.00 55.66           C  
ATOM   1262  HA  PRO A  87     -24.001  45.692  13.297  1.00 55.66           H  
ATOM   1263  C   PRO A  87     -25.208  44.250  14.368  1.00 55.66           C  
ATOM   1264  CB  PRO A  87     -22.769  44.837  14.832  1.00 55.66           C  
ATOM   1265  HB2 PRO A  87     -21.968  45.334  14.284  1.00 55.66           H  
ATOM   1266  HB3 PRO A  87     -22.672  43.755  14.741  1.00 55.66           H  
ATOM   1267  O   PRO A  87     -25.801  44.033  15.431  1.00 55.66           O  
ATOM   1268  CG  PRO A  87     -22.743  45.288  16.290  1.00 55.66           C  
ATOM   1269  HG2 PRO A  87     -23.287  44.571  16.904  1.00 55.66           H  
ATOM   1270  HG3 PRO A  87     -21.724  45.414  16.657  1.00 55.66           H  
ATOM   1271  CD  PRO A  87     -23.500  46.611  16.256  1.00 55.66           C  
ATOM   1272  HD2 PRO A  87     -23.994  46.776  17.214  1.00 55.66           H  
ATOM   1273  HD3 PRO A  87     -22.806  47.424  16.045  1.00 55.66           H  
ATOM   1274  N   PRO A  88     -25.472  43.550  13.245  1.00 54.06           N  
ATOM   1275  CA  PRO A  88     -26.514  42.536  13.172  1.00 54.06           C  
ATOM   1276  HA  PRO A  88     -27.421  42.908  13.648  1.00 54.06           H  
ATOM   1277  C   PRO A  88     -26.065  41.254  13.882  1.00 54.06           C  
ATOM   1278  CB  PRO A  88     -26.794  42.335  11.681  1.00 54.06           C  
ATOM   1279  HB2 PRO A  88     -27.524  43.073  11.346  1.00 54.06           H  
ATOM   1280  HB3 PRO A  88     -27.142  41.327  11.457  1.00 54.06           H  
ATOM   1281  O   PRO A  88     -25.032  40.666  13.577  1.00 54.06           O  
ATOM   1282  CG  PRO A  88     -25.442  42.627  11.034  1.00 54.06           C  
ATOM   1283  HG2 PRO A  88     -25.553  42.987  10.011  1.00 54.06           H  
ATOM   1284  HG3 PRO A  88     -24.824  41.729  11.054  1.00 54.06           H  
ATOM   1285  CD  PRO A  88     -24.826  43.692  11.945  1.00 54.06           C  
ATOM   1286  HD2 PRO A  88     -25.043  44.680  11.540  1.00 54.06           H  
ATOM   1287  HD3 PRO A  88     -23.749  43.543  12.021  1.00 54.06           H  
ATOM   1288  N   ILE A  89     -26.871  40.840  14.852  1.00 53.50           N  
ATOM   1289  H   ILE A  89     -27.700  41.392  15.016  1.00 53.50           H  
ATOM   1290  CA  ILE A  89     -26.773  39.570  15.572  1.00 53.50           C  
ATOM   1291  HA  ILE A  89     -25.730  39.416  15.848  1.00 53.50           H  
ATOM   1292  C   ILE A  89     -27.181  38.452  14.607  1.00 53.50           C  
ATOM   1293  CB  ILE A  89     -27.654  39.569  16.860  1.00 53.50           C  
ATOM   1294  HB  ILE A  89     -28.366  38.747  16.789  1.00 53.50           H  
ATOM   1295  O   ILE A  89     -28.306  38.440  14.109  1.00 53.50           O  
ATOM   1296  CG1 ILE A  89     -28.476  40.874  17.053  1.00 53.50           C  
ATOM   1297 HG12 ILE A  89     -29.090  41.030  16.166  1.00 53.50           H  
ATOM   1298 HG13 ILE A  89     -27.799  41.721  17.164  1.00 53.50           H  
ATOM   1299  CG2 ILE A  89     -26.764  39.287  18.082  1.00 53.50           C  
ATOM   1300 HG21 ILE A  89     -26.197  38.370  17.915  1.00 53.50           H  
ATOM   1301 HG22 ILE A  89     -26.069  40.112  18.242  1.00 53.50           H  
ATOM   1302 HG23 ILE A  89     -27.374  39.139  18.973  1.00 53.50           H  
ATOM   1303  CD1 ILE A  89     -29.437  40.878  18.244  1.00 53.50           C  
ATOM   1304 HD11 ILE A  89     -28.881  40.861  19.181  1.00 53.50           H  
ATOM   1305 HD12 ILE A  89     -30.093  40.009  18.192  1.00 53.50           H  
ATOM   1306 HD13 ILE A  89     -30.043  41.783  18.214  1.00 53.50           H  
ATOM   1307  N   THR A  90     -26.260  37.532  14.330  1.00 52.53           N  
ATOM   1308  H   THR A  90     -25.345  37.607  14.750  1.00 52.53           H  
ATOM   1309  CA  THR A  90     -26.495  36.338  13.513  1.00 52.53           C  
ATOM   1310  HA  THR A  90     -26.973  36.620  12.575  1.00 52.53           H  
ATOM   1311  C   THR A  90     -27.414  35.385  14.272  1.00 52.53           C  
ATOM   1312  CB  THR A  90     -25.159  35.644  13.195  1.00 52.53           C  
ATOM   1313  HB  THR A  90     -25.352  34.671  12.743  1.00 52.53           H  
ATOM   1314  O   THR A  90     -27.058  34.910  15.348  1.00 52.53           O  
ATOM   1315  CG2 THR A  90     -24.302  36.477  12.241  1.00 52.53           C  
ATOM   1316 HG21 THR A  90     -24.060  37.441  12.687  1.00 52.53           H  
ATOM   1317 HG22 THR A  90     -23.377  35.939  12.031  1.00 52.53           H  
ATOM   1318 HG23 THR A  90     -24.838  36.632  11.304  1.00 52.53           H  
ATOM   1319  OG1 THR A  90     -24.412  35.478  14.381  1.00 52.53           O  
ATOM   1320  HG1 THR A  90     -24.923  34.899  14.952  1.00 52.53           H  
ATOM   1321  N   THR A  91     -28.605  35.123  13.741  1.00 49.50           N  
ATOM   1322  H   THR A  91     -28.844  35.512  12.840  1.00 49.50           H  
ATOM   1323  CA  THR A  91     -29.502  34.089  14.264  1.00 49.50           C  
ATOM   1324  HA  THR A  91     -29.331  33.967  15.334  1.00 49.50           H  
ATOM   1325  C   THR A  91     -29.158  32.762  13.596  1.00 49.50           C  
ATOM   1326  CB  THR A  91     -30.984  34.464  14.084  1.00 49.50           C  
ATOM   1327  HB  THR A  91     -31.601  33.572  14.199  1.00 49.50           H  
ATOM   1328  O   THR A  91     -29.213  32.635  12.376  1.00 49.50           O  
ATOM   1329  CG2 THR A  91     -31.412  35.505  15.120  1.00 49.50           C  
ATOM   1330 HG21 THR A  91     -31.296  35.088  16.120  1.00 49.50           H  
ATOM   1331 HG22 THR A  91     -32.462  35.759  14.969  1.00 49.50           H  
ATOM   1332 HG23 THR A  91     -30.800  36.403  15.034  1.00 49.50           H  
ATOM   1333  OG1 THR A  91     -31.239  35.058  12.832  1.00 49.50           O  
ATOM   1334  HG1 THR A  91     -31.099  36.003  12.927  1.00 49.50           H  
ATOM   1335  N   GLU A  92     -28.751  31.782  14.402  1.00 48.19           N  
ATOM   1336  H   GLU A  92     -28.656  31.961  15.391  1.00 48.19           H  
ATOM   1337  CA  GLU A  92     -28.632  30.390  13.976  1.00 48.19           C  
ATOM   1338  HA  GLU A  92     -28.077  30.339  13.040  1.00 48.19           H  
ATOM   1339  C   GLU A  92     -30.042  29.833  13.750  1.00 48.19           C  
ATOM   1340  CB  GLU A  92     -27.878  29.563  15.034  1.00 48.19           C  
ATOM   1341  HB2 GLU A  92     -28.401  29.626  15.989  1.00 48.19           H  
ATOM   1342  HB3 GLU A  92     -27.879  28.524  14.704  1.00 48.19           H  
ATOM   1343  O   GLU A  92     -30.861  29.809  14.669  1.00 48.19           O  
ATOM   1344  CG  GLU A  92     -26.421  30.022  15.220  1.00 48.19           C  
ATOM   1345  HG2 GLU A  92     -25.963  30.113  14.235  1.00 48.19           H  
ATOM   1346  HG3 GLU A  92     -26.418  31.009  15.683  1.00 48.19           H  
ATOM   1347  CD  GLU A  92     -25.577  29.059  16.075  1.00 48.19           C  
ATOM   1348  OE1 GLU A  92     -24.339  29.248  16.082  1.00 48.19           O  
ATOM   1349  OE2 GLU A  92     -26.159  28.164  16.728  1.00 48.19           O  
ATOM   1350  N   SER A  93     -30.351  29.410  12.523  1.00 49.78           N  
ATOM   1351  H   SER A  93     -29.654  29.472  11.795  1.00 49.78           H  
ATOM   1352  CA  SER A  93     -31.568  28.648  12.248  1.00 49.78           C  
ATOM   1353  HA  SER A  93     -32.327  28.900  12.988  1.00 49.78           H  
ATOM   1354  C   SER A  93     -31.241  27.166  12.382  1.00 49.78           C  
ATOM   1355  CB  SER A  93     -32.153  28.997  10.879  1.00 49.78           C  
ATOM   1356  HB2 SER A  93     -32.260  30.078  10.793  1.00 49.78           H  
ATOM   1357  HB3 SER A  93     -31.487  28.644  10.092  1.00 49.78           H  
ATOM   1358  O   SER A  93     -30.620  26.565  11.509  1.00 49.78           O  
ATOM   1359  OG  SER A  93     -33.423  28.391  10.731  1.00 49.78           O  
ATOM   1360  HG  SER A  93     -34.057  28.826  11.306  1.00 49.78           H  
ATOM   1361  N   VAL A  94     -31.624  26.602  13.524  1.00 39.22           N  
ATOM   1362  H   VAL A  94     -32.052  27.198  14.217  1.00 39.22           H  
ATOM   1363  CA  VAL A  94     -31.679  25.161  13.764  1.00 39.22           C  
ATOM   1364  HA  VAL A  94     -31.037  24.649  13.047  1.00 39.22           H  
ATOM   1365  C   VAL A  94     -33.131  24.746  13.539  1.00 39.22           C  
ATOM   1366  CB  VAL A  94     -31.211  24.801  15.193  1.00 39.22           C  
ATOM   1367  HB  VAL A  94     -32.001  25.032  15.907  1.00 39.22           H  
ATOM   1368  O   VAL A  94     -34.016  25.200  14.264  1.00 39.22           O  
ATOM   1369  CG1 VAL A  94     -30.895  23.302  15.286  1.00 39.22           C  
ATOM   1370 HG11 VAL A  94     -30.601  23.051  16.305  1.00 39.22           H  
ATOM   1371 HG12 VAL A  94     -30.081  23.048  14.607  1.00 39.22           H  
ATOM   1372 HG13 VAL A  94     -31.778  22.719  15.027  1.00 39.22           H  
ATOM   1373  CG2 VAL A  94     -29.962  25.577  15.631  1.00 39.22           C  
ATOM   1374 HG21 VAL A  94     -29.159  25.437  14.908  1.00 39.22           H  
ATOM   1375 HG22 VAL A  94     -30.182  26.642  15.715  1.00 39.22           H  
ATOM   1376 HG23 VAL A  94     -29.625  25.228  16.607  1.00 39.22           H  
ATOM   1377  N   GLY A  95     -33.398  23.911  12.537  1.00 41.41           N  
ATOM   1378  H   GLY A  95     -32.662  23.661  11.892  1.00 41.41           H  
ATOM   1379  CA  GLY A  95     -34.739  23.381  12.294  1.00 41.41           C  
ATOM   1380  HA2 GLY A  95     -35.383  24.196  11.965  1.00 41.41           H  
ATOM   1381  HA3 GLY A  95     -35.153  22.998  13.227  1.00 41.41           H  
ATOM   1382  C   GLY A  95     -34.755  22.310  11.201  1.00 41.41           C  
ATOM   1383  O   GLY A  95     -34.445  22.638  10.057  1.00 41.41           O  
ATOM   1384  N   PRO A  96     -35.099  21.048  11.515  1.00 44.78           N  
ATOM   1385  CA  PRO A  96     -35.215  19.985  10.527  1.00 44.78           C  
ATOM   1386  HA  PRO A  96     -34.444  20.079   9.762  1.00 44.78           H  
ATOM   1387  C   PRO A  96     -36.600  20.049   9.872  1.00 44.78           C  
ATOM   1388  CB  PRO A  96     -34.991  18.693  11.320  1.00 44.78           C  
ATOM   1389  HB2 PRO A  96     -35.489  17.839  10.862  1.00 44.78           H  
ATOM   1390  HB3 PRO A  96     -33.921  18.504  11.405  1.00 44.78           H  
ATOM   1391  O   PRO A  96     -37.617  19.970  10.560  1.00 44.78           O  
ATOM   1392  CG  PRO A  96     -35.562  19.014  12.703  1.00 44.78           C  
ATOM   1393  HG2 PRO A  96     -36.621  18.755  12.733  1.00 44.78           H  
ATOM   1394  HG3 PRO A  96     -35.025  18.482  13.488  1.00 44.78           H  
ATOM   1395  CD  PRO A  96     -35.404  20.530  12.843  1.00 44.78           C  
ATOM   1396  HD2 PRO A  96     -34.576  20.746  13.519  1.00 44.78           H  
ATOM   1397  HD3 PRO A  96     -36.327  20.967  13.225  1.00 44.78           H  
ATOM   1398  N   LEU A  97     -36.647  20.192   8.548  1.00 46.78           N  
ATOM   1399  H   LEU A  97     -35.781  20.265   8.033  1.00 46.78           H  
ATOM   1400  CA  LEU A  97     -37.863  19.940   7.779  1.00 46.78           C  
ATOM   1401  HA  LEU A  97     -38.717  19.882   8.454  1.00 46.78           H  
ATOM   1402  C   LEU A  97     -37.742  18.564   7.137  1.00 46.78           C  
ATOM   1403  CB  LEU A  97     -38.157  21.073   6.786  1.00 46.78           C  
ATOM   1404  HB2 LEU A  97     -37.264  21.258   6.190  1.00 46.78           H  
ATOM   1405  HB3 LEU A  97     -38.947  20.743   6.111  1.00 46.78           H  
ATOM   1406  O   LEU A  97     -36.998  18.351   6.185  1.00 46.78           O  
ATOM   1407  CG  LEU A  97     -38.606  22.383   7.463  1.00 46.78           C  
ATOM   1408  HG  LEU A  97     -37.829  22.725   8.147  1.00 46.78           H  
ATOM   1409  CD1 LEU A  97     -38.809  23.458   6.396  1.00 46.78           C  
ATOM   1410 HD11 LEU A  97     -37.882  23.600   5.841  1.00 46.78           H  
ATOM   1411 HD12 LEU A  97     -39.083  24.402   6.866  1.00 46.78           H  
ATOM   1412 HD13 LEU A  97     -39.595  23.153   5.705  1.00 46.78           H  
ATOM   1413  CD2 LEU A  97     -39.922  22.247   8.239  1.00 46.78           C  
ATOM   1414 HD21 LEU A  97     -40.688  21.807   7.601  1.00 46.78           H  
ATOM   1415 HD22 LEU A  97     -39.775  21.619   9.118  1.00 46.78           H  
ATOM   1416 HD23 LEU A  97     -40.254  23.227   8.580  1.00 46.78           H  
ATOM   1417  N   ASP A  98     -38.471  17.644   7.747  1.00 37.94           N  
ATOM   1418  H   ASP A  98     -39.001  17.940   8.554  1.00 37.94           H  
ATOM   1419  CA  ASP A  98     -38.717  16.279   7.328  1.00 37.94           C  
ATOM   1420  HA  ASP A  98     -37.869  15.899   6.759  1.00 37.94           H  
ATOM   1421  C   ASP A  98     -39.983  16.299   6.453  1.00 37.94           C  
ATOM   1422  CB  ASP A  98     -38.873  15.478   8.642  1.00 37.94           C  
ATOM   1423  HB2 ASP A  98     -39.851  15.668   9.083  1.00 37.94           H  
ATOM   1424  HB3 ASP A  98     -38.132  15.842   9.354  1.00 37.94           H  
ATOM   1425  O   ASP A  98     -41.087  16.431   6.981  1.00 37.94           O  
ATOM   1426  CG  ASP A  98     -38.644  13.974   8.531  1.00 37.94           C  
ATOM   1427  OD1 ASP A  98     -38.121  13.536   7.484  1.00 37.94           O  
ATOM   1428  OD2 ASP A  98     -38.944  13.288   9.534  1.00 37.94           O  
ATOM   1429  N   ILE A  99     -39.842  16.276   5.119  1.00 43.94           N  
ATOM   1430  H   ILE A  99     -38.905  16.266   4.743  1.00 43.94           H  
ATOM   1431  CA  ILE A  99     -40.959  16.057   4.179  1.00 43.94           C  
ATOM   1432  HA  ILE A  99     -41.701  15.457   4.705  1.00 43.94           H  
ATOM   1433  C   ILE A  99     -40.468  15.240   2.966  1.00 43.94           C  
ATOM   1434  CB  ILE A  99     -41.688  17.362   3.737  1.00 43.94           C  
ATOM   1435  HB  ILE A  99     -41.024  17.926   3.083  1.00 43.94           H  
ATOM   1436  O   ILE A  99     -39.887  15.787   2.039  1.00 43.94           O  
ATOM   1437  CG1 ILE A  99     -42.088  18.287   4.915  1.00 43.94           C  
ATOM   1438 HG12 ILE A  99     -42.776  17.757   5.575  1.00 43.94           H  
ATOM   1439 HG13 ILE A  99     -41.190  18.542   5.478  1.00 43.94           H  
ATOM   1440  CG2 ILE A  99     -42.956  16.974   2.944  1.00 43.94           C  
ATOM   1441 HG21 ILE A  99     -43.638  16.402   3.573  1.00 43.94           H  
ATOM   1442 HG22 ILE A  99     -42.682  16.383   2.070  1.00 43.94           H  
ATOM   1443 HG23 ILE A  99     -43.462  17.864   2.570  1.00 43.94           H  
ATOM   1444  CD1 ILE A  99     -42.728  19.623   4.524  1.00 43.94           C  
ATOM   1445 HD11 ILE A  99     -42.805  20.255   5.409  1.00 43.94           H  
ATOM   1446 HD12 ILE A  99     -43.730  19.467   4.124  1.00 43.94           H  
ATOM   1447 HD13 ILE A  99     -42.110  20.128   3.781  1.00 43.94           H  
ATOM   1448  N   VAL A 100     -40.693  13.921   3.052  1.00 41.31           N  
ATOM   1449  H   VAL A 100     -40.819  13.621   4.009  1.00 41.31           H  
ATOM   1450  CA  VAL A 100     -41.327  12.988   2.082  1.00 41.31           C  
ATOM   1451  HA  VAL A 100     -41.070  12.003   2.471  1.00 41.31           H  
ATOM   1452  C   VAL A 100     -40.877  13.003   0.596  1.00 41.31           C  
ATOM   1453  CB  VAL A 100     -42.862  13.098   2.219  1.00 41.31           C  
ATOM   1454  HB  VAL A 100     -43.176  14.092   1.898  1.00 41.31           H  
ATOM   1455  O   VAL A 100     -40.827  14.059  -0.025  1.00 41.31           O  
ATOM   1456  CG1 VAL A 100     -43.657  12.068   1.408  1.00 41.31           C  
ATOM   1457 HG11 VAL A 100     -43.405  12.135   0.350  1.00 41.31           H  
ATOM   1458 HG12 VAL A 100     -44.722  12.282   1.497  1.00 41.31           H  
ATOM   1459 HG13 VAL A 100     -43.473  11.062   1.784  1.00 41.31           H  
ATOM   1460  CG2 VAL A 100     -43.303  12.889   3.681  1.00 41.31           C  
ATOM   1461 HG21 VAL A 100     -44.391  12.893   3.745  1.00 41.31           H  
ATOM   1462 HG22 VAL A 100     -42.929  11.937   4.056  1.00 41.31           H  
ATOM   1463 HG23 VAL A 100     -42.942  13.695   4.320  1.00 41.31           H  
ATOM   1464  N   PRO A 101     -40.624  11.824  -0.026  1.00 43.84           N  
ATOM   1465  CA  PRO A 101     -39.945  11.716  -1.316  1.00 43.84           C  
ATOM   1466  HA  PRO A 101     -39.184  12.492  -1.399  1.00 43.84           H  
ATOM   1467  C   PRO A 101     -40.906  11.832  -2.506  1.00 43.84           C  
ATOM   1468  CB  PRO A 101     -39.265  10.344  -1.278  1.00 43.84           C  
ATOM   1469  HB2 PRO A 101     -38.328  10.420  -0.726  1.00 43.84           H  
ATOM   1470  HB3 PRO A 101     -39.085   9.945  -2.277  1.00 43.84           H  
ATOM   1471  O   PRO A 101     -41.915  11.129  -2.574  1.00 43.84           O  
ATOM   1472  CG  PRO A 101     -40.252   9.486  -0.490  1.00 43.84           C  
ATOM   1473  HG2 PRO A 101     -41.009   9.080  -1.161  1.00 43.84           H  
ATOM   1474  HG3 PRO A 101     -39.744   8.679   0.039  1.00 43.84           H  
ATOM   1475  CD  PRO A 101     -40.893  10.476   0.478  1.00 43.84           C  
ATOM   1476  HD2 PRO A 101     -40.438  10.340   1.459  1.00 43.84           H  
ATOM   1477  HD3 PRO A 101     -41.963  10.273   0.517  1.00 43.84           H  
ATOM   1478  N   GLU A 102     -40.544  12.653  -3.489  1.00 40.47           N  
ATOM   1479  H   GLU A 102     -39.729  13.239  -3.371  1.00 40.47           H  
ATOM   1480  CA  GLU A 102     -41.178  12.657  -4.806  1.00 40.47           C  
ATOM   1481  HA  GLU A 102     -42.153  12.177  -4.720  1.00 40.47           H  
ATOM   1482  C   GLU A 102     -40.331  11.827  -5.776  1.00 40.47           C  
ATOM   1483  CB  GLU A 102     -41.465  14.089  -5.273  1.00 40.47           C  
ATOM   1484  HB2 GLU A 102     -41.978  14.596  -4.456  1.00 40.47           H  
ATOM   1485  HB3 GLU A 102     -40.531  14.613  -5.480  1.00 40.47           H  
ATOM   1486  O   GLU A 102     -39.197  12.155  -6.119  1.00 40.47           O  
ATOM   1487  CG  GLU A 102     -42.368  14.110  -6.521  1.00 40.47           C  
ATOM   1488  HG2 GLU A 102     -43.166  13.380  -6.382  1.00 40.47           H  
ATOM   1489  HG3 GLU A 102     -41.780  13.800  -7.384  1.00 40.47           H  
ATOM   1490  CD  GLU A 102     -43.014  15.483  -6.794  1.00 40.47           C  
ATOM   1491  OE1 GLU A 102     -43.806  15.560  -7.760  1.00 40.47           O  
ATOM   1492  OE2 GLU A 102     -42.759  16.438  -6.024  1.00 40.47           O  
ATOM   1493  N   VAL A 103     -40.898  10.691  -6.165  1.00 39.66           N  
ATOM   1494  H   VAL A 103     -41.822  10.503  -5.803  1.00 39.66           H  
ATOM   1495  CA  VAL A 103     -40.447   9.847  -7.266  1.00 39.66           C  
ATOM   1496  HA  VAL A 103     -39.376   9.661  -7.185  1.00 39.66           H  
ATOM   1497  C   VAL A 103     -40.739  10.602  -8.566  1.00 39.66           C  
ATOM   1498  CB  VAL A 103     -41.223   8.510  -7.201  1.00 39.66           C  
ATOM   1499  HB  VAL A 103     -42.292   8.720  -7.181  1.00 39.66           H  
ATOM   1500  O   VAL A 103     -41.899  10.707  -8.951  1.00 39.66           O  
ATOM   1501  CG1 VAL A 103     -40.948   7.593  -8.398  1.00 39.66           C  
ATOM   1502 HG11 VAL A 103     -41.496   6.658  -8.283  1.00 39.66           H  
ATOM   1503 HG12 VAL A 103     -39.882   7.381  -8.471  1.00 39.66           H  
ATOM   1504 HG13 VAL A 103     -41.284   8.069  -9.319  1.00 39.66           H  
ATOM   1505  CG2 VAL A 103     -40.880   7.731  -5.921  1.00 39.66           C  
ATOM   1506 HG21 VAL A 103     -41.150   8.313  -5.039  1.00 39.66           H  
ATOM   1507 HG22 VAL A 103     -41.438   6.795  -5.897  1.00 39.66           H  
ATOM   1508 HG23 VAL A 103     -39.812   7.516  -5.892  1.00 39.66           H  
ATOM   1509  N   ALA A 104     -39.712  11.118  -9.244  1.00 42.62           N  
ATOM   1510  H   ALA A 104     -38.801  11.138  -8.807  1.00 42.62           H  
ATOM   1511  CA  ALA A 104     -39.839  11.710 -10.578  1.00 42.62           C  
ATOM   1512  HA  ALA A 104     -40.708  11.275 -11.073  1.00 42.62           H  
ATOM   1513  C   ALA A 104     -38.611  11.374 -11.450  1.00 42.62           C  
ATOM   1514  CB  ALA A 104     -40.118  13.212 -10.454  1.00 42.62           C  
ATOM   1515  HB1 ALA A 104     -39.293  13.703  -9.938  1.00 42.62           H  
ATOM   1516  HB2 ALA A 104     -40.226  13.648 -11.447  1.00 42.62           H  
ATOM   1517  HB3 ALA A 104     -41.038  13.375  -9.892  1.00 42.62           H  
ATOM   1518  O   ALA A 104     -37.594  12.056 -11.436  1.00 42.62           O  
ATOM   1519  N   ASP A 105     -38.736  10.231 -12.122  1.00 44.12           N  
ATOM   1520  H   ASP A 105     -39.559   9.707 -11.860  1.00 44.12           H  
ATOM   1521  CA  ASP A 105     -38.246   9.844 -13.454  1.00 44.12           C  
ATOM   1522  HA  ASP A 105     -38.098   8.767 -13.380  1.00 44.12           H  
ATOM   1523  C   ASP A 105     -36.935  10.464 -14.026  1.00 44.12           C  
ATOM   1524  CB  ASP A 105     -39.430  10.044 -14.423  1.00 44.12           C  
ATOM   1525  HB2 ASP A 105     -40.365   9.892 -13.882  1.00 44.12           H  
ATOM   1526  HB3 ASP A 105     -39.436  11.068 -14.796  1.00 44.12           H  
ATOM   1527  O   ASP A 105     -36.903  11.639 -14.404  1.00 44.12           O  
ATOM   1528  CG  ASP A 105     -39.445   9.063 -15.597  1.00 44.12           C  
ATOM   1529  OD1 ASP A 105     -38.687   8.068 -15.544  1.00 44.12           O  
ATOM   1530  OD2 ASP A 105     -40.275   9.283 -16.504  1.00 44.12           O  
ATOM   1531  N   PRO A 106     -35.855   9.672 -14.203  1.00 42.53           N  
ATOM   1532  CA  PRO A 106     -34.641  10.089 -14.902  1.00 42.53           C  
ATOM   1533  HA  PRO A 106     -34.453  11.151 -14.749  1.00 42.53           H  
ATOM   1534  C   PRO A 106     -34.763   9.811 -16.415  1.00 42.53           C  
ATOM   1535  CB  PRO A 106     -33.533   9.275 -14.222  1.00 42.53           C  
ATOM   1536  HB2 PRO A 106     -32.663   9.137 -14.864  1.00 42.53           H  
ATOM   1537  HB3 PRO A 106     -33.242   9.771 -13.296  1.00 42.53           H  
ATOM   1538  O   PRO A 106     -34.379   8.739 -16.881  1.00 42.53           O  
ATOM   1539  CG  PRO A 106     -34.216   7.945 -13.889  1.00 42.53           C  
ATOM   1540  HG2 PRO A 106     -33.802   7.505 -12.982  1.00 42.53           H  
ATOM   1541  HG3 PRO A 106     -34.112   7.252 -14.723  1.00 42.53           H  
ATOM   1542  CD  PRO A 106     -35.691   8.311 -13.708  1.00 42.53           C  
ATOM   1543  HD2 PRO A 106     -36.319   7.622 -14.274  1.00 42.53           H  
ATOM   1544  HD3 PRO A 106     -35.949   8.274 -12.650  1.00 42.53           H  
ATOM   1545  N   GLY A 107     -35.282  10.764 -17.205  1.00 35.88           N  
ATOM   1546  H   GLY A 107     -35.733  11.549 -16.758  1.00 35.88           H  
ATOM   1547  CA  GLY A 107     -35.468  10.523 -18.649  1.00 35.88           C  
ATOM   1548  HA2 GLY A 107     -34.582  10.014 -19.029  1.00 35.88           H  
ATOM   1549  HA3 GLY A 107     -36.305   9.834 -18.762  1.00 35.88           H  
ATOM   1550  C   GLY A 107     -35.726  11.705 -19.599  1.00 35.88           C  
ATOM   1551  O   GLY A 107     -36.099  11.457 -20.742  1.00 35.88           O  
ATOM   1552  N   GLY A 108     -35.545  12.972 -19.205  1.00 38.31           N  
ATOM   1553  H   GLY A 108     -35.202  13.152 -18.272  1.00 38.31           H  
ATOM   1554  CA  GLY A 108     -35.850  14.127 -20.076  1.00 38.31           C  
ATOM   1555  HA2 GLY A 108     -36.371  13.800 -20.976  1.00 38.31           H  
ATOM   1556  HA3 GLY A 108     -36.543  14.778 -19.544  1.00 38.31           H  
ATOM   1557  C   GLY A 108     -34.628  14.983 -20.453  1.00 38.31           C  
ATOM   1558  O   GLY A 108     -33.985  15.508 -19.546  1.00 38.31           O  
ATOM   1559  N   PRO A 109     -34.304  15.189 -21.749  1.00 40.94           N  
ATOM   1560  CA  PRO A 109     -33.219  16.070 -22.173  1.00 40.94           C  
ATOM   1561  HA  PRO A 109     -32.355  15.943 -21.520  1.00 40.94           H  
ATOM   1562  C   PRO A 109     -33.673  17.535 -22.132  1.00 40.94           C  
ATOM   1563  CB  PRO A 109     -32.847  15.606 -23.584  1.00 40.94           C  
ATOM   1564  HB2 PRO A 109     -32.140  14.779 -23.518  1.00 40.94           H  
ATOM   1565  HB3 PRO A 109     -32.434  16.413 -24.190  1.00 40.94           H  
ATOM   1566  O   PRO A 109     -34.661  17.926 -22.755  1.00 40.94           O  
ATOM   1567  CG  PRO A 109     -34.175  15.096 -24.144  1.00 40.94           C  
ATOM   1568  HG2 PRO A 109     -34.021  14.301 -24.874  1.00 40.94           H  
ATOM   1569  HG3 PRO A 109     -34.724  15.922 -24.597  1.00 40.94           H  
ATOM   1570  CD  PRO A 109     -34.939  14.590 -22.916  1.00 40.94           C  
ATOM   1571  HD2 PRO A 109     -34.857  13.505 -22.854  1.00 40.94           H  
ATOM   1572  HD3 PRO A 109     -35.987  14.884 -22.981  1.00 40.94           H  
ATOM   1573  N   THR A 110     -32.940  18.365 -21.395  1.00 41.44           N  
ATOM   1574  H   THR A 110     -32.159  17.997 -20.871  1.00 41.44           H  
ATOM   1575  CA  THR A 110     -33.208  19.799 -21.264  1.00 41.44           C  
ATOM   1576  HA  THR A 110     -34.284  19.952 -21.174  1.00 41.44           H  
ATOM   1577  C   THR A 110     -32.731  20.549 -22.508  1.00 41.44           C  
ATOM   1578  CB  THR A 110     -32.553  20.359 -19.992  1.00 41.44           C  
ATOM   1579  HB  THR A 110     -32.609  21.447 -20.007  1.00 41.44           H  
ATOM   1580  O   THR A 110     -31.574  20.953 -22.602  1.00 41.44           O  
ATOM   1581  CG2 THR A 110     -33.240  19.852 -18.723  1.00 41.44           C  
ATOM   1582 HG21 THR A 110     -32.753  20.291 -17.852  1.00 41.44           H  
ATOM   1583 HG22 THR A 110     -33.167  18.766 -18.660  1.00 41.44           H  
ATOM   1584 HG23 THR A 110     -34.291  20.144 -18.726  1.00 41.44           H  
ATOM   1585  OG1 THR A 110     -31.203  19.958 -19.939  1.00 41.44           O  
ATOM   1586  HG1 THR A 110     -30.791  20.298 -20.737  1.00 41.44           H  
ATOM   1587  N   LEU A 111     -33.640  20.739 -23.465  1.00 39.34           N  
ATOM   1588  H   LEU A 111     -34.522  20.257 -23.367  1.00 39.34           H  
ATOM   1589  CA  LEU A 111     -33.542  21.769 -24.499  1.00 39.34           C  
ATOM   1590  HA  LEU A 111     -32.568  21.717 -24.986  1.00 39.34           H  
ATOM   1591  C   LEU A 111     -33.684  23.142 -23.827  1.00 39.34           C  
ATOM   1592  CB  LEU A 111     -34.661  21.550 -25.538  1.00 39.34           C  
ATOM   1593  HB2 LEU A 111     -34.755  22.448 -26.149  1.00 39.34           H  
ATOM   1594  HB3 LEU A 111     -35.603  21.424 -25.004  1.00 39.34           H  
ATOM   1595  O   LEU A 111     -34.767  23.508 -23.371  1.00 39.34           O  
ATOM   1596  CG  LEU A 111     -34.448  20.346 -26.473  1.00 39.34           C  
ATOM   1597  HG  LEU A 111     -34.162  19.471 -25.890  1.00 39.34           H  
ATOM   1598  CD1 LEU A 111     -35.748  20.030 -27.215  1.00 39.34           C  
ATOM   1599 HD11 LEU A 111     -35.600  19.166 -27.862  1.00 39.34           H  
ATOM   1600 HD12 LEU A 111     -36.534  19.798 -26.496  1.00 39.34           H  
ATOM   1601 HD13 LEU A 111     -36.051  20.886 -27.818  1.00 39.34           H  
ATOM   1602  CD2 LEU A 111     -33.368  20.633 -27.519  1.00 39.34           C  
ATOM   1603 HD21 LEU A 111     -33.260  19.774 -28.181  1.00 39.34           H  
ATOM   1604 HD22 LEU A 111     -32.408  20.809 -27.031  1.00 39.34           H  
ATOM   1605 HD23 LEU A 111     -33.636  21.508 -28.110  1.00 39.34           H  
ATOM   1606  N   VAL A 112     -32.592  23.901 -23.743  1.00 45.09           N  
ATOM   1607  H   VAL A 112     -31.719  23.536 -24.095  1.00 45.09           H  
ATOM   1608  CA  VAL A 112     -32.641  25.304 -23.317  1.00 45.09           C  
ATOM   1609  HA  VAL A 112     -33.427  25.406 -22.569  1.00 45.09           H  
ATOM   1610  C   VAL A 112     -33.032  26.163 -24.522  1.00 45.09           C  
ATOM   1611  CB  VAL A 112     -31.336  25.749 -22.634  1.00 45.09           C  
ATOM   1612  HB  VAL A 112     -30.494  25.574 -23.303  1.00 45.09           H  
ATOM   1613  O   VAL A 112     -32.381  26.152 -25.561  1.00 45.09           O  
ATOM   1614  CG1 VAL A 112     -31.372  27.237 -22.259  1.00 45.09           C  
ATOM   1615 HG11 VAL A 112     -30.453  27.505 -21.737  1.00 45.09           H  
ATOM   1616 HG12 VAL A 112     -31.435  27.850 -23.158  1.00 45.09           H  
ATOM   1617 HG13 VAL A 112     -32.225  27.448 -21.614  1.00 45.09           H  
ATOM   1618  CG2 VAL A 112     -31.126  24.946 -21.339  1.00 45.09           C  
ATOM   1619 HG21 VAL A 112     -31.031  23.885 -21.568  1.00 45.09           H  
ATOM   1620 HG22 VAL A 112     -31.966  25.093 -20.660  1.00 45.09           H  
ATOM   1621 HG23 VAL A 112     -30.207  25.269 -20.851  1.00 45.09           H  
ATOM   1622  N   SER A 113     -34.155  26.860 -24.361  1.00 34.09           N  
ATOM   1623  H   SER A 113     -34.609  26.758 -23.465  1.00 34.09           H  
ATOM   1624  CA  SER A 113     -34.865  27.660 -25.359  1.00 34.09           C  
ATOM   1625  HA  SER A 113     -35.124  27.018 -26.201  1.00 34.09           H  
ATOM   1626  C   SER A 113     -34.066  28.864 -25.868  1.00 34.09           C  
ATOM   1627  CB  SER A 113     -36.163  28.154 -24.705  1.00 34.09           C  
ATOM   1628  HB2 SER A 113     -35.925  28.842 -23.893  1.00 34.09           H  
ATOM   1629  HB3 SER A 113     -36.694  27.299 -24.287  1.00 34.09           H  
ATOM   1630  O   SER A 113     -33.594  29.684 -25.075  1.00 34.09           O  
ATOM   1631  OG  SER A 113     -37.019  28.796 -25.625  1.00 34.09           O  
ATOM   1632  HG  SER A 113     -36.652  29.638 -25.906  1.00 34.09           H  
ATOM   1633  N   LEU A 114     -34.041  29.018 -27.198  1.00 35.88           N  
ATOM   1634  H   LEU A 114     -34.428  28.267 -27.753  1.00 35.88           H  
ATOM   1635  CA  LEU A 114     -33.718  30.255 -27.914  1.00 35.88           C  
ATOM   1636  HA  LEU A 114     -32.648  30.452 -27.843  1.00 35.88           H  
ATOM   1637  C   LEU A 114     -34.480  31.433 -27.292  1.00 35.88           C  
ATOM   1638  CB  LEU A 114     -34.127  30.112 -29.402  1.00 35.88           C  
ATOM   1639  HB2 LEU A 114     -34.484  31.082 -29.747  1.00 35.88           H  
ATOM   1640  HB3 LEU A 114     -34.968  29.423 -29.489  1.00 35.88           H  
ATOM   1641  O   LEU A 114     -35.704  31.377 -27.157  1.00 35.88           O  
ATOM   1642  CG  LEU A 114     -33.010  29.692 -30.372  1.00 35.88           C  
ATOM   1643  HG  LEU A 114     -32.215  30.437 -30.334  1.00 35.88           H  
ATOM   1644  CD1 LEU A 114     -32.412  28.324 -30.043  1.00 35.88           C  
ATOM   1645 HD11 LEU A 114     -31.948  28.345 -29.057  1.00 35.88           H  
ATOM   1646 HD12 LEU A 114     -33.187  27.559 -30.064  1.00 35.88           H  
ATOM   1647 HD13 LEU A 114     -31.644  28.075 -30.775  1.00 35.88           H  
ATOM   1648  CD2 LEU A 114     -33.567  29.643 -31.797  1.00 35.88           C  
ATOM   1649 HD21 LEU A 114     -33.966  30.620 -32.070  1.00 35.88           H  
ATOM   1650 HD22 LEU A 114     -34.358  28.897 -31.868  1.00 35.88           H  
ATOM   1651 HD23 LEU A 114     -32.769  29.388 -32.494  1.00 35.88           H  
ATOM   1652  N   HIS A 115     -33.752  32.487 -26.927  1.00 42.72           N  
ATOM   1653  H   HIS A 115     -32.753  32.455 -27.076  1.00 42.72           H  
ATOM   1654  CA  HIS A 115     -34.324  33.793 -26.627  1.00 42.72           C  
ATOM   1655  HA  HIS A 115     -35.402  33.685 -26.505  1.00 42.72           H  
ATOM   1656  C   HIS A 115     -34.093  34.727 -27.814  1.00 42.72           C  
ATOM   1657  CB  HIS A 115     -33.798  34.362 -25.305  1.00 42.72           C  
ATOM   1658  HB2 HIS A 115     -32.738  34.134 -25.194  1.00 42.72           H  
ATOM   1659  HB3 HIS A 115     -33.904  35.447 -25.326  1.00 42.72           H  
ATOM   1660  O   HIS A 115     -32.976  34.931 -28.281  1.00 42.72           O  
ATOM   1661  CG  HIS A 115     -34.565  33.841 -24.115  1.00 42.72           C  
ATOM   1662  CD2 HIS A 115     -35.435  34.554 -23.333  1.00 42.72           C  
ATOM   1663  HD2 HIS A 115     -35.678  35.600 -23.450  1.00 42.72           H  
ATOM   1664  ND1 HIS A 115     -34.569  32.545 -23.652  1.00 42.72           N  
ATOM   1665  HD1 HIS A 115     -34.082  31.764 -24.068  1.00 42.72           H  
ATOM   1666  CE1 HIS A 115     -35.410  32.485 -22.606  1.00 42.72           C  
ATOM   1667  HE1 HIS A 115     -35.633  31.590 -22.045  1.00 42.72           H  
ATOM   1668  NE2 HIS A 115     -35.962  33.687 -22.368  1.00 42.72           N  
ATOM   1669  N   GLU A 116     -35.218  35.239 -28.286  1.00 32.81           N  
ATOM   1670  H   GLU A 116     -36.061  34.949 -27.812  1.00 32.81           H  
ATOM   1671  CA  GLU A 116     -35.436  36.256 -29.302  1.00 32.81           C  
ATOM   1672  HA  GLU A 116     -34.738  36.112 -30.127  1.00 32.81           H  
ATOM   1673  C   GLU A 116     -35.253  37.674 -28.717  1.00 32.81           C  
ATOM   1674  CB  GLU A 116     -36.879  35.971 -29.774  1.00 32.81           C  
ATOM   1675  HB2 GLU A 116     -36.890  34.944 -30.139  1.00 32.81           H  
ATOM   1676  HB3 GLU A 116     -37.545  36.027 -28.912  1.00 32.81           H  
ATOM   1677  O   GLU A 116     -35.338  37.841 -27.497  1.00 32.81           O  
ATOM   1678  CG  GLU A 116     -37.460  36.866 -30.873  1.00 32.81           C  
ATOM   1679  HG2 GLU A 116     -36.749  36.908 -31.697  1.00 32.81           H  
ATOM   1680  HG3 GLU A 116     -37.580  37.875 -30.479  1.00 32.81           H  
ATOM   1681  CD  GLU A 116     -38.820  36.365 -31.400  1.00 32.81           C  
ATOM   1682  OE1 GLU A 116     -39.441  37.138 -32.163  1.00 32.81           O  
ATOM   1683  OE2 GLU A 116     -39.233  35.234 -31.054  1.00 32.81           O  
ATOM   1684  N   LEU A 117     -35.102  38.669 -29.616  1.00 35.16           N  
ATOM   1685  H   LEU A 117     -34.976  38.345 -30.564  1.00 35.16           H  
ATOM   1686  CA  LEU A 117     -35.251  40.145 -29.486  1.00 35.16           C  
ATOM   1687  HA  LEU A 117     -35.876  40.440 -30.329  1.00 35.16           H  
ATOM   1688  C   LEU A 117     -33.945  40.978 -29.655  1.00 35.16           C  
ATOM   1689  CB  LEU A 117     -36.034  40.552 -28.213  1.00 35.16           C  
ATOM   1690  HB2 LEU A 117     -35.428  40.299 -27.342  1.00 35.16           H  
ATOM   1691  HB3 LEU A 117     -36.154  41.635 -28.198  1.00 35.16           H  
ATOM   1692  O   LEU A 117     -32.872  40.523 -29.276  1.00 35.16           O  
ATOM   1693  CG  LEU A 117     -37.455  39.983 -28.039  1.00 35.16           C  
ATOM   1694  HG  LEU A 117     -37.481  38.898 -28.138  1.00 35.16           H  
ATOM   1695  CD1 LEU A 117     -37.960  40.343 -26.640  1.00 35.16           C  
ATOM   1696 HD11 LEU A 117     -37.973  41.425 -26.507  1.00 35.16           H  
ATOM   1697 HD12 LEU A 117     -37.301  39.890 -25.899  1.00 35.16           H  
ATOM   1698 HD13 LEU A 117     -38.964  39.941 -26.502  1.00 35.16           H  
ATOM   1699  CD2 LEU A 117     -38.418  40.567 -29.072  1.00 35.16           C  
ATOM   1700 HD21 LEU A 117     -39.418  40.172 -28.897  1.00 35.16           H  
ATOM   1701 HD22 LEU A 117     -38.438  41.655 -29.005  1.00 35.16           H  
ATOM   1702 HD23 LEU A 117     -38.114  40.262 -30.074  1.00 35.16           H  
ATOM   1703  N   PRO A 118     -34.009  42.241 -30.145  1.00 43.50           N  
ATOM   1704  CA  PRO A 118     -34.384  42.612 -31.515  1.00 43.50           C  
ATOM   1705  HA  PRO A 118     -34.433  41.726 -32.149  1.00 43.50           H  
ATOM   1706  C   PRO A 118     -33.429  43.653 -32.167  1.00 43.50           C  
ATOM   1707  CB  PRO A 118     -35.781  43.226 -31.356  1.00 43.50           C  
ATOM   1708  HB2 PRO A 118     -36.528  42.433 -31.322  1.00 43.50           H  
ATOM   1709  HB3 PRO A 118     -36.023  43.928 -32.154  1.00 43.50           H  
ATOM   1710  O   PRO A 118     -32.702  44.372 -31.496  1.00 43.50           O  
ATOM   1711  CG  PRO A 118     -35.714  43.922 -29.991  1.00 43.50           C  
ATOM   1712  HG2 PRO A 118     -35.598  44.999 -30.117  1.00 43.50           H  
ATOM   1713  HG3 PRO A 118     -36.610  43.704 -29.410  1.00 43.50           H  
ATOM   1714  CD  PRO A 118     -34.464  43.347 -29.310  1.00 43.50           C  
ATOM   1715  HD2 PRO A 118     -33.688  44.112 -29.269  1.00 43.50           H  
ATOM   1716  HD3 PRO A 118     -34.667  43.040 -28.284  1.00 43.50           H  
ATOM   1717  N   ALA A 119     -33.530  43.765 -33.496  1.00 30.91           N  
ATOM   1718  H   ALA A 119     -34.048  43.020 -33.941  1.00 30.91           H  
ATOM   1719  CA  ALA A 119     -33.361  44.964 -34.334  1.00 30.91           C  
ATOM   1720  HA  ALA A 119     -33.090  44.609 -35.328  1.00 30.91           H  
ATOM   1721  C   ALA A 119     -32.306  46.032 -33.960  1.00 30.91           C  
ATOM   1722  CB  ALA A 119     -34.747  45.619 -34.463  1.00 30.91           C  
ATOM   1723  HB1 ALA A 119     -35.471  44.901 -34.849  1.00 30.91           H  
ATOM   1724  HB2 ALA A 119     -35.078  45.979 -33.488  1.00 30.91           H  
ATOM   1725  HB3 ALA A 119     -34.688  46.467 -35.146  1.00 30.91           H  
ATOM   1726  O   ALA A 119     -32.591  46.932 -33.181  1.00 30.91           O  
ATOM   1727  N   GLU A 120     -31.204  46.079 -34.717  1.00 36.31           N  
ATOM   1728  H   GLU A 120     -30.910  45.243 -35.203  1.00 36.31           H  
ATOM   1729  CA  GLU A 120     -30.599  47.345 -35.155  1.00 36.31           C  
ATOM   1730  HA  GLU A 120     -31.416  48.029 -35.384  1.00 36.31           H  
ATOM   1731  C   GLU A 120     -29.815  47.136 -36.462  1.00 36.31           C  
ATOM   1732  CB  GLU A 120     -29.760  48.016 -34.045  1.00 36.31           C  
ATOM   1733  HB2 GLU A 120     -28.768  48.256 -34.427  1.00 36.31           H  
ATOM   1734  HB3 GLU A 120     -29.648  47.335 -33.202  1.00 36.31           H  
ATOM   1735  O   GLU A 120     -28.768  46.498 -36.526  1.00 36.31           O  
ATOM   1736  CG  GLU A 120     -30.437  49.319 -33.569  1.00 36.31           C  
ATOM   1737  HG2 GLU A 120     -30.411  50.033 -34.392  1.00 36.31           H  
ATOM   1738  HG3 GLU A 120     -31.488  49.135 -33.346  1.00 36.31           H  
ATOM   1739  CD  GLU A 120     -29.775  49.956 -32.338  1.00 36.31           C  
ATOM   1740  OE1 GLU A 120     -30.489  50.686 -31.609  1.00 36.31           O  
ATOM   1741  OE2 GLU A 120     -28.546  49.785 -32.170  1.00 36.31           O  
ATOM   1742  N   THR A 121     -30.373  47.658 -37.549  1.00 29.33           N  
ATOM   1743  H   THR A 121     -31.257  48.135 -37.437  1.00 29.33           H  
ATOM   1744  CA  THR A 121     -29.679  47.893 -38.816  1.00 29.33           C  
ATOM   1745  HA  THR A 121     -29.214  46.973 -39.170  1.00 29.33           H  
ATOM   1746  C   THR A 121     -28.606  48.968 -38.632  1.00 29.33           C  
ATOM   1747  CB  THR A 121     -30.692  48.416 -39.848  1.00 29.33           C  
ATOM   1748  HB  THR A 121     -30.154  48.777 -40.724  1.00 29.33           H  
ATOM   1749  O   THR A 121     -28.907  50.018 -38.060  1.00 29.33           O  
ATOM   1750  CG2 THR A 121     -31.696  47.353 -40.293  1.00 29.33           C  
ATOM   1751 HG21 THR A 121     -32.279  47.004 -39.440  1.00 29.33           H  
ATOM   1752 HG22 THR A 121     -31.166  46.510 -40.735  1.00 29.33           H  
ATOM   1753 HG23 THR A 121     -32.370  47.781 -41.035  1.00 29.33           H  
ATOM   1754  OG1 THR A 121     -31.434  49.480 -39.283  1.00 29.33           O  
ATOM   1755  HG1 THR A 121     -30.823  50.001 -38.756  1.00 29.33           H  
ATOM   1756  N   PRO A 122     -27.445  48.825 -39.287  1.00 32.47           N  
ATOM   1757  CA  PRO A 122     -27.103  49.853 -40.256  1.00 32.47           C  
ATOM   1758  HA  PRO A 122     -27.964  50.500 -40.424  1.00 32.47           H  
ATOM   1759  C   PRO A 122     -26.693  49.240 -41.594  1.00 32.47           C  
ATOM   1760  CB  PRO A 122     -26.013  50.713 -39.625  1.00 32.47           C  
ATOM   1761  HB2 PRO A 122     -26.470  51.470 -38.989  1.00 32.47           H  
ATOM   1762  HB3 PRO A 122     -25.367  51.178 -40.370  1.00 32.47           H  
ATOM   1763  O   PRO A 122     -25.719  48.512 -41.751  1.00 32.47           O  
ATOM   1764  CG  PRO A 122     -25.254  49.715 -38.757  1.00 32.47           C  
ATOM   1765  HG2 PRO A 122     -24.375  49.353 -39.289  1.00 32.47           H  
ATOM   1766  HG3 PRO A 122     -24.961  50.169 -37.810  1.00 32.47           H  
ATOM   1767  CD  PRO A 122     -26.228  48.551 -38.530  1.00 32.47           C  
ATOM   1768  HD2 PRO A 122     -25.779  47.621 -38.882  1.00 32.47           H  
ATOM   1769  HD3 PRO A 122     -26.451  48.459 -37.467  1.00 32.47           H  
ATOM   1770  N   TYR A 123     -27.492  49.619 -42.575  1.00 28.22           N  
ATOM   1771  H   TYR A 123     -28.300  50.151 -42.285  1.00 28.22           H  
ATOM   1772  CA  TYR A 123     -27.175  49.730 -43.983  1.00 28.22           C  
ATOM   1773  HA  TYR A 123     -27.260  48.759 -44.470  1.00 28.22           H  
ATOM   1774  C   TYR A 123     -25.773  50.327 -44.223  1.00 28.22           C  
ATOM   1775  CB  TYR A 123     -28.283  50.680 -44.473  1.00 28.22           C  
ATOM   1776  HB2 TYR A 123     -29.247  50.235 -44.225  1.00 28.22           H  
ATOM   1777  HB3 TYR A 123     -28.222  51.612 -43.911  1.00 28.22           H  
ATOM   1778  O   TYR A 123     -25.537  51.493 -43.910  1.00 28.22           O  
ATOM   1779  CG  TYR A 123     -28.325  51.032 -45.936  1.00 28.22           C  
ATOM   1780  CD1 TYR A 123     -27.763  52.243 -46.386  1.00 28.22           C  
ATOM   1781  HD1 TYR A 123     -27.224  52.873 -45.694  1.00 28.22           H  
ATOM   1782  CD2 TYR A 123     -29.041  50.208 -46.821  1.00 28.22           C  
ATOM   1783  HD2 TYR A 123     -29.483  49.287 -46.468  1.00 28.22           H  
ATOM   1784  CE1 TYR A 123     -27.934  52.640 -47.725  1.00 28.22           C  
ATOM   1785  HE1 TYR A 123     -27.515  53.575 -48.066  1.00 28.22           H  
ATOM   1786  CE2 TYR A 123     -29.207  50.597 -48.161  1.00 28.22           C  
ATOM   1787  HE2 TYR A 123     -29.761  49.976 -48.849  1.00 28.22           H  
ATOM   1788  OH  TYR A 123     -28.835  52.196 -49.903  1.00 28.22           O  
ATOM   1789  HH  TYR A 123     -28.494  53.080 -50.062  1.00 28.22           H  
ATOM   1790  CZ  TYR A 123     -28.665  51.818 -48.610  1.00 28.22           C  
ATOM   1791  N   VAL A 124     -24.878  49.567 -44.862  1.00 34.47           N  
ATOM   1792  H   VAL A 124     -25.061  48.577 -44.941  1.00 34.47           H  
ATOM   1793  CA  VAL A 124     -23.828  50.120 -45.731  1.00 34.47           C  
ATOM   1794  HA  VAL A 124     -24.057  51.170 -45.909  1.00 34.47           H  
ATOM   1795  C   VAL A 124     -23.903  49.397 -47.069  1.00 34.47           C  
ATOM   1796  CB  VAL A 124     -22.411  50.100 -45.126  1.00 34.47           C  
ATOM   1797  HB  VAL A 124     -22.132  49.078 -44.870  1.00 34.47           H  
ATOM   1798  O   VAL A 124     -23.563  48.230 -47.219  1.00 34.47           O  
ATOM   1799  CG1 VAL A 124     -21.384  50.671 -46.119  1.00 34.47           C  
ATOM   1800 HG11 VAL A 124     -20.400  50.700 -45.652  1.00 34.47           H  
ATOM   1801 HG12 VAL A 124     -21.666  51.678 -46.426  1.00 34.47           H  
ATOM   1802 HG13 VAL A 124     -21.312  50.030 -46.999  1.00 34.47           H  
ATOM   1803  CG2 VAL A 124     -22.347  50.971 -43.864  1.00 34.47           C  
ATOM   1804 HG21 VAL A 124     -21.332  50.977 -43.469  1.00 34.47           H  
ATOM   1805 HG22 VAL A 124     -22.657  51.992 -44.087  1.00 34.47           H  
ATOM   1806 HG23 VAL A 124     -23.004  50.558 -43.099  1.00 34.47           H  
ATOM   1807  N   SER A 125     -24.425  50.145 -48.030  1.00 28.34           N  
ATOM   1808  H   SER A 125     -24.683  51.083 -47.757  1.00 28.34           H  
ATOM   1809  CA  SER A 125     -24.457  49.870 -49.456  1.00 28.34           C  
ATOM   1810  HA  SER A 125     -24.833  48.863 -49.639  1.00 28.34           H  
ATOM   1811  C   SER A 125     -23.065  50.035 -50.073  1.00 28.34           C  
ATOM   1812  CB  SER A 125     -25.425  50.904 -50.043  1.00 28.34           C  
ATOM   1813  HB2 SER A 125     -26.417  50.715 -49.632  1.00 28.34           H  
ATOM   1814  HB3 SER A 125     -25.111  51.906 -49.754  1.00 28.34           H  
ATOM   1815  O   SER A 125     -22.398  51.027 -49.792  1.00 28.34           O  
ATOM   1816  OG  SER A 125     -25.500  50.847 -51.448  1.00 28.34           O  
ATOM   1817  HG  SER A 125     -26.324  51.252 -51.728  1.00 28.34           H  
ATOM   1818  N   SER A 126     -22.642  49.089 -50.917  1.00 33.09           N  
ATOM   1819  H   SER A 126     -23.127  48.205 -50.873  1.00 33.09           H  
ATOM   1820  CA  SER A 126     -21.889  49.323 -52.171  1.00 33.09           C  
ATOM   1821  HA  SER A 126     -22.530  49.903 -52.834  1.00 33.09           H  
ATOM   1822  C   SER A 126     -21.621  47.959 -52.842  1.00 33.09           C  
ATOM   1823  CB  SER A 126     -20.597  50.137 -51.955  1.00 33.09           C  
ATOM   1824  HB2 SER A 126     -20.012  50.186 -52.873  1.00 33.09           H  
ATOM   1825  HB3 SER A 126     -20.864  51.163 -51.699  1.00 33.09           H  
ATOM   1826  O   SER A 126     -20.933  47.110 -52.297  1.00 33.09           O  
ATOM   1827  OG  SER A 126     -19.781  49.618 -50.934  1.00 33.09           O  
ATOM   1828  HG  SER A 126     -20.347  49.429 -50.181  1.00 33.09           H  
ATOM   1829  N   THR A 127     -22.407  47.576 -53.852  1.00 28.45           N  
ATOM   1830  H   THR A 127     -22.675  46.620 -53.672  1.00 28.45           H  
ATOM   1831  CA  THR A 127     -22.191  47.746 -55.311  1.00 28.45           C  
ATOM   1832  HA  THR A 127     -23.184  47.893 -55.735  1.00 28.45           H  
ATOM   1833  C   THR A 127     -21.614  46.505 -56.002  1.00 28.45           C  
ATOM   1834  CB  THR A 127     -21.374  48.969 -55.779  1.00 28.45           C  
ATOM   1835  HB  THR A 127     -21.045  48.777 -56.801  1.00 28.45           H  
ATOM   1836  O   THR A 127     -20.434  46.222 -55.857  1.00 28.45           O  
ATOM   1837  CG2 THR A 127     -22.186  50.259 -55.835  1.00 28.45           C  
ATOM   1838 HG21 THR A 127     -23.001  50.144 -56.549  1.00 28.45           H  
ATOM   1839 HG22 THR A 127     -21.542  51.076 -56.158  1.00 28.45           H  
ATOM   1840 HG23 THR A 127     -22.600  50.497 -54.855  1.00 28.45           H  
ATOM   1841  OG1 THR A 127     -20.222  49.181 -55.012  1.00 28.45           O  
ATOM   1842  HG1 THR A 127     -19.760  48.342 -54.951  1.00 28.45           H  
ATOM   1843  N   ASN A 128     -22.464  45.928 -56.867  1.00 27.78           N  
ATOM   1844  H   ASN A 128     -23.424  46.231 -56.774  1.00 27.78           H  
ATOM   1845  CA  ASN A 128     -22.192  45.352 -58.197  1.00 27.78           C  
ATOM   1846  HA  ASN A 128     -23.158  45.044 -58.599  1.00 27.78           H  
ATOM   1847  C   ASN A 128     -21.316  44.078 -58.215  1.00 27.78           C  
ATOM   1848  CB  ASN A 128     -21.681  46.496 -59.102  1.00 27.78           C  
ATOM   1849  HB2 ASN A 128     -21.620  46.141 -60.131  1.00 27.78           H  
ATOM   1850  HB3 ASN A 128     -20.673  46.761 -58.781  1.00 27.78           H  
ATOM   1851  O   ASN A 128     -20.188  44.091 -57.754  1.00 27.78           O  
ATOM   1852  CG  ASN A 128     -22.548  47.755 -59.075  1.00 27.78           C  
ATOM   1853  ND2 ASN A 128     -22.025  48.872 -59.523  1.00 27.78           N  
ATOM   1854 HD21 ASN A 128     -21.077  48.885 -59.873  1.00 27.78           H  
ATOM   1855 HD22 ASN A 128     -22.618  49.689 -59.494  1.00 27.78           H  
ATOM   1856  OD1 ASN A 128     -23.684  47.779 -58.631  1.00 27.78           O  
ATOM   1857  N   VAL A 129     -21.770  42.938 -58.745  1.00 35.06           N  
ATOM   1858  H   VAL A 129     -21.395  42.126 -58.276  1.00 35.06           H  
ATOM   1859  CA  VAL A 129     -21.949  42.694 -60.187  1.00 35.06           C  
ATOM   1860  HA  VAL A 129     -22.154  43.639 -60.689  1.00 35.06           H  
ATOM   1861  C   VAL A 129     -23.123  41.741 -60.463  1.00 35.06           C  
ATOM   1862  CB  VAL A 129     -20.640  42.108 -60.784  1.00 35.06           C  
ATOM   1863  HB  VAL A 129     -20.287  41.298 -60.144  1.00 35.06           H  
ATOM   1864  O   VAL A 129     -23.265  40.681 -59.866  1.00 35.06           O  
ATOM   1865  CG1 VAL A 129     -20.790  41.547 -62.204  1.00 35.06           C  
ATOM   1866 HG11 VAL A 129     -21.420  40.657 -62.185  1.00 35.06           H  
ATOM   1867 HG12 VAL A 129     -19.820  41.238 -62.595  1.00 35.06           H  
ATOM   1868 HG13 VAL A 129     -21.229  42.290 -62.870  1.00 35.06           H  
ATOM   1869  CG2 VAL A 129     -19.536  43.174 -60.871  1.00 35.06           C  
ATOM   1870 HG21 VAL A 129     -19.201  43.466 -59.876  1.00 35.06           H  
ATOM   1871 HG22 VAL A 129     -19.892  44.049 -61.415  1.00 35.06           H  
ATOM   1872 HG23 VAL A 129     -18.664  42.766 -61.383  1.00 35.06           H  
ATOM   1873  N   THR A 130     -23.934  42.171 -61.421  1.00 27.38           N  
ATOM   1874  H   THR A 130     -23.754  43.101 -61.772  1.00 27.38           H  
ATOM   1875  CA  THR A 130     -25.027  41.505 -62.128  1.00 27.38           C  
ATOM   1876  HA  THR A 130     -25.838  41.290 -61.431  1.00 27.38           H  
ATOM   1877  C   THR A 130     -24.594  40.222 -62.847  1.00 27.38           C  
ATOM   1878  CB  THR A 130     -25.502  42.507 -63.200  1.00 27.38           C  
ATOM   1879  HB  THR A 130     -24.775  42.528 -64.012  1.00 27.38           H  
ATOM   1880  O   THR A 130     -23.569  40.206 -63.523  1.00 27.38           O  
ATOM   1881  CG2 THR A 130     -26.872  42.203 -63.792  1.00 27.38           C  
ATOM   1882 HG21 THR A 130     -27.141  42.958 -64.531  1.00 27.38           H  
ATOM   1883 HG22 THR A 130     -27.625  42.179 -63.005  1.00 27.38           H  
ATOM   1884 HG23 THR A 130     -26.854  41.234 -64.292  1.00 27.38           H  
ATOM   1885  OG1 THR A 130     -25.580  43.814 -62.663  1.00 27.38           O  
ATOM   1886  HG1 THR A 130     -26.226  44.289 -63.191  1.00 27.38           H  
ATOM   1887  N   GLY A 131     -25.437  39.190 -62.801  1.00 33.66           N  
ATOM   1888  H   GLY A 131     -26.228  39.241 -62.175  1.00 33.66           H  
ATOM   1889  CA  GLY A 131     -25.355  38.005 -63.653  1.00 33.66           C  
ATOM   1890  HA2 GLY A 131     -24.602  37.323 -63.258  1.00 33.66           H  
ATOM   1891  HA3 GLY A 131     -25.074  38.287 -64.668  1.00 33.66           H  
ATOM   1892  C   GLY A 131     -26.698  37.281 -63.683  1.00 33.66           C  
ATOM   1893  O   GLY A 131     -26.922  36.367 -62.900  1.00 33.66           O  
ATOM   1894  N   ASP A 132     -27.592  37.757 -64.551  1.00 27.34           N  
ATOM   1895  H   ASP A 132     -27.310  38.543 -65.120  1.00 27.34           H  
ATOM   1896  CA  ASP A 132     -28.851  37.119 -64.953  1.00 27.34           C  
ATOM   1897  HA  ASP A 132     -29.573  37.171 -64.138  1.00 27.34           H  
ATOM   1898  C   ASP A 132     -28.655  35.648 -65.356  1.00 27.34           C  
ATOM   1899  CB  ASP A 132     -29.396  37.853 -66.198  1.00 27.34           C  
ATOM   1900  HB2 ASP A 132     -28.566  38.202 -66.812  1.00 27.34           H  
ATOM   1901  HB3 ASP A 132     -29.960  37.144 -66.804  1.00 27.34           H  
ATOM   1902  O   ASP A 132     -27.722  35.317 -66.089  1.00 27.34           O  
ATOM   1903  CG  ASP A 132     -30.350  39.006 -65.902  1.00 27.34           C  
ATOM   1904  OD1 ASP A 132     -31.193  38.838 -64.995  1.00 27.34           O  
ATOM   1905  OD2 ASP A 132     -30.255  40.026 -66.621  1.00 27.34           O  
ATOM   1906  N   GLY A 133     -29.586  34.777 -64.962  1.00 31.05           N  
ATOM   1907  H   GLY A 133     -30.302  35.098 -64.326  1.00 31.05           H  
ATOM   1908  CA  GLY A 133     -29.610  33.386 -65.412  1.00 31.05           C  
ATOM   1909  HA2 GLY A 133     -29.797  33.354 -66.486  1.00 31.05           H  
ATOM   1910  HA3 GLY A 133     -28.634  32.939 -65.227  1.00 31.05           H  
ATOM   1911  C   GLY A 133     -30.654  32.542 -64.692  1.00 31.05           C  
ATOM   1912  O   GLY A 133     -30.359  31.877 -63.708  1.00 31.05           O  
ATOM   1913  N   ALA A 134     -31.883  32.584 -65.194  1.00 27.77           N  
ATOM   1914  H   ALA A 134     -32.025  33.157 -66.013  1.00 27.77           H  
ATOM   1915  CA  ALA A 134     -33.007  31.766 -64.765  1.00 27.77           C  
ATOM   1916  HA  ALA A 134     -33.204  31.956 -63.710  1.00 27.77           H  
ATOM   1917  C   ALA A 134     -32.768  30.254 -64.968  1.00 27.77           C  
ATOM   1918  CB  ALA A 134     -34.204  32.230 -65.606  1.00 27.77           C  
ATOM   1919  HB1 ALA A 134     -35.097  31.685 -65.298  1.00 27.77           H  
ATOM   1920  HB2 ALA A 134     -34.020  32.038 -66.663  1.00 27.77           H  
ATOM   1921  HB3 ALA A 134     -34.376  33.295 -65.454  1.00 27.77           H  
ATOM   1922  O   ALA A 134     -32.381  29.844 -66.060  1.00 27.77           O  
ATOM   1923  N   ALA A 135     -33.102  29.434 -63.966  1.00 33.94           N  
ATOM   1924  H   ALA A 135     -33.245  29.836 -63.050  1.00 33.94           H  
ATOM   1925  CA  ALA A 135     -33.562  28.053 -64.146  1.00 33.94           C  
ATOM   1926  HA  ALA A 135     -34.280  28.035 -64.966  1.00 33.94           H  
ATOM   1927  C   ALA A 135     -34.269  27.541 -62.874  1.00 33.94           C  
ATOM   1928  CB  ALA A 135     -32.411  27.119 -64.539  1.00 33.94           C  
ATOM   1929  HB1 ALA A 135     -31.991  27.406 -65.504  1.00 33.94           H  
ATOM   1930  HB2 ALA A 135     -32.783  26.097 -64.609  1.00 33.94           H  
ATOM   1931  HB3 ALA A 135     -31.629  27.159 -63.781  1.00 33.94           H  
ATOM   1932  O   ALA A 135     -33.663  27.291 -61.836  1.00 33.94           O  
ATOM   1933  N   GLU A 136     -35.583  27.419 -62.998  1.00 27.92           N  
ATOM   1934  H   GLU A 136     -35.959  27.717 -63.886  1.00 27.92           H  
ATOM   1935  CA  GLU A 136     -36.508  26.581 -62.225  1.00 27.92           C  
ATOM   1936  HA  GLU A 136     -36.352  26.733 -61.157  1.00 27.92           H  
ATOM   1937  C   GLU A 136     -36.269  25.072 -62.590  1.00 27.92           C  
ATOM   1938  CB  GLU A 136     -37.884  27.142 -62.659  1.00 27.92           C  
ATOM   1939  HB2 GLU A 136     -38.165  26.681 -63.606  1.00 27.92           H  
ATOM   1940  HB3 GLU A 136     -37.777  28.207 -62.863  1.00 27.92           H  
ATOM   1941  O   GLU A 136     -35.416  24.790 -63.430  1.00 27.92           O  
ATOM   1942  CG  GLU A 136     -39.043  27.050 -61.662  1.00 27.92           C  
ATOM   1943  HG2 GLU A 136     -38.838  27.723 -60.830  1.00 27.92           H  
ATOM   1944  HG3 GLU A 136     -39.100  26.042 -61.252  1.00 27.92           H  
ATOM   1945  CD  GLU A 136     -40.384  27.432 -62.316  1.00 27.92           C  
ATOM   1946  OE1 GLU A 136     -41.414  26.867 -61.883  1.00 27.92           O  
ATOM   1947  OE2 GLU A 136     -40.377  28.277 -63.240  1.00 27.92           O  
ATOM   1948  N   PRO A 137     -37.060  24.081 -62.129  1.00 42.19           N  
ATOM   1949  CA  PRO A 137     -36.937  23.261 -60.909  1.00 42.19           C  
ATOM   1950  HA  PRO A 137     -36.184  23.672 -60.236  1.00 42.19           H  
ATOM   1951  C   PRO A 137     -36.660  21.735 -61.147  1.00 42.19           C  
ATOM   1952  CB  PRO A 137     -38.343  23.441 -60.322  1.00 42.19           C  
ATOM   1953  HB2 PRO A 137     -38.604  22.677 -59.589  1.00 42.19           H  
ATOM   1954  HB3 PRO A 137     -38.414  24.423 -59.854  1.00 42.19           H  
ATOM   1955  O   PRO A 137     -36.801  21.255 -62.266  1.00 42.19           O  
ATOM   1956  CG  PRO A 137     -39.254  23.384 -61.561  1.00 42.19           C  
ATOM   1957  HG2 PRO A 137     -40.130  24.021 -61.443  1.00 42.19           H  
ATOM   1958  HG3 PRO A 137     -39.561  22.359 -61.767  1.00 42.19           H  
ATOM   1959  CD  PRO A 137     -38.366  23.836 -62.715  1.00 42.19           C  
ATOM   1960  HD2 PRO A 137     -38.791  24.720 -63.190  1.00 42.19           H  
ATOM   1961  HD3 PRO A 137     -38.289  23.043 -63.458  1.00 42.19           H  
ATOM   1962  N   LEU A 138     -36.452  20.961 -60.050  1.00 25.83           N  
ATOM   1963  H   LEU A 138     -36.260  21.473 -59.201  1.00 25.83           H  
ATOM   1964  CA  LEU A 138     -36.675  19.483 -59.880  1.00 25.83           C  
ATOM   1965  HA  LEU A 138     -36.526  19.259 -58.823  1.00 25.83           H  
ATOM   1966  C   LEU A 138     -35.751  18.487 -60.654  1.00 25.83           C  
ATOM   1967  CB  LEU A 138     -38.163  19.196 -60.214  1.00 25.83           C  
ATOM   1968  HB2 LEU A 138     -38.371  19.592 -61.208  1.00 25.83           H  
ATOM   1969  HB3 LEU A 138     -38.328  18.122 -60.302  1.00 25.83           H  
ATOM   1970  O   LEU A 138     -35.194  18.862 -61.678  1.00 25.83           O  
ATOM   1971  CG  LEU A 138     -39.191  19.770 -59.221  1.00 25.83           C  
ATOM   1972  HG  LEU A 138     -38.813  20.690 -58.775  1.00 25.83           H  
ATOM   1973  CD1 LEU A 138     -40.524  20.067 -59.908  1.00 25.83           C  
ATOM   1974 HD11 LEU A 138     -40.373  20.723 -60.765  1.00 25.83           H  
ATOM   1975 HD12 LEU A 138     -40.976  19.141 -60.264  1.00 25.83           H  
ATOM   1976 HD13 LEU A 138     -41.200  20.557 -59.207  1.00 25.83           H  
ATOM   1977  CD2 LEU A 138     -39.486  18.780 -58.095  1.00 25.83           C  
ATOM   1978 HD21 LEU A 138     -38.563  18.545 -57.565  1.00 25.83           H  
ATOM   1979 HD22 LEU A 138     -40.187  19.227 -57.390  1.00 25.83           H  
ATOM   1980 HD23 LEU A 138     -39.917  17.864 -58.498  1.00 25.83           H  
ATOM   1981  N   PRO A 139     -35.668  17.167 -60.312  1.00 42.03           N  
ATOM   1982  CA  PRO A 139     -35.856  16.435 -59.045  1.00 42.03           C  
ATOM   1983  HA  PRO A 139     -35.979  17.117 -58.203  1.00 42.03           H  
ATOM   1984  C   PRO A 139     -34.710  15.417 -58.723  1.00 42.03           C  
ATOM   1985  CB  PRO A 139     -37.153  15.650 -59.298  1.00 42.03           C  
ATOM   1986  HB2 PRO A 139     -38.015  16.299 -59.144  1.00 42.03           H  
ATOM   1987  HB3 PRO A 139     -37.259  14.768 -58.667  1.00 42.03           H  
ATOM   1988  O   PRO A 139     -33.731  15.278 -59.445  1.00 42.03           O  
ATOM   1989  CG  PRO A 139     -37.042  15.268 -60.779  1.00 42.03           C  
ATOM   1990  HG2 PRO A 139     -36.726  14.229 -60.881  1.00 42.03           H  
ATOM   1991  HG3 PRO A 139     -37.996  15.423 -61.282  1.00 42.03           H  
ATOM   1992  CD  PRO A 139     -35.961  16.192 -61.357  1.00 42.03           C  
ATOM   1993  HD2 PRO A 139     -35.064  15.623 -61.599  1.00 42.03           H  
ATOM   1994  HD3 PRO A 139     -36.335  16.673 -62.261  1.00 42.03           H  
ATOM   1995  N   ALA A 140     -34.895  14.676 -57.624  1.00 29.47           N  
ATOM   1996  H   ALA A 140     -35.699  14.939 -57.071  1.00 29.47           H  
ATOM   1997  CA  ALA A 140     -34.279  13.404 -57.214  1.00 29.47           C  
ATOM   1998  HA  ALA A 140     -33.582  13.612 -56.403  1.00 29.47           H  
ATOM   1999  C   ALA A 140     -33.541  12.549 -58.275  1.00 29.47           C  
ATOM   2000  CB  ALA A 140     -35.442  12.562 -56.664  1.00 29.47           C  
ATOM   2001  HB1 ALA A 140     -35.063  11.612 -56.289  1.00 29.47           H  
ATOM   2002  HB2 ALA A 140     -35.934  13.087 -55.845  1.00 29.47           H  
ATOM   2003  HB3 ALA A 140     -36.166  12.364 -57.455  1.00 29.47           H  
ATOM   2004  O   ALA A 140     -34.085  12.243 -59.334  1.00 29.47           O  
ATOM   2005  N   GLY A 141     -32.378  11.998 -57.904  1.00 25.16           N  
ATOM   2006  H   GLY A 141     -31.917  12.329 -57.069  1.00 25.16           H  
ATOM   2007  CA  GLY A 141     -31.749  10.913 -58.659  1.00 25.16           C  
ATOM   2008  HA2 GLY A 141     -31.699  11.198 -59.711  1.00 25.16           H  
ATOM   2009  HA3 GLY A 141     -32.375  10.024 -58.589  1.00 25.16           H  
ATOM   2010  C   GLY A 141     -30.328  10.581 -58.212  1.00 25.16           C  
ATOM   2011  O   GLY A 141     -29.438  11.417 -58.247  1.00 25.16           O  
ATOM   2012  N   HIS A 142     -30.135   9.332 -57.810  1.00 29.41           N  
ATOM   2013  H   HIS A 142     -30.944   8.727 -57.819  1.00 29.41           H  
ATOM   2014  CA  HIS A 142     -28.863   8.691 -57.503  1.00 29.41           C  
ATOM   2015  HA  HIS A 142     -28.439   9.147 -56.608  1.00 29.41           H  
ATOM   2016  C   HIS A 142     -27.833   8.776 -58.650  1.00 29.41           C  
ATOM   2017  CB  HIS A 142     -29.185   7.213 -57.229  1.00 29.41           C  
ATOM   2018  HB2 HIS A 142     -28.253   6.688 -57.014  1.00 29.41           H  
ATOM   2019  HB3 HIS A 142     -29.611   6.765 -58.126  1.00 29.41           H  
ATOM   2020  O   HIS A 142     -28.170   8.549 -59.809  1.00 29.41           O  
ATOM   2021  CG  HIS A 142     -30.133   6.983 -56.076  1.00 29.41           C  
ATOM   2022  CD2 HIS A 142     -31.503   6.945 -56.114  1.00 29.41           C  
ATOM   2023  HD2 HIS A 142     -32.122   7.076 -56.990  1.00 29.41           H  
ATOM   2024  ND1 HIS A 142     -29.761   6.739 -54.776  1.00 29.41           N  
ATOM   2025  HD1 HIS A 142     -28.817   6.709 -54.417  1.00 29.41           H  
ATOM   2026  CE1 HIS A 142     -30.875   6.564 -54.047  1.00 29.41           C  
ATOM   2027  HE1 HIS A 142     -30.900   6.365 -52.986  1.00 29.41           H  
ATOM   2028  NE2 HIS A 142     -31.963   6.684 -54.821  1.00 29.41           N  
ATOM   2029  N   GLY A 143     -26.562   8.977 -58.300  1.00 26.66           N  
ATOM   2030  H   GLY A 143     -26.385   9.321 -57.367  1.00 26.66           H  
ATOM   2031  CA  GLY A 143     -25.378   8.793 -59.152  1.00 26.66           C  
ATOM   2032  HA2 GLY A 143     -25.522   9.293 -60.110  1.00 26.66           H  
ATOM   2033  HA3 GLY A 143     -25.201   7.731 -59.319  1.00 26.66           H  
ATOM   2034  C   GLY A 143     -24.180   9.426 -58.439  1.00 26.66           C  
ATOM   2035  O   GLY A 143     -24.272  10.562 -58.007  1.00 26.66           O  
ATOM   2036  N   GLY A 144     -23.056   8.781 -58.160  1.00 27.52           N  
ATOM   2037  H   GLY A 144     -22.437   9.358 -57.609  1.00 27.52           H  
ATOM   2038  CA  GLY A 144     -22.414   7.647 -58.802  1.00 27.52           C  
ATOM   2039  HA2 GLY A 144     -22.830   7.477 -59.795  1.00 27.52           H  
ATOM   2040  HA3 GLY A 144     -22.525   6.750 -58.192  1.00 27.52           H  
ATOM   2041  C   GLY A 144     -20.935   8.017 -58.945  1.00 27.52           C  
ATOM   2042  O   GLY A 144     -20.610   8.888 -59.738  1.00 27.52           O  
ATOM   2043  N   SER A 145     -20.068   7.399 -58.142  1.00 35.38           N  
ATOM   2044  H   SER A 145     -20.449   6.830 -57.399  1.00 35.38           H  
ATOM   2045  CA  SER A 145     -18.604   7.319 -58.308  1.00 35.38           C  
ATOM   2046  HA  SER A 145     -18.344   6.921 -59.289  1.00 35.38           H  
ATOM   2047  C   SER A 145     -18.133   6.365 -57.196  1.00 35.38           C  
ATOM   2048  CB  SER A 145     -17.962   8.710 -58.133  1.00 35.38           C  
ATOM   2049  HB2 SER A 145     -18.053   9.044 -57.100  1.00 35.38           H  
ATOM   2050  HB3 SER A 145     -18.455   9.437 -58.779  1.00 35.38           H  
ATOM   2051  O   SER A 145     -18.211   6.728 -56.031  1.00 35.38           O  
ATOM   2052  OG  SER A 145     -16.606   8.652 -58.508  1.00 35.38           O  
ATOM   2053  HG  SER A 145     -16.213   9.520 -58.392  1.00 35.38           H  
ATOM   2054  N   GLN A 146     -17.863   5.066 -57.368  1.00 26.84           N  
ATOM   2055  H   GLN A 146     -17.859   4.596 -56.473  1.00 26.84           H  
ATOM   2056  CA  GLN A 146     -17.105   4.348 -58.400  1.00 26.84           C  
ATOM   2057  HA  GLN A 146     -16.804   3.417 -57.919  1.00 26.84           H  
ATOM   2058  C   GLN A 146     -15.750   4.992 -58.726  1.00 26.84           C  
ATOM   2059  CB  GLN A 146     -17.919   3.880 -59.623  1.00 26.84           C  
ATOM   2060  HB2 GLN A 146     -18.452   4.716 -60.074  1.00 26.84           H  
ATOM   2061  HB3 GLN A 146     -17.206   3.502 -60.356  1.00 26.84           H  
ATOM   2062  O   GLN A 146     -15.537   5.515 -59.812  1.00 26.84           O  
ATOM   2063  CG  GLN A 146     -18.905   2.742 -59.276  1.00 26.84           C  
ATOM   2064  HG2 GLN A 146     -18.468   2.091 -58.519  1.00 26.84           H  
ATOM   2065  HG3 GLN A 146     -19.809   3.182 -58.856  1.00 26.84           H  
ATOM   2066  CD  GLN A 146     -19.272   1.850 -60.467  1.00 26.84           C  
ATOM   2067  NE2 GLN A 146     -20.469   1.306 -60.506  1.00 26.84           N  
ATOM   2068 HE21 GLN A 146     -20.637   0.704 -61.299  1.00 26.84           H  
ATOM   2069 HE22 GLN A 146     -21.140   1.463 -59.767  1.00 26.84           H  
ATOM   2070  OE1 GLN A 146     -18.499   1.581 -61.367  1.00 26.84           O  
ATOM   2071  N   ILE A 147     -14.830   4.878 -57.765  1.00 38.28           N  
ATOM   2072  H   ILE A 147     -15.138   4.567 -56.854  1.00 38.28           H  
ATOM   2073  CA  ILE A 147     -13.376   4.812 -57.972  1.00 38.28           C  
ATOM   2074  HA  ILE A 147     -13.165   4.650 -59.029  1.00 38.28           H  
ATOM   2075  C   ILE A 147     -12.943   3.571 -57.165  1.00 38.28           C  
ATOM   2076  CB  ILE A 147     -12.679   6.115 -57.505  1.00 38.28           C  
ATOM   2077  HB  ILE A 147     -12.783   6.193 -56.423  1.00 38.28           H  
ATOM   2078  O   ILE A 147     -13.023   3.579 -55.944  1.00 38.28           O  
ATOM   2079  CG1 ILE A 147     -13.322   7.375 -58.135  1.00 38.28           C  
ATOM   2080 HG12 ILE A 147     -13.207   7.343 -59.219  1.00 38.28           H  
ATOM   2081 HG13 ILE A 147     -14.388   7.378 -57.909  1.00 38.28           H  
ATOM   2082  CG2 ILE A 147     -11.181   6.039 -57.848  1.00 38.28           C  
ATOM   2083 HG21 ILE A 147     -10.736   5.152 -57.396  1.00 38.28           H  
ATOM   2084 HG22 ILE A 147     -11.041   6.008 -58.928  1.00 38.28           H  
ATOM   2085 HG23 ILE A 147     -10.656   6.904 -57.441  1.00 38.28           H  
ATOM   2086  CD1 ILE A 147     -12.775   8.707 -57.607  1.00 38.28           C  
ATOM   2087 HD11 ILE A 147     -11.742   8.848 -57.924  1.00 38.28           H  
ATOM   2088 HD12 ILE A 147     -12.832   8.727 -56.518  1.00 38.28           H  
ATOM   2089 HD13 ILE A 147     -13.375   9.524 -58.007  1.00 38.28           H  
ATOM   2090  N   SER A 148     -12.930   2.389 -57.779  1.00 28.11           N  
ATOM   2091  H   SER A 148     -13.379   1.706 -57.185  1.00 28.11           H  
ATOM   2092  CA  SER A 148     -11.788   1.767 -58.466  1.00 28.11           C  
ATOM   2093  HA  SER A 148     -12.202   0.903 -58.986  1.00 28.11           H  
ATOM   2094  C   SER A 148     -10.730   1.220 -57.502  1.00 28.11           C  
ATOM   2095  CB  SER A 148     -11.176   2.605 -59.586  1.00 28.11           C  
ATOM   2096  HB2 SER A 148     -10.825   3.558 -59.188  1.00 28.11           H  
ATOM   2097  HB3 SER A 148     -10.329   2.069 -60.013  1.00 28.11           H  
ATOM   2098  O   SER A 148      -9.944   1.945 -56.907  1.00 28.11           O  
ATOM   2099  OG  SER A 148     -12.148   2.816 -60.592  1.00 28.11           O  
ATOM   2100  HG  SER A 148     -11.776   3.392 -61.263  1.00 28.11           H  
ATOM   2101  N   ASP A 149     -10.775  -0.104 -57.411  1.00 26.89           N  
ATOM   2102  H   ASP A 149     -11.510  -0.542 -57.948  1.00 26.89           H  
ATOM   2103  CA  ASP A 149      -9.818  -1.073 -56.888  1.00 26.89           C  
ATOM   2104  HA  ASP A 149      -9.968  -1.206 -55.816  1.00 26.89           H  
ATOM   2105  C   ASP A 149      -8.342  -0.714 -57.167  1.00 26.89           C  
ATOM   2106  CB  ASP A 149     -10.237  -2.367 -57.624  1.00 26.89           C  
ATOM   2107  HB2 ASP A 149     -10.025  -2.256 -58.687  1.00 26.89           H  
ATOM   2108  HB3 ASP A 149     -11.316  -2.478 -57.527  1.00 26.89           H  
ATOM   2109  O   ASP A 149      -7.932  -0.603 -58.322  1.00 26.89           O  
ATOM   2110  CG  ASP A 149      -9.629  -3.683 -57.144  1.00 26.89           C  
ATOM   2111  OD1 ASP A 149      -8.843  -3.681 -56.164  1.00 26.89           O  
ATOM   2112  OD2 ASP A 149      -9.992  -4.701 -57.772  1.00 26.89           O  
ATOM   2113  N   VAL A 150      -7.538  -0.588 -56.105  1.00 31.67           N  
ATOM   2114  H   VAL A 150      -7.984  -0.568 -55.199  1.00 31.67           H  
ATOM   2115  CA  VAL A 150      -6.116  -0.967 -56.114  1.00 31.67           C  
ATOM   2116  HA  VAL A 150      -5.960  -1.645 -56.953  1.00 31.67           H  
ATOM   2117  C   VAL A 150      -5.842  -1.749 -54.836  1.00 31.67           C  
ATOM   2118  CB  VAL A 150      -5.115   0.194 -56.299  1.00 31.67           C  
ATOM   2119  HB  VAL A 150      -5.221   0.909 -55.483  1.00 31.67           H  
ATOM   2120  O   VAL A 150      -5.484  -1.221 -53.786  1.00 31.67           O  
ATOM   2121  CG1 VAL A 150      -3.667  -0.336 -56.321  1.00 31.67           C  
ATOM   2122 HG11 VAL A 150      -2.975   0.486 -56.501  1.00 31.67           H  
ATOM   2123 HG12 VAL A 150      -3.407  -0.780 -55.360  1.00 31.67           H  
ATOM   2124 HG13 VAL A 150      -3.550  -1.085 -57.105  1.00 31.67           H  
ATOM   2125  CG2 VAL A 150      -5.329   0.928 -57.627  1.00 31.67           C  
ATOM   2126 HG21 VAL A 150      -6.312   1.400 -57.627  1.00 31.67           H  
ATOM   2127 HG22 VAL A 150      -5.272   0.227 -58.459  1.00 31.67           H  
ATOM   2128 HG23 VAL A 150      -4.576   1.707 -57.750  1.00 31.67           H  
ATOM   2129  N   THR A 151      -6.024  -3.053 -54.953  1.00 30.97           N  
ATOM   2130  H   THR A 151      -6.556  -3.371 -55.750  1.00 30.97           H  
ATOM   2131  CA  THR A 151      -5.401  -4.059 -54.101  1.00 30.97           C  
ATOM   2132  HA  THR A 151      -5.790  -3.970 -53.087  1.00 30.97           H  
ATOM   2133  C   THR A 151      -3.871  -3.884 -54.082  1.00 30.97           C  
ATOM   2134  CB  THR A 151      -5.787  -5.436 -54.663  1.00 30.97           C  
ATOM   2135  HB  THR A 151      -5.445  -5.524 -55.694  1.00 30.97           H  
ATOM   2136  O   THR A 151      -3.187  -4.188 -55.057  1.00 30.97           O  
ATOM   2137  CG2 THR A 151      -5.204  -6.589 -53.844  1.00 30.97           C  
ATOM   2138 HG21 THR A 151      -4.117  -6.590 -53.917  1.00 30.97           H  
ATOM   2139 HG22 THR A 151      -5.579  -7.533 -54.238  1.00 30.97           H  
ATOM   2140 HG23 THR A 151      -5.505  -6.486 -52.801  1.00 30.97           H  
ATOM   2141  OG1 THR A 151      -7.191  -5.592 -54.630  1.00 30.97           O  
ATOM   2142  HG1 THR A 151      -7.634  -4.945 -55.183  1.00 30.97           H  
ATOM   2143  N   SER A 152      -3.310  -3.419 -52.966  1.00 33.91           N  
ATOM   2144  H   SER A 152      -3.921  -2.992 -52.284  1.00 33.91           H  
ATOM   2145  CA  SER A 152      -1.912  -3.634 -52.555  1.00 33.91           C  
ATOM   2146  HA  SER A 152      -1.615  -4.653 -52.804  1.00 33.91           H  
ATOM   2147  C   SER A 152      -1.852  -3.469 -51.041  1.00 33.91           C  
ATOM   2148  CB  SER A 152      -0.943  -2.678 -53.256  1.00 33.91           C  
ATOM   2149  HB2 SER A 152       0.016  -2.670 -52.737  1.00 33.91           H  
ATOM   2150  HB3 SER A 152      -1.354  -1.669 -53.258  1.00 33.91           H  
ATOM   2151  O   SER A 152      -2.162  -2.413 -50.500  1.00 33.91           O  
ATOM   2152  OG  SER A 152      -0.744  -3.139 -54.579  1.00 33.91           O  
ATOM   2153  HG  SER A 152      -1.589  -3.449 -54.913  1.00 33.91           H  
ATOM   2154  N   GLY A 153      -1.583  -4.572 -50.348  1.00 32.59           N  
ATOM   2155  H   GLY A 153      -1.294  -5.399 -50.850  1.00 32.59           H  
ATOM   2156  CA  GLY A 153      -1.758  -4.670 -48.908  1.00 32.59           C  
ATOM   2157  HA2 GLY A 153      -1.676  -5.714 -48.605  1.00 32.59           H  
ATOM   2158  HA3 GLY A 153      -2.758  -4.321 -48.649  1.00 32.59           H  
ATOM   2159  C   GLY A 153      -0.731  -3.872 -48.117  1.00 32.59           C  
ATOM   2160  O   GLY A 153       0.445  -4.202 -48.146  1.00 32.59           O  
ATOM   2161  N   THR A 154      -1.204  -2.922 -47.317  1.00 40.62           N  
ATOM   2162  H   THR A 154      -2.108  -2.524 -47.532  1.00 40.62           H  
ATOM   2163  CA  THR A 154      -0.627  -2.570 -46.015  1.00 40.62           C  
ATOM   2164  HA  THR A 154      -0.190  -3.467 -45.576  1.00 40.62           H  
ATOM   2165  C   THR A 154      -1.774  -2.106 -45.110  1.00 40.62           C  
ATOM   2166  CB  THR A 154       0.492  -1.509 -46.090  1.00 40.62           C  
ATOM   2167  HB  THR A 154       0.703  -1.173 -45.075  1.00 40.62           H  
ATOM   2168  O   THR A 154      -2.418  -1.089 -45.351  1.00 40.62           O  
ATOM   2169  CG2 THR A 154       1.805  -2.015 -46.689  1.00 40.62           C  
ATOM   2170 HG21 THR A 154       2.601  -1.307 -46.459  1.00 40.62           H  
ATOM   2171 HG22 THR A 154       1.723  -2.100 -47.773  1.00 40.62           H  
ATOM   2172 HG23 THR A 154       2.066  -2.984 -46.264  1.00 40.62           H  
ATOM   2173  OG1 THR A 154       0.113  -0.400 -46.861  1.00 40.62           O  
ATOM   2174  HG1 THR A 154       0.900   0.117 -47.047  1.00 40.62           H  
ATOM   2175  N   SER A 155      -2.100  -2.896 -44.084  1.00 39.41           N  
ATOM   2176  H   SER A 155      -1.608  -3.770 -43.966  1.00 39.41           H  
ATOM   2177  CA  SER A 155      -3.133  -2.562 -43.094  1.00 39.41           C  
ATOM   2178  HA  SER A 155      -4.057  -2.301 -43.611  1.00 39.41           H  
ATOM   2179  C   SER A 155      -2.692  -1.359 -42.252  1.00 39.41           C  
ATOM   2180  CB  SER A 155      -3.416  -3.766 -42.184  1.00 39.41           C  
ATOM   2181  HB2 SER A 155      -2.487  -4.112 -41.730  1.00 39.41           H  
ATOM   2182  HB3 SER A 155      -4.098  -3.456 -41.393  1.00 39.41           H  
ATOM   2183  O   SER A 155      -2.059  -1.523 -41.213  1.00 39.41           O  
ATOM   2184  OG  SER A 155      -4.013  -4.820 -42.914  1.00 39.41           O  
ATOM   2185  HG  SER A 155      -4.266  -5.514 -42.300  1.00 39.41           H  
ATOM   2186  N   GLY A 156      -2.995  -0.142 -42.704  1.00 41.94           N  
ATOM   2187  H   GLY A 156      -3.378  -0.067 -43.635  1.00 41.94           H  
ATOM   2188  CA  GLY A 156      -2.791   1.080 -41.930  1.00 41.94           C  
ATOM   2189  HA2 GLY A 156      -2.840   1.943 -42.594  1.00 41.94           H  
ATOM   2190  HA3 GLY A 156      -1.809   1.063 -41.458  1.00 41.94           H  
ATOM   2191  C   GLY A 156      -3.874   1.230 -40.862  1.00 41.94           C  
ATOM   2192  O   GLY A 156      -5.036   1.477 -41.174  1.00 41.94           O  
ATOM   2193  N   THR A 157      -3.515   1.075 -39.591  1.00 40.41           N  
ATOM   2194  H   THR A 157      -2.572   0.781 -39.377  1.00 40.41           H  
ATOM   2195  CA  THR A 157      -4.398   1.390 -38.460  1.00 40.41           C  
ATOM   2196  HA  THR A 157      -5.378   0.950 -38.643  1.00 40.41           H  
ATOM   2197  C   THR A 157      -4.575   2.903 -38.332  1.00 40.41           C  
ATOM   2198  CB  THR A 157      -3.850   0.816 -37.142  1.00 40.41           C  
ATOM   2199  HB  THR A 157      -4.215   1.413 -36.306  1.00 40.41           H  
ATOM   2200  O   THR A 157      -3.620   3.620 -38.044  1.00 40.41           O  
ATOM   2201  CG2 THR A 157      -4.308  -0.624 -36.930  1.00 40.41           C  
ATOM   2202 HG21 THR A 157      -3.888  -1.004 -35.999  1.00 40.41           H  
ATOM   2203 HG22 THR A 157      -5.396  -0.664 -36.872  1.00 40.41           H  
ATOM   2204 HG23 THR A 157      -3.965  -1.245 -37.758  1.00 40.41           H  
ATOM   2205  OG1 THR A 157      -2.439   0.823 -37.140  1.00 40.41           O  
ATOM   2206  HG1 THR A 157      -2.167   1.743 -37.188  1.00 40.41           H  
ATOM   2207  N   VAL A 158      -5.803   3.384 -38.524  1.00 45.69           N  
ATOM   2208  H   VAL A 158      -6.523   2.739 -38.817  1.00 45.69           H  
ATOM   2209  CA  VAL A 158      -6.199   4.784 -38.308  1.00 45.69           C  
ATOM   2210  HA  VAL A 158      -5.374   5.440 -38.586  1.00 45.69           H  
ATOM   2211  C   VAL A 158      -6.515   4.987 -36.822  1.00 45.69           C  
ATOM   2212  CB  VAL A 158      -7.420   5.137 -39.188  1.00 45.69           C  
ATOM   2213  HB  VAL A 158      -8.246   4.472 -38.936  1.00 45.69           H  
ATOM   2214  O   VAL A 158      -7.429   4.353 -36.300  1.00 45.69           O  
ATOM   2215  CG1 VAL A 158      -7.887   6.583 -38.976  1.00 45.69           C  
ATOM   2216 HG11 VAL A 158      -8.723   6.803 -39.640  1.00 45.69           H  
ATOM   2217 HG12 VAL A 158      -8.221   6.728 -37.948  1.00 45.69           H  
ATOM   2218 HG13 VAL A 158      -7.072   7.275 -39.191  1.00 45.69           H  
ATOM   2219  CG2 VAL A 158      -7.105   4.958 -40.681  1.00 45.69           C  
ATOM   2220 HG21 VAL A 158      -6.851   3.921 -40.898  1.00 45.69           H  
ATOM   2221 HG22 VAL A 158      -6.268   5.595 -40.966  1.00 45.69           H  
ATOM   2222 HG23 VAL A 158      -7.977   5.224 -41.279  1.00 45.69           H  
ATOM   2223  N   SER A 159      -5.796   5.875 -36.131  1.00 38.16           N  
ATOM   2224  H   SER A 159      -5.012   6.327 -36.579  1.00 38.16           H  
ATOM   2225  CA  SER A 159      -6.116   6.280 -34.753  1.00 38.16           C  
ATOM   2226  HA  SER A 159      -6.835   5.582 -34.325  1.00 38.16           H  
ATOM   2227  C   SER A 159      -6.742   7.678 -34.736  1.00 38.16           C  
ATOM   2228  CB  SER A 159      -4.868   6.224 -33.862  1.00 38.16           C  
ATOM   2229  HB2 SER A 159      -5.133   6.547 -32.855  1.00 38.16           H  
ATOM   2230  HB3 SER A 159      -4.501   5.199 -33.816  1.00 38.16           H  
ATOM   2231  O   SER A 159      -6.084   8.645 -35.115  1.00 38.16           O  
ATOM   2232  OG  SER A 159      -3.846   7.061 -34.364  1.00 38.16           O  
ATOM   2233  HG  SER A 159      -4.239   7.901 -34.613  1.00 38.16           H  
ATOM   2234  N   ARG A 160      -7.995   7.797 -34.277  1.00 43.56           N  
ATOM   2235  H   ARG A 160      -8.466   6.957 -33.970  1.00 43.56           H  
ATOM   2236  CA  ARG A 160      -8.687   9.081 -34.053  1.00 43.56           C  
ATOM   2237  HA  ARG A 160      -8.262   9.845 -34.703  1.00 43.56           H  
ATOM   2238  C   ARG A 160      -8.476   9.523 -32.601  1.00 43.56           C  
ATOM   2239  CB  ARG A 160     -10.195   8.948 -34.363  1.00 43.56           C  
ATOM   2240  HB2 ARG A 160     -10.610   8.145 -33.754  1.00 43.56           H  
ATOM   2241  HB3 ARG A 160     -10.692   9.876 -34.077  1.00 43.56           H  
ATOM   2242  O   ARG A 160      -8.770   8.751 -31.692  1.00 43.56           O  
ATOM   2243  CG  ARG A 160     -10.508   8.667 -35.845  1.00 43.56           C  
ATOM   2244  HG2 ARG A 160     -10.146   9.491 -36.460  1.00 43.56           H  
ATOM   2245  HG3 ARG A 160      -9.982   7.761 -36.146  1.00 43.56           H  
ATOM   2246  CD  ARG A 160     -12.011   8.447 -36.108  1.00 43.56           C  
ATOM   2247  HD2 ARG A 160     -12.409   7.761 -35.360  1.00 43.56           H  
ATOM   2248  HD3 ARG A 160     -12.115   7.964 -37.079  1.00 43.56           H  
ATOM   2249  NE  ARG A 160     -12.789   9.708 -36.081  1.00 43.56           N  
ATOM   2250  HE  ARG A 160     -12.811  10.220 -35.210  1.00 43.56           H  
ATOM   2251  NH1 ARG A 160     -13.517   9.763 -38.274  1.00 43.56           N  
ATOM   2252 HH11 ARG A 160     -13.095   8.865 -38.460  1.00 43.56           H  
ATOM   2253 HH12 ARG A 160     -13.919  10.322 -39.013  1.00 43.56           H  
ATOM   2254  NH2 ARG A 160     -13.907  11.502 -36.943  1.00 43.56           N  
ATOM   2255 HH21 ARG A 160     -13.720  12.045 -36.112  1.00 43.56           H  
ATOM   2256 HH22 ARG A 160     -14.157  12.084 -37.729  1.00 43.56           H  
ATOM   2257  CZ  ARG A 160     -13.406  10.309 -37.092  1.00 43.56           C  
ATOM   2258  N   THR A 161      -8.009  10.748 -32.362  1.00 47.94           N  
ATOM   2259  H   THR A 161      -7.734  11.334 -33.137  1.00 47.94           H  
ATOM   2260  CA  THR A 161      -7.909  11.320 -31.007  1.00 47.94           C  
ATOM   2261  HA  THR A 161      -8.318  10.620 -30.278  1.00 47.94           H  
ATOM   2262  C   THR A 161      -8.729  12.597 -30.915  1.00 47.94           C  
ATOM   2263  CB  THR A 161      -6.460  11.604 -30.584  1.00 47.94           C  
ATOM   2264  HB  THR A 161      -6.472  12.139 -29.635  1.00 47.94           H  
ATOM   2265  O   THR A 161      -8.400  13.584 -31.565  1.00 47.94           O  
ATOM   2266  CG2 THR A 161      -5.657  10.316 -30.405  1.00 47.94           C  
ATOM   2267 HG21 THR A 161      -6.137   9.680 -29.660  1.00 47.94           H  
ATOM   2268 HG22 THR A 161      -5.594   9.781 -31.353  1.00 47.94           H  
ATOM   2269 HG23 THR A 161      -4.649  10.563 -30.072  1.00 47.94           H  
ATOM   2270  OG1 THR A 161      -5.798  12.390 -31.546  1.00 47.94           O  
ATOM   2271  HG1 THR A 161      -6.378  13.119 -31.780  1.00 47.94           H  
ATOM   2272  N   HIS A 162      -9.771  12.584 -30.086  1.00 52.06           N  
ATOM   2273  H   HIS A 162      -9.965  11.748 -29.553  1.00 52.06           H  
ATOM   2274  CA  HIS A 162     -10.585  13.760 -29.793  1.00 52.06           C  
ATOM   2275  HA  HIS A 162     -10.523  14.468 -30.620  1.00 52.06           H  
ATOM   2276  C   HIS A 162     -10.033  14.434 -28.531  1.00 52.06           C  
ATOM   2277  CB  HIS A 162     -12.060  13.351 -29.631  1.00 52.06           C  
ATOM   2278  HB2 HIS A 162     -12.616  14.223 -29.286  1.00 52.06           H  
ATOM   2279  HB3 HIS A 162     -12.144  12.581 -28.865  1.00 52.06           H  
ATOM   2280  O   HIS A 162     -10.017  13.826 -27.461  1.00 52.06           O  
ATOM   2281  CG  HIS A 162     -12.714  12.854 -30.902  1.00 52.06           C  
ATOM   2282  CD2 HIS A 162     -12.460  11.683 -31.569  1.00 52.06           C  
ATOM   2283  HD2 HIS A 162     -11.753  10.924 -31.269  1.00 52.06           H  
ATOM   2284  ND1 HIS A 162     -13.686  13.513 -31.620  1.00 52.06           N  
ATOM   2285  HD1 HIS A 162     -14.041  14.443 -31.448  1.00 52.06           H  
ATOM   2286  CE1 HIS A 162     -13.989  12.773 -32.699  1.00 52.06           C  
ATOM   2287  HE1 HIS A 162     -14.678  13.076 -33.475  1.00 52.06           H  
ATOM   2288  NE2 HIS A 162     -13.267  11.637 -32.713  1.00 52.06           N  
ATOM   2289  N   ILE A 163      -9.572  15.680 -28.647  1.00 52.50           N  
ATOM   2290  H   ILE A 163      -9.599  16.123 -29.554  1.00 52.50           H  
ATOM   2291  CA  ILE A 163      -9.163  16.499 -27.500  1.00 52.50           C  
ATOM   2292  HA  ILE A 163      -9.078  15.875 -26.611  1.00 52.50           H  
ATOM   2293  C   ILE A 163     -10.278  17.512 -27.252  1.00 52.50           C  
ATOM   2294  CB  ILE A 163      -7.781  17.160 -27.722  1.00 52.50           C  
ATOM   2295  HB  ILE A 163      -7.839  17.807 -28.598  1.00 52.50           H  
ATOM   2296  O   ILE A 163     -10.332  18.555 -27.894  1.00 52.50           O  
ATOM   2297  CG1 ILE A 163      -6.695  16.087 -27.975  1.00 52.50           C  
ATOM   2298 HG12 ILE A 163      -6.591  15.457 -27.091  1.00 52.50           H  
ATOM   2299 HG13 ILE A 163      -7.002  15.451 -28.805  1.00 52.50           H  
ATOM   2300  CG2 ILE A 163      -7.412  18.020 -26.494  1.00 52.50           C  
ATOM   2301 HG21 ILE A 163      -6.468  18.537 -26.665  1.00 52.50           H  
ATOM   2302 HG22 ILE A 163      -8.168  18.787 -26.323  1.00 52.50           H  
ATOM   2303 HG23 ILE A 163      -7.328  17.393 -25.606  1.00 52.50           H  
ATOM   2304  CD1 ILE A 163      -5.321  16.662 -28.345  1.00 52.50           C  
ATOM   2305 HD11 ILE A 163      -4.659  15.847 -28.638  1.00 52.50           H  
ATOM   2306 HD12 ILE A 163      -5.421  17.354 -29.181  1.00 52.50           H  
ATOM   2307 HD13 ILE A 163      -4.877  17.176 -27.493  1.00 52.50           H  
ATOM   2308  N   ASN A 164     -11.179  17.200 -26.321  1.00 45.47           N  
ATOM   2309  H   ASN A 164     -11.097  16.316 -25.839  1.00 45.47           H  
ATOM   2310  CA  ASN A 164     -12.183  18.154 -25.862  1.00 45.47           C  
ATOM   2311  HA  ASN A 164     -12.463  18.790 -26.702  1.00 45.47           H  
ATOM   2312  C   ASN A 164     -11.530  19.053 -24.804  1.00 45.47           C  
ATOM   2313  CB  ASN A 164     -13.434  17.389 -25.362  1.00 45.47           C  
ATOM   2314  HB2 ASN A 164     -13.590  17.572 -24.299  1.00 45.47           H  
ATOM   2315  HB3 ASN A 164     -13.295  16.316 -25.496  1.00 45.47           H  
ATOM   2316  O   ASN A 164     -11.319  18.622 -23.670  1.00 45.47           O  
ATOM   2317  CG  ASN A 164     -14.708  17.789 -26.087  1.00 45.47           C  
ATOM   2318  ND2 ASN A 164     -15.737  16.977 -26.023  1.00 45.47           N  
ATOM   2319 HD21 ASN A 164     -15.702  16.116 -25.495  1.00 45.47           H  
ATOM   2320 HD22 ASN A 164     -16.563  17.298 -26.507  1.00 45.47           H  
ATOM   2321  OD1 ASN A 164     -14.809  18.821 -26.716  1.00 45.47           O  
ATOM   2322  N   ASN A 165     -11.135  20.270 -25.182  1.00 47.88           N  
ATOM   2323  H   ASN A 165     -11.323  20.564 -26.130  1.00 47.88           H  
ATOM   2324  CA  ASN A 165     -10.615  21.257 -24.239  1.00 47.88           C  
ATOM   2325  HA  ASN A 165     -10.115  20.737 -23.421  1.00 47.88           H  
ATOM   2326  C   ASN A 165     -11.783  22.093 -23.682  1.00 47.88           C  
ATOM   2327  CB  ASN A 165      -9.548  22.128 -24.924  1.00 47.88           C  
ATOM   2328  HB2 ASN A 165     -10.000  22.665 -25.758  1.00 47.88           H  
ATOM   2329  HB3 ASN A 165      -8.756  21.490 -25.314  1.00 47.88           H  
ATOM   2330  O   ASN A 165     -12.257  22.981 -24.387  1.00 47.88           O  
ATOM   2331  CG  ASN A 165      -8.932  23.142 -23.971  1.00 47.88           C  
ATOM   2332  ND2 ASN A 165      -8.039  23.969 -24.460  1.00 47.88           N  
ATOM   2333 HD21 ASN A 165      -7.835  23.960 -25.450  1.00 47.88           H  
ATOM   2334 HD22 ASN A 165      -7.662  24.659 -23.826  1.00 47.88           H  
ATOM   2335  OD1 ASN A 165      -9.223  23.208 -22.785  1.00 47.88           O  
ATOM   2336  N   PRO A 166     -12.229  21.881 -22.429  1.00 53.28           N  
ATOM   2337  CA  PRO A 166     -13.378  22.594 -21.866  1.00 53.28           C  
ATOM   2338  HA  PRO A 166     -14.240  22.476 -22.524  1.00 53.28           H  
ATOM   2339  C   PRO A 166     -13.150  24.104 -21.674  1.00 53.28           C  
ATOM   2340  CB  PRO A 166     -13.662  21.891 -20.534  1.00 53.28           C  
ATOM   2341  HB2 PRO A 166     -14.074  22.567 -19.784  1.00 53.28           H  
ATOM   2342  HB3 PRO A 166     -14.347  21.060 -20.705  1.00 53.28           H  
ATOM   2343  O   PRO A 166     -14.091  24.820 -21.360  1.00 53.28           O  
ATOM   2344  CG  PRO A 166     -12.297  21.348 -20.117  1.00 53.28           C  
ATOM   2345  HG2 PRO A 166     -11.710  22.143 -19.658  1.00 53.28           H  
ATOM   2346  HG3 PRO A 166     -12.388  20.494 -19.445  1.00 53.28           H  
ATOM   2347  CD  PRO A 166     -11.676  20.956 -21.452  1.00 53.28           C  
ATOM   2348  HD2 PRO A 166     -10.590  21.033 -21.388  1.00 53.28           H  
ATOM   2349  HD3 PRO A 166     -11.977  19.938 -21.700  1.00 53.28           H  
ATOM   2350  N   VAL A 167     -11.918  24.608 -21.825  1.00 62.19           N  
ATOM   2351  H   VAL A 167     -11.172  23.981 -22.089  1.00 62.19           H  
ATOM   2352  CA  VAL A 167     -11.616  26.050 -21.715  1.00 62.19           C  
ATOM   2353  HA  VAL A 167     -12.280  26.489 -20.970  1.00 62.19           H  
ATOM   2354  C   VAL A 167     -11.902  26.804 -23.021  1.00 62.19           C  
ATOM   2355  CB  VAL A 167     -10.166  26.254 -21.227  1.00 62.19           C  
ATOM   2356  HB  VAL A 167      -9.486  25.738 -21.905  1.00 62.19           H  
ATOM   2357  O   VAL A 167     -12.065  28.021 -22.995  1.00 62.19           O  
ATOM   2358  CG1 VAL A 167      -9.727  27.723 -21.156  1.00 62.19           C  
ATOM   2359 HG11 VAL A 167      -8.742  27.803 -20.697  1.00 62.19           H  
ATOM   2360 HG12 VAL A 167      -9.664  28.144 -22.160  1.00 62.19           H  
ATOM   2361 HG13 VAL A 167     -10.449  28.297 -20.575  1.00 62.19           H  
ATOM   2362  CG2 VAL A 167      -9.994  25.666 -19.817  1.00 62.19           C  
ATOM   2363 HG21 VAL A 167      -8.968  25.806 -19.476  1.00 62.19           H  
ATOM   2364 HG22 VAL A 167     -10.203  24.597 -19.828  1.00 62.19           H  
ATOM   2365 HG23 VAL A 167     -10.678  26.157 -19.125  1.00 62.19           H  
ATOM   2366  N   PHE A 168     -11.983  26.105 -24.155  1.00 50.28           N  
ATOM   2367  H   PHE A 168     -11.978  25.097 -24.106  1.00 50.28           H  
ATOM   2368  CA  PHE A 168     -12.319  26.698 -25.449  1.00 50.28           C  
ATOM   2369  HA  PHE A 168     -12.384  27.782 -25.355  1.00 50.28           H  
ATOM   2370  C   PHE A 168     -13.713  26.239 -25.876  1.00 50.28           C  
ATOM   2371  CB  PHE A 168     -11.214  26.408 -26.480  1.00 50.28           C  
ATOM   2372  HB2 PHE A 168     -10.630  25.541 -26.172  1.00 50.28           H  
ATOM   2373  HB3 PHE A 168     -11.665  26.154 -27.440  1.00 50.28           H  
ATOM   2374  O   PHE A 168     -13.875  25.311 -26.660  1.00 50.28           O  
ATOM   2375  CG  PHE A 168     -10.295  27.590 -26.720  1.00 50.28           C  
ATOM   2376  CD1 PHE A 168     -10.608  28.521 -27.729  1.00 50.28           C  
ATOM   2377  HD1 PHE A 168     -11.497  28.390 -28.328  1.00 50.28           H  
ATOM   2378  CD2 PHE A 168      -9.140  27.771 -25.937  1.00 50.28           C  
ATOM   2379  HD2 PHE A 168      -8.913  27.068 -25.149  1.00 50.28           H  
ATOM   2380  CE1 PHE A 168      -9.760  29.616 -27.969  1.00 50.28           C  
ATOM   2381  HE1 PHE A 168     -10.003  30.321 -28.751  1.00 50.28           H  
ATOM   2382  CE2 PHE A 168      -8.290  28.867 -26.178  1.00 50.28           C  
ATOM   2383  HE2 PHE A 168      -7.403  29.004 -25.578  1.00 50.28           H  
ATOM   2384  CZ  PHE A 168      -8.599  29.787 -27.196  1.00 50.28           C  
ATOM   2385  HZ  PHE A 168      -7.948  30.629 -27.384  1.00 50.28           H  
ATOM   2386  N   GLU A 169     -14.731  26.906 -25.347  1.00 46.41           N  
ATOM   2387  H   GLU A 169     -14.547  27.619 -24.655  1.00 46.41           H  
ATOM   2388  CA  GLU A 169     -16.088  26.823 -25.877  1.00 46.41           C  
ATOM   2389  HA  GLU A 169     -16.259  25.827 -26.286  1.00 46.41           H  
ATOM   2390  C   GLU A 169     -16.183  27.843 -27.022  1.00 46.41           C  
ATOM   2391  CB  GLU A 169     -17.078  27.024 -24.715  1.00 46.41           C  
ATOM   2392  HB2 GLU A 169     -17.109  28.074 -24.425  1.00 46.41           H  
ATOM   2393  HB3 GLU A 169     -16.703  26.453 -23.866  1.00 46.41           H  
ATOM   2394  O   GLU A 169     -16.419  29.032 -26.804  1.00 46.41           O  
ATOM   2395  CG  GLU A 169     -18.496  26.514 -25.017  1.00 46.41           C  
ATOM   2396  HG2 GLU A 169     -18.976  27.194 -25.721  1.00 46.41           H  
ATOM   2397  HG3 GLU A 169     -18.419  25.535 -25.490  1.00 46.41           H  
ATOM   2398  CD  GLU A 169     -19.351  26.389 -23.739  1.00 46.41           C  
ATOM   2399  OE1 GLU A 169     -20.293  25.564 -23.751  1.00 46.41           O  
ATOM   2400  OE2 GLU A 169     -19.070  27.112 -22.754  1.00 46.41           O  
ATOM   2401  N   ALA A 170     -15.869  27.418 -28.251  1.00 48.97           N  
ATOM   2402  H   ALA A 170     -15.642  26.443 -28.391  1.00 48.97           H  
ATOM   2403  CA  ALA A 170     -16.099  28.262 -29.420  1.00 48.97           C  
ATOM   2404  HA  ALA A 170     -15.626  29.226 -29.232  1.00 48.97           H  
ATOM   2405  C   ALA A 170     -17.621  28.450 -29.581  1.00 48.97           C  
ATOM   2406  CB  ALA A 170     -15.439  27.650 -30.660  1.00 48.97           C  
ATOM   2407  HB1 ALA A 170     -15.602  28.300 -31.520  1.00 48.97           H  
ATOM   2408  HB2 ALA A 170     -14.367  27.537 -30.495  1.00 48.97           H  
ATOM   2409  HB3 ALA A 170     -15.878  26.675 -30.870  1.00 48.97           H  
ATOM   2410  O   ALA A 170     -18.354  27.458 -29.553  1.00 48.97           O  
ATOM   2411  N   PRO A 171     -18.127  29.692 -29.694  1.00 38.34           N  
ATOM   2412  CA  PRO A 171     -19.558  29.943 -29.717  1.00 38.34           C  
ATOM   2413  HA  PRO A 171     -20.011  29.498 -28.831  1.00 38.34           H  
ATOM   2414  C   PRO A 171     -20.179  29.315 -30.964  1.00 38.34           C  
ATOM   2415  CB  PRO A 171     -19.728  31.462 -29.643  1.00 38.34           C  
ATOM   2416  HB2 PRO A 171     -19.814  31.765 -28.599  1.00 38.34           H  
ATOM   2417  HB3 PRO A 171     -20.589  31.810 -30.214  1.00 38.34           H  
ATOM   2418  O   PRO A 171     -19.766  29.568 -32.093  1.00 38.34           O  
ATOM   2419  CG  PRO A 171     -18.414  31.990 -30.217  1.00 38.34           C  
ATOM   2420  HG2 PRO A 171     -18.481  32.022 -31.305  1.00 38.34           H  
ATOM   2421  HG3 PRO A 171     -18.164  32.974 -29.821  1.00 38.34           H  
ATOM   2422  CD  PRO A 171     -17.388  30.936 -29.804  1.00 38.34           C  
ATOM   2423  HD2 PRO A 171     -16.602  30.864 -30.556  1.00 38.34           H  
ATOM   2424  HD3 PRO A 171     -16.966  31.190 -28.832  1.00 38.34           H  
ATOM   2425  N   MET A 172     -21.183  28.481 -30.711  1.00 38.59           N  
ATOM   2426  H   MET A 172     -21.373  28.299 -29.735  1.00 38.59           H  
ATOM   2427  CA  MET A 172     -21.956  27.710 -31.675  1.00 38.59           C  
ATOM   2428  HA  MET A 172     -21.284  27.068 -32.245  1.00 38.59           H  
ATOM   2429  C   MET A 172     -22.698  28.641 -32.643  1.00 38.59           C  
ATOM   2430  CB  MET A 172     -22.952  26.832 -30.892  1.00 38.59           C  
ATOM   2431  HB2 MET A 172     -23.574  26.281 -31.599  1.00 38.59           H  
ATOM   2432  HB3 MET A 172     -23.605  27.477 -30.304  1.00 38.59           H  
ATOM   2433  O   MET A 172     -23.845  29.018 -32.406  1.00 38.59           O  
ATOM   2434  CG  MET A 172     -22.285  25.838 -29.933  1.00 38.59           C  
ATOM   2435  HG2 MET A 172     -23.052  25.417 -29.283  1.00 38.59           H  
ATOM   2436  HG3 MET A 172     -21.577  26.367 -29.294  1.00 38.59           H  
ATOM   2437  SD  MET A 172     -21.411  24.469 -30.733  1.00 38.59           S  
ATOM   2438  CE  MET A 172     -22.812  23.402 -31.158  1.00 38.59           C  
ATOM   2439  HE1 MET A 172     -23.479  23.920 -31.847  1.00 38.59           H  
ATOM   2440  HE2 MET A 172     -23.355  23.132 -30.252  1.00 38.59           H  
ATOM   2441  HE3 MET A 172     -22.440  22.497 -31.637  1.00 38.59           H  
ATOM   2442  N   THR A 173     -22.057  29.015 -33.746  1.00 42.41           N  
ATOM   2443  H   THR A 173     -21.061  28.853 -33.797  1.00 42.41           H  
ATOM   2444  CA  THR A 173     -22.720  29.654 -34.886  1.00 42.41           C  
ATOM   2445  HA  THR A 173     -23.800  29.577 -34.765  1.00 42.41           H  
ATOM   2446  C   THR A 173     -22.360  28.904 -36.163  1.00 42.41           C  
ATOM   2447  CB  THR A 173     -22.396  31.156 -35.008  1.00 42.41           C  
ATOM   2448  HB  THR A 173     -22.789  31.515 -35.959  1.00 42.41           H  
ATOM   2449  O   THR A 173     -21.303  29.141 -36.730  1.00 42.41           O  
ATOM   2450  CG2 THR A 173     -23.035  31.981 -33.889  1.00 42.41           C  
ATOM   2451 HG21 THR A 173     -22.630  31.674 -32.925  1.00 42.41           H  
ATOM   2452 HG22 THR A 173     -22.813  33.037 -34.047  1.00 42.41           H  
ATOM   2453 HG23 THR A 173     -24.114  31.833 -33.889  1.00 42.41           H  
ATOM   2454  OG1 THR A 173     -21.012  31.403 -34.975  1.00 42.41           O  
ATOM   2455  HG1 THR A 173     -20.602  30.770 -35.569  1.00 42.41           H  
ATOM   2456  N   GLY A 174     -23.265  28.027 -36.609  1.00 39.81           N  
ATOM   2457  H   GLY A 174     -24.046  27.810 -36.007  1.00 39.81           H  
ATOM   2458  CA  GLY A 174     -23.337  27.523 -37.985  1.00 39.81           C  
ATOM   2459  HA2 GLY A 174     -24.342  27.148 -38.176  1.00 39.81           H  
ATOM   2460  HA3 GLY A 174     -23.166  28.354 -38.670  1.00 39.81           H  
ATOM   2461  C   GLY A 174     -22.339  26.426 -38.367  1.00 39.81           C  
ATOM   2462  O   GLY A 174     -21.200  26.720 -38.698  1.00 39.81           O  
ATOM   2463  N   ASP A 175     -22.819  25.180 -38.394  1.00 39.16           N  
ATOM   2464  H   ASP A 175     -23.754  25.051 -38.034  1.00 39.16           H  
ATOM   2465  CA  ASP A 175     -22.465  24.097 -39.334  1.00 39.16           C  
ATOM   2466  HA  ASP A 175     -22.714  23.168 -38.821  1.00 39.16           H  
ATOM   2467  C   ASP A 175     -20.991  23.897 -39.750  1.00 39.16           C  
ATOM   2468  CB  ASP A 175     -23.408  24.171 -40.553  1.00 39.16           C  
ATOM   2469  HB2 ASP A 175     -23.231  25.109 -41.079  1.00 39.16           H  
ATOM   2470  HB3 ASP A 175     -23.187  23.350 -41.235  1.00 39.16           H  
ATOM   2471  O   ASP A 175     -20.711  23.500 -40.882  1.00 39.16           O  
ATOM   2472  CG  ASP A 175     -24.894  24.065 -40.194  1.00 39.16           C  
ATOM   2473  OD1 ASP A 175     -25.207  23.614 -39.067  1.00 39.16           O  
ATOM   2474  OD2 ASP A 175     -25.719  24.480 -41.038  1.00 39.16           O  
ATOM   2475  N   GLN A 176     -20.028  24.133 -38.862  1.00 40.09           N  
ATOM   2476  H   GLN A 176     -20.278  24.551 -37.977  1.00 40.09           H  
ATOM   2477  CA  GLN A 176     -18.618  23.834 -39.116  1.00 40.09           C  
ATOM   2478  HA  GLN A 176     -18.502  23.324 -40.073  1.00 40.09           H  
ATOM   2479  C   GLN A 176     -18.139  22.872 -38.035  1.00 40.09           C  
ATOM   2480  CB  GLN A 176     -17.798  25.129 -39.201  1.00 40.09           C  
ATOM   2481  HB2 GLN A 176     -17.981  25.708 -38.296  1.00 40.09           H  
ATOM   2482  HB3 GLN A 176     -16.736  24.885 -39.224  1.00 40.09           H  
ATOM   2483  O   GLN A 176     -17.983  23.239 -36.869  1.00 40.09           O  
ATOM   2484  CG  GLN A 176     -18.156  26.008 -40.419  1.00 40.09           C  
ATOM   2485  HG2 GLN A 176     -19.228  25.966 -40.613  1.00 40.09           H  
ATOM   2486  HG3 GLN A 176     -17.926  27.041 -40.162  1.00 40.09           H  
ATOM   2487  CD  GLN A 176     -17.385  25.695 -41.699  1.00 40.09           C  
ATOM   2488  NE2 GLN A 176     -18.009  25.815 -42.851  1.00 40.09           N  
ATOM   2489 HE21 GLN A 176     -17.476  25.502 -43.650  1.00 40.09           H  
ATOM   2490 HE22 GLN A 176     -19.011  25.936 -42.845  1.00 40.09           H  
ATOM   2491  OE1 GLN A 176     -16.208  25.388 -41.722  1.00 40.09           O  
ATOM   2492  N   ASP A 177     -17.997  21.613 -38.442  1.00 41.38           N  
ATOM   2493  H   ASP A 177     -18.209  21.401 -39.406  1.00 41.38           H  
ATOM   2494  CA  ASP A 177     -17.525  20.509 -37.625  1.00 41.38           C  
ATOM   2495  HA  ASP A 177     -18.310  20.248 -36.916  1.00 41.38           H  
ATOM   2496  C   ASP A 177     -16.266  20.898 -36.843  1.00 41.38           C  
ATOM   2497  CB  ASP A 177     -17.262  19.289 -38.522  1.00 41.38           C  
ATOM   2498  HB2 ASP A 177     -16.746  18.530 -37.935  1.00 41.38           H  
ATOM   2499  HB3 ASP A 177     -16.613  19.576 -39.349  1.00 41.38           H  
ATOM   2500  O   ASP A 177     -15.306  21.459 -37.376  1.00 41.38           O  
ATOM   2501  CG  ASP A 177     -18.561  18.676 -39.054  1.00 41.38           C  
ATOM   2502  OD1 ASP A 177     -19.423  18.345 -38.207  1.00 41.38           O  
ATOM   2503  OD2 ASP A 177     -18.677  18.526 -40.291  1.00 41.38           O  
ATOM   2504  N   VAL A 178     -16.310  20.583 -35.548  1.00 41.91           N  
ATOM   2505  H   VAL A 178     -17.171  20.164 -35.227  1.00 41.91           H  
ATOM   2506  CA  VAL A 178     -15.192  20.629 -34.607  1.00 41.91           C  
ATOM   2507  HA  VAL A 178     -15.066  21.651 -34.250  1.00 41.91           H  
ATOM   2508  C   VAL A 178     -13.918  20.176 -35.317  1.00 41.91           C  
ATOM   2509  CB  VAL A 178     -15.511  19.698 -33.420  1.00 41.91           C  
ATOM   2510  HB  VAL A 178     -15.732  18.698 -33.793  1.00 41.91           H  
ATOM   2511  O   VAL A 178     -13.893  19.090 -35.883  1.00 41.91           O  
ATOM   2512  CG1 VAL A 178     -14.350  19.589 -32.425  1.00 41.91           C  
ATOM   2513 HG11 VAL A 178     -13.488  19.129 -32.908  1.00 41.91           H  
ATOM   2514 HG12 VAL A 178     -14.076  20.580 -32.064  1.00 41.91           H  
ATOM   2515 HG13 VAL A 178     -14.642  18.964 -31.581  1.00 41.91           H  
ATOM   2516  CG2 VAL A 178     -16.743  20.202 -32.651  1.00 41.91           C  
ATOM   2517 HG21 VAL A 178     -16.942  19.551 -31.800  1.00 41.91           H  
ATOM   2518 HG22 VAL A 178     -16.570  21.217 -32.292  1.00 41.91           H  
ATOM   2519 HG23 VAL A 178     -17.625  20.199 -33.292  1.00 41.91           H  
ATOM   2520  N   SER A 179     -12.884  21.020 -35.282  1.00 39.84           N  
ATOM   2521  H   SER A 179     -13.034  21.902 -34.813  1.00 39.84           H  
ATOM   2522  CA  SER A 179     -11.592  20.850 -35.954  1.00 39.84           C  
ATOM   2523  HA  SER A 179     -11.717  21.107 -37.006  1.00 39.84           H  
ATOM   2524  C   SER A 179     -11.059  19.412 -35.873  1.00 39.84           C  
ATOM   2525  CB  SER A 179     -10.591  21.836 -35.335  1.00 39.84           C  
ATOM   2526  HB2 SER A 179     -10.918  22.857 -35.531  1.00 39.84           H  
ATOM   2527  HB3 SER A 179      -9.610  21.688 -35.786  1.00 39.84           H  
ATOM   2528  O   SER A 179     -10.381  19.031 -34.914  1.00 39.84           O  
ATOM   2529  OG  SER A 179     -10.507  21.628 -33.936  1.00 39.84           O  
ATOM   2530  HG  SER A 179     -10.430  20.677 -33.824  1.00 39.84           H  
ATOM   2531  N   ASP A 180     -11.368  18.613 -36.890  1.00 36.94           N  
ATOM   2532  H   ASP A 180     -12.083  18.935 -37.526  1.00 36.94           H  
ATOM   2533  CA  ASP A 180     -10.964  17.219 -36.999  1.00 36.94           C  
ATOM   2534  HA  ASP A 180     -10.979  16.765 -36.008  1.00 36.94           H  
ATOM   2535  C   ASP A 180      -9.513  17.191 -37.517  1.00 36.94           C  
ATOM   2536  CB  ASP A 180     -11.965  16.465 -37.905  1.00 36.94           C  
ATOM   2537  HB2 ASP A 180     -11.366  15.928 -38.640  1.00 36.94           H  
ATOM   2538  HB3 ASP A 180     -12.584  17.169 -38.460  1.00 36.94           H  
ATOM   2539  O   ASP A 180      -9.235  17.246 -38.720  1.00 36.94           O  
ATOM   2540  CG  ASP A 180     -12.867  15.407 -37.235  1.00 36.94           C  
ATOM   2541  OD1 ASP A 180     -12.817  15.239 -35.995  1.00 36.94           O  
ATOM   2542  OD2 ASP A 180     -13.521  14.641 -37.985  1.00 36.94           O  
ATOM   2543  N   VAL A 181      -8.548  17.136 -36.596  1.00 41.34           N  
ATOM   2544  H   VAL A 181      -8.821  17.182 -35.625  1.00 41.34           H  
ATOM   2545  CA  VAL A 181      -7.132  16.969 -36.950  1.00 41.34           C  
ATOM   2546  HA  VAL A 181      -6.920  17.605 -37.810  1.00 41.34           H  
ATOM   2547  C   VAL A 181      -6.907  15.517 -37.372  1.00 41.34           C  
ATOM   2548  CB  VAL A 181      -6.185  17.413 -35.819  1.00 41.34           C  
ATOM   2549  HB  VAL A 181      -6.370  16.813 -34.928  1.00 41.34           H  
ATOM   2550  O   VAL A 181      -6.729  14.622 -36.546  1.00 41.34           O  
ATOM   2551  CG1 VAL A 181      -4.713  17.250 -36.232  1.00 41.34           C  
ATOM   2552 HG11 VAL A 181      -4.064  17.601 -35.430  1.00 41.34           H  
ATOM   2553 HG12 VAL A 181      -4.488  16.200 -36.417  1.00 41.34           H  
ATOM   2554 HG13 VAL A 181      -4.512  17.825 -37.136  1.00 41.34           H  
ATOM   2555  CG2 VAL A 181      -6.398  18.892 -35.467  1.00 41.34           C  
ATOM   2556 HG21 VAL A 181      -6.246  19.516 -36.347  1.00 41.34           H  
ATOM   2557 HG22 VAL A 181      -7.412  19.046 -35.097  1.00 41.34           H  
ATOM   2558 HG23 VAL A 181      -5.701  19.193 -34.684  1.00 41.34           H  
ATOM   2559  N   HIS A 182      -6.917  15.278 -38.681  1.00 38.00           N  
ATOM   2560  H   HIS A 182      -7.184  16.034 -39.295  1.00 38.00           H  
ATOM   2561  CA  HIS A 182      -6.621  13.976 -39.268  1.00 38.00           C  
ATOM   2562  HA  HIS A 182      -6.982  13.191 -38.603  1.00 38.00           H  
ATOM   2563  C   HIS A 182      -5.107  13.804 -39.444  1.00 38.00           C  
ATOM   2564  CB  HIS A 182      -7.363  13.834 -40.600  1.00 38.00           C  
ATOM   2565  HB2 HIS A 182      -7.009  12.928 -41.092  1.00 38.00           H  
ATOM   2566  HB3 HIS A 182      -7.124  14.679 -41.246  1.00 38.00           H  
ATOM   2567  O   HIS A 182      -4.495  14.439 -40.301  1.00 38.00           O  
ATOM   2568  CG  HIS A 182      -8.859  13.728 -40.458  1.00 38.00           C  
ATOM   2569  CD2 HIS A 182      -9.574  12.562 -40.441  1.00 38.00           C  
ATOM   2570  HD2 HIS A 182      -9.157  11.567 -40.500  1.00 38.00           H  
ATOM   2571  ND1 HIS A 182      -9.769  14.761 -40.394  1.00 38.00           N  
ATOM   2572  HD1 HIS A 182      -9.576  15.740 -40.238  1.00 38.00           H  
ATOM   2573  CE1 HIS A 182     -11.001  14.218 -40.376  1.00 38.00           C  
ATOM   2574  HE1 HIS A 182     -11.928  14.770 -40.314  1.00 38.00           H  
ATOM   2575  NE2 HIS A 182     -10.930  12.876 -40.386  1.00 38.00           N  
ATOM   2576  N   VAL A 183      -4.491  12.930 -38.645  1.00 38.31           N  
ATOM   2577  H   VAL A 183      -5.032  12.470 -37.927  1.00 38.31           H  
ATOM   2578  CA  VAL A 183      -3.078  12.557 -38.807  1.00 38.31           C  
ATOM   2579  HA  VAL A 183      -2.565  13.343 -39.362  1.00 38.31           H  
ATOM   2580  C   VAL A 183      -2.999  11.276 -39.634  1.00 38.31           C  
ATOM   2581  CB  VAL A 183      -2.353  12.431 -37.452  1.00 38.31           C  
ATOM   2582  HB  VAL A 183      -2.798  11.623 -36.871  1.00 38.31           H  
ATOM   2583  O   VAL A 183      -3.261  10.183 -39.133  1.00 38.31           O  
ATOM   2584  CG1 VAL A 183      -0.860  12.133 -37.656  1.00 38.31           C  
ATOM   2585 HG11 VAL A 183      -0.396  12.920 -38.251  1.00 38.31           H  
ATOM   2586 HG12 VAL A 183      -0.361  12.074 -36.689  1.00 38.31           H  
ATOM   2587 HG13 VAL A 183      -0.732  11.176 -38.162  1.00 38.31           H  
ATOM   2588  CG2 VAL A 183      -2.462  13.730 -36.641  1.00 38.31           C  
ATOM   2589 HG21 VAL A 183      -2.072  14.569 -37.217  1.00 38.31           H  
ATOM   2590 HG22 VAL A 183      -1.900  13.636 -35.711  1.00 38.31           H  
ATOM   2591 HG23 VAL A 183      -3.504  13.924 -36.386  1.00 38.31           H  
ATOM   2592  N   PHE A 184      -2.633  11.403 -40.909  1.00 39.19           N  
ATOM   2593  H   PHE A 184      -2.499  12.331 -41.285  1.00 39.19           H  
ATOM   2594  CA  PHE A 184      -2.319  10.262 -41.767  1.00 39.19           C  
ATOM   2595  HA  PHE A 184      -2.917   9.404 -41.459  1.00 39.19           H  
ATOM   2596  C   PHE A 184      -0.840   9.907 -41.599  1.00 39.19           C  
ATOM   2597  CB  PHE A 184      -2.677  10.568 -43.229  1.00 39.19           C  
ATOM   2598  HB2 PHE A 184      -2.091  11.421 -43.572  1.00 39.19           H  
ATOM   2599  HB3 PHE A 184      -2.395   9.713 -43.845  1.00 39.19           H  
ATOM   2600  O   PHE A 184       0.036  10.635 -42.055  1.00 39.19           O  
ATOM   2601  CG  PHE A 184      -4.148  10.858 -43.450  1.00 39.19           C  
ATOM   2602  CD1 PHE A 184      -5.061   9.803 -43.642  1.00 39.19           C  
ATOM   2603  HD1 PHE A 184      -4.712   8.781 -43.652  1.00 39.19           H  
ATOM   2604  CD2 PHE A 184      -4.610  12.188 -43.448  1.00 39.19           C  
ATOM   2605  HD2 PHE A 184      -3.918  13.005 -43.303  1.00 39.19           H  
ATOM   2606  CE1 PHE A 184      -6.429  10.078 -43.828  1.00 39.19           C  
ATOM   2607  HE1 PHE A 184      -7.127   9.269 -43.983  1.00 39.19           H  
ATOM   2608  CE2 PHE A 184      -5.975  12.462 -43.637  1.00 39.19           C  
ATOM   2609  HE2 PHE A 184      -6.323  13.484 -43.637  1.00 39.19           H  
ATOM   2610  CZ  PHE A 184      -6.886  11.408 -43.823  1.00 39.19           C  
ATOM   2611  HZ  PHE A 184      -7.934  11.622 -43.967  1.00 39.19           H  
ATOM   2612  N   ALA A 185      -0.551   8.787 -40.938  1.00 37.69           N  
ATOM   2613  H   ALA A 185      -1.303   8.261 -40.518  1.00 37.69           H  
ATOM   2614  CA  ALA A 185       0.771   8.177 -40.989  1.00 37.69           C  
ATOM   2615  HA  ALA A 185       1.523   8.925 -41.243  1.00 37.69           H  
ATOM   2616  C   ALA A 185       0.760   7.126 -42.104  1.00 37.69           C  
ATOM   2617  CB  ALA A 185       1.133   7.620 -39.606  1.00 37.69           C  
ATOM   2618  HB1 ALA A 185       2.120   7.161 -39.646  1.00 37.69           H  
ATOM   2619  HB2 ALA A 185       0.404   6.869 -39.300  1.00 37.69           H  
ATOM   2620  HB3 ALA A 185       1.144   8.429 -38.875  1.00 37.69           H  
ATOM   2621  O   ALA A 185       0.366   5.980 -41.890  1.00 37.69           O  
ATOM   2622  N   HIS A 186       1.133   7.515 -43.322  1.00 36.66           N  
ATOM   2623  H   HIS A 186       1.396   8.479 -43.470  1.00 36.66           H  
ATOM   2624  CA  HIS A 186       1.520   6.532 -44.331  1.00 36.66           C  
ATOM   2625  HA  HIS A 186       0.887   5.650 -44.232  1.00 36.66           H  
ATOM   2626  C   HIS A 186       2.937   6.051 -44.039  1.00 36.66           C  
ATOM   2627  CB  HIS A 186       1.315   7.082 -45.748  1.00 36.66           C  
ATOM   2628  HB2 HIS A 186       1.850   6.447 -46.454  1.00 36.66           H  
ATOM   2629  HB3 HIS A 186       1.728   8.088 -45.820  1.00 36.66           H  
ATOM   2630  O   HIS A 186       3.771   6.811 -43.545  1.00 36.66           O  
ATOM   2631  CG  HIS A 186      -0.141   7.093 -46.153  1.00 36.66           C  
ATOM   2632  CD2 HIS A 186      -0.674   7.656 -47.281  1.00 36.66           C  
ATOM   2633  HD2 HIS A 186      -0.129   8.201 -48.037  1.00 36.66           H  
ATOM   2634  ND1 HIS A 186      -1.180   6.482 -45.481  1.00 36.66           N  
ATOM   2635  HD1 HIS A 186      -1.112   5.990 -44.601  1.00 36.66           H  
ATOM   2636  CE1 HIS A 186      -2.305   6.669 -46.186  1.00 36.66           C  
ATOM   2637  HE1 HIS A 186      -3.284   6.305 -45.910  1.00 36.66           H  
ATOM   2638  NE2 HIS A 186      -2.047   7.383 -47.289  1.00 36.66           N  
ATOM   2639  N   SER A 187       3.197   4.773 -44.313  1.00 40.62           N  
ATOM   2640  H   SER A 187       2.489   4.206 -44.757  1.00 40.62           H  
ATOM   2641  CA  SER A 187       4.465   4.106 -44.002  1.00 40.62           C  
ATOM   2642  HA  SER A 187       4.641   4.217 -42.932  1.00 40.62           H  
ATOM   2643  C   SER A 187       5.686   4.720 -44.692  1.00 40.62           C  
ATOM   2644  CB  SER A 187       4.349   2.602 -44.290  1.00 40.62           C  
ATOM   2645  HB2 SER A 187       3.703   2.156 -43.534  1.00 40.62           H  
ATOM   2646  HB3 SER A 187       5.330   2.131 -44.223  1.00 40.62           H  
ATOM   2647  O   SER A 187       6.804   4.310 -44.400  1.00 40.62           O  
ATOM   2648  OG  SER A 187       3.777   2.354 -45.563  1.00 40.62           O  
ATOM   2649  HG  SER A 187       4.473   2.383 -46.223  1.00 40.62           H  
ATOM   2650  N   GLU A 188       5.515   5.728 -45.549  1.00 42.44           N  
ATOM   2651  H   GLU A 188       4.574   6.041 -45.741  1.00 42.44           H  
ATOM   2652  CA  GLU A 188       6.589   6.467 -46.203  1.00 42.44           C  
ATOM   2653  HA  GLU A 188       7.488   6.421 -45.588  1.00 42.44           H  
ATOM   2654  C   GLU A 188       6.160   7.945 -46.336  1.00 42.44           C  
ATOM   2655  CB  GLU A 188       6.921   5.795 -47.555  1.00 42.44           C  
ATOM   2656  HB2 GLU A 188       6.064   5.881 -48.223  1.00 42.44           H  
ATOM   2657  HB3 GLU A 188       7.768   6.317 -48.000  1.00 42.44           H  
ATOM   2658  O   GLU A 188       5.278   8.283 -47.115  1.00 42.44           O  
ATOM   2659  CG  GLU A 188       7.268   4.299 -47.375  1.00 42.44           C  
ATOM   2660  HG2 GLU A 188       8.095   4.219 -46.670  1.00 42.44           H  
ATOM   2661  HG3 GLU A 188       6.401   3.777 -46.968  1.00 42.44           H  
ATOM   2662  CD  GLU A 188       7.650   3.542 -48.644  1.00 42.44           C  
ATOM   2663  OE1 GLU A 188       7.503   2.298 -48.610  1.00 42.44           O  
ATOM   2664  OE2 GLU A 188       8.117   4.188 -49.606  1.00 42.44           O  
ATOM   2665  N   SER A 189       6.756   8.826 -45.521  1.00 39.72           N  
ATOM   2666  H   SER A 189       7.380   8.424 -44.836  1.00 39.72           H  
ATOM   2667  CA  SER A 189       6.879  10.283 -45.735  1.00 39.72           C  
ATOM   2668  HA  SER A 189       7.179  10.715 -44.780  1.00 39.72           H  
ATOM   2669  C   SER A 189       5.644  11.097 -46.192  1.00 39.72           C  
ATOM   2670  CB  SER A 189       8.047  10.532 -46.706  1.00 39.72           C  
ATOM   2671  HB2 SER A 189       8.970  10.145 -46.273  1.00 39.72           H  
ATOM   2672  HB3 SER A 189       8.163  11.605 -46.864  1.00 39.72           H  
ATOM   2673  O   SER A 189       5.535  11.406 -47.371  1.00 39.72           O  
ATOM   2674  OG  SER A 189       7.825   9.901 -47.951  1.00 39.72           O  
ATOM   2675  HG  SER A 189       6.901  10.031 -48.175  1.00 39.72           H  
ATOM   2676  N   SER A 190       4.806  11.575 -45.260  1.00 38.69           N  
ATOM   2677  H   SER A 190       4.788  11.087 -44.376  1.00 38.69           H  
ATOM   2678  CA  SER A 190       4.195  12.934 -45.269  1.00 38.69           C  
ATOM   2679  HA  SER A 190       4.976  13.663 -45.057  1.00 38.69           H  
ATOM   2680  C   SER A 190       3.111  13.049 -44.189  1.00 38.69           C  
ATOM   2681  CB  SER A 190       3.531  13.336 -46.603  1.00 38.69           C  
ATOM   2682  HB2 SER A 190       3.059  14.311 -46.476  1.00 38.69           H  
ATOM   2683  HB3 SER A 190       4.276  13.442 -47.392  1.00 38.69           H  
ATOM   2684  O   SER A 190       2.255  12.175 -44.106  1.00 38.69           O  
ATOM   2685  OG  SER A 190       2.541  12.412 -47.001  1.00 38.69           O  
ATOM   2686  HG  SER A 190       2.183  11.989 -46.217  1.00 38.69           H  
ATOM   2687  N   ILE A 191       3.103  14.132 -43.402  1.00 42.25           N  
ATOM   2688  H   ILE A 191       3.803  14.843 -43.561  1.00 42.25           H  
ATOM   2689  CA  ILE A 191       1.975  14.512 -42.531  1.00 42.25           C  
ATOM   2690  HA  ILE A 191       1.243  13.705 -42.496  1.00 42.25           H  
ATOM   2691  C   ILE A 191       1.309  15.732 -43.172  1.00 42.25           C  
ATOM   2692  CB  ILE A 191       2.438  14.794 -41.075  1.00 42.25           C  
ATOM   2693  HB  ILE A 191       3.268  15.500 -41.108  1.00 42.25           H  
ATOM   2694  O   ILE A 191       1.922  16.794 -43.250  1.00 42.25           O  
ATOM   2695  CG1 ILE A 191       2.926  13.492 -40.397  1.00 42.25           C  
ATOM   2696 HG12 ILE A 191       3.673  13.019 -41.034  1.00 42.25           H  
ATOM   2697 HG13 ILE A 191       2.091  12.799 -40.297  1.00 42.25           H  
ATOM   2698  CG2 ILE A 191       1.304  15.428 -40.242  1.00 42.25           C  
ATOM   2699 HG21 ILE A 191       0.980  16.367 -40.691  1.00 42.25           H  
ATOM   2700 HG22 ILE A 191       0.454  14.748 -40.187  1.00 42.25           H  
ATOM   2701 HG23 ILE A 191       1.647  15.661 -39.234  1.00 42.25           H  
ATOM   2702  CD1 ILE A 191       3.569  13.701 -39.017  1.00 42.25           C  
ATOM   2703 HD11 ILE A 191       2.820  14.004 -38.286  1.00 42.25           H  
ATOM   2704 HD12 ILE A 191       4.013  12.763 -38.683  1.00 42.25           H  
ATOM   2705 HD13 ILE A 191       4.350  14.459 -39.081  1.00 42.25           H  
ATOM   2706  N   THR A 192       0.068  15.591 -43.632  1.00 41.88           N  
ATOM   2707  H   THR A 192      -0.364  14.678 -43.613  1.00 41.88           H  
ATOM   2708  CA  THR A 192      -0.752  16.703 -44.136  1.00 41.88           C  
ATOM   2709  HA  THR A 192      -0.113  17.535 -44.431  1.00 41.88           H  
ATOM   2710  C   THR A 192      -1.686  17.185 -43.028  1.00 41.88           C  
ATOM   2711  CB  THR A 192      -1.563  16.284 -45.374  1.00 41.88           C  
ATOM   2712  HB  THR A 192      -2.270  17.075 -45.623  1.00 41.88           H  
ATOM   2713  O   THR A 192      -2.605  16.464 -42.644  1.00 41.88           O  
ATOM   2714  CG2 THR A 192      -0.663  16.032 -46.585  1.00 41.88           C  
ATOM   2715 HG21 THR A 192      -1.282  15.754 -47.439  1.00 41.88           H  
ATOM   2716 HG22 THR A 192       0.036  15.223 -46.378  1.00 41.88           H  
ATOM   2717 HG23 THR A 192      -0.111  16.939 -46.830  1.00 41.88           H  
ATOM   2718  OG1 THR A 192      -2.272  15.095 -45.103  1.00 41.88           O  
ATOM   2719  HG1 THR A 192      -2.827  15.283 -44.343  1.00 41.88           H  
ATOM   2720  N   ILE A 193      -1.454  18.390 -42.502  1.00 42.97           N  
ATOM   2721  H   ILE A 193      -0.678  18.929 -42.859  1.00 42.97           H  
ATOM   2722  CA  ILE A 193      -2.372  19.062 -41.571  1.00 42.97           C  
ATOM   2723  HA  ILE A 193      -2.990  18.321 -41.065  1.00 42.97           H  
ATOM   2724  C   ILE A 193      -3.282  19.954 -42.415  1.00 42.97           C  
ATOM   2725  CB  ILE A 193      -1.609  19.860 -40.482  1.00 42.97           C  
ATOM   2726  HB  ILE A 193      -1.018  20.635 -40.970  1.00 42.97           H  
ATOM   2727  O   ILE A 193      -2.907  21.066 -42.775  1.00 42.97           O  
ATOM   2728  CG1 ILE A 193      -0.645  18.945 -39.692  1.00 42.97           C  
ATOM   2729 HG12 ILE A 193      -0.003  18.412 -40.394  1.00 42.97           H  
ATOM   2730 HG13 ILE A 193      -1.217  18.206 -39.131  1.00 42.97           H  
ATOM   2731  CG2 ILE A 193      -2.610  20.538 -39.523  1.00 42.97           C  
ATOM   2732 HG21 ILE A 193      -3.282  21.194 -40.076  1.00 42.97           H  
ATOM   2733 HG22 ILE A 193      -2.083  21.157 -38.798  1.00 42.97           H  
ATOM   2734 HG23 ILE A 193      -3.199  19.786 -38.998  1.00 42.97           H  
ATOM   2735  CD1 ILE A 193       0.290  19.696 -38.736  1.00 42.97           C  
ATOM   2736 HD11 ILE A 193      -0.275  20.140 -37.916  1.00 42.97           H  
ATOM   2737 HD12 ILE A 193       1.012  18.995 -38.317  1.00 42.97           H  
ATOM   2738 HD13 ILE A 193       0.827  20.475 -39.277  1.00 42.97           H  
ATOM   2739  N   ASN A 194      -4.468  19.462 -42.761  1.00 40.78           N  
ATOM   2740  H   ASN A 194      -4.715  18.526 -42.473  1.00 40.78           H  
ATOM   2741  CA  ASN A 194      -5.456  20.262 -43.479  1.00 40.78           C  
ATOM   2742  HA  ASN A 194      -4.952  20.958 -44.149  1.00 40.78           H  
ATOM   2743  C   ASN A 194      -6.249  21.083 -42.453  1.00 40.78           C  
ATOM   2744  CB  ASN A 194      -6.344  19.342 -44.338  1.00 40.78           C  
ATOM   2745  HB2 ASN A 194      -7.141  19.940 -44.780  1.00 40.78           H  
ATOM   2746  HB3 ASN A 194      -6.807  18.589 -43.700  1.00 40.78           H  
ATOM   2747  O   ASN A 194      -7.170  20.563 -41.830  1.00 40.78           O  
ATOM   2748  CG  ASN A 194      -5.603  18.648 -45.469  1.00 40.78           C  
ATOM   2749  ND2 ASN A 194      -6.240  17.700 -46.117  1.00 40.78           N  
ATOM   2750 HD21 ASN A 194      -5.728  17.249 -46.862  1.00 40.78           H  
ATOM   2751 HD22 ASN A 194      -7.189  17.460 -45.869  1.00 40.78           H  
ATOM   2752  OD1 ASN A 194      -4.462  18.922 -45.794  1.00 40.78           O  
ATOM   2753  N   GLN A 195      -5.890  22.353 -42.253  1.00 38.94           N  
ATOM   2754  H   GLN A 195      -5.091  22.715 -42.752  1.00 38.94           H  
ATOM   2755  CA  GLN A 195      -6.808  23.319 -41.645  1.00 38.94           C  
ATOM   2756  HA  GLN A 195      -7.407  22.832 -40.875  1.00 38.94           H  
ATOM   2757  C   GLN A 195      -7.755  23.789 -42.746  1.00 38.94           C  
ATOM   2758  CB  GLN A 195      -6.051  24.485 -40.987  1.00 38.94           C  
ATOM   2759  HB2 GLN A 195      -6.754  25.297 -40.799  1.00 38.94           H  
ATOM   2760  HB3 GLN A 195      -5.274  24.849 -41.658  1.00 38.94           H  
ATOM   2761  O   GLN A 195      -7.363  24.517 -43.655  1.00 38.94           O  
ATOM   2762  CG  GLN A 195      -5.433  24.057 -39.647  1.00 38.94           C  
ATOM   2763  HG2 GLN A 195      -6.223  23.713 -38.980  1.00 38.94           H  
ATOM   2764  HG3 GLN A 195      -4.749  23.226 -39.824  1.00 38.94           H  
ATOM   2765  CD  GLN A 195      -4.663  25.170 -38.942  1.00 38.94           C  
ATOM   2766  NE2 GLN A 195      -3.927  24.851 -37.899  1.00 38.94           N  
ATOM   2767 HE21 GLN A 195      -3.459  25.632 -37.462  1.00 38.94           H  
ATOM   2768 HE22 GLN A 195      -3.908  23.904 -37.549  1.00 38.94           H  
ATOM   2769  OE1 GLN A 195      -4.681  26.334 -39.288  1.00 38.94           O  
ATOM   2770  N   THR A 196      -8.987  23.295 -42.723  1.00 39.38           N  
ATOM   2771  H   THR A 196      -9.258  22.647 -41.997  1.00 39.38           H  
ATOM   2772  CA  THR A 196     -10.033  23.734 -43.641  1.00 39.38           C  
ATOM   2773  HA  THR A 196      -9.607  23.930 -44.625  1.00 39.38           H  
ATOM   2774  C   THR A 196     -10.626  25.034 -43.118  1.00 39.38           C  
ATOM   2775  CB  THR A 196     -11.121  22.659 -43.799  1.00 39.38           C  
ATOM   2776  HB  THR A 196     -11.945  23.065 -44.385  1.00 39.38           H  
ATOM   2777  O   THR A 196     -11.594  25.013 -42.368  1.00 39.38           O  
ATOM   2778  CG2 THR A 196     -10.588  21.408 -44.498  1.00 39.38           C  
ATOM   2779 HG21 THR A 196      -9.802  20.950 -43.897  1.00 39.38           H  
ATOM   2780 HG22 THR A 196     -10.194  21.673 -45.479  1.00 39.38           H  
ATOM   2781 HG23 THR A 196     -11.403  20.694 -44.619  1.00 39.38           H  
ATOM   2782  OG1 THR A 196     -11.595  22.254 -42.539  1.00 39.38           O  
ATOM   2783  HG1 THR A 196     -11.992  23.028 -42.133  1.00 39.38           H  
ATOM   2784  N   GLU A 197     -10.072  26.172 -43.522  1.00 40.03           N  
ATOM   2785  H   GLU A 197      -9.193  26.157 -44.019  1.00 40.03           H  
ATOM   2786  CA  GLU A 197     -10.845  27.409 -43.544  1.00 40.03           C  
ATOM   2787  HA  GLU A 197     -11.896  27.129 -43.465  1.00 40.03           H  
ATOM   2788  C   GLU A 197     -10.671  28.067 -44.912  1.00 40.03           C  
ATOM   2789  CB  GLU A 197     -10.554  28.326 -42.342  1.00 40.03           C  
ATOM   2790  HB2 GLU A 197      -9.898  29.141 -42.650  1.00 40.03           H  
ATOM   2791  HB3 GLU A 197     -10.061  27.754 -41.557  1.00 40.03           H  
ATOM   2792  O   GLU A 197      -9.566  28.307 -45.398  1.00 40.03           O  
ATOM   2793  CG  GLU A 197     -11.879  28.883 -41.784  1.00 40.03           C  
ATOM   2794  HG2 GLU A 197     -12.384  29.429 -42.580  1.00 40.03           H  
ATOM   2795  HG3 GLU A 197     -12.515  28.043 -41.503  1.00 40.03           H  
ATOM   2796  CD  GLU A 197     -11.717  29.807 -40.564  1.00 40.03           C  
ATOM   2797  OE1 GLU A 197     -12.766  30.225 -40.024  1.00 40.03           O  
ATOM   2798  OE2 GLU A 197     -10.563  30.125 -40.197  1.00 40.03           O  
ATOM   2799  N   ASN A 198     -11.806  28.259 -45.577  1.00 38.78           N  
ATOM   2800  H   ASN A 198     -12.657  28.015 -45.092  1.00 38.78           H  
ATOM   2801  CA  ASN A 198     -11.938  28.892 -46.878  1.00 38.78           C  
ATOM   2802  HA  ASN A 198     -11.523  28.248 -47.653  1.00 38.78           H  
ATOM   2803  C   ASN A 198     -11.220  30.248 -46.905  1.00 38.78           C  
ATOM   2804  CB  ASN A 198     -13.445  29.125 -47.119  1.00 38.78           C  
ATOM   2805  HB2 ASN A 198     -13.563  29.860 -47.916  1.00 38.78           H  
ATOM   2806  HB3 ASN A 198     -13.896  29.548 -46.222  1.00 38.78           H  
ATOM   2807  O   ASN A 198     -11.726  31.215 -46.354  1.00 38.78           O  
ATOM   2808  CG  ASN A 198     -14.220  27.903 -47.555  1.00 38.78           C  
ATOM   2809  ND2 ASN A 198     -15.458  27.781 -47.135  1.00 38.78           N  
ATOM   2810 HD21 ASN A 198     -15.835  28.425 -46.455  1.00 38.78           H  
ATOM   2811 HD22 ASN A 198     -15.938  26.936 -47.410  1.00 38.78           H  
ATOM   2812  OD1 ASN A 198     -13.753  27.076 -48.316  1.00 38.78           O  
ATOM   2813  N   THR A 199     -10.089  30.352 -47.594  1.00 40.09           N  
ATOM   2814  H   THR A 199      -9.532  29.515 -47.691  1.00 40.09           H  
ATOM   2815  CA  THR A 199      -9.654  31.532 -48.365  1.00 40.09           C  
ATOM   2816  HA  THR A 199     -10.440  31.775 -49.081  1.00 40.09           H  
ATOM   2817  C   THR A 199      -8.409  31.137 -49.152  1.00 40.09           C  
ATOM   2818  CB  THR A 199      -9.365  32.804 -47.539  1.00 40.09           C  
ATOM   2819  HB  THR A 199      -8.525  33.327 -47.997  1.00 40.09           H  
ATOM   2820  O   THR A 199      -7.542  30.417 -48.670  1.00 40.09           O  
ATOM   2821  CG2 THR A 199     -10.536  33.795 -47.526  1.00 40.09           C  
ATOM   2822 HG21 THR A 199     -10.388  34.519 -46.725  1.00 40.09           H  
ATOM   2823 HG22 THR A 199     -11.501  33.307 -47.387  1.00 40.09           H  
ATOM   2824 HG23 THR A 199     -10.558  34.332 -48.474  1.00 40.09           H  
ATOM   2825  OG1 THR A 199      -9.008  32.534 -46.214  1.00 40.09           O  
ATOM   2826  HG1 THR A 199      -9.724  32.032 -45.818  1.00 40.09           H  
ATOM   2827  N   GLY A 200      -8.369  31.517 -50.426  1.00 36.38           N  
ATOM   2828  H   GLY A 200      -9.085  32.143 -50.766  1.00 36.38           H  
ATOM   2829  CA  GLY A 200      -7.368  31.037 -51.367  1.00 36.38           C  
ATOM   2830  HA2 GLY A 200      -7.490  29.959 -51.476  1.00 36.38           H  
ATOM   2831  HA3 GLY A 200      -7.539  31.496 -52.341  1.00 36.38           H  
ATOM   2832  C   GLY A 200      -5.925  31.335 -50.959  1.00 36.38           C  
ATOM   2833  O   GLY A 200      -5.580  32.468 -50.651  1.00 36.38           O  
ATOM   2834  N   GLY A 201      -5.085  30.315 -51.123  1.00 37.66           N  
ATOM   2835  H   GLY A 201      -5.487  29.391 -51.191  1.00 37.66           H  
ATOM   2836  CA  GLY A 201      -3.704  30.478 -51.554  1.00 37.66           C  
ATOM   2837  HA2 GLY A 201      -3.652  31.317 -52.249  1.00 37.66           H  
ATOM   2838  HA3 GLY A 201      -3.397  29.583 -52.095  1.00 37.66           H  
ATOM   2839  C   GLY A 201      -2.678  30.742 -50.462  1.00 37.66           C  
ATOM   2840  O   GLY A 201      -2.225  31.866 -50.326  1.00 37.66           O  
ATOM   2841  N   GLU A 202      -2.159  29.678 -49.854  1.00 36.97           N  
ATOM   2842  H   GLU A 202      -2.698  28.824 -49.806  1.00 36.97           H  
ATOM   2843  CA  GLU A 202      -0.711  29.549 -49.675  1.00 36.97           C  
ATOM   2844  HA  GLU A 202      -0.242  29.965 -50.567  1.00 36.97           H  
ATOM   2845  C   GLU A 202      -0.353  28.060 -49.598  1.00 36.97           C  
ATOM   2846  CB  GLU A 202      -0.185  30.365 -48.476  1.00 36.97           C  
ATOM   2847  HB2 GLU A 202      -0.321  29.810 -47.548  1.00 36.97           H  
ATOM   2848  HB3 GLU A 202      -0.755  31.291 -48.401  1.00 36.97           H  
ATOM   2849  O   GLU A 202      -0.732  27.345 -48.674  1.00 36.97           O  
ATOM   2850  CG  GLU A 202       1.303  30.714 -48.673  1.00 36.97           C  
ATOM   2851  HG2 GLU A 202       1.458  31.026 -49.705  1.00 36.97           H  
ATOM   2852  HG3 GLU A 202       1.891  29.810 -48.513  1.00 36.97           H  
ATOM   2853  CD  GLU A 202       1.820  31.845 -47.761  1.00 36.97           C  
ATOM   2854  OE1 GLU A 202       3.063  31.965 -47.659  1.00 36.97           O  
ATOM   2855  OE2 GLU A 202       1.003  32.615 -47.211  1.00 36.97           O  
ATOM   2856  N   LEU A 203       0.320  27.561 -50.636  1.00 43.06           N  
ATOM   2857  H   LEU A 203       0.631  28.211 -51.344  1.00 43.06           H  
ATOM   2858  CA  LEU A 203       0.923  26.233 -50.648  1.00 43.06           C  
ATOM   2859  HA  LEU A 203       0.204  25.480 -50.326  1.00 43.06           H  
ATOM   2860  C   LEU A 203       2.087  26.270 -49.653  1.00 43.06           C  
ATOM   2861  CB  LEU A 203       1.418  25.927 -52.079  1.00 43.06           C  
ATOM   2862  HB2 LEU A 203       2.043  25.035 -52.053  1.00 43.06           H  
ATOM   2863  HB3 LEU A 203       2.054  26.753 -52.397  1.00 43.06           H  
ATOM   2864  O   LEU A 203       3.180  26.697 -50.014  1.00 43.06           O  
ATOM   2865  CG  LEU A 203       0.308  25.726 -53.126  1.00 43.06           C  
ATOM   2866  HG  LEU A 203      -0.479  26.467 -52.983  1.00 43.06           H  
ATOM   2867  CD1 LEU A 203       0.879  25.911 -54.533  1.00 43.06           C  
ATOM   2868 HD11 LEU A 203       0.091  25.764 -55.272  1.00 43.06           H  
ATOM   2869 HD12 LEU A 203       1.678  25.191 -54.706  1.00 43.06           H  
ATOM   2870 HD13 LEU A 203       1.276  26.920 -54.638  1.00 43.06           H  
ATOM   2871  CD2 LEU A 203      -0.299  24.326 -53.036  1.00 43.06           C  
ATOM   2872 HD21 LEU A 203      -1.084  24.214 -53.784  1.00 43.06           H  
ATOM   2873 HD22 LEU A 203       0.469  23.570 -53.201  1.00 43.06           H  
ATOM   2874 HD23 LEU A 203      -0.738  24.179 -52.049  1.00 43.06           H  
ATOM   2875  N   ILE A 204       1.852  25.893 -48.396  1.00 44.16           N  
ATOM   2876  H   ILE A 204       0.901  25.703 -48.115  1.00 44.16           H  
ATOM   2877  CA  ILE A 204       2.923  25.845 -47.398  1.00 44.16           C  
ATOM   2878  HA  ILE A 204       3.444  26.802 -47.430  1.00 44.16           H  
ATOM   2879  C   ILE A 204       3.910  24.752 -47.829  1.00 44.16           C  
ATOM   2880  CB  ILE A 204       2.382  25.681 -45.961  1.00 44.16           C  
ATOM   2881  HB  ILE A 204       1.830  24.744 -45.900  1.00 44.16           H  
ATOM   2882  O   ILE A 204       3.576  23.572 -47.932  1.00 44.16           O  
ATOM   2883  CG1 ILE A 204       1.428  26.853 -45.614  1.00 44.16           C  
ATOM   2884 HG12 ILE A 204       1.988  27.788 -45.603  1.00 44.16           H  
ATOM   2885 HG13 ILE A 204       0.658  26.937 -46.381  1.00 44.16           H  
ATOM   2886  CG2 ILE A 204       3.557  25.634 -44.963  1.00 44.16           C  
ATOM   2887 HG21 ILE A 204       3.187  25.470 -43.951  1.00 44.16           H  
ATOM   2888 HG22 ILE A 204       4.228  24.809 -45.203  1.00 44.16           H  
ATOM   2889 HG23 ILE A 204       4.115  26.570 -44.996  1.00 44.16           H  
ATOM   2890  CD1 ILE A 204       0.694  26.694 -44.278  1.00 44.16           C  
ATOM   2891 HD11 ILE A 204      -0.033  27.500 -44.172  1.00 44.16           H  
ATOM   2892 HD12 ILE A 204       1.394  26.750 -43.445  1.00 44.16           H  
ATOM   2893 HD13 ILE A 204       0.168  25.739 -44.254  1.00 44.16           H  
ATOM   2894  N   GLU A 205       5.117  25.204 -48.155  1.00 44.41           N  
ATOM   2895  H   GLU A 205       5.248  26.204 -48.089  1.00 44.41           H  
ATOM   2896  CA  GLU A 205       6.241  24.455 -48.700  1.00 44.41           C  
ATOM   2897  HA  GLU A 205       5.994  24.153 -49.718  1.00 44.41           H  
ATOM   2898  C   GLU A 205       6.556  23.202 -47.864  1.00 44.41           C  
ATOM   2899  CB  GLU A 205       7.413  25.452 -48.760  1.00 44.41           C  
ATOM   2900  HB2 GLU A 205       7.663  25.759 -47.744  1.00 44.41           H  
ATOM   2901  HB3 GLU A 205       7.064  26.332 -49.302  1.00 44.41           H  
ATOM   2902  O   GLU A 205       6.815  23.278 -46.661  1.00 44.41           O  
ATOM   2903  CG  GLU A 205       8.688  24.951 -49.449  1.00 44.41           C  
ATOM   2904  HG2 GLU A 205       8.434  24.629 -50.459  1.00 44.41           H  
ATOM   2905  HG3 GLU A 205       9.064  24.085 -48.904  1.00 44.41           H  
ATOM   2906  CD  GLU A 205       9.789  26.033 -49.519  1.00 44.41           C  
ATOM   2907  OE1 GLU A 205      10.939  25.658 -49.847  1.00 44.41           O  
ATOM   2908  OE2 GLU A 205       9.494  27.223 -49.268  1.00 44.41           O  
ATOM   2909  N   MET A 206       6.538  22.029 -48.514  1.00 48.56           N  
ATOM   2910  H   MET A 206       6.280  22.036 -49.490  1.00 48.56           H  
ATOM   2911  CA  MET A 206       6.966  20.760 -47.921  1.00 48.56           C  
ATOM   2912  HA  MET A 206       6.349  20.534 -47.051  1.00 48.56           H  
ATOM   2913  C   MET A 206       8.427  20.872 -47.484  1.00 48.56           C  
ATOM   2914  CB  MET A 206       6.872  19.606 -48.939  1.00 48.56           C  
ATOM   2915  HB2 MET A 206       7.435  18.766 -48.531  1.00 48.56           H  
ATOM   2916  HB3 MET A 206       7.349  19.904 -49.872  1.00 48.56           H  
ATOM   2917  O   MET A 206       9.318  20.773 -48.323  1.00 48.56           O  
ATOM   2918  CG  MET A 206       5.467  19.088 -49.242  1.00 48.56           C  
ATOM   2919  HG2 MET A 206       4.896  19.057 -48.314  1.00 48.56           H  
ATOM   2920  HG3 MET A 206       4.970  19.776 -49.925  1.00 48.56           H  
ATOM   2921  SD  MET A 206       5.468  17.411 -49.954  1.00 48.56           S  
ATOM   2922  CE  MET A 206       6.504  17.631 -51.429  1.00 48.56           C  
ATOM   2923  HE1 MET A 206       7.520  17.893 -51.134  1.00 48.56           H  
ATOM   2924  HE2 MET A 206       6.526  16.699 -51.993  1.00 48.56           H  
ATOM   2925  HE3 MET A 206       6.087  18.421 -52.054  1.00 48.56           H  
ATOM   2926  N   VAL A 207       8.696  21.025 -46.188  1.00 50.34           N  
ATOM   2927  H   VAL A 207       7.935  21.256 -45.565  1.00 50.34           H  
ATOM   2928  CA  VAL A 207      10.060  20.901 -45.658  1.00 50.34           C  
ATOM   2929  HA  VAL A 207      10.736  21.442 -46.319  1.00 50.34           H  
ATOM   2930  C   VAL A 207      10.423  19.411 -45.644  1.00 50.34           C  
ATOM   2931  CB  VAL A 207      10.201  21.543 -44.266  1.00 50.34           C  
ATOM   2932  HB  VAL A 207       9.516  21.063 -43.567  1.00 50.34           H  
ATOM   2933  O   VAL A 207       9.865  18.663 -44.835  1.00 50.34           O  
ATOM   2934  CG1 VAL A 207      11.636  21.396 -43.735  1.00 50.34           C  
ATOM   2935 HG11 VAL A 207      11.721  21.897 -42.771  1.00 50.34           H  
ATOM   2936 HG12 VAL A 207      11.880  20.343 -43.594  1.00 50.34           H  
ATOM   2937 HG13 VAL A 207      12.341  21.843 -44.436  1.00 50.34           H  
ATOM   2938  CG2 VAL A 207       9.875  23.041 -44.322  1.00 50.34           C  
ATOM   2939 HG21 VAL A 207       8.840  23.192 -44.627  1.00 50.34           H  
ATOM   2940 HG22 VAL A 207      10.007  23.492 -43.338  1.00 50.34           H  
ATOM   2941 HG23 VAL A 207      10.523  23.544 -45.040  1.00 50.34           H  
ATOM   2942  N   PRO A 208      11.340  18.929 -46.506  1.00 44.19           N  
ATOM   2943  CA  PRO A 208      11.724  17.527 -46.512  1.00 44.19           C  
ATOM   2944  HA  PRO A 208      10.828  16.906 -46.515  1.00 44.19           H  
ATOM   2945  C   PRO A 208      12.548  17.265 -45.252  1.00 44.19           C  
ATOM   2946  CB  PRO A 208      12.506  17.293 -47.817  1.00 44.19           C  
ATOM   2947  HB2 PRO A 208      13.573  17.198 -47.617  1.00 44.19           H  
ATOM   2948  HB3 PRO A 208      12.144  16.409 -48.342  1.00 44.19           H  
ATOM   2949  O   PRO A 208      13.638  17.817 -45.078  1.00 44.19           O  
ATOM   2950  CG  PRO A 208      12.255  18.561 -48.635  1.00 44.19           C  
ATOM   2951  HG2 PRO A 208      11.329  18.463 -49.201  1.00 44.19           H  
ATOM   2952  HG3 PRO A 208      13.091  18.794 -49.295  1.00 44.19           H  
ATOM   2953  CD  PRO A 208      12.079  19.616 -47.551  1.00 44.19           C  
ATOM   2954  HD2 PRO A 208      11.579  20.495 -47.958  1.00 44.19           H  
ATOM   2955  HD3 PRO A 208      13.054  19.909 -47.162  1.00 44.19           H  
ATOM   2956  N   LEU A 209      12.021  16.438 -44.350  1.00 43.97           N  
ATOM   2957  H   LEU A 209      11.090  16.083 -44.513  1.00 43.97           H  
ATOM   2958  CA  LEU A 209      12.744  16.000 -43.161  1.00 43.97           C  
ATOM   2959  HA  LEU A 209      13.061  16.878 -42.598  1.00 43.97           H  
ATOM   2960  C   LEU A 209      13.994  15.240 -43.615  1.00 43.97           C  
ATOM   2961  CB  LEU A 209      11.814  15.156 -42.272  1.00 43.97           C  
ATOM   2962  HB2 LEU A 209      12.411  14.563 -41.579  1.00 43.97           H  
ATOM   2963  HB3 LEU A 209      11.272  14.457 -42.909  1.00 43.97           H  
ATOM   2964  O   LEU A 209      13.929  14.132 -44.145  1.00 43.97           O  
ATOM   2965  CG  LEU A 209      10.820  16.025 -41.473  1.00 43.97           C  
ATOM   2966  HG  LEU A 209      10.561  16.916 -42.047  1.00 43.97           H  
ATOM   2967  CD1 LEU A 209       9.532  15.253 -41.201  1.00 43.97           C  
ATOM   2968 HD11 LEU A 209       9.059  14.987 -42.146  1.00 43.97           H  
ATOM   2969 HD12 LEU A 209       9.748  14.346 -40.636  1.00 43.97           H  
ATOM   2970 HD13 LEU A 209       8.842  15.878 -40.635  1.00 43.97           H  
ATOM   2971  CD2 LEU A 209      11.419  16.455 -40.130  1.00 43.97           C  
ATOM   2972 HD21 LEU A 209      12.333  17.025 -40.299  1.00 43.97           H  
ATOM   2973 HD22 LEU A 209      11.640  15.581 -39.518  1.00 43.97           H  
ATOM   2974 HD23 LEU A 209      10.707  17.091 -39.604  1.00 43.97           H  
ATOM   2975  N   ARG A 210      15.153  15.878 -43.445  1.00 44.16           N  
ATOM   2976  H   ARG A 210      15.100  16.833 -43.121  1.00 44.16           H  
ATOM   2977  CA  ARG A 210      16.462  15.318 -43.769  1.00 44.16           C  
ATOM   2978  HA  ARG A 210      16.411  14.888 -44.769  1.00 44.16           H  
ATOM   2979  C   ARG A 210      16.751  14.192 -42.777  1.00 44.16           C  
ATOM   2980  CB  ARG A 210      17.489  16.468 -43.758  1.00 44.16           C  
ATOM   2981  HB2 ARG A 210      17.007  17.351 -44.177  1.00 44.16           H  
ATOM   2982  HB3 ARG A 210      17.773  16.707 -42.733  1.00 44.16           H  
ATOM   2983  O   ARG A 210      17.293  14.429 -41.702  1.00 44.16           O  
ATOM   2984  CG  ARG A 210      18.743  16.197 -44.600  1.00 44.16           C  
ATOM   2985  HG2 ARG A 210      18.444  15.998 -45.629  1.00 44.16           H  
ATOM   2986  HG3 ARG A 210      19.279  15.334 -44.205  1.00 44.16           H  
ATOM   2987  CD  ARG A 210      19.644  17.441 -44.554  1.00 44.16           C  
ATOM   2988  HD2 ARG A 210      20.055  17.539 -43.550  1.00 44.16           H  
ATOM   2989  HD3 ARG A 210      19.025  18.314 -44.763  1.00 44.16           H  
ATOM   2990  NE  ARG A 210      20.740  17.382 -45.541  1.00 44.16           N  
ATOM   2991  HE  ARG A 210      20.932  16.479 -45.950  1.00 44.16           H  
ATOM   2992  NH1 ARG A 210      21.291  19.613 -45.484  1.00 44.16           N  
ATOM   2993 HH11 ARG A 210      21.831  20.394 -45.827  1.00 44.16           H  
ATOM   2994 HH12 ARG A 210      20.581  19.759 -44.780  1.00 44.16           H  
ATOM   2995  NH2 ARG A 210      22.372  18.251 -46.878  1.00 44.16           N  
ATOM   2996 HH21 ARG A 210      22.908  19.042 -47.203  1.00 44.16           H  
ATOM   2997 HH22 ARG A 210      22.521  17.339 -47.287  1.00 44.16           H  
ATOM   2998  CZ  ARG A 210      21.460  18.410 -45.960  1.00 44.16           C  
ATOM   2999  N   HIS A 211      16.352  12.971 -43.112  1.00 47.09           N  
ATOM   3000  H   HIS A 211      15.743  12.865 -43.911  1.00 47.09           H  
ATOM   3001  CA  HIS A 211      16.775  11.790 -42.370  1.00 47.09           C  
ATOM   3002  HA  HIS A 211      16.509  11.933 -41.323  1.00 47.09           H  
ATOM   3003  C   HIS A 211      18.301  11.672 -42.516  1.00 47.09           C  
ATOM   3004  CB  HIS A 211      16.043  10.546 -42.892  1.00 47.09           C  
ATOM   3005  HB2 HIS A 211      16.389   9.675 -42.336  1.00 47.09           H  
ATOM   3006  HB3 HIS A 211      16.294  10.395 -43.942  1.00 47.09           H  
ATOM   3007  O   HIS A 211      18.784  11.657 -43.654  1.00 47.09           O  
ATOM   3008  CG  HIS A 211      14.544  10.645 -42.752  1.00 47.09           C  
ATOM   3009  CD2 HIS A 211      13.630  10.774 -43.765  1.00 47.09           C  
ATOM   3010  HD2 HIS A 211      13.850  10.817 -44.822  1.00 47.09           H  
ATOM   3011  ND1 HIS A 211      13.838  10.671 -41.569  1.00 47.09           N  
ATOM   3012  HD1 HIS A 211      14.224  10.607 -40.637  1.00 47.09           H  
ATOM   3013  CE1 HIS A 211      12.535  10.810 -41.863  1.00 47.09           C  
ATOM   3014  HE1 HIS A 211      11.733  10.862 -41.141  1.00 47.09           H  
ATOM   3015  NE2 HIS A 211      12.360  10.864 -43.189  1.00 47.09           N  
ATOM   3016  N   PRO A 212      19.088  11.639 -41.424  1.00 43.91           N  
ATOM   3017  CA  PRO A 212      20.506  11.335 -41.554  1.00 43.91           C  
ATOM   3018  HA  PRO A 212      20.979  12.110 -42.156  1.00 43.91           H  
ATOM   3019  C   PRO A 212      20.647   9.972 -42.254  1.00 43.91           C  
ATOM   3020  CB  PRO A 212      21.085  11.367 -40.138  1.00 43.91           C  
ATOM   3021  HB2 PRO A 212      21.871  10.626 -39.997  1.00 43.91           H  
ATOM   3022  HB3 PRO A 212      21.462  12.368 -39.925  1.00 43.91           H  
ATOM   3023  O   PRO A 212      19.805   9.092 -42.038  1.00 43.91           O  
ATOM   3024  CG  PRO A 212      19.873  11.084 -39.250  1.00 43.91           C  
ATOM   3025  HG2 PRO A 212      19.732  10.007 -39.165  1.00 43.91           H  
ATOM   3026  HG3 PRO A 212      19.981  11.533 -38.263  1.00 43.91           H  
ATOM   3027  CD  PRO A 212      18.700  11.689 -40.023  1.00 43.91           C  
ATOM   3028  HD2 PRO A 212      17.799  11.106 -39.831  1.00 43.91           H  
ATOM   3029  HD3 PRO A 212      18.553  12.727 -39.725  1.00 43.91           H  
ATOM   3030  N   PRO A 213      21.644   9.814 -43.144  1.00 45.22           N  
ATOM   3031  CA  PRO A 213      21.769   8.636 -43.988  1.00 45.22           C  
ATOM   3032  HA  PRO A 213      20.921   8.585 -44.672  1.00 45.22           H  
ATOM   3033  C   PRO A 213      21.790   7.389 -43.111  1.00 45.22           C  
ATOM   3034  CB  PRO A 213      23.059   8.824 -44.795  1.00 45.22           C  
ATOM   3035  HB2 PRO A 213      23.592   7.885 -44.947  1.00 45.22           H  
ATOM   3036  HB3 PRO A 213      22.822   9.284 -45.755  1.00 45.22           H  
ATOM   3037  O   PRO A 213      22.592   7.285 -42.184  1.00 45.22           O  
ATOM   3038  CG  PRO A 213      23.869   9.806 -43.949  1.00 45.22           C  
ATOM   3039  HG2 PRO A 213      24.404   9.263 -43.170  1.00 45.22           H  
ATOM   3040  HG3 PRO A 213      24.562  10.389 -44.557  1.00 45.22           H  
ATOM   3041  CD  PRO A 213      22.793  10.684 -43.316  1.00 45.22           C  
ATOM   3042  HD2 PRO A 213      22.533  11.499 -43.991  1.00 45.22           H  
ATOM   3043  HD3 PRO A 213      23.148  11.076 -42.363  1.00 45.22           H  
ATOM   3044  N   ARG A 214      20.865   6.472 -43.401  1.00 44.09           N  
ATOM   3045  H   ARG A 214      20.244   6.675 -44.172  1.00 44.09           H  
ATOM   3046  CA  ARG A 214      20.779   5.144 -42.799  1.00 44.09           C  
ATOM   3047  HA  ARG A 214      20.640   5.218 -41.721  1.00 44.09           H  
ATOM   3048  C   ARG A 214      22.109   4.438 -43.068  1.00 44.09           C  
ATOM   3049  CB  ARG A 214      19.604   4.377 -43.444  1.00 44.09           C  
ATOM   3050  HB2 ARG A 214      19.740   4.372 -44.526  1.00 44.09           H  
ATOM   3051  HB3 ARG A 214      19.635   3.343 -43.101  1.00 44.09           H  
ATOM   3052  O   ARG A 214      22.302   3.905 -44.153  1.00 44.09           O  
ATOM   3053  CG  ARG A 214      18.215   4.955 -43.123  1.00 44.09           C  
ATOM   3054  HG2 ARG A 214      18.021   4.828 -42.058  1.00 44.09           H  
ATOM   3055  HG3 ARG A 214      18.191   6.020 -43.351  1.00 44.09           H  
ATOM   3056  CD  ARG A 214      17.127   4.250 -43.957  1.00 44.09           C  
ATOM   3057  HD2 ARG A 214      17.572   3.412 -44.494  1.00 44.09           H  
ATOM   3058  HD3 ARG A 214      16.753   4.944 -44.710  1.00 44.09           H  
ATOM   3059  NE  ARG A 214      16.033   3.719 -43.117  1.00 44.09           N  
ATOM   3060  HE  ARG A 214      16.286   2.951 -42.512  1.00 44.09           H  
ATOM   3061  NH1 ARG A 214      14.286   5.028 -43.863  1.00 44.09           N  
ATOM   3062 HH11 ARG A 214      13.296   5.225 -43.886  1.00 44.09           H  
ATOM   3063 HH12 ARG A 214      14.907   5.494 -44.509  1.00 44.09           H  
ATOM   3064  NH2 ARG A 214      13.909   3.436 -42.355  1.00 44.09           N  
ATOM   3065 HH21 ARG A 214      14.214   2.652 -41.797  1.00 44.09           H  
ATOM   3066 HH22 ARG A 214      12.926   3.665 -42.393  1.00 44.09           H  
ATOM   3067  CZ  ARG A 214      14.757   4.067 -43.117  1.00 44.09           C  
ATOM   3068  N   SER A 215      23.053   4.483 -42.131  1.00 48.25           N  
ATOM   3069  H   SER A 215      22.908   5.038 -41.300  1.00 48.25           H  
ATOM   3070  CA  SER A 215      24.200   3.584 -42.184  1.00 48.25           C  
ATOM   3071  HA  SER A 215      24.656   3.634 -43.173  1.00 48.25           H  
ATOM   3072  C   SER A 215      23.654   2.178 -41.958  1.00 48.25           C  
ATOM   3073  CB  SER A 215      25.268   3.955 -41.148  1.00 48.25           C  
ATOM   3074  HB2 SER A 215      26.086   3.238 -41.209  1.00 48.25           H  
ATOM   3075  HB3 SER A 215      25.658   4.948 -41.371  1.00 48.25           H  
ATOM   3076  O   SER A 215      23.137   1.892 -40.879  1.00 48.25           O  
ATOM   3077  OG  SER A 215      24.741   3.945 -39.838  1.00 48.25           O  
ATOM   3078  HG  SER A 215      24.226   3.143 -39.719  1.00 48.25           H  
ATOM   3079  N   GLU A 216      23.731   1.329 -42.978  1.00 51.56           N  
ATOM   3080  H   GLU A 216      24.093   1.683 -43.852  1.00 51.56           H  
ATOM   3081  CA  GLU A 216      23.174  -0.033 -43.043  1.00 51.56           C  
ATOM   3082  HA  GLU A 216      22.110   0.016 -42.812  1.00 51.56           H  
ATOM   3083  C   GLU A 216      23.781  -1.039 -42.035  1.00 51.56           C  
ATOM   3084  CB  GLU A 216      23.320  -0.552 -44.490  1.00 51.56           C  
ATOM   3085  HB2 GLU A 216      24.376  -0.530 -44.759  1.00 51.56           H  
ATOM   3086  HB3 GLU A 216      22.971  -1.584 -44.542  1.00 51.56           H  
ATOM   3087  O   GLU A 216      23.680  -2.242 -42.236  1.00 51.56           O  
ATOM   3088  CG  GLU A 216      22.504   0.253 -45.514  1.00 51.56           C  
ATOM   3089  HG2 GLU A 216      22.834   1.292 -45.495  1.00 51.56           H  
ATOM   3090  HG3 GLU A 216      21.456   0.229 -45.217  1.00 51.56           H  
ATOM   3091  CD  GLU A 216      22.654  -0.279 -46.951  1.00 51.56           C  
ATOM   3092  OE1 GLU A 216      21.692  -0.092 -47.731  1.00 51.56           O  
ATOM   3093  OE2 GLU A 216      23.739  -0.810 -47.278  1.00 51.56           O  
ATOM   3094  N   GLY A 217      24.415  -0.589 -40.949  1.00 50.38           N  
ATOM   3095  H   GLY A 217      24.387   0.403 -40.763  1.00 50.38           H  
ATOM   3096  CA  GLY A 217      25.197  -1.457 -40.062  1.00 50.38           C  
ATOM   3097  HA2 GLY A 217      26.255  -1.272 -40.248  1.00 50.38           H  
ATOM   3098  HA3 GLY A 217      25.009  -2.505 -40.293  1.00 50.38           H  
ATOM   3099  C   GLY A 217      24.968  -1.299 -38.565  1.00 50.38           C  
ATOM   3100  O   GLY A 217      25.569  -2.047 -37.810  1.00 50.38           O  
ATOM   3101  N   ASP A 218      24.125  -0.373 -38.113  1.00 48.72           N  
ATOM   3102  H   ASP A 218      23.605   0.196 -38.766  1.00 48.72           H  
ATOM   3103  CA  ASP A 218      23.898  -0.191 -36.677  1.00 48.72           C  
ATOM   3104  HA  ASP A 218      24.194  -1.103 -36.158  1.00 48.72           H  
ATOM   3105  C   ASP A 218      22.397  -0.034 -36.443  1.00 48.72           C  
ATOM   3106  CB  ASP A 218      24.797   0.951 -36.146  1.00 48.72           C  
ATOM   3107  HB2 ASP A 218      25.706   0.985 -36.747  1.00 48.72           H  
ATOM   3108  HB3 ASP A 218      24.295   1.910 -36.277  1.00 48.72           H  
ATOM   3109  O   ASP A 218      21.857   1.073 -36.348  1.00 48.72           O  
ATOM   3110  CG  ASP A 218      25.247   0.791 -34.685  1.00 48.72           C  
ATOM   3111  OD1 ASP A 218      25.087  -0.311 -34.121  1.00 48.72           O  
ATOM   3112  OD2 ASP A 218      25.739   1.802 -34.128  1.00 48.72           O  
ATOM   3113  N   PHE A 219      21.691  -1.172 -36.422  1.00 50.56           N  
ATOM   3114  H   PHE A 219      22.204  -2.032 -36.554  1.00 50.56           H  
ATOM   3115  CA  PHE A 219      20.360  -1.274 -35.826  1.00 50.56           C  
ATOM   3116  HA  PHE A 219      19.712  -0.503 -36.243  1.00 50.56           H  
ATOM   3117  C   PHE A 219      20.526  -1.015 -34.335  1.00 50.56           C  
ATOM   3118  CB  PHE A 219      19.721  -2.647 -36.079  1.00 50.56           C  
ATOM   3119  HB2 PHE A 219      18.802  -2.715 -35.496  1.00 50.56           H  
ATOM   3120  HB3 PHE A 219      20.389  -3.427 -35.715  1.00 50.56           H  
ATOM   3121  O   PHE A 219      20.518  -1.922 -33.510  1.00 50.56           O  
ATOM   3122  CG  PHE A 219      19.382  -2.924 -37.523  1.00 50.56           C  
ATOM   3123  CD1 PHE A 219      18.158  -2.487 -38.064  1.00 50.56           C  
ATOM   3124  HD1 PHE A 219      17.456  -1.948 -37.443  1.00 50.56           H  
ATOM   3125  CD2 PHE A 219      20.289  -3.640 -38.324  1.00 50.56           C  
ATOM   3126  HD2 PHE A 219      21.226  -3.983 -37.911  1.00 50.56           H  
ATOM   3127  CE1 PHE A 219      17.843  -2.767 -39.406  1.00 50.56           C  
ATOM   3128  HE1 PHE A 219      16.899  -2.445 -39.820  1.00 50.56           H  
ATOM   3129  CE2 PHE A 219      19.976  -3.915 -39.665  1.00 50.56           C  
ATOM   3130  HE2 PHE A 219      20.678  -4.461 -40.279  1.00 50.56           H  
ATOM   3131  CZ  PHE A 219      18.754  -3.481 -40.205  1.00 50.56           C  
ATOM   3132  HZ  PHE A 219      18.518  -3.699 -41.236  1.00 50.56           H  
ATOM   3133  N   ARG A 220      20.756   0.250 -33.999  1.00 53.06           N  
ATOM   3134  H   ARG A 220      20.908   0.902 -34.756  1.00 53.06           H  
ATOM   3135  CA  ARG A 220      20.874   0.716 -32.639  1.00 53.06           C  
ATOM   3136  HA  ARG A 220      21.568   0.067 -32.106  1.00 53.06           H  
ATOM   3137  C   ARG A 220      19.482   0.553 -32.062  1.00 53.06           C  
ATOM   3138  CB  ARG A 220      21.417   2.152 -32.685  1.00 53.06           C  
ATOM   3139  HB2 ARG A 220      20.618   2.857 -32.915  1.00 53.06           H  
ATOM   3140  HB3 ARG A 220      22.163   2.221 -33.476  1.00 53.06           H  
ATOM   3141  O   ARG A 220      18.637   1.418 -32.293  1.00 53.06           O  
ATOM   3142  CG  ARG A 220      22.102   2.531 -31.376  1.00 53.06           C  
ATOM   3143  HG2 ARG A 220      21.377   2.473 -30.564  1.00 53.06           H  
ATOM   3144  HG3 ARG A 220      22.922   1.840 -31.179  1.00 53.06           H  
ATOM   3145  CD  ARG A 220      22.653   3.953 -31.486  1.00 53.06           C  
ATOM   3146  HD2 ARG A 220      21.855   4.603 -31.844  1.00 53.06           H  
ATOM   3147  HD3 ARG A 220      23.470   3.957 -32.207  1.00 53.06           H  
ATOM   3148  NE  ARG A 220      23.127   4.423 -30.174  1.00 53.06           N  
ATOM   3149  HE  ARG A 220      23.285   3.700 -29.487  1.00 53.06           H  
ATOM   3150  NH1 ARG A 220      23.284   6.648 -30.692  1.00 53.06           N  
ATOM   3151 HH11 ARG A 220      23.461   7.607 -30.428  1.00 53.06           H  
ATOM   3152 HH12 ARG A 220      23.089   6.404 -31.652  1.00 53.06           H  
ATOM   3153  NH2 ARG A 220      23.686   5.966 -28.602  1.00 53.06           N  
ATOM   3154 HH21 ARG A 220      23.842   6.927 -28.335  1.00 53.06           H  
ATOM   3155 HH22 ARG A 220      23.762   5.220 -27.925  1.00 53.06           H  
ATOM   3156  CZ  ARG A 220      23.365   5.672 -29.831  1.00 53.06           C  
ATOM   3157  N   GLU A 221      19.237  -0.601 -31.436  1.00 57.81           N  
ATOM   3158  H   GLU A 221      19.942  -1.321 -31.501  1.00 57.81           H  
ATOM   3159  CA  GLU A 221      17.994  -0.938 -30.752  1.00 57.81           C  
ATOM   3160  HA  GLU A 221      17.223  -1.183 -31.482  1.00 57.81           H  
ATOM   3161  C   GLU A 221      17.579   0.295 -29.974  1.00 57.81           C  
ATOM   3162  CB  GLU A 221      18.171  -2.126 -29.802  1.00 57.81           C  
ATOM   3163  HB2 GLU A 221      17.376  -2.097 -29.057  1.00 57.81           H  
ATOM   3164  HB3 GLU A 221      19.130  -2.036 -29.292  1.00 57.81           H  
ATOM   3165  O   GLU A 221      18.220   0.737 -29.016  1.00 57.81           O  
ATOM   3166  CG  GLU A 221      18.077  -3.468 -30.538  1.00 57.81           C  
ATOM   3167  HG2 GLU A 221      17.107  -3.524 -31.033  1.00 57.81           H  
ATOM   3168  HG3 GLU A 221      18.851  -3.504 -31.305  1.00 57.81           H  
ATOM   3169  CD  GLU A 221      18.244  -4.667 -29.593  1.00 57.81           C  
ATOM   3170  OE1 GLU A 221      17.805  -5.767 -29.993  1.00 57.81           O  
ATOM   3171  OE2 GLU A 221      18.778  -4.468 -28.477  1.00 57.81           O  
ATOM   3172  N   THR A 222      16.572   0.964 -30.508  1.00 57.22           N  
ATOM   3173  H   THR A 222      16.128   0.616 -31.347  1.00 57.22           H  
ATOM   3174  CA  THR A 222      16.092   2.204 -29.950  1.00 57.22           C  
ATOM   3175  HA  THR A 222      16.915   2.914 -29.869  1.00 57.22           H  
ATOM   3176  C   THR A 222      15.580   1.843 -28.572  1.00 57.22           C  
ATOM   3177  CB  THR A 222      15.003   2.780 -30.845  1.00 57.22           C  
ATOM   3178  HB  THR A 222      14.450   3.529 -30.278  1.00 57.22           H  
ATOM   3179  O   THR A 222      14.642   1.064 -28.446  1.00 57.22           O  
ATOM   3180  CG2 THR A 222      15.568   3.453 -32.093  1.00 57.22           C  
ATOM   3181 HG21 THR A 222      16.224   4.275 -31.807  1.00 57.22           H  
ATOM   3182 HG22 THR A 222      14.750   3.839 -32.702  1.00 57.22           H  
ATOM   3183 HG23 THR A 222      16.138   2.731 -32.679  1.00 57.22           H  
ATOM   3184  OG1 THR A 222      14.152   1.745 -31.282  1.00 57.22           O  
ATOM   3185  HG1 THR A 222      13.856   1.265 -30.505  1.00 57.22           H  
ATOM   3186  N   SER A 223      16.218   2.382 -27.539  1.00 64.75           N  
ATOM   3187  H   SER A 223      17.022   2.958 -27.743  1.00 64.75           H  
ATOM   3188  CA  SER A 223      16.035   2.020 -26.130  1.00 64.75           C  
ATOM   3189  HA  SER A 223      16.155   0.939 -26.047  1.00 64.75           H  
ATOM   3190  C   SER A 223      14.648   2.353 -25.557  1.00 64.75           C  
ATOM   3191  CB  SER A 223      17.158   2.684 -25.326  1.00 64.75           C  
ATOM   3192  HB2 SER A 223      16.995   2.536 -24.258  1.00 64.75           H  
ATOM   3193  HB3 SER A 223      18.101   2.209 -25.598  1.00 64.75           H  
ATOM   3194  O   SER A 223      14.465   2.395 -24.338  1.00 64.75           O  
ATOM   3195  OG  SER A 223      17.241   4.072 -25.624  1.00 64.75           O  
ATOM   3196  HG  SER A 223      18.037   4.415 -25.211  1.00 64.75           H  
ATOM   3197  N   PHE A 224      13.651   2.613 -26.410  1.00 63.25           N  
ATOM   3198  H   PHE A 224      13.800   2.360 -27.376  1.00 63.25           H  
ATOM   3199  CA  PHE A 224      12.279   2.824 -25.986  1.00 63.25           C  
ATOM   3200  HA  PHE A 224      12.312   3.398 -25.060  1.00 63.25           H  
ATOM   3201  C   PHE A 224      11.615   1.480 -25.665  1.00 63.25           C  
ATOM   3202  CB  PHE A 224      11.497   3.694 -26.988  1.00 63.25           C  
ATOM   3203  HB2 PHE A 224      10.514   3.893 -26.562  1.00 63.25           H  
ATOM   3204  HB3 PHE A 224      12.002   4.657 -27.066  1.00 63.25           H  
ATOM   3205  O   PHE A 224      11.478   0.597 -26.500  1.00 63.25           O  
ATOM   3206  CG  PHE A 224      11.285   3.143 -28.390  1.00 63.25           C  
ATOM   3207  CD1 PHE A 224      12.025   3.654 -29.468  1.00 63.25           C  
ATOM   3208  HD1 PHE A 224      12.755   4.432 -29.299  1.00 63.25           H  
ATOM   3209  CD2 PHE A 224      10.279   2.190 -28.641  1.00 63.25           C  
ATOM   3210  HD2 PHE A 224       9.673   1.812 -27.831  1.00 63.25           H  
ATOM   3211  CE1 PHE A 224      11.780   3.192 -30.774  1.00 63.25           C  
ATOM   3212  HE1 PHE A 224      12.334   3.597 -31.608  1.00 63.25           H  
ATOM   3213  CE2 PHE A 224      10.076   1.687 -29.937  1.00 63.25           C  
ATOM   3214  HE2 PHE A 224       9.336   0.920 -30.110  1.00 63.25           H  
ATOM   3215  CZ  PHE A 224      10.839   2.178 -31.006  1.00 63.25           C  
ATOM   3216  HZ  PHE A 224      10.688   1.795 -32.005  1.00 63.25           H  
ATOM   3217  N   SER A 225      11.164   1.335 -24.421  1.00 66.12           N  
ATOM   3218  H   SER A 225      11.418   2.043 -23.746  1.00 66.12           H  
ATOM   3219  CA  SER A 225      10.458   0.137 -23.949  1.00 66.12           C  
ATOM   3220  HA  SER A 225      10.905  -0.740 -24.417  1.00 66.12           H  
ATOM   3221  C   SER A 225       8.963   0.127 -24.323  1.00 66.12           C  
ATOM   3222  CB  SER A 225      10.694   0.030 -22.436  1.00 66.12           C  
ATOM   3223  HB2 SER A 225      10.500   0.999 -21.975  1.00 66.12           H  
ATOM   3224  HB3 SER A 225      11.737  -0.229 -22.260  1.00 66.12           H  
ATOM   3225  O   SER A 225       8.300  -0.898 -24.204  1.00 66.12           O  
ATOM   3226  OG  SER A 225       9.868  -0.921 -21.804  1.00 66.12           O  
ATOM   3227  HG  SER A 225       9.861  -1.730 -22.320  1.00 66.12           H  
ATOM   3228  N   THR A 226       8.391   1.251 -24.768  1.00 72.69           N  
ATOM   3229  H   THR A 226       8.989   2.039 -24.975  1.00 72.69           H  
ATOM   3230  CA  THR A 226       6.953   1.385 -25.063  1.00 72.69           C  
ATOM   3231  HA  THR A 226       6.475   0.406 -25.012  1.00 72.69           H  
ATOM   3232  C   THR A 226       6.742   1.920 -26.474  1.00 72.69           C  
ATOM   3233  CB  THR A 226       6.272   2.296 -24.029  1.00 72.69           C  
ATOM   3234  HB  THR A 226       6.727   3.285 -24.066  1.00 72.69           H  
ATOM   3235  O   THR A 226       7.395   2.884 -26.864  1.00 72.69           O  
ATOM   3236  CG2 THR A 226       4.762   2.442 -24.223  1.00 72.69           C  
ATOM   3237 HG21 THR A 226       4.334   2.964 -23.368  1.00 72.69           H  
ATOM   3238 HG22 THR A 226       4.296   1.461 -24.318  1.00 72.69           H  
ATOM   3239 HG23 THR A 226       4.554   3.036 -25.113  1.00 72.69           H  
ATOM   3240  OG1 THR A 226       6.441   1.768 -22.732  1.00 72.69           O  
ATOM   3241  HG1 THR A 226       6.915   0.938 -22.817  1.00 72.69           H  
ATOM   3242  N   SER A 227       5.793   1.327 -27.205  1.00 74.00           N  
ATOM   3243  H   SER A 227       5.279   0.556 -26.803  1.00 74.00           H  
ATOM   3244  CA  SER A 227       5.426   1.689 -28.585  1.00 74.00           C  
ATOM   3245  HA  SER A 227       6.290   1.541 -29.232  1.00 74.00           H  
ATOM   3246  C   SER A 227       4.979   3.146 -28.755  1.00 74.00           C  
ATOM   3247  CB  SER A 227       4.300   0.761 -29.059  1.00 74.00           C  
ATOM   3248  HB2 SER A 227       4.694  -0.250 -29.163  1.00 74.00           H  
ATOM   3249  HB3 SER A 227       3.937   1.096 -30.030  1.00 74.00           H  
ATOM   3250  O   SER A 227       5.114   3.715 -29.831  1.00 74.00           O  
ATOM   3251  OG  SER A 227       3.233   0.748 -28.120  1.00 74.00           O  
ATOM   3252  HG  SER A 227       2.528   0.206 -28.482  1.00 74.00           H  
ATOM   3253  N   THR A 228       4.481   3.767 -27.688  1.00 79.00           N  
ATOM   3254  H   THR A 228       4.284   3.200 -26.875  1.00 79.00           H  
ATOM   3255  CA  THR A 228       4.121   5.184 -27.616  1.00 79.00           C  
ATOM   3256  HA  THR A 228       4.349   5.669 -28.565  1.00 79.00           H  
ATOM   3257  C   THR A 228       4.946   5.873 -26.525  1.00 79.00           C  
ATOM   3258  CB  THR A 228       2.609   5.346 -27.402  1.00 79.00           C  
ATOM   3259  HB  THR A 228       2.382   6.390 -27.186  1.00 79.00           H  
ATOM   3260  O   THR A 228       4.531   5.942 -25.359  1.00 79.00           O  
ATOM   3261  CG2 THR A 228       1.833   4.923 -28.649  1.00 79.00           C  
ATOM   3262 HG21 THR A 228       0.770   5.124 -28.511  1.00 79.00           H  
ATOM   3263 HG22 THR A 228       1.980   3.862 -28.850  1.00 79.00           H  
ATOM   3264 HG23 THR A 228       2.182   5.495 -29.509  1.00 79.00           H  
ATOM   3265  OG1 THR A 228       2.133   4.529 -26.352  1.00 79.00           O  
ATOM   3266  HG1 THR A 228       1.219   4.330 -26.568  1.00 79.00           H  
ATOM   3267  N   PRO A 229       6.157   6.365 -26.843  1.00 65.12           N  
ATOM   3268  CA  PRO A 229       6.923   7.157 -25.897  1.00 65.12           C  
ATOM   3269  HA  PRO A 229       6.998   6.640 -24.940  1.00 65.12           H  
ATOM   3270  C   PRO A 229       6.206   8.495 -25.696  1.00 65.12           C  
ATOM   3271  CB  PRO A 229       8.324   7.285 -26.507  1.00 65.12           C  
ATOM   3272  HB2 PRO A 229       8.809   8.224 -26.241  1.00 65.12           H  
ATOM   3273  HB3 PRO A 229       8.933   6.440 -26.186  1.00 65.12           H  
ATOM   3274  O   PRO A 229       6.355   9.416 -26.487  1.00 65.12           O  
ATOM   3275  CG  PRO A 229       8.077   7.178 -28.012  1.00 65.12           C  
ATOM   3276  HG2 PRO A 229       8.943   6.769 -28.534  1.00 65.12           H  
ATOM   3277  HG3 PRO A 229       7.821   8.158 -28.413  1.00 65.12           H  
ATOM   3278  CD  PRO A 229       6.866   6.249 -28.114  1.00 65.12           C  
ATOM   3279  HD2 PRO A 229       6.243   6.553 -28.955  1.00 65.12           H  
ATOM   3280  HD3 PRO A 229       7.201   5.221 -28.249  1.00 65.12           H  
ATOM   3281  N   ASN A 230       5.413   8.614 -24.630  1.00 66.94           N  
ATOM   3282  H   ASN A 230       5.173   7.778 -24.118  1.00 66.94           H  
ATOM   3283  CA  ASN A 230       4.927   9.919 -24.191  1.00 66.94           C  
ATOM   3284  HA  ASN A 230       4.530  10.448 -25.058  1.00 66.94           H  
ATOM   3285  C   ASN A 230       6.125  10.694 -23.616  1.00 66.94           C  
ATOM   3286  CB  ASN A 230       3.800   9.765 -23.152  1.00 66.94           C  
ATOM   3287  HB2 ASN A 230       3.762  10.667 -22.540  1.00 66.94           H  
ATOM   3288  HB3 ASN A 230       4.014   8.908 -22.514  1.00 66.94           H  
ATOM   3289  O   ASN A 230       6.602  10.308 -22.542  1.00 66.94           O  
ATOM   3290  CG  ASN A 230       2.424   9.590 -23.764  1.00 66.94           C  
ATOM   3291  ND2 ASN A 230       1.409   9.398 -22.954  1.00 66.94           N  
ATOM   3292 HD21 ASN A 230       1.502   9.613 -21.971  1.00 66.94           H  
ATOM   3293 HD22 ASN A 230       0.520   9.392 -23.433  1.00 66.94           H  
ATOM   3294  OD1 ASN A 230       2.216   9.645 -24.954  1.00 66.94           O  
ATOM   3295  N   PRO A 231       6.605  11.775 -24.262  1.00 64.94           N  
ATOM   3296  CA  PRO A 231       7.763  12.534 -23.779  1.00 64.94           C  
ATOM   3297  HA  PRO A 231       8.643  11.891 -23.755  1.00 64.94           H  
ATOM   3298  C   PRO A 231       7.533  13.084 -22.360  1.00 64.94           C  
ATOM   3299  CB  PRO A 231       7.977  13.641 -24.819  1.00 64.94           C  
ATOM   3300  HB2 PRO A 231       8.689  13.298 -25.570  1.00 64.94           H  
ATOM   3301  HB3 PRO A 231       8.328  14.569 -24.367  1.00 64.94           H  
ATOM   3302  O   PRO A 231       8.442  13.087 -21.524  1.00 64.94           O  
ATOM   3303  CG  PRO A 231       6.607  13.818 -25.473  1.00 64.94           C  
ATOM   3304  HG2 PRO A 231       6.690  14.205 -26.489  1.00 64.94           H  
ATOM   3305  HG3 PRO A 231       5.989  14.475 -24.861  1.00 64.94           H  
ATOM   3306  CD  PRO A 231       6.037  12.406 -25.450  1.00 64.94           C  
ATOM   3307  HD2 PRO A 231       6.359  11.874 -26.345  1.00 64.94           H  
ATOM   3308  HD3 PRO A 231       4.949  12.459 -25.411  1.00 64.94           H  
ATOM   3309  N   ASP A 232       6.279  13.414 -22.040  1.00 63.94           N  
ATOM   3310  H   ASP A 232       5.620  13.513 -22.800  1.00 63.94           H  
ATOM   3311  CA  ASP A 232       5.864  13.938 -20.736  1.00 63.94           C  
ATOM   3312  HA  ASP A 232       6.522  14.764 -20.466  1.00 63.94           H  
ATOM   3313  C   ASP A 232       5.930  12.907 -19.599  1.00 63.94           C  
ATOM   3314  CB  ASP A 232       4.433  14.480 -20.850  1.00 63.94           C  
ATOM   3315  HB2 ASP A 232       4.099  14.802 -19.864  1.00 63.94           H  
ATOM   3316  HB3 ASP A 232       3.775  13.677 -21.182  1.00 63.94           H  
ATOM   3317  O   ASP A 232       5.986  13.278 -18.423  1.00 63.94           O  
ATOM   3318  CG  ASP A 232       4.313  15.671 -21.803  1.00 63.94           C  
ATOM   3319  OD1 ASP A 232       5.340  16.349 -22.022  1.00 63.94           O  
ATOM   3320  OD2 ASP A 232       3.189  15.861 -22.305  1.00 63.94           O  
ATOM   3321  N   ARG A 233       5.963  11.597 -19.900  1.00 55.28           N  
ATOM   3322  H   ARG A 233       6.023  11.335 -20.874  1.00 55.28           H  
ATOM   3323  CA  ARG A 233       6.057  10.563 -18.852  1.00 55.28           C  
ATOM   3324  HA  ARG A 233       5.287  10.757 -18.105  1.00 55.28           H  
ATOM   3325  C   ARG A 233       7.370  10.627 -18.088  1.00 55.28           C  
ATOM   3326  CB  ARG A 233       5.870   9.149 -19.414  1.00 55.28           C  
ATOM   3327  HB2 ARG A 233       6.412   9.043 -20.354  1.00 55.28           H  
ATOM   3328  HB3 ARG A 233       6.291   8.434 -18.708  1.00 55.28           H  
ATOM   3329  O   ARG A 233       7.382  10.238 -16.925  1.00 55.28           O  
ATOM   3330  CG  ARG A 233       4.394   8.799 -19.604  1.00 55.28           C  
ATOM   3331  HG2 ARG A 233       3.880   8.888 -18.647  1.00 55.28           H  
ATOM   3332  HG3 ARG A 233       3.935   9.486 -20.315  1.00 55.28           H  
ATOM   3333  CD  ARG A 233       4.275   7.352 -20.096  1.00 55.28           C  
ATOM   3334  HD2 ARG A 233       4.761   7.272 -21.069  1.00 55.28           H  
ATOM   3335  HD3 ARG A 233       4.795   6.698 -19.396  1.00 55.28           H  
ATOM   3336  NE  ARG A 233       2.868   6.922 -20.201  1.00 55.28           N  
ATOM   3337  HE  ARG A 233       2.163   7.553 -19.848  1.00 55.28           H  
ATOM   3338  NH1 ARG A 233       3.263   4.896 -21.217  1.00 55.28           N  
ATOM   3339 HH11 ARG A 233       2.917   4.070 -21.683  1.00 55.28           H  
ATOM   3340 HH12 ARG A 233       4.254   5.088 -21.253  1.00 55.28           H  
ATOM   3341  NH2 ARG A 233       1.171   5.515 -20.777  1.00 55.28           N  
ATOM   3342 HH21 ARG A 233       0.867   4.667 -21.235  1.00 55.28           H  
ATOM   3343 HH22 ARG A 233       0.480   6.198 -20.502  1.00 55.28           H  
ATOM   3344  CZ  ARG A 233       2.445   5.785 -20.728  1.00 55.28           C  
ATOM   3345  N   SER A 234       8.436  11.156 -18.690  1.00 54.22           N  
ATOM   3346  H   SER A 234       8.330  11.505 -19.632  1.00 54.22           H  
ATOM   3347  CA  SER A 234       9.707  11.382 -17.990  1.00 54.22           C  
ATOM   3348  HA  SER A 234      10.114  10.418 -17.684  1.00 54.22           H  
ATOM   3349  C   SER A 234       9.531  12.230 -16.717  1.00 54.22           C  
ATOM   3350  CB  SER A 234      10.711  12.040 -18.943  1.00 54.22           C  
ATOM   3351  HB2 SER A 234      10.861  11.408 -19.819  1.00 54.22           H  
ATOM   3352  HB3 SER A 234      11.665  12.154 -18.428  1.00 54.22           H  
ATOM   3353  O   SER A 234      10.257  12.038 -15.740  1.00 54.22           O  
ATOM   3354  OG  SER A 234      10.251  13.314 -19.352  1.00 54.22           O  
ATOM   3355  HG  SER A 234       9.752  13.249 -20.169  1.00 54.22           H  
ATOM   3356  N   ALA A 235       8.521  13.111 -16.682  1.00 52.44           N  
ATOM   3357  H   ALA A 235       7.967  13.237 -17.517  1.00 52.44           H  
ATOM   3358  CA  ALA A 235       8.205  13.950 -15.529  1.00 52.44           C  
ATOM   3359  HA  ALA A 235       9.136  14.209 -15.026  1.00 52.44           H  
ATOM   3360  C   ALA A 235       7.300  13.267 -14.489  1.00 52.44           C  
ATOM   3361  CB  ALA A 235       7.571  15.245 -16.042  1.00 52.44           C  
ATOM   3362  HB1 ALA A 235       6.616  15.033 -16.521  1.00 52.44           H  
ATOM   3363  HB2 ALA A 235       8.231  15.719 -16.768  1.00 52.44           H  
ATOM   3364  HB3 ALA A 235       7.406  15.931 -15.211  1.00 52.44           H  
ATOM   3365  O   ALA A 235       7.311  13.660 -13.313  1.00 52.44           O  
ATOM   3366  N   LEU A 236       6.533  12.241 -14.877  1.00 55.12           N  
ATOM   3367  H   LEU A 236       6.635  11.902 -15.824  1.00 55.12           H  
ATOM   3368  CA  LEU A 236       5.782  11.426 -13.929  1.00 55.12           C  
ATOM   3369  HA  LEU A 236       5.280  12.075 -13.211  1.00 55.12           H  
ATOM   3370  C   LEU A 236       6.793  10.580 -13.170  1.00 55.12           C  
ATOM   3371  CB  LEU A 236       4.719  10.560 -14.631  1.00 55.12           C  
ATOM   3372  HB2 LEU A 236       5.216   9.928 -15.368  1.00 55.12           H  
ATOM   3373  HB3 LEU A 236       4.267   9.904 -13.886  1.00 55.12           H  
ATOM   3374  O   LEU A 236       7.161   9.494 -13.606  1.00 55.12           O  
ATOM   3375  CG  LEU A 236       3.600  11.342 -15.336  1.00 55.12           C  
ATOM   3376  HG  LEU A 236       4.029  11.968 -16.119  1.00 55.12           H  
ATOM   3377  CD1 LEU A 236       2.633  10.349 -15.981  1.00 55.12           C  
ATOM   3378 HD11 LEU A 236       2.143   9.748 -15.215  1.00 55.12           H  
ATOM   3379 HD12 LEU A 236       1.882  10.893 -16.553  1.00 55.12           H  
ATOM   3380 HD13 LEU A 236       3.184   9.694 -16.657  1.00 55.12           H  
ATOM   3381  CD2 LEU A 236       2.798  12.221 -14.372  1.00 55.12           C  
ATOM   3382 HD21 LEU A 236       2.413  11.625 -13.544  1.00 55.12           H  
ATOM   3383 HD22 LEU A 236       1.965  12.679 -14.905  1.00 55.12           H  
ATOM   3384 HD23 LEU A 236       3.428  13.025 -13.992  1.00 55.12           H  
ATOM   3385  N   ARG A 237       7.264  11.107 -12.032  1.00 59.00           N  
ATOM   3386  H   ARG A 237       7.031  12.075 -11.864  1.00 59.00           H  
ATOM   3387  CA  ARG A 237       8.097  10.366 -11.080  1.00 59.00           C  
ATOM   3388  HA  ARG A 237       9.107  10.266 -11.477  1.00 59.00           H  
ATOM   3389  C   ARG A 237       7.499   8.976 -10.938  1.00 59.00           C  
ATOM   3390  CB  ARG A 237       8.112  11.041  -9.702  1.00 59.00           C  
ATOM   3391  HB2 ARG A 237       8.539  10.342  -8.982  1.00 59.00           H  
ATOM   3392  HB3 ARG A 237       7.088  11.260  -9.400  1.00 59.00           H  
ATOM   3393  O   ARG A 237       6.427   8.835 -10.344  1.00 59.00           O  
ATOM   3394  CG  ARG A 237       8.939  12.324  -9.672  1.00 59.00           C  
ATOM   3395  HG2 ARG A 237       9.976  12.103  -9.924  1.00 59.00           H  
ATOM   3396  HG3 ARG A 237       8.537  13.030 -10.399  1.00 59.00           H  
ATOM   3397  CD  ARG A 237       8.858  12.936  -8.269  1.00 59.00           C  
ATOM   3398  HD2 ARG A 237       7.807  13.048  -8.003  1.00 59.00           H  
ATOM   3399  HD3 ARG A 237       9.315  12.254  -7.552  1.00 59.00           H  
ATOM   3400  NE  ARG A 237       9.491  14.266  -8.241  1.00 59.00           N  
ATOM   3401  HE  ARG A 237       9.037  14.963  -8.813  1.00 59.00           H  
ATOM   3402  NH1 ARG A 237      11.325  13.779  -6.942  1.00 59.00           N  
ATOM   3403 HH11 ARG A 237      12.246  14.040  -6.619  1.00 59.00           H  
ATOM   3404 HH12 ARG A 237      11.055  12.807  -6.974  1.00 59.00           H  
ATOM   3405  NH2 ARG A 237      11.067  15.830  -7.784  1.00 59.00           N  
ATOM   3406 HH21 ARG A 237      11.975  16.080  -7.420  1.00 59.00           H  
ATOM   3407 HH22 ARG A 237      10.597  16.454  -8.425  1.00 59.00           H  
ATOM   3408  CZ  ARG A 237      10.616  14.616  -7.651  1.00 59.00           C  
ATOM   3409  N   SER A 238       8.191   7.974 -11.473  1.00 64.88           N  
ATOM   3410  H   SER A 238       9.015   8.167 -12.024  1.00 64.88           H  
ATOM   3411  CA  SER A 238       7.869   6.591 -11.184  1.00 64.88           C  
ATOM   3412  HA  SER A 238       6.882   6.369 -11.589  1.00 64.88           H  
ATOM   3413  C   SER A 238       7.825   6.488  -9.665  1.00 64.88           C  
ATOM   3414  CB  SER A 238       8.876   5.633 -11.830  1.00 64.88           C  
ATOM   3415  HB2 SER A 238       8.691   4.620 -11.473  1.00 64.88           H  
ATOM   3416  HB3 SER A 238       8.738   5.653 -12.911  1.00 64.88           H  
ATOM   3417  O   SER A 238       8.726   6.940  -8.945  1.00 64.88           O  
ATOM   3418  OG  SER A 238      10.206   6.007 -11.532  1.00 64.88           O  
ATOM   3419  HG  SER A 238      10.802   5.384 -11.955  1.00 64.88           H  
ATOM   3420  N   ILE A 239       6.682   6.047  -9.143  1.00 70.69           N  
ATOM   3421  H   ILE A 239       5.942   5.741  -9.758  1.00 70.69           H  
ATOM   3422  CA  ILE A 239       6.551   5.863  -7.707  1.00 70.69           C  
ATOM   3423  HA  ILE A 239       6.791   6.800  -7.204  1.00 70.69           H  
ATOM   3424  C   ILE A 239       7.609   4.823  -7.366  1.00 70.69           C  
ATOM   3425  CB  ILE A 239       5.121   5.438  -7.312  1.00 70.69           C  
ATOM   3426  HB  ILE A 239       4.845   4.554  -7.888  1.00 70.69           H  
ATOM   3427  O   ILE A 239       7.554   3.711  -7.870  1.00 70.69           O  
ATOM   3428  CG1 ILE A 239       4.131   6.582  -7.640  1.00 70.69           C  
ATOM   3429 HG12 ILE A 239       4.339   7.440  -7.001  1.00 70.69           H  
ATOM   3430 HG13 ILE A 239       4.270   6.896  -8.674  1.00 70.69           H  
ATOM   3431  CG2 ILE A 239       5.074   5.082  -5.812  1.00 70.69           C  
ATOM   3432 HG21 ILE A 239       5.379   5.936  -5.208  1.00 70.69           H  
ATOM   3433 HG22 ILE A 239       5.719   4.229  -5.603  1.00 70.69           H  
ATOM   3434 HG23 ILE A 239       4.063   4.793  -5.525  1.00 70.69           H  
ATOM   3435  CD1 ILE A 239       2.655   6.193  -7.491  1.00 70.69           C  
ATOM   3436 HD11 ILE A 239       2.030   7.009  -7.855  1.00 70.69           H  
ATOM   3437 HD12 ILE A 239       2.445   5.298  -8.077  1.00 70.69           H  
ATOM   3438 HD13 ILE A 239       2.409   6.010  -6.445  1.00 70.69           H  
ATOM   3439  N   ASN A 240       8.604   5.193  -6.558  1.00 81.19           N  
ATOM   3440  H   ASN A 240       8.758   6.184  -6.440  1.00 81.19           H  
ATOM   3441  CA  ASN A 240       9.592   4.236  -6.071  1.00 81.19           C  
ATOM   3442  HA  ASN A 240       9.973   3.661  -6.916  1.00 81.19           H  
ATOM   3443  C   ASN A 240       8.878   3.262  -5.132  1.00 81.19           C  
ATOM   3444  CB  ASN A 240      10.774   4.962  -5.404  1.00 81.19           C  
ATOM   3445  HB2 ASN A 240      10.401   5.702  -4.695  1.00 81.19           H  
ATOM   3446  HB3 ASN A 240      11.375   4.230  -4.864  1.00 81.19           H  
ATOM   3447  O   ASN A 240       8.802   3.487  -3.916  1.00 81.19           O  
ATOM   3448  CG  ASN A 240      11.692   5.630  -6.410  1.00 81.19           C  
ATOM   3449  ND2 ASN A 240      12.496   6.578  -5.988  1.00 81.19           N  
ATOM   3450 HD21 ASN A 240      12.620   6.775  -5.005  1.00 81.19           H  
ATOM   3451 HD22 ASN A 240      13.116   6.914  -6.711  1.00 81.19           H  
ATOM   3452  OD1 ASN A 240      11.737   5.309  -7.573  1.00 81.19           O  
ATOM   3453  N   VAL A 241       8.311   2.218  -5.726  1.00 79.50           N  
ATOM   3454  H   VAL A 241       8.288   2.221  -6.736  1.00 79.50           H  
ATOM   3455  CA  VAL A 241       7.485   1.224  -5.054  1.00 79.50           C  
ATOM   3456  HA  VAL A 241       6.714   1.734  -4.477  1.00 79.50           H  
ATOM   3457  C   VAL A 241       8.327   0.403  -4.073  1.00 79.50           C  
ATOM   3458  CB  VAL A 241       6.790   0.344  -6.105  1.00 79.50           C  
ATOM   3459  HB  VAL A 241       7.529  -0.253  -6.639  1.00 79.50           H  
ATOM   3460  O   VAL A 241       7.894   0.149  -2.955  1.00 79.50           O  
ATOM   3461  CG1 VAL A 241       5.850  -0.568  -5.373  1.00 79.50           C  
ATOM   3462 HG11 VAL A 241       5.191  -0.017  -4.703  1.00 79.50           H  
ATOM   3463 HG12 VAL A 241       6.440  -1.287  -4.805  1.00 79.50           H  
ATOM   3464 HG13 VAL A 241       5.255  -1.099  -6.116  1.00 79.50           H  
ATOM   3465  CG2 VAL A 241       5.942   1.116  -7.124  1.00 79.50           C  
ATOM   3466 HG21 VAL A 241       5.260   0.445  -7.646  1.00 79.50           H  
ATOM   3467 HG22 VAL A 241       6.588   1.534  -7.896  1.00 79.50           H  
ATOM   3468 HG23 VAL A 241       5.362   1.900  -6.636  1.00 79.50           H  
ATOM   3469  N   ALA A 242       9.595   0.153  -4.412  1.00 78.94           N  
ATOM   3470  H   ALA A 242       9.862   0.326  -5.370  1.00 78.94           H  
ATOM   3471  CA  ALA A 242      10.600  -0.459  -3.538  1.00 78.94           C  
ATOM   3472  HA  ALA A 242      10.143  -1.314  -3.041  1.00 78.94           H  
ATOM   3473  C   ALA A 242      11.133   0.477  -2.424  1.00 78.94           C  
ATOM   3474  CB  ALA A 242      11.726  -0.994  -4.432  1.00 78.94           C  
ATOM   3475  HB1 ALA A 242      12.450  -1.538  -3.826  1.00 78.94           H  
ATOM   3476  HB2 ALA A 242      11.317  -1.683  -5.170  1.00 78.94           H  
ATOM   3477  HB3 ALA A 242      12.232  -0.174  -4.942  1.00 78.94           H  
ATOM   3478  O   ALA A 242      12.151   0.200  -1.789  1.00 78.94           O  
ATOM   3479  N   SER A 243      10.502   1.632  -2.180  1.00 85.94           N  
ATOM   3480  H   SER A 243       9.630   1.800  -2.660  1.00 85.94           H  
ATOM   3481  CA  SER A 243      10.936   2.515  -1.092  1.00 85.94           C  
ATOM   3482  HA  SER A 243      12.026   2.527  -1.108  1.00 85.94           H  
ATOM   3483  C   SER A 243      10.519   1.970   0.276  1.00 85.94           C  
ATOM   3484  CB  SER A 243      10.496   3.970  -1.306  1.00 85.94           C  
ATOM   3485  HB2 SER A 243      10.988   4.592  -0.558  1.00 85.94           H  
ATOM   3486  HB3 SER A 243      10.839   4.295  -2.288  1.00 85.94           H  
ATOM   3487  O   SER A 243       9.435   1.420   0.429  1.00 85.94           O  
ATOM   3488  OG  SER A 243       9.099   4.182  -1.214  1.00 85.94           O  
ATOM   3489  HG  SER A 243       8.703   3.665  -1.920  1.00 85.94           H  
ATOM   3490  N   ARG A 244      11.318   2.255   1.319  1.00 88.75           N  
ATOM   3491  H   ARG A 244      12.227   2.637   1.099  1.00 88.75           H  
ATOM   3492  CA  ARG A 244      11.023   1.934   2.739  1.00 88.75           C  
ATOM   3493  HA  ARG A 244      10.903   0.855   2.833  1.00 88.75           H  
ATOM   3494  C   ARG A 244       9.713   2.536   3.283  1.00 88.75           C  
ATOM   3495  CB  ARG A 244      12.185   2.398   3.638  1.00 88.75           C  
ATOM   3496  HB2 ARG A 244      11.935   2.176   4.675  1.00 88.75           H  
ATOM   3497  HB3 ARG A 244      12.294   3.479   3.543  1.00 88.75           H  
ATOM   3498  O   ARG A 244       9.407   2.379   4.457  1.00 88.75           O  
ATOM   3499  CG  ARG A 244      13.529   1.726   3.333  1.00 88.75           C  
ATOM   3500  HG2 ARG A 244      13.835   1.945   2.310  1.00 88.75           H  
ATOM   3501  HG3 ARG A 244      13.428   0.647   3.454  1.00 88.75           H  
ATOM   3502  CD  ARG A 244      14.591   2.255   4.305  1.00 88.75           C  
ATOM   3503  HD2 ARG A 244      14.271   2.020   5.320  1.00 88.75           H  
ATOM   3504  HD3 ARG A 244      14.665   3.337   4.197  1.00 88.75           H  
ATOM   3505  NE  ARG A 244      15.907   1.644   4.049  1.00 88.75           N  
ATOM   3506  HE  ARG A 244      15.970   1.029   3.251  1.00 88.75           H  
ATOM   3507  NH1 ARG A 244      16.975   2.403   5.937  1.00 88.75           N  
ATOM   3508 HH11 ARG A 244      17.758   2.332   6.572  1.00 88.75           H  
ATOM   3509 HH12 ARG A 244      16.110   2.828   6.238  1.00 88.75           H  
ATOM   3510  NH2 ARG A 244      18.043   1.030   4.537  1.00 88.75           N  
ATOM   3511 HH21 ARG A 244      18.019   0.372   3.771  1.00 88.75           H  
ATOM   3512 HH22 ARG A 244      18.790   0.938   5.210  1.00 88.75           H  
ATOM   3513  CZ  ARG A 244      16.967   1.701   4.836  1.00 88.75           C  
ATOM   3514  N   ARG A 245       8.988   3.299   2.461  1.00 91.94           N  
ATOM   3515  H   ARG A 245       9.249   3.256   1.486  1.00 91.94           H  
ATOM   3516  CA  ARG A 245       7.665   3.853   2.773  1.00 91.94           C  
ATOM   3517  HA  ARG A 245       7.633   4.184   3.811  1.00 91.94           H  
ATOM   3518  C   ARG A 245       6.560   2.810   2.639  1.00 91.94           C  
ATOM   3519  CB  ARG A 245       7.358   5.024   1.834  1.00 91.94           C  
ATOM   3520  HB2 ARG A 245       7.405   4.678   0.802  1.00 91.94           H  
ATOM   3521  HB3 ARG A 245       6.341   5.367   2.025  1.00 91.94           H  
ATOM   3522  O   ARG A 245       5.510   3.001   3.242  1.00 91.94           O  
ATOM   3523  CG  ARG A 245       8.317   6.200   2.050  1.00 91.94           C  
ATOM   3524  HG2 ARG A 245       9.348   5.885   1.886  1.00 91.94           H  
ATOM   3525  HG3 ARG A 245       8.219   6.546   3.079  1.00 91.94           H  
ATOM   3526  CD  ARG A 245       7.993   7.360   1.107  1.00 91.94           C  
ATOM   3527  HD2 ARG A 245       6.930   7.592   1.176  1.00 91.94           H  
ATOM   3528  HD3 ARG A 245       8.561   8.228   1.443  1.00 91.94           H  
ATOM   3529  NE  ARG A 245       8.346   7.037  -0.288  1.00 91.94           N  
ATOM   3530  HE  ARG A 245       8.376   6.058  -0.533  1.00 91.94           H  
ATOM   3531  NH1 ARG A 245       8.567   9.188  -1.058  1.00 91.94           N  
ATOM   3532 HH11 ARG A 245       8.253   9.523  -0.158  1.00 91.94           H  
ATOM   3533 HH12 ARG A 245       8.685   9.822  -1.836  1.00 91.94           H  
ATOM   3534  NH2 ARG A 245       8.867   7.462  -2.451  1.00 91.94           N  
ATOM   3535 HH21 ARG A 245       8.960   8.097  -3.231  1.00 91.94           H  
ATOM   3536 HH22 ARG A 245       8.809   6.469  -2.624  1.00 91.94           H  
ATOM   3537  CZ  ARG A 245       8.593   7.896  -1.256  1.00 91.94           C  
ATOM   3538  N   TYR A 246       6.798   1.763   1.850  1.00 93.31           N  
ATOM   3539  H   TYR A 246       7.703   1.660   1.413  1.00 93.31           H  
ATOM   3540  CA  TYR A 246       5.851   0.687   1.609  1.00 93.31           C  
ATOM   3541  HA  TYR A 246       4.908   0.922   2.101  1.00 93.31           H  
ATOM   3542  C   TYR A 246       6.391  -0.615   2.188  1.00 93.31           C  
ATOM   3543  CB  TYR A 246       5.567   0.549   0.109  1.00 93.31           C  
ATOM   3544  HB2 TYR A 246       4.793  -0.207  -0.024  1.00 93.31           H  
ATOM   3545  HB3 TYR A 246       6.466   0.191  -0.393  1.00 93.31           H  
ATOM   3546  O   TYR A 246       7.538  -0.987   1.931  1.00 93.31           O  
ATOM   3547  CG  TYR A 246       5.106   1.836  -0.545  1.00 93.31           C  
ATOM   3548  CD1 TYR A 246       3.799   2.303  -0.323  1.00 93.31           C  
ATOM   3549  HD1 TYR A 246       3.125   1.713   0.281  1.00 93.31           H  
ATOM   3550  CD2 TYR A 246       5.986   2.565  -1.367  1.00 93.31           C  
ATOM   3551  HD2 TYR A 246       6.973   2.172  -1.560  1.00 93.31           H  
ATOM   3552  CE1 TYR A 246       3.366   3.507  -0.911  1.00 93.31           C  
ATOM   3553  HE1 TYR A 246       2.355   3.848  -0.749  1.00 93.31           H  
ATOM   3554  CE2 TYR A 246       5.560   3.769  -1.962  1.00 93.31           C  
ATOM   3555  HE2 TYR A 246       6.210   4.311  -2.632  1.00 93.31           H  
ATOM   3556  OH  TYR A 246       3.848   5.406  -2.304  1.00 93.31           O  
ATOM   3557  HH  TYR A 246       2.906   5.542  -2.183  1.00 93.31           H  
ATOM   3558  CZ  TYR A 246       4.251   4.241  -1.731  1.00 93.31           C  
ATOM   3559  N   GLN A 247       5.556  -1.314   2.948  1.00 94.38           N  
ATOM   3560  H   GLN A 247       4.633  -0.946   3.127  1.00 94.38           H  
ATOM   3561  CA  GLN A 247       5.829  -2.693   3.331  1.00 94.38           C  
ATOM   3562  HA  GLN A 247       6.858  -2.778   3.681  1.00 94.38           H  
ATOM   3563  C   GLN A 247       5.643  -3.586   2.101  1.00 94.38           C  
ATOM   3564  CB  GLN A 247       4.888  -3.070   4.479  1.00 94.38           C  
ATOM   3565  HB2 GLN A 247       3.856  -2.920   4.161  1.00 94.38           H  
ATOM   3566  HB3 GLN A 247       5.091  -2.411   5.323  1.00 94.38           H  
ATOM   3567  O   GLN A 247       4.556  -3.609   1.536  1.00 94.38           O  
ATOM   3568  CG  GLN A 247       5.065  -4.527   4.927  1.00 94.38           C  
ATOM   3569  HG2 GLN A 247       4.846  -5.199   4.096  1.00 94.38           H  
ATOM   3570  HG3 GLN A 247       6.097  -4.694   5.236  1.00 94.38           H  
ATOM   3571  CD  GLN A 247       4.148  -4.897   6.086  1.00 94.38           C  
ATOM   3572  NE2 GLN A 247       4.143  -6.149   6.488  1.00 94.38           N  
ATOM   3573 HE21 GLN A 247       4.692  -6.849   6.010  1.00 94.38           H  
ATOM   3574 HE22 GLN A 247       3.537  -6.387   7.260  1.00 94.38           H  
ATOM   3575  OE1 GLN A 247       3.429  -4.084   6.647  1.00 94.38           O  
ATOM   3576  N   GLN A 248       6.692  -4.288   1.679  1.00 93.00           N  
ATOM   3577  H   GLN A 248       7.547  -4.269   2.217  1.00 93.00           H  
ATOM   3578  CA  GLN A 248       6.641  -5.207   0.540  1.00 93.00           C  
ATOM   3579  HA  GLN A 248       6.086  -4.750  -0.279  1.00 93.00           H  
ATOM   3580  C   GLN A 248       5.919  -6.492   0.961  1.00 93.00           C  
ATOM   3581  CB  GLN A 248       8.070  -5.522   0.059  1.00 93.00           C  
ATOM   3582  HB2 GLN A 248       8.590  -6.072   0.844  1.00 93.00           H  
ATOM   3583  HB3 GLN A 248       8.015  -6.171  -0.814  1.00 93.00           H  
ATOM   3584  O   GLN A 248       6.298  -7.097   1.964  1.00 93.00           O  
ATOM   3585  CG  GLN A 248       8.919  -4.290  -0.293  1.00 93.00           C  
ATOM   3586  HG2 GLN A 248       8.997  -3.628   0.569  1.00 93.00           H  
ATOM   3587  HG3 GLN A 248       9.927  -4.626  -0.537  1.00 93.00           H  
ATOM   3588  CD  GLN A 248       8.390  -3.522  -1.492  1.00 93.00           C  
ATOM   3589  NE2 GLN A 248       8.196  -2.226  -1.378  1.00 93.00           N  
ATOM   3590 HE21 GLN A 248       7.847  -1.724  -2.182  1.00 93.00           H  
ATOM   3591 HE22 GLN A 248       8.318  -1.772  -0.484  1.00 93.00           H  
ATOM   3592  OE1 GLN A 248       8.149  -4.067  -2.547  1.00 93.00           O  
ATOM   3593  N   VAL A 249       4.887  -6.889   0.221  1.00 93.94           N  
ATOM   3594  H   VAL A 249       4.597  -6.324  -0.564  1.00 93.94           H  
ATOM   3595  CA  VAL A 249       4.105  -8.105   0.462  1.00 93.94           C  
ATOM   3596  HA  VAL A 249       4.634  -8.757   1.157  1.00 93.94           H  
ATOM   3597  C   VAL A 249       3.954  -8.841  -0.864  1.00 93.94           C  
ATOM   3598  CB  VAL A 249       2.727  -7.775   1.068  1.00 93.94           C  
ATOM   3599  HB  VAL A 249       2.157  -7.162   0.370  1.00 93.94           H  
ATOM   3600  O   VAL A 249       3.331  -8.322  -1.788  1.00 93.94           O  
ATOM   3601  CG1 VAL A 249       1.942  -9.055   1.360  1.00 93.94           C  
ATOM   3602 HG11 VAL A 249       1.694  -9.573   0.434  1.00 93.94           H  
ATOM   3603 HG12 VAL A 249       2.519  -9.727   1.995  1.00 93.94           H  
ATOM   3604 HG13 VAL A 249       1.011  -8.798   1.865  1.00 93.94           H  
ATOM   3605  CG2 VAL A 249       2.848  -6.997   2.390  1.00 93.94           C  
ATOM   3606 HG21 VAL A 249       3.476  -7.553   3.086  1.00 93.94           H  
ATOM   3607 HG22 VAL A 249       3.287  -6.018   2.201  1.00 93.94           H  
ATOM   3608 HG23 VAL A 249       1.858  -6.855   2.824  1.00 93.94           H  
ATOM   3609  N   GLN A 250       4.547 -10.028  -0.955  1.00 93.06           N  
ATOM   3610  H   GLN A 250       4.998 -10.429  -0.145  1.00 93.06           H  
ATOM   3611  CA  GLN A 250       4.356 -10.915  -2.097  1.00 93.06           C  
ATOM   3612  HA  GLN A 250       4.396 -10.328  -3.015  1.00 93.06           H  
ATOM   3613  C   GLN A 250       2.988 -11.582  -1.981  1.00 93.06           C  
ATOM   3614  CB  GLN A 250       5.483 -11.950  -2.137  1.00 93.06           C  
ATOM   3615  HB2 GLN A 250       5.378 -12.637  -1.297  1.00 93.06           H  
ATOM   3616  HB3 GLN A 250       6.435 -11.430  -2.028  1.00 93.06           H  
ATOM   3617  O   GLN A 250       2.608 -12.032  -0.900  1.00 93.06           O  
ATOM   3618  CG  GLN A 250       5.513 -12.754  -3.448  1.00 93.06           C  
ATOM   3619  HG2 GLN A 250       4.643 -13.408  -3.504  1.00 93.06           H  
ATOM   3620  HG3 GLN A 250       5.487 -12.067  -4.293  1.00 93.06           H  
ATOM   3621  CD  GLN A 250       6.776 -13.608  -3.560  1.00 93.06           C  
ATOM   3622  NE2 GLN A 250       7.048 -14.164  -4.720  1.00 93.06           N  
ATOM   3623 HE21 GLN A 250       7.967 -14.567  -4.832  1.00 93.06           H  
ATOM   3624 HE22 GLN A 250       6.456 -14.042  -5.529  1.00 93.06           H  
ATOM   3625  OE1 GLN A 250       7.544 -13.752  -2.621  1.00 93.06           O  
ATOM   3626  N   VAL A 251       2.250 -11.612  -3.082  1.00 93.56           N  
ATOM   3627  H   VAL A 251       2.639 -11.222  -3.929  1.00 93.56           H  
ATOM   3628  CA  VAL A 251       0.943 -12.255  -3.192  1.00 93.56           C  
ATOM   3629  HA  VAL A 251       0.628 -12.627  -2.218  1.00 93.56           H  
ATOM   3630  C   VAL A 251       1.102 -13.428  -4.140  1.00 93.56           C  
ATOM   3631  CB  VAL A 251      -0.124 -11.273  -3.703  1.00 93.56           C  
ATOM   3632  HB  VAL A 251       0.127 -10.951  -4.714  1.00 93.56           H  
ATOM   3633  O   VAL A 251       1.491 -13.242  -5.288  1.00 93.56           O  
ATOM   3634  CG1 VAL A 251      -1.506 -11.937  -3.725  1.00 93.56           C  
ATOM   3635 HG11 VAL A 251      -1.722 -12.397  -2.760  1.00 93.56           H  
ATOM   3636 HG12 VAL A 251      -2.272 -11.189  -3.932  1.00 93.56           H  
ATOM   3637 HG13 VAL A 251      -1.543 -12.696  -4.506  1.00 93.56           H  
ATOM   3638  CG2 VAL A 251      -0.204 -10.023  -2.819  1.00 93.56           C  
ATOM   3639 HG21 VAL A 251      -0.521 -10.297  -1.813  1.00 93.56           H  
ATOM   3640 HG22 VAL A 251       0.765  -9.525  -2.776  1.00 93.56           H  
ATOM   3641 HG23 VAL A 251      -0.917  -9.329  -3.266  1.00 93.56           H  
ATOM   3642  N   GLU A 252       0.805 -14.630  -3.657  1.00 92.12           N  
ATOM   3643  H   GLU A 252       0.606 -14.724  -2.672  1.00 92.12           H  
ATOM   3644  CA  GLU A 252       0.907 -15.861  -4.451  1.00 92.12           C  
ATOM   3645  HA  GLU A 252       1.658 -15.742  -5.232  1.00 92.12           H  
ATOM   3646  C   GLU A 252      -0.414 -16.214  -5.147  1.00 92.12           C  
ATOM   3647  CB  GLU A 252       1.347 -17.016  -3.543  1.00 92.12           C  
ATOM   3648  HB2 GLU A 252       1.364 -17.932  -4.135  1.00 92.12           H  
ATOM   3649  HB3 GLU A 252       0.615 -17.132  -2.744  1.00 92.12           H  
ATOM   3650  O   GLU A 252      -0.434 -16.982  -6.104  1.00 92.12           O  
ATOM   3651  CG  GLU A 252       2.742 -16.797  -2.934  1.00 92.12           C  
ATOM   3652  HG2 GLU A 252       3.455 -16.646  -3.745  1.00 92.12           H  
ATOM   3653  HG3 GLU A 252       2.730 -15.893  -2.325  1.00 92.12           H  
ATOM   3654  CD  GLU A 252       3.206 -17.973  -2.058  1.00 92.12           C  
ATOM   3655  OE1 GLU A 252       4.372 -17.921  -1.607  1.00 92.12           O  
ATOM   3656  OE2 GLU A 252       2.397 -18.898  -1.813  1.00 92.12           O  
ATOM   3657  N   ASN A 253      -1.539 -15.655  -4.686  1.00 91.81           N  
ATOM   3658  H   ASN A 253      -1.477 -15.008  -3.914  1.00 91.81           H  
ATOM   3659  CA  ASN A 253      -2.846 -15.984  -5.237  1.00 91.81           C  
ATOM   3660  HA  ASN A 253      -2.868 -17.067  -5.358  1.00 91.81           H  
ATOM   3661  C   ASN A 253      -3.049 -15.310  -6.615  1.00 91.81           C  
ATOM   3662  CB  ASN A 253      -3.938 -15.631  -4.212  1.00 91.81           C  
ATOM   3663  HB2 ASN A 253      -4.024 -14.549  -4.112  1.00 91.81           H  
ATOM   3664  HB3 ASN A 253      -3.657 -16.043  -3.243  1.00 91.81           H  
ATOM   3665  O   ASN A 253      -3.073 -14.075  -6.685  1.00 91.81           O  
ATOM   3666  CG  ASN A 253      -5.295 -16.198  -4.595  1.00 91.81           C  
ATOM   3667  ND2 ASN A 253      -6.174 -16.390  -3.642  1.00 91.81           N  
ATOM   3668 HD21 ASN A 253      -5.963 -16.132  -2.689  1.00 91.81           H  
ATOM   3669 HD22 ASN A 253      -7.084 -16.730  -3.919  1.00 91.81           H  
ATOM   3670  OD1 ASN A 253      -5.592 -16.464  -5.748  1.00 91.81           O  
ATOM   3671  N   PRO A 254      -3.266 -16.075  -7.707  1.00 90.06           N  
ATOM   3672  CA  PRO A 254      -3.469 -15.516  -9.047  1.00 90.06           C  
ATOM   3673  HA  PRO A 254      -2.625 -14.878  -9.312  1.00 90.06           H  
ATOM   3674  C   PRO A 254      -4.751 -14.678  -9.166  1.00 90.06           C  
ATOM   3675  CB  PRO A 254      -3.498 -16.727  -9.985  1.00 90.06           C  
ATOM   3676  HB2 PRO A 254      -4.139 -16.567 -10.852  1.00 90.06           H  
ATOM   3677  HB3 PRO A 254      -2.483 -16.960 -10.306  1.00 90.06           H  
ATOM   3678  O   PRO A 254      -4.856 -13.847 -10.071  1.00 90.06           O  
ATOM   3679  CG  PRO A 254      -4.018 -17.853  -9.093  1.00 90.06           C  
ATOM   3680  HG2 PRO A 254      -3.721 -18.834  -9.463  1.00 90.06           H  
ATOM   3681  HG3 PRO A 254      -5.102 -17.785  -8.998  1.00 90.06           H  
ATOM   3682  CD  PRO A 254      -3.360 -17.531  -7.756  1.00 90.06           C  
ATOM   3683  HD2 PRO A 254      -2.357 -17.956  -7.726  1.00 90.06           H  
ATOM   3684  HD3 PRO A 254      -3.964 -17.938  -6.945  1.00 90.06           H  
ATOM   3685  N   ALA A 255      -5.705 -14.826  -8.235  1.00 90.06           N  
ATOM   3686  H   ALA A 255      -5.580 -15.516  -7.508  1.00 90.06           H  
ATOM   3687  CA  ALA A 255      -6.883 -13.963  -8.156  1.00 90.06           C  
ATOM   3688  HA  ALA A 255      -7.445 -14.060  -9.086  1.00 90.06           H  
ATOM   3689  C   ALA A 255      -6.511 -12.478  -7.997  1.00 90.06           C  
ATOM   3690  CB  ALA A 255      -7.778 -14.436  -7.005  1.00 90.06           C  
ATOM   3691  HB1 ALA A 255      -7.260 -14.319  -6.053  1.00 90.06           H  
ATOM   3692  HB2 ALA A 255      -8.046 -15.483  -7.142  1.00 90.06           H  
ATOM   3693  HB3 ALA A 255      -8.693 -13.844  -6.980  1.00 90.06           H  
ATOM   3694  O   ALA A 255      -7.280 -11.613  -8.400  1.00 90.06           O  
ATOM   3695  N   PHE A 256      -5.309 -12.156  -7.506  1.00 91.69           N  
ATOM   3696  H   PHE A 256      -4.692 -12.901  -7.216  1.00 91.69           H  
ATOM   3697  CA  PHE A 256      -4.820 -10.780  -7.388  1.00 91.69           C  
ATOM   3698  HA  PHE A 256      -5.468 -10.230  -6.705  1.00 91.69           H  
ATOM   3699  C   PHE A 256      -4.787 -10.005  -8.715  1.00 91.69           C  
ATOM   3700  CB  PHE A 256      -3.407 -10.839  -6.803  1.00 91.69           C  
ATOM   3701  HB2 PHE A 256      -2.780 -11.446  -7.456  1.00 91.69           H  
ATOM   3702  HB3 PHE A 256      -3.444 -11.341  -5.837  1.00 91.69           H  
ATOM   3703  O   PHE A 256      -4.956  -8.781  -8.720  1.00 91.69           O  
ATOM   3704  CG  PHE A 256      -2.762  -9.481  -6.625  1.00 91.69           C  
ATOM   3705  CD1 PHE A 256      -1.727  -9.080  -7.487  1.00 91.69           C  
ATOM   3706  HD1 PHE A 256      -1.407  -9.736  -8.284  1.00 91.69           H  
ATOM   3707  CD2 PHE A 256      -3.209  -8.610  -5.616  1.00 91.69           C  
ATOM   3708  HD2 PHE A 256      -4.018  -8.913  -4.968  1.00 91.69           H  
ATOM   3709  CE1 PHE A 256      -1.097  -7.839  -7.305  1.00 91.69           C  
ATOM   3710  HE1 PHE A 256      -0.278  -7.553  -7.948  1.00 91.69           H  
ATOM   3711  CE2 PHE A 256      -2.582  -7.366  -5.432  1.00 91.69           C  
ATOM   3712  HE2 PHE A 256      -2.900  -6.719  -4.627  1.00 91.69           H  
ATOM   3713  CZ  PHE A 256      -1.514  -6.991  -6.266  1.00 91.69           C  
ATOM   3714  HZ  PHE A 256      -0.987  -6.063  -6.101  1.00 91.69           H  
ATOM   3715  N   LEU A 257      -4.566 -10.702  -9.834  1.00 89.50           N  
ATOM   3716  H   LEU A 257      -4.477 -11.706  -9.767  1.00 89.50           H  
ATOM   3717  CA  LEU A 257      -4.469 -10.079 -11.153  1.00 89.50           C  
ATOM   3718  HA  LEU A 257      -3.837  -9.194 -11.084  1.00 89.50           H  
ATOM   3719  C   LEU A 257      -5.842  -9.585 -11.621  1.00 89.50           C  
ATOM   3720  CB  LEU A 257      -3.831 -11.070 -12.145  1.00 89.50           C  
ATOM   3721  HB2 LEU A 257      -3.811 -10.608 -13.133  1.00 89.50           H  
ATOM   3722  HB3 LEU A 257      -4.462 -11.956 -12.211  1.00 89.50           H  
ATOM   3723  O   LEU A 257      -5.999  -8.393 -11.886  1.00 89.50           O  
ATOM   3724  CG  LEU A 257      -2.402 -11.514 -11.773  1.00 89.50           C  
ATOM   3725  HG  LEU A 257      -2.409 -11.976 -10.785  1.00 89.50           H  
ATOM   3726  CD1 LEU A 257      -1.908 -12.555 -12.775  1.00 89.50           C  
ATOM   3727 HD11 LEU A 257      -0.928 -12.920 -12.470  1.00 89.50           H  
ATOM   3728 HD12 LEU A 257      -1.850 -12.124 -13.774  1.00 89.50           H  
ATOM   3729 HD13 LEU A 257      -2.596 -13.400 -12.787  1.00 89.50           H  
ATOM   3730  CD2 LEU A 257      -1.416 -10.341 -11.756  1.00 89.50           C  
ATOM   3731 HD21 LEU A 257      -1.424  -9.837 -12.723  1.00 89.50           H  
ATOM   3732 HD22 LEU A 257      -0.416 -10.722 -11.549  1.00 89.50           H  
ATOM   3733 HD23 LEU A 257      -1.684  -9.646 -10.961  1.00 89.50           H  
ATOM   3734  N   ASN A 258      -6.825 -10.489 -11.617  1.00 88.00           N  
ATOM   3735  H   ASN A 258      -6.575 -11.431 -11.351  1.00 88.00           H  
ATOM   3736  CA  ASN A 258      -8.129 -10.272 -12.249  1.00 88.00           C  
ATOM   3737  HA  ASN A 258      -8.053  -9.464 -12.977  1.00 88.00           H  
ATOM   3738  C   ASN A 258      -9.222  -9.880 -11.237  1.00 88.00           C  
ATOM   3739  CB  ASN A 258      -8.524 -11.560 -13.000  1.00 88.00           C  
ATOM   3740  HB2 ASN A 258      -8.703 -12.355 -12.276  1.00 88.00           H  
ATOM   3741  HB3 ASN A 258      -9.451 -11.370 -13.540  1.00 88.00           H  
ATOM   3742  O   ASN A 258     -10.109  -9.094 -11.543  1.00 88.00           O  
ATOM   3743  CG  ASN A 258      -7.496 -12.047 -14.012  1.00 88.00           C  
ATOM   3744  ND2 ASN A 258      -7.561 -13.302 -14.391  1.00 88.00           N  
ATOM   3745 HD21 ASN A 258      -6.877 -13.566 -15.086  1.00 88.00           H  
ATOM   3746 HD22 ASN A 258      -8.316 -13.901 -14.087  1.00 88.00           H  
ATOM   3747  OD1 ASN A 258      -6.590 -11.365 -14.444  1.00 88.00           O  
ATOM   3748  N   ARG A 259      -9.184 -10.433 -10.017  1.00 87.94           N  
ATOM   3749  H   ARG A 259      -8.384 -11.004  -9.783  1.00 87.94           H  
ATOM   3750  CA  ARG A 259     -10.212 -10.267  -8.970  1.00 87.94           C  
ATOM   3751  HA  ARG A 259     -10.843  -9.417  -9.229  1.00 87.94           H  
ATOM   3752  C   ARG A 259      -9.596  -9.949  -7.600  1.00 87.94           C  
ATOM   3753  CB  ARG A 259     -11.122 -11.506  -8.903  1.00 87.94           C  
ATOM   3754  HB2 ARG A 259     -11.849 -11.365  -8.103  1.00 87.94           H  
ATOM   3755  HB3 ARG A 259     -10.530 -12.391  -8.673  1.00 87.94           H  
ATOM   3756  O   ARG A 259      -9.835 -10.657  -6.625  1.00 87.94           O  
ATOM   3757  CG  ARG A 259     -11.889 -11.725 -10.209  1.00 87.94           C  
ATOM   3758  HG2 ARG A 259     -11.196 -12.044 -10.987  1.00 87.94           H  
ATOM   3759  HG3 ARG A 259     -12.362 -10.793 -10.516  1.00 87.94           H  
ATOM   3760  CD  ARG A 259     -12.970 -12.792 -10.021  1.00 87.94           C  
ATOM   3761  HD2 ARG A 259     -13.709 -12.424  -9.309  1.00 87.94           H  
ATOM   3762  HD3 ARG A 259     -12.534 -13.696  -9.597  1.00 87.94           H  
ATOM   3763  NE  ARG A 259     -13.632 -13.068 -11.309  1.00 87.94           N  
ATOM   3764  HE  ARG A 259     -14.431 -12.489 -11.527  1.00 87.94           H  
ATOM   3765  NH1 ARG A 259     -12.246 -14.751 -12.012  1.00 87.94           N  
ATOM   3766 HH11 ARG A 259     -12.005 -15.460 -12.690  1.00 87.94           H  
ATOM   3767 HH12 ARG A 259     -11.861 -14.770 -11.078  1.00 87.94           H  
ATOM   3768  NH2 ARG A 259     -13.837 -13.973 -13.381  1.00 87.94           N  
ATOM   3769 HH21 ARG A 259     -13.518 -14.596 -14.110  1.00 87.94           H  
ATOM   3770 HH22 ARG A 259     -14.562 -13.300 -13.582  1.00 87.94           H  
ATOM   3771  CZ  ARG A 259     -13.237 -13.928 -12.225  1.00 87.94           C  
ATOM   3772  N   PRO A 260      -8.847  -8.842  -7.457  1.00 88.69           N  
ATOM   3773  CA  PRO A 260      -8.231  -8.477  -6.177  1.00 88.69           C  
ATOM   3774  HA  PRO A 260      -7.576  -9.280  -5.841  1.00 88.69           H  
ATOM   3775  C   PRO A 260      -9.248  -8.188  -5.056  1.00 88.69           C  
ATOM   3776  CB  PRO A 260      -7.401  -7.232  -6.493  1.00 88.69           C  
ATOM   3777  HB2 PRO A 260      -6.406  -7.524  -6.830  1.00 88.69           H  
ATOM   3778  HB3 PRO A 260      -7.334  -6.564  -5.634  1.00 88.69           H  
ATOM   3779  O   PRO A 260      -8.874  -8.165  -3.888  1.00 88.69           O  
ATOM   3780  CG  PRO A 260      -8.179  -6.605  -7.646  1.00 88.69           C  
ATOM   3781  HG2 PRO A 260      -9.076  -6.128  -7.252  1.00 88.69           H  
ATOM   3782  HG3 PRO A 260      -7.578  -5.905  -8.227  1.00 88.69           H  
ATOM   3783  CD  PRO A 260      -8.601  -7.817  -8.460  1.00 88.69           C  
ATOM   3784  HD2 PRO A 260      -7.787  -8.131  -9.114  1.00 88.69           H  
ATOM   3785  HD3 PRO A 260      -9.493  -7.589  -9.045  1.00 88.69           H  
ATOM   3786  N   ARG A 261     -10.526  -7.951  -5.390  1.00 86.94           N  
ATOM   3787  H   ARG A 261     -10.772  -8.029  -6.367  1.00 86.94           H  
ATOM   3788  CA  ARG A 261     -11.609  -7.712  -4.419  1.00 86.94           C  
ATOM   3789  HA  ARG A 261     -11.295  -6.950  -3.706  1.00 86.94           H  
ATOM   3790  C   ARG A 261     -11.912  -8.953  -3.577  1.00 86.94           C  
ATOM   3791  CB  ARG A 261     -12.878  -7.240  -5.150  1.00 86.94           C  
ATOM   3792  HB2 ARG A 261     -13.194  -8.007  -5.858  1.00 86.94           H  
ATOM   3793  HB3 ARG A 261     -13.675  -7.106  -4.418  1.00 86.94           H  
ATOM   3794  O   ARG A 261     -12.149  -8.818  -2.381  1.00 86.94           O  
ATOM   3795  CG  ARG A 261     -12.654  -5.917  -5.899  1.00 86.94           C  
ATOM   3796  HG2 ARG A 261     -11.844  -6.040  -6.617  1.00 86.94           H  
ATOM   3797  HG3 ARG A 261     -12.379  -5.139  -5.186  1.00 86.94           H  
ATOM   3798  CD  ARG A 261     -13.890  -5.471  -6.681  1.00 86.94           C  
ATOM   3799  HD2 ARG A 261     -13.607  -4.677  -7.372  1.00 86.94           H  
ATOM   3800  HD3 ARG A 261     -14.251  -6.313  -7.271  1.00 86.94           H  
ATOM   3801  NE  ARG A 261     -14.961  -4.978  -5.799  1.00 86.94           N  
ATOM   3802  HE  ARG A 261     -14.786  -4.907  -4.806  1.00 86.94           H  
ATOM   3803  NH1 ARG A 261     -16.587  -4.948  -7.416  1.00 86.94           N  
ATOM   3804 HH11 ARG A 261     -17.520  -5.322  -7.519  1.00 86.94           H  
ATOM   3805 HH12 ARG A 261     -15.920  -5.128  -8.153  1.00 86.94           H  
ATOM   3806  NH2 ARG A 261     -17.164  -4.707  -5.309  1.00 86.94           N  
ATOM   3807 HH21 ARG A 261     -16.980  -4.830  -4.323  1.00 86.94           H  
ATOM   3808 HH22 ARG A 261     -18.045  -5.065  -5.649  1.00 86.94           H  
ATOM   3809  CZ  ARG A 261     -16.218  -4.856  -6.176  1.00 86.94           C  
ATOM   3810  N   GLU A 262     -11.813 -10.132  -4.190  1.00 87.50           N  
ATOM   3811  H   GLU A 262     -11.544 -10.156  -5.163  1.00 87.50           H  
ATOM   3812  CA  GLU A 262     -12.023 -11.434  -3.546  1.00 87.50           C  
ATOM   3813  HA  GLU A 262     -13.005 -11.455  -3.073  1.00 87.50           H  
ATOM   3814  C   GLU A 262     -10.977 -11.711  -2.457  1.00 87.50           C  
ATOM   3815  CB  GLU A 262     -11.975 -12.508  -4.646  1.00 87.50           C  
ATOM   3816  HB2 GLU A 262     -10.955 -12.575  -5.024  1.00 87.50           H  
ATOM   3817  HB3 GLU A 262     -12.624 -12.188  -5.461  1.00 87.50           H  
ATOM   3818  O   GLU A 262     -11.241 -12.448  -1.522  1.00 87.50           O  
ATOM   3819  CG  GLU A 262     -12.431 -13.903  -4.187  1.00 87.50           C  
ATOM   3820  HG2 GLU A 262     -11.797 -14.230  -3.363  1.00 87.50           H  
ATOM   3821  HG3 GLU A 262     -13.456 -13.833  -3.823  1.00 87.50           H  
ATOM   3822  CD  GLU A 262     -12.356 -14.957  -5.308  1.00 87.50           C  
ATOM   3823  OE1 GLU A 262     -12.462 -16.157  -4.971  1.00 87.50           O  
ATOM   3824  OE2 GLU A 262     -12.161 -14.576  -6.491  1.00 87.50           O  
ATOM   3825  N   LEU A 263      -9.799 -11.084  -2.526  1.00 88.25           N  
ATOM   3826  H   LEU A 263      -9.623 -10.477  -3.314  1.00 88.25           H  
ATOM   3827  CA  LEU A 263      -8.750 -11.258  -1.516  1.00 88.25           C  
ATOM   3828  HA  LEU A 263      -8.728 -12.302  -1.203  1.00 88.25           H  
ATOM   3829  C   LEU A 263      -8.997 -10.440  -0.244  1.00 88.25           C  
ATOM   3830  CB  LEU A 263      -7.390 -10.895  -2.130  1.00 88.25           C  
ATOM   3831  HB2 LEU A 263      -7.400  -9.841  -2.409  1.00 88.25           H  
ATOM   3832  HB3 LEU A 263      -6.623 -11.028  -1.367  1.00 88.25           H  
ATOM   3833  O   LEU A 263      -8.486 -10.797   0.815  1.00 88.25           O  
ATOM   3834  CG  LEU A 263      -7.011 -11.738  -3.356  1.00 88.25           C  
ATOM   3835  HG  LEU A 263      -7.763 -11.625  -4.136  1.00 88.25           H  
ATOM   3836  CD1 LEU A 263      -5.681 -11.246  -3.915  1.00 88.25           C  
ATOM   3837 HD11 LEU A 263      -4.902 -11.356  -3.161  1.00 88.25           H  
ATOM   3838 HD12 LEU A 263      -5.775 -10.199  -4.202  1.00 88.25           H  
ATOM   3839 HD13 LEU A 263      -5.420 -11.851  -4.784  1.00 88.25           H  
ATOM   3840  CD2 LEU A 263      -6.856 -13.217  -3.017  1.00 88.25           C  
ATOM   3841 HD21 LEU A 263      -7.816 -13.636  -2.718  1.00 88.25           H  
ATOM   3842 HD22 LEU A 263      -6.131 -13.344  -2.213  1.00 88.25           H  
ATOM   3843 HD23 LEU A 263      -6.516 -13.749  -3.906  1.00 88.25           H  
ATOM   3844  N   VAL A 264      -9.756  -9.344  -0.343  1.00 87.19           N  
ATOM   3845  H   VAL A 264     -10.203  -9.162  -1.230  1.00 87.19           H  
ATOM   3846  CA  VAL A 264      -9.992  -8.413   0.772  1.00 87.19           C  
ATOM   3847  HA  VAL A 264      -9.158  -8.478   1.472  1.00 87.19           H  
ATOM   3848  C   VAL A 264     -11.244  -8.792   1.556  1.00 87.19           C  
ATOM   3849  CB  VAL A 264     -10.071  -6.954   0.276  1.00 87.19           C  
ATOM   3850  HB  VAL A 264     -10.898  -6.859  -0.427  1.00 87.19           H  
ATOM   3851  O   VAL A 264     -11.204  -8.852   2.782  1.00 87.19           O  
ATOM   3852  CG1 VAL A 264     -10.295  -5.978   1.438  1.00 87.19           C  
ATOM   3853 HG11 VAL A 264     -11.282  -6.127   1.875  1.00 87.19           H  
ATOM   3854 HG12 VAL A 264     -10.237  -4.948   1.087  1.00 87.19           H  
ATOM   3855 HG13 VAL A 264      -9.541  -6.131   2.210  1.00 87.19           H  
ATOM   3856  CG2 VAL A 264      -8.778  -6.533  -0.438  1.00 87.19           C  
ATOM   3857 HG21 VAL A 264      -8.591  -7.174  -1.299  1.00 87.19           H  
ATOM   3858 HG22 VAL A 264      -8.866  -5.502  -0.780  1.00 87.19           H  
ATOM   3859 HG23 VAL A 264      -7.940  -6.595   0.257  1.00 87.19           H  
ATOM   3860  N   GLN A 265     -12.357  -9.061   0.871  1.00 79.75           N  
ATOM   3861  H   GLN A 265     -12.326  -9.080  -0.138  1.00 79.75           H  
ATOM   3862  CA  GLN A 265     -13.640  -9.332   1.519  1.00 79.75           C  
ATOM   3863  HA  GLN A 265     -13.450  -9.754   2.506  1.00 79.75           H  
ATOM   3864  C   GLN A 265     -14.468 -10.361   0.751  1.00 79.75           C  
ATOM   3865  CB  GLN A 265     -14.431  -8.027   1.719  1.00 79.75           C  
ATOM   3866  HB2 GLN A 265     -13.936  -7.426   2.481  1.00 79.75           H  
ATOM   3867  HB3 GLN A 265     -15.426  -8.278   2.088  1.00 79.75           H  
ATOM   3868  O   GLN A 265     -14.485 -10.382  -0.478  1.00 79.75           O  
ATOM   3869  CG  GLN A 265     -14.562  -7.181   0.443  1.00 79.75           C  
ATOM   3870  HG2 GLN A 265     -14.851  -7.810  -0.399  1.00 79.75           H  
ATOM   3871  HG3 GLN A 265     -13.605  -6.715   0.209  1.00 79.75           H  
ATOM   3872  CD  GLN A 265     -15.604  -6.097   0.624  1.00 79.75           C  
ATOM   3873  NE2 GLN A 265     -16.813  -6.356   0.196  1.00 79.75           N  
ATOM   3874 HE21 GLN A 265     -16.998  -7.218  -0.297  1.00 79.75           H  
ATOM   3875 HE22 GLN A 265     -17.495  -5.617   0.300  1.00 79.75           H  
ATOM   3876  OE1 GLN A 265     -15.361  -5.028   1.153  1.00 79.75           O  
ATOM   3877  N   PHE A 266     -15.223 -11.165   1.499  1.00 67.94           N  
ATOM   3878  H   PHE A 266     -15.143 -11.111   2.504  1.00 67.94           H  
ATOM   3879  CA  PHE A 266     -16.262 -12.032   0.954  1.00 67.94           C  
ATOM   3880  HA  PHE A 266     -15.866 -12.591   0.107  1.00 67.94           H  
ATOM   3881  C   PHE A 266     -17.433 -11.164   0.465  1.00 67.94           C  
ATOM   3882  CB  PHE A 266     -16.707 -13.030   2.038  1.00 67.94           C  
ATOM   3883  HB2 PHE A 266     -17.126 -12.480   2.881  1.00 67.94           H  
ATOM   3884  HB3 PHE A 266     -17.509 -13.643   1.627  1.00 67.94           H  
ATOM   3885  O   PHE A 266     -18.280 -10.787   1.264  1.00 67.94           O  
ATOM   3886  CG  PHE A 266     -15.622 -13.957   2.557  1.00 67.94           C  
ATOM   3887  CD1 PHE A 266     -15.262 -15.098   1.817  1.00 67.94           C  
ATOM   3888  HD1 PHE A 266     -15.731 -15.293   0.864  1.00 67.94           H  
ATOM   3889  CD2 PHE A 266     -14.994 -13.702   3.793  1.00 67.94           C  
ATOM   3890  HD2 PHE A 266     -15.255 -12.827   4.370  1.00 67.94           H  
ATOM   3891  CE1 PHE A 266     -14.298 -15.992   2.318  1.00 67.94           C  
ATOM   3892  HE1 PHE A 266     -14.022 -16.863   1.740  1.00 67.94           H  
ATOM   3893  CE2 PHE A 266     -14.026 -14.594   4.290  1.00 67.94           C  
ATOM   3894  HE2 PHE A 266     -13.542 -14.395   5.234  1.00 67.94           H  
ATOM   3895  CZ  PHE A 266     -13.683 -15.743   3.558  1.00 67.94           C  
ATOM   3896  HZ  PHE A 266     -12.931 -16.420   3.935  1.00 67.94           H  
ATOM   3897  N   GLU A 267     -17.410 -10.765  -0.808  1.00 59.19           N  
ATOM   3898  H   GLU A 267     -16.553 -10.983  -1.297  1.00 59.19           H  
ATOM   3899  CA  GLU A 267     -18.555 -10.445  -1.695  1.00 59.19           C  
ATOM   3900  HA  GLU A 267     -18.120  -9.904  -2.535  1.00 59.19           H  
ATOM   3901  C   GLU A 267     -19.695  -9.510  -1.205  1.00 59.19           C  
ATOM   3902  CB  GLU A 267     -19.086 -11.765  -2.290  1.00 59.19           C  
ATOM   3903  HB2 GLU A 267     -18.293 -12.511  -2.238  1.00 59.19           H  
ATOM   3904  HB3 GLU A 267     -19.922 -12.120  -1.687  1.00 59.19           H  
ATOM   3905  O   GLU A 267     -20.657  -9.290  -1.928  1.00 59.19           O  
ATOM   3906  CG  GLU A 267     -19.513 -11.645  -3.766  1.00 59.19           C  
ATOM   3907  HG2 GLU A 267     -20.312 -10.909  -3.856  1.00 59.19           H  
ATOM   3908  HG3 GLU A 267     -18.660 -11.290  -4.344  1.00 59.19           H  
ATOM   3909  CD  GLU A 267     -19.994 -12.983  -4.356  1.00 59.19           C  
ATOM   3910  OE1 GLU A 267     -20.679 -12.951  -5.403  1.00 59.19           O  
ATOM   3911  OE2 GLU A 267     -19.681 -14.042  -3.762  1.00 59.19           O  
ATOM   3912  N   ASN A 268     -19.617  -8.868  -0.036  1.00 55.25           N  
ATOM   3913  H   ASN A 268     -18.928  -9.211   0.619  1.00 55.25           H  
ATOM   3914  CA  ASN A 268     -20.710  -8.018   0.465  1.00 55.25           C  
ATOM   3915  HA  ASN A 268     -21.655  -8.443   0.127  1.00 55.25           H  
ATOM   3916  C   ASN A 268     -20.706  -6.588  -0.102  1.00 55.25           C  
ATOM   3917  CB  ASN A 268     -20.719  -8.034   2.003  1.00 55.25           C  
ATOM   3918  HB2 ASN A 268     -19.699  -7.959   2.380  1.00 55.25           H  
ATOM   3919  HB3 ASN A 268     -21.280  -7.174   2.367  1.00 55.25           H  
ATOM   3920  O   ASN A 268     -21.609  -5.802   0.185  1.00 55.25           O  
ATOM   3921  CG  ASN A 268     -21.384  -9.267   2.590  1.00 55.25           C  
ATOM   3922  ND2 ASN A 268     -21.358  -9.396   3.896  1.00 55.25           N  
ATOM   3923 HD21 ASN A 268     -20.864  -8.724   4.466  1.00 55.25           H  
ATOM   3924 HD22 ASN A 268     -21.783 -10.241   4.251  1.00 55.25           H  
ATOM   3925  OD1 ASN A 268     -21.970 -10.104   1.933  1.00 55.25           O  
ATOM   3926  N   THR A 269     -19.712  -6.216  -0.910  1.00 58.00           N  
ATOM   3927  H   THR A 269     -19.057  -6.928  -1.200  1.00 58.00           H  
ATOM   3928  CA  THR A 269     -19.787  -4.980  -1.698  1.00 58.00           C  
ATOM   3929  HA  THR A 269     -20.232  -4.184  -1.100  1.00 58.00           H  
ATOM   3930  C   THR A 269     -20.676  -5.249  -2.890  1.00 58.00           C  
ATOM   3931  CB  THR A 269     -18.425  -4.493  -2.203  1.00 58.00           C  
ATOM   3932  HB  THR A 269     -18.590  -3.819  -3.043  1.00 58.00           H  
ATOM   3933  O   THR A 269     -20.290  -6.032  -3.748  1.00 58.00           O  
ATOM   3934  CG2 THR A 269     -17.667  -3.696  -1.139  1.00 58.00           C  
ATOM   3935 HG21 THR A 269     -17.915  -2.640  -1.246  1.00 58.00           H  
ATOM   3936 HG22 THR A 269     -16.591  -3.814  -1.269  1.00 58.00           H  
ATOM   3937 HG23 THR A 269     -17.954  -4.001  -0.132  1.00 58.00           H  
ATOM   3938  OG1 THR A 269     -17.651  -5.581  -2.673  1.00 58.00           O  
ATOM   3939  HG1 THR A 269     -18.253  -6.127  -3.184  1.00 58.00           H  
ATOM   3940  N   PHE A 270     -21.828  -4.584  -2.933  1.00 60.34           N  
ATOM   3941  H   PHE A 270     -22.086  -4.036  -2.125  1.00 60.34           H  
ATOM   3942  CA  PHE A 270     -22.739  -4.572  -4.069  1.00 60.34           C  
ATOM   3943  HA  PHE A 270     -23.262  -5.527  -4.120  1.00 60.34           H  
ATOM   3944  C   PHE A 270     -21.953  -4.366  -5.372  1.00 60.34           C  
ATOM   3945  CB  PHE A 270     -23.760  -3.452  -3.817  1.00 60.34           C  
ATOM   3946  HB2 PHE A 270     -23.253  -2.487  -3.843  1.00 60.34           H  
ATOM   3947  HB3 PHE A 270     -24.163  -3.571  -2.812  1.00 60.34           H  
ATOM   3948  O   PHE A 270     -21.478  -3.264  -5.662  1.00 60.34           O  
ATOM   3949  CG  PHE A 270     -24.932  -3.421  -4.775  1.00 60.34           C  
ATOM   3950  CD1 PHE A 270     -24.915  -2.571  -5.897  1.00 60.34           C  
ATOM   3951  HD1 PHE A 270     -24.042  -1.968  -6.102  1.00 60.34           H  
ATOM   3952  CD2 PHE A 270     -26.058  -4.225  -4.521  1.00 60.34           C  
ATOM   3953  HD2 PHE A 270     -26.070  -4.885  -3.667  1.00 60.34           H  
ATOM   3954  CE1 PHE A 270     -26.028  -2.517  -6.755  1.00 60.34           C  
ATOM   3955  HE1 PHE A 270     -26.010  -1.873  -7.621  1.00 60.34           H  
ATOM   3956  CE2 PHE A 270     -27.170  -4.172  -5.380  1.00 60.34           C  
ATOM   3957  HE2 PHE A 270     -28.029  -4.798  -5.189  1.00 60.34           H  
ATOM   3958  CZ  PHE A 270     -27.156  -3.315  -6.494  1.00 60.34           C  
ATOM   3959  HZ  PHE A 270     -28.006  -3.282  -7.161  1.00 60.34           H  
ATOM   3960  N   ASP A 271     -21.769  -5.449  -6.122  1.00 61.03           N  
ATOM   3961  H   ASP A 271     -22.049  -6.350  -5.763  1.00 61.03           H  
ATOM   3962  CA  ASP A 271     -21.135  -5.421  -7.427  1.00 61.03           C  
ATOM   3963  HA  ASP A 271     -20.242  -4.797  -7.388  1.00 61.03           H  
ATOM   3964  C   ASP A 271     -22.102  -4.751  -8.382  1.00 61.03           C  
ATOM   3965  CB  ASP A 271     -20.736  -6.839  -7.871  1.00 61.03           C  
ATOM   3966  HB2 ASP A 271     -20.573  -6.834  -8.949  1.00 61.03           H  
ATOM   3967  HB3 ASP A 271     -21.542  -7.538  -7.650  1.00 61.03           H  
ATOM   3968  O   ASP A 271     -23.055  -5.354  -8.870  1.00 61.03           O  
ATOM   3969  CG  ASP A 271     -19.440  -7.305  -7.207  1.00 61.03           C  
ATOM   3970  OD1 ASP A 271     -18.688  -6.420  -6.732  1.00 61.03           O  
ATOM   3971  OD2 ASP A 271     -19.142  -8.510  -7.244  1.00 61.03           O  
ATOM   3972  N   ASN A 272     -21.886  -3.459  -8.614  1.00 66.62           N  
ATOM   3973  H   ASN A 272     -21.147  -2.989  -8.111  1.00 66.62           H  
ATOM   3974  CA  ASN A 272     -22.569  -2.797  -9.701  1.00 66.62           C  
ATOM   3975  HA  ASN A 272     -23.638  -2.967  -9.574  1.00 66.62           H  
ATOM   3976  C   ASN A 272     -22.069  -3.449 -11.004  1.00 66.62           C  
ATOM   3977  CB  ASN A 272     -22.321  -1.289  -9.620  1.00 66.62           C  
ATOM   3978  HB2 ASN A 272     -22.707  -0.922  -8.669  1.00 66.62           H  
ATOM   3979  HB3 ASN A 272     -21.247  -1.105  -9.646  1.00 66.62           H  
ATOM   3980  O   ASN A 272     -20.885  -3.289 -11.316  1.00 66.62           O  
ATOM   3981  CG  ASN A 272     -23.009  -0.530 -10.745  1.00 66.62           C  
ATOM   3982  ND2 ASN A 272     -23.075   0.775 -10.648  1.00 66.62           N  
ATOM   3983 HD21 ASN A 272     -23.527   1.250 -11.417  1.00 66.62           H  
ATOM   3984 HD22 ASN A 272     -22.661   1.254  -9.861  1.00 66.62           H  
ATOM   3985  OD1 ASN A 272     -23.515  -1.075 -11.710  1.00 66.62           O  
ATOM   3986  N   PRO A 273     -22.933  -4.157 -11.763  1.00 70.31           N  
ATOM   3987  CA  PRO A 273     -22.546  -4.879 -12.974  1.00 70.31           C  
ATOM   3988  HA  PRO A 273     -21.870  -5.696 -12.720  1.00 70.31           H  
ATOM   3989  C   PRO A 273     -21.857  -3.987 -14.011  1.00 70.31           C  
ATOM   3990  CB  PRO A 273     -23.827  -5.519 -13.513  1.00 70.31           C  
ATOM   3991  HB2 PRO A 273     -23.909  -6.537 -13.131  1.00 70.31           H  
ATOM   3992  HB3 PRO A 273     -23.861  -5.524 -14.603  1.00 70.31           H  
ATOM   3993  O   PRO A 273     -21.074  -4.481 -14.812  1.00 70.31           O  
ATOM   3994  CG  PRO A 273     -24.938  -4.664 -12.917  1.00 70.31           C  
ATOM   3995  HG2 PRO A 273     -25.080  -3.770 -13.524  1.00 70.31           H  
ATOM   3996  HG3 PRO A 273     -25.871  -5.219 -12.821  1.00 70.31           H  
ATOM   3997  CD  PRO A 273     -24.370  -4.275 -11.560  1.00 70.31           C  
ATOM   3998  HD2 PRO A 273     -24.578  -5.063 -10.837  1.00 70.31           H  
ATOM   3999  HD3 PRO A 273     -24.821  -3.335 -11.241  1.00 70.31           H  
ATOM   4000  N   ALA A 274     -22.093  -2.672 -13.968  1.00 73.25           N  
ATOM   4001  H   ALA A 274     -22.720  -2.312 -13.262  1.00 73.25           H  
ATOM   4002  CA  ALA A 274     -21.431  -1.709 -14.841  1.00 73.25           C  
ATOM   4003  HA  ALA A 274     -21.526  -2.052 -15.871  1.00 73.25           H  
ATOM   4004  C   ALA A 274     -19.923  -1.536 -14.565  1.00 73.25           C  
ATOM   4005  CB  ALA A 274     -22.169  -0.372 -14.703  1.00 73.25           C  
ATOM   4006  HB1 ALA A 274     -23.231  -0.507 -14.909  1.00 73.25           H  
ATOM   4007  HB2 ALA A 274     -22.037   0.023 -13.696  1.00 73.25           H  
ATOM   4008  HB3 ALA A 274     -21.756   0.341 -15.416  1.00 73.25           H  
ATOM   4009  O   ALA A 274     -19.217  -1.047 -15.437  1.00 73.25           O  
ATOM   4010  N   PHE A 275     -19.435  -1.922 -13.380  1.00 64.94           N  
ATOM   4011  H   PHE A 275     -20.072  -2.352 -12.725  1.00 64.94           H  
ATOM   4012  CA  PHE A 275     -18.040  -1.755 -12.943  1.00 64.94           C  
ATOM   4013  HA  PHE A 275     -17.459  -1.309 -13.750  1.00 64.94           H  
ATOM   4014  C   PHE A 275     -17.356  -3.091 -12.604  1.00 64.94           C  
ATOM   4015  CB  PHE A 275     -17.991  -0.798 -11.740  1.00 64.94           C  
ATOM   4016  HB2 PHE A 275     -16.954  -0.686 -11.423  1.00 64.94           H  
ATOM   4017  HB3 PHE A 275     -18.537  -1.249 -10.911  1.00 64.94           H  
ATOM   4018  O   PHE A 275     -16.282  -3.097 -12.000  1.00 64.94           O  
ATOM   4019  CG  PHE A 275     -18.533   0.593 -12.002  1.00 64.94           C  
ATOM   4020  CD1 PHE A 275     -17.769   1.525 -12.721  1.00 64.94           C  
ATOM   4021  HD1 PHE A 275     -16.803   1.240 -13.110  1.00 64.94           H  
ATOM   4022  CD2 PHE A 275     -19.799   0.967 -11.526  1.00 64.94           C  
ATOM   4023  HD2 PHE A 275     -20.392   0.240 -10.991  1.00 64.94           H  
ATOM   4024  CE1 PHE A 275     -18.266   2.816 -12.963  1.00 64.94           C  
ATOM   4025  HE1 PHE A 275     -17.676   3.508 -13.545  1.00 64.94           H  
ATOM   4026  CE2 PHE A 275     -20.299   2.261 -11.756  1.00 64.94           C  
ATOM   4027  HE2 PHE A 275     -21.276   2.548 -11.396  1.00 64.94           H  
ATOM   4028  CZ  PHE A 275     -19.531   3.187 -12.478  1.00 64.94           C  
ATOM   4029  HZ  PHE A 275     -19.915   4.177 -12.677  1.00 64.94           H  
ATOM   4030  N   VAL A 276     -17.976  -4.229 -12.945  1.00 61.94           N  
ATOM   4031  H   VAL A 276     -18.837  -4.167 -13.469  1.00 61.94           H  
ATOM   4032  CA  VAL A 276     -17.457  -5.571 -12.609  1.00 61.94           C  
ATOM   4033  HA  VAL A 276     -17.302  -5.624 -11.531  1.00 61.94           H  
ATOM   4034  C   VAL A 276     -16.088  -5.827 -13.239  1.00 61.94           C  
ATOM   4035  CB  VAL A 276     -18.484  -6.657 -12.994  1.00 61.94           C  
ATOM   4036  HB  VAL A 276     -18.868  -6.458 -13.995  1.00 61.94           H  
ATOM   4037  O   VAL A 276     -15.246  -6.470 -12.614  1.00 61.94           O  
ATOM   4038  CG1 VAL A 276     -17.959  -8.095 -12.939  1.00 61.94           C  
ATOM   4039 HG11 VAL A 276     -17.525  -8.304 -11.961  1.00 61.94           H  
ATOM   4040 HG12 VAL A 276     -18.768  -8.797 -13.142  1.00 61.94           H  
ATOM   4041 HG13 VAL A 276     -17.195  -8.238 -13.704  1.00 61.94           H  
ATOM   4042  CG2 VAL A 276     -19.636  -6.609 -11.988  1.00 61.94           C  
ATOM   4043 HG21 VAL A 276     -19.291  -6.952 -11.013  1.00 61.94           H  
ATOM   4044 HG22 VAL A 276     -19.990  -5.584 -11.875  1.00 61.94           H  
ATOM   4045 HG23 VAL A 276     -20.444  -7.260 -12.322  1.00 61.94           H  
ATOM   4046  N   ASP A 277     -15.833  -5.243 -14.408  1.00 63.28           N  
ATOM   4047  H   ASP A 277     -16.582  -4.737 -14.859  1.00 63.28           H  
ATOM   4048  CA  ASP A 277     -14.654  -5.550 -15.222  1.00 63.28           C  
ATOM   4049  HA  ASP A 277     -14.161  -6.432 -14.811  1.00 63.28           H  
ATOM   4050  C   ASP A 277     -13.595  -4.442 -15.225  1.00 63.28           C  
ATOM   4051  CB  ASP A 277     -15.115  -5.922 -16.634  1.00 63.28           C  
ATOM   4052  HB2 ASP A 277     -15.610  -5.061 -17.083  1.00 63.28           H  
ATOM   4053  HB3 ASP A 277     -14.247  -6.173 -17.242  1.00 63.28           H  
ATOM   4054  O   ASP A 277     -12.583  -4.533 -15.921  1.00 63.28           O  
ATOM   4055  CG  ASP A 277     -16.066  -7.124 -16.635  1.00 63.28           C  
ATOM   4056  OD1 ASP A 277     -15.837  -8.071 -15.846  1.00 63.28           O  
ATOM   4057  OD2 ASP A 277     -17.022  -7.098 -17.440  1.00 63.28           O  
ATOM   4058  N   ASP A 278     -13.772  -3.408 -14.404  1.00 68.12           N  
ATOM   4059  H   ASP A 278     -14.605  -3.390 -13.834  1.00 68.12           H  
ATOM   4060  CA  ASP A 278     -12.816  -2.311 -14.299  1.00 68.12           C  
ATOM   4061  HA  ASP A 278     -12.396  -2.131 -15.288  1.00 68.12           H  
ATOM   4062  C   ASP A 278     -11.625  -2.693 -13.396  1.00 68.12           C  
ATOM   4063  CB  ASP A 278     -13.539  -1.033 -13.878  1.00 68.12           C  
ATOM   4064  HB2 ASP A 278     -14.199  -1.243 -13.037  1.00 68.12           H  
ATOM   4065  HB3 ASP A 278     -12.769  -0.340 -13.538  1.00 68.12           H  
ATOM   4066  O   ASP A 278     -11.278  -2.027 -12.413  1.00 68.12           O  
ATOM   4067  CG  ASP A 278     -14.310  -0.316 -14.990  1.00 68.12           C  
ATOM   4068  OD1 ASP A 278     -14.057  -0.592 -16.181  1.00 68.12           O  
ATOM   4069  OD2 ASP A 278     -15.075   0.599 -14.618  1.00 68.12           O  
ATOM   4070  N   GLU A 279     -10.936  -3.777 -13.758  1.00 72.12           N  
ATOM   4071  H   GLU A 279     -11.301  -4.285 -14.551  1.00 72.12           H  
ATOM   4072  CA  GLU A 279      -9.715  -4.287 -13.116  1.00 72.12           C  
ATOM   4073  HA  GLU A 279      -9.967  -4.579 -12.096  1.00 72.12           H  
ATOM   4074  C   GLU A 279      -8.594  -3.230 -13.036  1.00 72.12           C  
ATOM   4075  CB  GLU A 279      -9.244  -5.548 -13.865  1.00 72.12           C  
ATOM   4076  HB2 GLU A 279     -10.031  -6.299 -13.800  1.00 72.12           H  
ATOM   4077  HB3 GLU A 279      -8.360  -5.936 -13.359  1.00 72.12           H  
ATOM   4078  O   GLU A 279      -7.674  -3.324 -12.210  1.00 72.12           O  
ATOM   4079  CG  GLU A 279      -8.910  -5.298 -15.350  1.00 72.12           C  
ATOM   4080  HG2 GLU A 279      -8.118  -4.551 -15.399  1.00 72.12           H  
ATOM   4081  HG3 GLU A 279      -9.783  -4.891 -15.859  1.00 72.12           H  
ATOM   4082  CD  GLU A 279      -8.433  -6.549 -16.105  1.00 72.12           C  
ATOM   4083  OE1 GLU A 279      -8.080  -6.374 -17.295  1.00 72.12           O  
ATOM   4084  OE2 GLU A 279      -8.324  -7.627 -15.477  1.00 72.12           O  
ATOM   4085  N   GLN A 280      -8.704  -2.187 -13.863  1.00 78.62           N  
ATOM   4086  H   GLN A 280      -9.505  -2.206 -14.477  1.00 78.62           H  
ATOM   4087  CA  GLN A 280      -7.785  -1.059 -13.978  1.00 78.62           C  
ATOM   4088  HA  GLN A 280      -6.785  -1.422 -13.740  1.00 78.62           H  
ATOM   4089  C   GLN A 280      -8.084   0.100 -13.014  1.00 78.62           C  
ATOM   4090  CB  GLN A 280      -7.764  -0.567 -15.431  1.00 78.62           C  
ATOM   4091  HB2 GLN A 280      -7.026   0.230 -15.516  1.00 78.62           H  
ATOM   4092  HB3 GLN A 280      -8.742  -0.165 -15.696  1.00 78.62           H  
ATOM   4093  O   GLN A 280      -7.322   1.073 -12.981  1.00 78.62           O  
ATOM   4094  CG  GLN A 280      -7.394  -1.686 -16.416  1.00 78.62           C  
ATOM   4095  HG2 GLN A 280      -6.492  -2.191 -16.071  1.00 78.62           H  
ATOM   4096  HG3 GLN A 280      -8.202  -2.417 -16.460  1.00 78.62           H  
ATOM   4097  CD  GLN A 280      -7.149  -1.180 -17.831  1.00 78.62           C  
ATOM   4098  NE2 GLN A 280      -6.733  -2.046 -18.725  1.00 78.62           N  
ATOM   4099 HE21 GLN A 280      -6.771  -3.031 -18.508  1.00 78.62           H  
ATOM   4100 HE22 GLN A 280      -6.711  -1.717 -19.680  1.00 78.62           H  
ATOM   4101  OE1 GLN A 280      -7.280  -0.009 -18.152  1.00 78.62           O  
ATOM   4102  N   LEU A 281      -9.147   0.027 -12.209  1.00 84.12           N  
ATOM   4103  H   LEU A 281      -9.765  -0.768 -12.287  1.00 84.12           H  
ATOM   4104  CA  LEU A 281      -9.491   1.077 -11.249  1.00 84.12           C  
ATOM   4105  HA  LEU A 281      -9.072   2.015 -11.611  1.00 84.12           H  
ATOM   4106  C   LEU A 281      -8.855   0.860  -9.870  1.00 84.12           C  
ATOM   4107  CB  LEU A 281     -11.017   1.264 -11.185  1.00 84.12           C  
ATOM   4108  HB2 LEU A 281     -11.481   0.298 -10.984  1.00 84.12           H  
ATOM   4109  HB3 LEU A 281     -11.264   1.924 -10.353  1.00 84.12           H  
ATOM   4110  O   LEU A 281      -8.402  -0.224  -9.494  1.00 84.12           O  
ATOM   4111  CG  LEU A 281     -11.635   1.858 -12.467  1.00 84.12           C  
ATOM   4112  HG  LEU A 281     -11.419   1.204 -13.313  1.00 84.12           H  
ATOM   4113  CD1 LEU A 281     -13.143   2.005 -12.266  1.00 84.12           C  
ATOM   4114 HD11 LEU A 281     -13.366   2.764 -11.516  1.00 84.12           H  
ATOM   4115 HD12 LEU A 281     -13.613   2.283 -13.209  1.00 84.12           H  
ATOM   4116 HD13 LEU A 281     -13.582   1.059 -11.950  1.00 84.12           H  
ATOM   4117  CD2 LEU A 281     -11.090   3.244 -12.826  1.00 84.12           C  
ATOM   4118 HD21 LEU A 281     -11.187   3.920 -11.977  1.00 84.12           H  
ATOM   4119 HD22 LEU A 281     -10.052   3.167 -13.149  1.00 84.12           H  
ATOM   4120 HD23 LEU A 281     -11.667   3.637 -13.663  1.00 84.12           H  
ATOM   4121  N   SER A 282      -8.782   1.952  -9.104  1.00 88.06           N  
ATOM   4122  H   SER A 282      -9.228   2.790  -9.449  1.00 88.06           H  
ATOM   4123  CA  SER A 282      -8.453   1.883  -7.683  1.00 88.06           C  
ATOM   4124  HA  SER A 282      -7.697   1.111  -7.536  1.00 88.06           H  
ATOM   4125  C   SER A 282      -9.685   1.492  -6.881  1.00 88.06           C  
ATOM   4126  CB  SER A 282      -7.886   3.202  -7.162  1.00 88.06           C  
ATOM   4127  HB2 SER A 282      -7.652   3.081  -6.104  1.00 88.06           H  
ATOM   4128  HB3 SER A 282      -6.968   3.435  -7.701  1.00 88.06           H  
ATOM   4129  O   SER A 282     -10.706   2.169  -6.961  1.00 88.06           O  
ATOM   4130  OG  SER A 282      -8.795   4.273  -7.309  1.00 88.06           O  
ATOM   4131  HG  SER A 282      -9.683   3.916  -7.229  1.00 88.06           H  
ATOM   4132  N   LEU A 283      -9.545   0.459  -6.066  1.00 87.25           N  
ATOM   4133  H   LEU A 283      -8.628   0.045  -5.980  1.00 87.25           H  
ATOM   4134  CA  LEU A 283     -10.601  -0.113  -5.251  1.00 87.25           C  
ATOM   4135  HA  LEU A 283     -11.565   0.091  -5.717  1.00 87.25           H  
ATOM   4136  C   LEU A 283     -10.595   0.532  -3.865  1.00 87.25           C  
ATOM   4137  CB  LEU A 283     -10.397  -1.633  -5.193  1.00 87.25           C  
ATOM   4138  HB2 LEU A 283     -11.165  -2.078  -4.560  1.00 87.25           H  
ATOM   4139  HB3 LEU A 283      -9.431  -1.828  -4.727  1.00 87.25           H  
ATOM   4140  O   LEU A 283      -9.532   0.771  -3.280  1.00 87.25           O  
ATOM   4141  CG  LEU A 283     -10.431  -2.300  -6.583  1.00 87.25           C  
ATOM   4142  HG  LEU A 283      -9.827  -1.740  -7.296  1.00 87.25           H  
ATOM   4143  CD1 LEU A 283      -9.821  -3.690  -6.499  1.00 87.25           C  
ATOM   4144 HD11 LEU A 283      -9.942  -4.168  -7.471  1.00 87.25           H  
ATOM   4145 HD12 LEU A 283      -8.759  -3.610  -6.270  1.00 87.25           H  
ATOM   4146 HD13 LEU A 283     -10.317  -4.279  -5.727  1.00 87.25           H  
ATOM   4147  CD2 LEU A 283     -11.855  -2.390  -7.124  1.00 87.25           C  
ATOM   4148 HD21 LEU A 283     -12.244  -1.390  -7.319  1.00 87.25           H  
ATOM   4149 HD22 LEU A 283     -11.864  -2.934  -8.068  1.00 87.25           H  
ATOM   4150 HD23 LEU A 283     -12.505  -2.888  -6.405  1.00 87.25           H  
ATOM   4151  N   LEU A 284     -11.789   0.817  -3.357  1.00 88.31           N  
ATOM   4152  H   LEU A 284     -12.609   0.537  -3.875  1.00 88.31           H  
ATOM   4153  CA  LEU A 284     -12.032   1.292  -2.001  1.00 88.31           C  
ATOM   4154  HA  LEU A 284     -11.092   1.349  -1.451  1.00 88.31           H  
ATOM   4155  C   LEU A 284     -12.914   0.263  -1.296  1.00 88.31           C  
ATOM   4156  CB  LEU A 284     -12.688   2.686  -2.027  1.00 88.31           C  
ATOM   4157  HB2 LEU A 284     -13.631   2.606  -2.568  1.00 88.31           H  
ATOM   4158  HB3 LEU A 284     -12.923   2.976  -1.003  1.00 88.31           H  
ATOM   4159  O   LEU A 284     -13.906  -0.185  -1.865  1.00 88.31           O  
ATOM   4160  CG  LEU A 284     -11.841   3.794  -2.677  1.00 88.31           C  
ATOM   4161  HG  LEU A 284     -11.567   3.502  -3.691  1.00 88.31           H  
ATOM   4162  CD1 LEU A 284     -12.637   5.096  -2.756  1.00 88.31           C  
ATOM   4163 HD11 LEU A 284     -12.926   5.421  -1.757  1.00 88.31           H  
ATOM   4164 HD12 LEU A 284     -13.542   4.925  -3.338  1.00 88.31           H  
ATOM   4165 HD13 LEU A 284     -12.051   5.872  -3.249  1.00 88.31           H  
ATOM   4166  CD2 LEU A 284     -10.561   4.087  -1.890  1.00 88.31           C  
ATOM   4167 HD21 LEU A 284      -9.965   3.175  -1.846  1.00 88.31           H  
ATOM   4168 HD22 LEU A 284     -10.820   4.390  -0.876  1.00 88.31           H  
ATOM   4169 HD23 LEU A 284     -10.001   4.874  -2.396  1.00 88.31           H  
ATOM   4170  N   PHE A 285     -12.530  -0.106  -0.083  1.00 85.56           N  
ATOM   4171  H   PHE A 285     -11.728   0.347   0.332  1.00 85.56           H  
ATOM   4172  CA  PHE A 285     -13.232  -1.058   0.764  1.00 85.56           C  
ATOM   4173  HA  PHE A 285     -14.112  -1.444   0.251  1.00 85.56           H  
ATOM   4174  C   PHE A 285     -13.679  -0.310   2.014  1.00 85.56           C  
ATOM   4175  CB  PHE A 285     -12.317  -2.244   1.092  1.00 85.56           C  
ATOM   4176  HB2 PHE A 285     -11.494  -1.893   1.714  1.00 85.56           H  
ATOM   4177  HB3 PHE A 285     -12.880  -2.969   1.680  1.00 85.56           H  
ATOM   4178  O   PHE A 285     -12.853   0.250   2.736  1.00 85.56           O  
ATOM   4179  CG  PHE A 285     -11.750  -2.940  -0.131  1.00 85.56           C  
ATOM   4180  CD1 PHE A 285     -12.518  -3.902  -0.809  1.00 85.56           C  
ATOM   4181  HD1 PHE A 285     -13.506  -4.148  -0.447  1.00 85.56           H  
ATOM   4182  CD2 PHE A 285     -10.460  -2.622  -0.596  1.00 85.56           C  
ATOM   4183  HD2 PHE A 285      -9.869  -1.894  -0.061  1.00 85.56           H  
ATOM   4184  CE1 PHE A 285     -11.997  -4.555  -1.940  1.00 85.56           C  
ATOM   4185  HE1 PHE A 285     -12.584  -5.318  -2.429  1.00 85.56           H  
ATOM   4186  CE2 PHE A 285      -9.945  -3.261  -1.738  1.00 85.56           C  
ATOM   4187  HE2 PHE A 285      -8.949  -3.027  -2.084  1.00 85.56           H  
ATOM   4188  CZ  PHE A 285     -10.710  -4.234  -2.406  1.00 85.56           C  
ATOM   4189  HZ  PHE A 285     -10.301  -4.753  -3.259  1.00 85.56           H  
ATOM   4190  N   GLU A 286     -14.988  -0.257   2.230  1.00 80.12           N  
ATOM   4191  H   GLU A 286     -15.611  -0.770   1.623  1.00 80.12           H  
ATOM   4192  CA  GLU A 286     -15.560   0.320   3.440  1.00 80.12           C  
ATOM   4193  HA  GLU A 286     -14.975   1.190   3.739  1.00 80.12           H  
ATOM   4194  C   GLU A 286     -15.471  -0.740   4.540  1.00 80.12           C  
ATOM   4195  CB  GLU A 286     -17.000   0.786   3.164  1.00 80.12           C  
ATOM   4196  HB2 GLU A 286     -17.013   1.398   2.262  1.00 80.12           H  
ATOM   4197  HB3 GLU A 286     -17.633  -0.081   2.973  1.00 80.12           H  
ATOM   4198  O   GLU A 286     -16.233  -1.705   4.543  1.00 80.12           O  
ATOM   4199  CG  GLU A 286     -17.600   1.597   4.326  1.00 80.12           C  
ATOM   4200  HG2 GLU A 286     -18.634   1.836   4.079  1.00 80.12           H  
ATOM   4201  HG3 GLU A 286     -17.609   0.976   5.221  1.00 80.12           H  
ATOM   4202  CD  GLU A 286     -16.841   2.909   4.600  1.00 80.12           C  
ATOM   4203  OE1 GLU A 286     -16.681   3.262   5.788  1.00 80.12           O  
ATOM   4204  OE2 GLU A 286     -16.400   3.557   3.622  1.00 80.12           O  
ATOM   4205  N   GLN A 287     -14.494  -0.595   5.434  1.00 72.88           N  
ATOM   4206  H   GLN A 287     -13.891   0.213   5.369  1.00 72.88           H  
ATOM   4207  CA  GLN A 287     -14.329  -1.478   6.582  1.00 72.88           C  
ATOM   4208  HA  GLN A 287     -15.119  -2.229   6.572  1.00 72.88           H  
ATOM   4209  C   GLN A 287     -14.475  -0.668   7.863  1.00 72.88           C  
ATOM   4210  CB  GLN A 287     -12.993  -2.229   6.506  1.00 72.88           C  
ATOM   4211  HB2 GLN A 287     -12.919  -2.716   5.534  1.00 72.88           H  
ATOM   4212  HB3 GLN A 287     -12.168  -1.524   6.608  1.00 72.88           H  
ATOM   4213  O   GLN A 287     -13.690   0.247   8.127  1.00 72.88           O  
ATOM   4214  CG  GLN A 287     -12.897  -3.301   7.608  1.00 72.88           C  
ATOM   4215  HG2 GLN A 287     -13.722  -4.006   7.504  1.00 72.88           H  
ATOM   4216  HG3 GLN A 287     -12.979  -2.825   8.585  1.00 72.88           H  
ATOM   4217  CD  GLN A 287     -11.589  -4.082   7.570  1.00 72.88           C  
ATOM   4218  NE2 GLN A 287     -11.283  -4.813   8.623  1.00 72.88           N  
ATOM   4219 HE21 GLN A 287     -11.906  -4.806   9.418  1.00 72.88           H  
ATOM   4220 HE22 GLN A 287     -10.325  -5.109   8.744  1.00 72.88           H  
ATOM   4221  OE1 GLN A 287     -10.825  -4.018   6.619  1.00 72.88           O  
ATOM   4222  N   ASP A 288     -15.464  -1.041   8.669  1.00 70.88           N  
ATOM   4223  H   ASP A 288     -16.078  -1.794   8.391  1.00 70.88           H  
ATOM   4224  CA  ASP A 288     -15.616  -0.510  10.014  1.00 70.88           C  
ATOM   4225  HA  ASP A 288     -15.406   0.560   9.984  1.00 70.88           H  
ATOM   4226  C   ASP A 288     -14.595  -1.185  10.940  1.00 70.88           C  
ATOM   4227  CB  ASP A 288     -17.067  -0.680  10.484  1.00 70.88           C  
ATOM   4228  HB2 ASP A 288     -17.283  -1.736  10.648  1.00 70.88           H  
ATOM   4229  HB3 ASP A 288     -17.733  -0.315   9.702  1.00 70.88           H  
ATOM   4230  O   ASP A 288     -14.558  -2.414  11.047  1.00 70.88           O  
ATOM   4231  CG  ASP A 288     -17.362   0.104  11.764  1.00 70.88           C  
ATOM   4232  OD1 ASP A 288     -16.425   0.768  12.269  1.00 70.88           O  
ATOM   4233  OD2 ASP A 288     -18.526   0.034  12.212  1.00 70.88           O  
ATOM   4234  N   LEU A 289     -13.751  -0.381  11.593  1.00 69.62           N  
ATOM   4235  H   LEU A 289     -13.963   0.606  11.568  1.00 69.62           H  
ATOM   4236  CA  LEU A 289     -12.668  -0.857  12.463  1.00 69.62           C  
ATOM   4237  HA  LEU A 289     -12.057  -1.571  11.911  1.00 69.62           H  
ATOM   4238  C   LEU A 289     -13.182  -1.607  13.693  1.00 69.62           C  
ATOM   4239  CB  LEU A 289     -11.814   0.336  12.922  1.00 69.62           C  
ATOM   4240  HB2 LEU A 289     -12.471   1.081  13.372  1.00 69.62           H  
ATOM   4241  HB3 LEU A 289     -11.132  -0.012  13.698  1.00 69.62           H  
ATOM   4242  O   LEU A 289     -12.449  -2.416  14.264  1.00 69.62           O  
ATOM   4243  CG  LEU A 289     -10.989   0.989  11.809  1.00 69.62           C  
ATOM   4244  HG  LEU A 289     -11.641   1.361  11.019  1.00 69.62           H  
ATOM   4245  CD1 LEU A 289     -10.212   2.164  12.397  1.00 69.62           C  
ATOM   4246 HD11 LEU A 289     -10.922   2.902  12.771  1.00 69.62           H  
ATOM   4247 HD12 LEU A 289      -9.586   2.597  11.617  1.00 69.62           H  
ATOM   4248 HD13 LEU A 289      -9.584   1.798  13.209  1.00 69.62           H  
ATOM   4249  CD2 LEU A 289      -9.961   0.031  11.213  1.00 69.62           C  
ATOM   4250 HD21 LEU A 289     -10.468  -0.776  10.683  1.00 69.62           H  
ATOM   4251 HD22 LEU A 289      -9.333  -0.401  11.992  1.00 69.62           H  
ATOM   4252 HD23 LEU A 289      -9.342   0.553  10.483  1.00 69.62           H  
ATOM   4253  N   ASP A 290     -14.431  -1.354  14.083  1.00 73.75           N  
ATOM   4254  H   ASP A 290     -14.959  -0.645  13.597  1.00 73.75           H  
ATOM   4255  CA  ASP A 290     -15.077  -2.045  15.197  1.00 73.75           C  
ATOM   4256  HA  ASP A 290     -14.365  -2.140  16.017  1.00 73.75           H  
ATOM   4257  C   ASP A 290     -15.506  -3.472  14.807  1.00 73.75           C  
ATOM   4258  CB  ASP A 290     -16.259  -1.191  15.685  1.00 73.75           C  
ATOM   4259  HB2 ASP A 290     -16.824  -1.769  16.416  1.00 73.75           H  
ATOM   4260  HB3 ASP A 290     -16.920  -0.979  14.844  1.00 73.75           H  
ATOM   4261  O   ASP A 290     -15.673  -4.342  15.669  1.00 73.75           O  
ATOM   4262  CG  ASP A 290     -15.833   0.130  16.355  1.00 73.75           C  
ATOM   4263  OD1 ASP A 290     -14.672   0.222  16.823  1.00 73.75           O  
ATOM   4264  OD2 ASP A 290     -16.701   1.019  16.508  1.00 73.75           O  
ATOM   4265  N   THR A 291     -15.633  -3.747  13.504  1.00 75.88           N  
ATOM   4266  H   THR A 291     -15.399  -3.016  12.847  1.00 75.88           H  
ATOM   4267  CA  THR A 291     -15.998  -5.061  12.972  1.00 75.88           C  
ATOM   4268  HA  THR A 291     -16.404  -5.658  13.789  1.00 75.88           H  
ATOM   4269  C   THR A 291     -14.769  -5.798  12.446  1.00 75.88           C  
ATOM   4270  CB  THR A 291     -17.121  -4.982  11.928  1.00 75.88           C  
ATOM   4271  HB  THR A 291     -17.384  -6.001  11.642  1.00 75.88           H  
ATOM   4272  O   THR A 291     -14.209  -5.486  11.396  1.00 75.88           O  
ATOM   4273  CG2 THR A 291     -18.378  -4.315  12.490  1.00 75.88           C  
ATOM   4274 HG21 THR A 291     -19.175  -4.369  11.749  1.00 75.88           H  
ATOM   4275 HG22 THR A 291     -18.182  -3.266  12.711  1.00 75.88           H  
ATOM   4276 HG23 THR A 291     -18.697  -4.823  13.400  1.00 75.88           H  
ATOM   4277  OG1 THR A 291     -16.750  -4.289  10.761  1.00 75.88           O  
ATOM   4278  HG1 THR A 291     -15.928  -3.819  10.921  1.00 75.88           H  
ATOM   4279  N   VAL A 292     -14.342  -6.832  13.173  1.00 70.44           N  
ATOM   4280  H   VAL A 292     -14.789  -7.016  14.061  1.00 70.44           H  
ATOM   4281  CA  VAL A 292     -13.268  -7.718  12.711  1.00 70.44           C  
ATOM   4282  HA  VAL A 292     -12.520  -7.116  12.196  1.00 70.44           H  
ATOM   4283  C   VAL A 292     -13.852  -8.704  11.702  1.00 70.44           C  
ATOM   4284  CB  VAL A 292     -12.552  -8.425  13.877  1.00 70.44           C  
ATOM   4285  HB  VAL A 292     -13.250  -9.079  14.399  1.00 70.44           H  
ATOM   4286  O   VAL A 292     -14.393  -9.746  12.074  1.00 70.44           O  
ATOM   4287  CG1 VAL A 292     -11.369  -9.261  13.365  1.00 70.44           C  
ATOM   4288 HG11 VAL A 292     -11.725 -10.049  12.701  1.00 70.44           H  
ATOM   4289 HG12 VAL A 292     -10.670  -8.624  12.823  1.00 70.44           H  
ATOM   4290 HG13 VAL A 292     -10.855  -9.728  14.205  1.00 70.44           H  
ATOM   4291  CG2 VAL A 292     -11.999  -7.409  14.887  1.00 70.44           C  
ATOM   4292 HG21 VAL A 292     -11.456  -7.925  15.678  1.00 70.44           H  
ATOM   4293 HG22 VAL A 292     -11.328  -6.711  14.384  1.00 70.44           H  
ATOM   4294 HG23 VAL A 292     -12.812  -6.843  15.341  1.00 70.44           H  
ATOM   4295  N   VAL A 293     -13.753  -8.367  10.418  1.00 75.81           N  
ATOM   4296  H   VAL A 293     -13.383  -7.456  10.190  1.00 75.81           H  
ATOM   4297  CA  VAL A 293     -14.062  -9.288   9.319  1.00 75.81           C  
ATOM   4298  HA  VAL A 293     -14.766 -10.039   9.675  1.00 75.81           H  
ATOM   4299  C   VAL A 293     -12.773  -9.997   8.915  1.00 75.81           C  
ATOM   4300  CB  VAL A 293     -14.735  -8.568   8.136  1.00 75.81           C  
ATOM   4301  HB  VAL A 293     -14.055  -7.821   7.727  1.00 75.81           H  
ATOM   4302  O   VAL A 293     -11.766  -9.359   8.615  1.00 75.81           O  
ATOM   4303  CG1 VAL A 293     -15.110  -9.562   7.027  1.00 75.81           C  
ATOM   4304 HG11 VAL A 293     -14.212 -10.019   6.611  1.00 75.81           H  
ATOM   4305 HG12 VAL A 293     -15.768 -10.338   7.416  1.00 75.81           H  
ATOM   4306 HG13 VAL A 293     -15.617  -9.033   6.219  1.00 75.81           H  
ATOM   4307  CG2 VAL A 293     -16.024  -7.866   8.590  1.00 75.81           C  
ATOM   4308 HG21 VAL A 293     -16.707  -8.583   9.047  1.00 75.81           H  
ATOM   4309 HG22 VAL A 293     -15.793  -7.079   9.308  1.00 75.81           H  
ATOM   4310 HG23 VAL A 293     -16.511  -7.398   7.734  1.00 75.81           H  
ATOM   4311  N   ALA A 294     -12.788 -11.329   8.930  1.00 82.31           N  
ATOM   4312  H   ALA A 294     -13.644 -11.810   9.167  1.00 82.31           H  
ATOM   4313  CA  ALA A 294     -11.670 -12.109   8.418  1.00 82.31           C  
ATOM   4314  HA  ALA A 294     -10.744 -11.718   8.839  1.00 82.31           H  
ATOM   4315  C   ALA A 294     -11.610 -11.959   6.891  1.00 82.31           C  
ATOM   4316  CB  ALA A 294     -11.819 -13.568   8.865  1.00 82.31           C  
ATOM   4317  HB1 ALA A 294     -10.977 -14.149   8.487  1.00 82.31           H  
ATOM   4318  HB2 ALA A 294     -12.742 -13.988   8.466  1.00 82.31           H  
ATOM   4319  HB3 ALA A 294     -11.833 -13.624   9.954  1.00 82.31           H  
ATOM   4320  O   ALA A 294     -12.560 -12.323   6.198  1.00 82.31           O  
ATOM   4321  N   ALA A 295     -10.501 -11.421   6.383  1.00 86.56           N  
ATOM   4322  H   ALA A 295      -9.779 -11.097   7.011  1.00 86.56           H  
ATOM   4323  CA  ALA A 295     -10.210 -11.408   4.955  1.00 86.56           C  
ATOM   4324  HA  ALA A 295     -11.101 -11.054   4.436  1.00 86.56           H  
ATOM   4325  C   ALA A 295      -9.845 -12.830   4.478  1.00 86.56           C  
ATOM   4326  CB  ALA A 295      -9.083 -10.407   4.672  1.00 86.56           C  
ATOM   4327  HB1 ALA A 295      -8.175 -10.705   5.197  1.00 86.56           H  
ATOM   4328  HB2 ALA A 295      -8.877 -10.383   3.602  1.00 86.56           H  
ATOM   4329  HB3 ALA A 295      -9.385  -9.410   4.991  1.00 86.56           H  
ATOM   4330  O   ALA A 295      -9.211 -13.569   5.240  1.00 86.56           O  
ATOM   4331  N   PRO A 296     -10.203 -13.221   3.241  1.00 87.75           N  
ATOM   4332  CA  PRO A 296      -9.830 -14.522   2.675  1.00 87.75           C  
ATOM   4333  HA  PRO A 296     -10.297 -15.308   3.268  1.00 87.75           H  
ATOM   4334  C   PRO A 296      -8.318 -14.757   2.646  1.00 87.75           C  
ATOM   4335  CB  PRO A 296     -10.428 -14.531   1.262  1.00 87.75           C  
ATOM   4336  HB2 PRO A 296     -10.706 -15.536   0.946  1.00 87.75           H  
ATOM   4337  HB3 PRO A 296      -9.744 -14.075   0.546  1.00 87.75           H  
ATOM   4338  O   PRO A 296      -7.857 -15.855   2.957  1.00 87.75           O  
ATOM   4339  CG  PRO A 296     -11.649 -13.634   1.438  1.00 87.75           C  
ATOM   4340  HG2 PRO A 296     -12.433 -14.187   1.956  1.00 87.75           H  
ATOM   4341  HG3 PRO A 296     -12.060 -13.245   0.507  1.00 87.75           H  
ATOM   4342  CD  PRO A 296     -11.136 -12.539   2.356  1.00 87.75           C  
ATOM   4343  HD2 PRO A 296     -10.618 -11.774   1.778  1.00 87.75           H  
ATOM   4344  HD3 PRO A 296     -11.978 -12.106   2.897  1.00 87.75           H  
ATOM   4345  N   ASP A 297      -7.547 -13.717   2.319  1.00 90.00           N  
ATOM   4346  H   ASP A 297      -7.989 -12.841   2.078  1.00 90.00           H  
ATOM   4347  CA  ASP A 297      -6.091 -13.726   2.421  1.00 90.00           C  
ATOM   4348  HA  ASP A 297      -5.764 -14.753   2.578  1.00 90.00           H  
ATOM   4349  C   ASP A 297      -5.647 -12.854   3.615  1.00 90.00           C  
ATOM   4350  CB  ASP A 297      -5.491 -13.295   1.076  1.00 90.00           C  
ATOM   4351  HB2 ASP A 297      -5.854 -12.296   0.835  1.00 90.00           H  
ATOM   4352  HB3 ASP A 297      -5.864 -13.970   0.306  1.00 90.00           H  
ATOM   4353  O   ASP A 297      -5.943 -11.651   3.651  1.00 90.00           O  
ATOM   4354  CG  ASP A 297      -3.955 -13.317   1.025  1.00 90.00           C  
ATOM   4355  OD1 ASP A 297      -3.307 -13.401   2.095  1.00 90.00           O  
ATOM   4356  OD2 ASP A 297      -3.422 -13.173  -0.097  1.00 90.00           O  
ATOM   4357  N   PRO A 298      -4.909 -13.409   4.600  1.00 89.62           N  
ATOM   4358  CA  PRO A 298      -4.452 -12.656   5.769  1.00 89.62           C  
ATOM   4359  HA  PRO A 298      -5.313 -12.273   6.317  1.00 89.62           H  
ATOM   4360  C   PRO A 298      -3.545 -11.470   5.411  1.00 89.62           C  
ATOM   4361  CB  PRO A 298      -3.707 -13.680   6.633  1.00 89.62           C  
ATOM   4362  HB2 PRO A 298      -2.880 -13.234   7.184  1.00 89.62           H  
ATOM   4363  HB3 PRO A 298      -4.410 -14.148   7.322  1.00 89.62           H  
ATOM   4364  O   PRO A 298      -3.453 -10.506   6.177  1.00 89.62           O  
ATOM   4365  CG  PRO A 298      -3.220 -14.719   5.623  1.00 89.62           C  
ATOM   4366  HG2 PRO A 298      -3.042 -15.689   6.089  1.00 89.62           H  
ATOM   4367  HG3 PRO A 298      -2.324 -14.359   5.117  1.00 89.62           H  
ATOM   4368  CD  PRO A 298      -4.382 -14.770   4.640  1.00 89.62           C  
ATOM   4369  HD2 PRO A 298      -5.156 -15.444   5.008  1.00 89.62           H  
ATOM   4370  HD3 PRO A 298      -4.021 -15.114   3.671  1.00 89.62           H  
ATOM   4371  N   ALA A 299      -2.883 -11.486   4.249  1.00 91.12           N  
ATOM   4372  H   ALA A 299      -3.014 -12.266   3.620  1.00 91.12           H  
ATOM   4373  CA  ALA A 299      -2.068 -10.365   3.788  1.00 91.12           C  
ATOM   4374  HA  ALA A 299      -1.308 -10.154   4.540  1.00 91.12           H  
ATOM   4375  C   ALA A 299      -2.898  -9.082   3.571  1.00 91.12           C  
ATOM   4376  CB  ALA A 299      -1.374 -10.806   2.497  1.00 91.12           C  
ATOM   4377  HB1 ALA A 299      -0.752 -10.000   2.109  1.00 91.12           H  
ATOM   4378  HB2 ALA A 299      -0.755 -11.685   2.683  1.00 91.12           H  
ATOM   4379  HB3 ALA A 299      -2.115 -11.060   1.739  1.00 91.12           H  
ATOM   4380  O   ALA A 299      -2.393  -7.965   3.793  1.00 91.12           O  
ATOM   4381  N   PHE A 300      -4.167  -9.254   3.189  1.00 91.62           N  
ATOM   4382  H   PHE A 300      -4.503 -10.204   3.110  1.00 91.62           H  
ATOM   4383  CA  PHE A 300      -5.128  -8.211   2.829  1.00 91.62           C  
ATOM   4384  HA  PHE A 300      -4.575  -7.316   2.545  1.00 91.62           H  
ATOM   4385  C   PHE A 300      -6.053  -7.793   3.974  1.00 91.62           C  
ATOM   4386  CB  PHE A 300      -5.922  -8.666   1.605  1.00 91.62           C  
ATOM   4387  HB2 PHE A 300      -6.341  -9.654   1.795  1.00 91.62           H  
ATOM   4388  HB3 PHE A 300      -6.762  -7.989   1.443  1.00 91.62           H  
ATOM   4389  O   PHE A 300      -6.952  -6.977   3.769  1.00 91.62           O  
ATOM   4390  CG  PHE A 300      -5.089  -8.702   0.347  1.00 91.62           C  
ATOM   4391  CD1 PHE A 300      -5.007  -7.574  -0.490  1.00 91.62           C  
ATOM   4392  HD1 PHE A 300      -5.562  -6.681  -0.246  1.00 91.62           H  
ATOM   4393  CD2 PHE A 300      -4.367  -9.861   0.029  1.00 91.62           C  
ATOM   4394  HD2 PHE A 300      -4.401 -10.717   0.687  1.00 91.62           H  
ATOM   4395  CE1 PHE A 300      -4.225  -7.623  -1.657  1.00 91.62           C  
ATOM   4396  HE1 PHE A 300      -4.175  -6.766  -2.312  1.00 91.62           H  
ATOM   4397  CE2 PHE A 300      -3.596  -9.920  -1.138  1.00 91.62           C  
ATOM   4398  HE2 PHE A 300      -3.067 -10.831  -1.376  1.00 91.62           H  
ATOM   4399  CZ  PHE A 300      -3.533  -8.802  -1.984  1.00 91.62           C  
ATOM   4400  HZ  PHE A 300      -2.954  -8.854  -2.894  1.00 91.62           H  
ATOM   4401  N   GLN A 301      -5.792  -8.272   5.191  1.00 89.69           N  
ATOM   4402  H   GLN A 301      -5.088  -8.988   5.299  1.00 89.69           H  
ATOM   4403  CA  GLN A 301      -6.508  -7.810   6.371  1.00 89.69           C  
ATOM   4404  HA  GLN A 301      -7.561  -8.049   6.225  1.00 89.69           H  
ATOM   4405  C   GLN A 301      -6.379  -6.282   6.532  1.00 89.69           C  
ATOM   4406  CB  GLN A 301      -6.006  -8.584   7.596  1.00 89.69           C  
ATOM   4407  HB2 GLN A 301      -4.999  -8.256   7.854  1.00 89.69           H  
ATOM   4408  HB3 GLN A 301      -5.976  -9.646   7.353  1.00 89.69           H  
ATOM   4409  O   GLN A 301      -5.291  -5.705   6.370  1.00 89.69           O  
ATOM   4410  CG  GLN A 301      -6.942  -8.396   8.795  1.00 89.69           C  
ATOM   4411  HG2 GLN A 301      -6.945  -7.348   9.097  1.00 89.69           H  
ATOM   4412  HG3 GLN A 301      -7.956  -8.668   8.503  1.00 89.69           H  
ATOM   4413  CD  GLN A 301      -6.547  -9.227  10.008  1.00 89.69           C  
ATOM   4414  NE2 GLN A 301      -7.430  -9.345  10.973  1.00 89.69           N  
ATOM   4415 HE21 GLN A 301      -8.283  -8.806  10.922  1.00 89.69           H  
ATOM   4416 HE22 GLN A 301      -7.148  -9.873  11.787  1.00 89.69           H  
ATOM   4417  OE1 GLN A 301      -5.463  -9.781  10.126  1.00 89.69           O  
ATOM   4418  N   ASP A 302      -7.506  -5.644   6.846  1.00 89.62           N  
ATOM   4419  H   ASP A 302      -8.344  -6.193   6.976  1.00 89.62           H  
ATOM   4420  CA  ASP A 302      -7.651  -4.210   7.112  1.00 89.62           C  
ATOM   4421  HA  ASP A 302      -8.706  -4.043   7.328  1.00 89.62           H  
ATOM   4422  C   ASP A 302      -7.333  -3.280   5.928  1.00 89.62           C  
ATOM   4423  CB  ASP A 302      -6.943  -3.821   8.414  1.00 89.62           C  
ATOM   4424  HB2 ASP A 302      -5.863  -3.876   8.270  1.00 89.62           H  
ATOM   4425  HB3 ASP A 302      -7.198  -2.787   8.646  1.00 89.62           H  
ATOM   4426  O   ASP A 302      -7.051  -2.092   6.124  1.00 89.62           O  
ATOM   4427  CG  ASP A 302      -7.352  -4.693   9.604  1.00 89.62           C  
ATOM   4428  OD1 ASP A 302      -8.521  -5.150   9.641  1.00 89.62           O  
ATOM   4429  OD2 ASP A 302      -6.455  -4.929  10.447  1.00 89.62           O  
ATOM   4430  N   VAL A 303      -7.312  -3.797   4.693  1.00 91.44           N  
ATOM   4431  H   VAL A 303      -7.583  -4.764   4.585  1.00 91.44           H  
ATOM   4432  CA  VAL A 303      -7.062  -2.998   3.482  1.00 91.44           C  
ATOM   4433  HA  VAL A 303      -6.253  -2.298   3.693  1.00 91.44           H  
ATOM   4434  C   VAL A 303      -8.300  -2.179   3.123  1.00 91.44           C  
ATOM   4435  CB  VAL A 303      -6.615  -3.875   2.294  1.00 91.44           C  
ATOM   4436  HB  VAL A 303      -7.332  -4.681   2.140  1.00 91.44           H  
ATOM   4437  O   VAL A 303      -9.318  -2.722   2.725  1.00 91.44           O  
ATOM   4438  CG1 VAL A 303      -6.490  -3.066   0.989  1.00 91.44           C  
ATOM   4439 HG11 VAL A 303      -6.089  -3.704   0.202  1.00 91.44           H  
ATOM   4440 HG12 VAL A 303      -5.840  -2.203   1.135  1.00 91.44           H  
ATOM   4441 HG13 VAL A 303      -7.477  -2.734   0.667  1.00 91.44           H  
ATOM   4442  CG2 VAL A 303      -5.227  -4.479   2.549  1.00 91.44           C  
ATOM   4443 HG21 VAL A 303      -5.228  -5.021   3.495  1.00 91.44           H  
ATOM   4444 HG22 VAL A 303      -4.471  -3.695   2.581  1.00 91.44           H  
ATOM   4445 HG23 VAL A 303      -4.991  -5.182   1.750  1.00 91.44           H  
ATOM   4446  N   VAL A 304      -8.168  -0.851   3.156  1.00 91.19           N  
ATOM   4447  H   VAL A 304      -7.309  -0.485   3.541  1.00 91.19           H  
ATOM   4448  CA  VAL A 304      -9.255   0.093   2.820  1.00 91.19           C  
ATOM   4449  HA  VAL A 304     -10.214  -0.424   2.859  1.00 91.19           H  
ATOM   4450  C   VAL A 304      -9.139   0.649   1.412  1.00 91.19           C  
ATOM   4451  CB  VAL A 304      -9.289   1.219   3.864  1.00 91.19           C  
ATOM   4452  HB  VAL A 304      -8.281   1.606   4.009  1.00 91.19           H  
ATOM   4453  O   VAL A 304     -10.120   1.033   0.786  1.00 91.19           O  
ATOM   4454  CG1 VAL A 304     -10.183   2.413   3.497  1.00 91.19           C  
ATOM   4455 HG11 VAL A 304     -10.231   3.119   4.326  1.00 91.19           H  
ATOM   4456 HG12 VAL A 304      -9.801   2.934   2.619  1.00 91.19           H  
ATOM   4457 HG13 VAL A 304     -11.195   2.064   3.293  1.00 91.19           H  
ATOM   4458  CG2 VAL A 304      -9.772   0.592   5.172  1.00 91.19           C  
ATOM   4459 HG21 VAL A 304      -8.972   0.036   5.660  1.00 91.19           H  
ATOM   4460 HG22 VAL A 304     -10.171   1.352   5.844  1.00 91.19           H  
ATOM   4461 HG23 VAL A 304     -10.599  -0.092   4.981  1.00 91.19           H  
ATOM   4462  N   ARG A 305      -7.924   0.722   0.875  1.00 92.31           N  
ATOM   4463  H   ARG A 305      -7.157   0.336   1.406  1.00 92.31           H  
ATOM   4464  CA  ARG A 305      -7.707   1.190  -0.493  1.00 92.31           C  
ATOM   4465  HA  ARG A 305      -8.631   1.062  -1.056  1.00 92.31           H  
ATOM   4466  C   ARG A 305      -6.658   0.341  -1.161  1.00 92.31           C  
ATOM   4467  CB  ARG A 305      -7.347   2.681  -0.487  1.00 92.31           C  
ATOM   4468  HB2 ARG A 305      -6.473   2.842   0.144  1.00 92.31           H  
ATOM   4469  HB3 ARG A 305      -8.186   3.233  -0.063  1.00 92.31           H  
ATOM   4470  O   ARG A 305      -5.568   0.196  -0.612  1.00 92.31           O  
ATOM   4471  CG  ARG A 305      -7.050   3.209  -1.899  1.00 92.31           C  
ATOM   4472  HG2 ARG A 305      -6.124   2.768  -2.267  1.00 92.31           H  
ATOM   4473  HG3 ARG A 305      -7.858   2.933  -2.578  1.00 92.31           H  
ATOM   4474  CD  ARG A 305      -6.903   4.731  -1.876  1.00 92.31           C  
ATOM   4475  HD2 ARG A 305      -6.078   4.998  -1.215  1.00 92.31           H  
ATOM   4476  HD3 ARG A 305      -7.826   5.151  -1.477  1.00 92.31           H  
ATOM   4477  NE  ARG A 305      -6.645   5.259  -3.230  1.00 92.31           N  
ATOM   4478  HE  ARG A 305      -6.306   4.594  -3.911  1.00 92.31           H  
ATOM   4479  NH1 ARG A 305      -7.504   7.370  -2.924  1.00 92.31           N  
ATOM   4480 HH11 ARG A 305      -7.884   7.080  -2.034  1.00 92.31           H  
ATOM   4481 HH12 ARG A 305      -7.816   8.240  -3.331  1.00 92.31           H  
ATOM   4482  NH2 ARG A 305      -6.708   6.788  -4.919  1.00 92.31           N  
ATOM   4483 HH21 ARG A 305      -6.482   6.068  -5.591  1.00 92.31           H  
ATOM   4484 HH22 ARG A 305      -7.029   7.677  -5.275  1.00 92.31           H  
ATOM   4485  CZ  ARG A 305      -6.947   6.465  -3.680  1.00 92.31           C  
ATOM   4486  N   LEU A 306      -6.951  -0.102  -2.374  1.00 92.62           N  
ATOM   4487  H   LEU A 306      -7.879   0.077  -2.730  1.00 92.62           H  
ATOM   4488  CA  LEU A 306      -6.008  -0.757  -3.262  1.00 92.62           C  
ATOM   4489  HA  LEU A 306      -5.022  -0.755  -2.798  1.00 92.62           H  
ATOM   4490  C   LEU A 306      -5.929   0.041  -4.564  1.00 92.62           C  
ATOM   4491  CB  LEU A 306      -6.463  -2.211  -3.451  1.00 92.62           C  
ATOM   4492  HB2 LEU A 306      -6.718  -2.630  -2.478  1.00 92.62           H  
ATOM   4493  HB3 LEU A 306      -7.363  -2.217  -4.067  1.00 92.62           H  
ATOM   4494  O   LEU A 306      -6.942   0.390  -5.161  1.00 92.62           O  
ATOM   4495  CG  LEU A 306      -5.415  -3.122  -4.096  1.00 92.62           C  
ATOM   4496  HG  LEU A 306      -5.085  -2.680  -5.036  1.00 92.62           H  
ATOM   4497  CD1 LEU A 306      -4.205  -3.335  -3.181  1.00 92.62           C  
ATOM   4498 HD11 LEU A 306      -3.631  -2.414  -3.085  1.00 92.62           H  
ATOM   4499 HD12 LEU A 306      -4.537  -3.668  -2.198  1.00 92.62           H  
ATOM   4500 HD13 LEU A 306      -3.556  -4.103  -3.601  1.00 92.62           H  
ATOM   4501  CD2 LEU A 306      -6.042  -4.481  -4.382  1.00 92.62           C  
ATOM   4502 HD21 LEU A 306      -6.421  -4.926  -3.461  1.00 92.62           H  
ATOM   4503 HD22 LEU A 306      -5.307  -5.160  -4.814  1.00 92.62           H  
ATOM   4504 HD23 LEU A 306      -6.869  -4.363  -5.082  1.00 92.62           H  
ATOM   4505  N   SER A 307      -4.732   0.412  -5.002  1.00 92.88           N  
ATOM   4506  H   SER A 307      -3.909   0.146  -4.480  1.00 92.88           H  
ATOM   4507  CA  SER A 307      -4.578   1.157  -6.249  1.00 92.88           C  
ATOM   4508  HA  SER A 307      -5.286   1.986  -6.232  1.00 92.88           H  
ATOM   4509  C   SER A 307      -4.913   0.295  -7.467  1.00 92.88           C  
ATOM   4510  CB  SER A 307      -3.174   1.759  -6.366  1.00 92.88           C  
ATOM   4511  HB2 SER A 307      -3.173   2.509  -7.157  1.00 92.88           H  
ATOM   4512  HB3 SER A 307      -2.918   2.250  -5.427  1.00 92.88           H  
ATOM   4513  O   SER A 307      -4.957  -0.937  -7.405  1.00 92.88           O  
ATOM   4514  OG  SER A 307      -2.197   0.784  -6.671  1.00 92.88           O  
ATOM   4515  HG  SER A 307      -2.346   0.430  -7.551  1.00 92.88           H  
ATOM   4516  N   ARG A 308      -5.050   0.971  -8.610  1.00 91.31           N  
ATOM   4517  H   ARG A 308      -5.076   1.980  -8.582  1.00 91.31           H  
ATOM   4518  CA  ARG A 308      -4.953   0.335  -9.924  1.00 91.31           C  
ATOM   4519  HA  ARG A 308      -5.805  -0.334 -10.044  1.00 91.31           H  
ATOM   4520  C   ARG A 308      -3.670  -0.505 -10.043  1.00 91.31           C  
ATOM   4521  CB  ARG A 308      -5.034   1.408 -11.017  1.00 91.31           C  
ATOM   4522  HB2 ARG A 308      -5.076   0.911 -11.987  1.00 91.31           H  
ATOM   4523  HB3 ARG A 308      -5.960   1.967 -10.886  1.00 91.31           H  
ATOM   4524  O   ARG A 308      -2.691  -0.172  -9.354  1.00 91.31           O  
ATOM   4525  CG  ARG A 308      -3.856   2.388 -11.072  1.00 91.31           C  
ATOM   4526  HG2 ARG A 308      -3.794   2.953 -10.142  1.00 91.31           H  
ATOM   4527  HG3 ARG A 308      -2.925   1.845 -11.235  1.00 91.31           H  
ATOM   4528  CD  ARG A 308      -4.094   3.340 -12.246  1.00 91.31           C  
ATOM   4529  HD2 ARG A 308      -5.038   3.862 -12.085  1.00 91.31           H  
ATOM   4530  HD3 ARG A 308      -4.179   2.752 -13.160  1.00 91.31           H  
ATOM   4531  NE  ARG A 308      -2.998   4.314 -12.393  1.00 91.31           N  
ATOM   4532  HE  ARG A 308      -2.136   4.103 -11.911  1.00 91.31           H  
ATOM   4533  NH1 ARG A 308      -4.049   5.643 -13.941  1.00 91.31           N  
ATOM   4534 HH11 ARG A 308      -4.827   4.999 -13.957  1.00 91.31           H  
ATOM   4535 HH12 ARG A 308      -4.068   6.440 -14.560  1.00 91.31           H  
ATOM   4536  NH2 ARG A 308      -1.996   6.173 -13.245  1.00 91.31           N  
ATOM   4537 HH21 ARG A 308      -1.163   5.974 -12.709  1.00 91.31           H  
ATOM   4538 HH22 ARG A 308      -2.033   6.972 -13.862  1.00 91.31           H  
ATOM   4539  CZ  ARG A 308      -3.020   5.367 -13.189  1.00 91.31           C  
ATOM   4540  N   PRO A 309      -3.654  -1.547 -10.890  1.00 91.81           N  
ATOM   4541  CA  PRO A 309      -2.457  -2.334 -11.119  1.00 91.81           C  
ATOM   4542  HA  PRO A 309      -2.053  -2.694 -10.172  1.00 91.81           H  
ATOM   4543  C   PRO A 309      -1.394  -1.469 -11.803  1.00 91.81           C  
ATOM   4544  CB  PRO A 309      -2.902  -3.539 -11.951  1.00 91.81           C  
ATOM   4545  HB2 PRO A 309      -2.110  -3.908 -12.603  1.00 91.81           H  
ATOM   4546  HB3 PRO A 309      -3.243  -4.333 -11.287  1.00 91.81           H  
ATOM   4547  O   PRO A 309      -1.684  -0.597 -12.623  1.00 91.81           O  
ATOM   4548  CG  PRO A 309      -4.089  -3.001 -12.747  1.00 91.81           C  
ATOM   4549  HG2 PRO A 309      -4.805  -3.787 -12.989  1.00 91.81           H  
ATOM   4550  HG3 PRO A 309      -3.731  -2.524 -13.659  1.00 91.81           H  
ATOM   4551  CD  PRO A 309      -4.701  -1.946 -11.826  1.00 91.81           C  
ATOM   4552  HD2 PRO A 309      -5.042  -1.109 -12.436  1.00 91.81           H  
ATOM   4553  HD3 PRO A 309      -5.549  -2.370 -11.289  1.00 91.81           H  
ATOM   4554  N   SER A 310      -0.148  -1.691 -11.423  1.00 91.12           N  
ATOM   4555  H   SER A 310       0.003  -2.391 -10.711  1.00 91.12           H  
ATOM   4556  CA  SER A 310       1.037  -1.115 -12.042  1.00 91.12           C  
ATOM   4557  HA  SER A 310       0.762  -0.643 -12.985  1.00 91.12           H  
ATOM   4558  C   SER A 310       1.997  -2.248 -12.342  1.00 91.12           C  
ATOM   4559  CB  SER A 310       1.682  -0.052 -11.144  1.00 91.12           C  
ATOM   4560  HB2 SER A 310       0.976   0.768 -11.014  1.00 91.12           H  
ATOM   4561  HB3 SER A 310       2.573   0.337 -11.638  1.00 91.12           H  
ATOM   4562  O   SER A 310       2.221  -3.094 -11.487  1.00 91.12           O  
ATOM   4563  OG  SER A 310       2.047  -0.543  -9.867  1.00 91.12           O  
ATOM   4564  HG  SER A 310       1.769  -1.460  -9.806  1.00 91.12           H  
ATOM   4565  N   PHE A 311       2.562  -2.272 -13.539  1.00 89.25           N  
ATOM   4566  H   PHE A 311       2.339  -1.565 -14.225  1.00 89.25           H  
ATOM   4567  CA  PHE A 311       3.577  -3.255 -13.881  1.00 89.25           C  
ATOM   4568  HA  PHE A 311       3.450  -4.143 -13.261  1.00 89.25           H  
ATOM   4569  C   PHE A 311       4.947  -2.669 -13.582  1.00 89.25           C  
ATOM   4570  CB  PHE A 311       3.402  -3.708 -15.328  1.00 89.25           C  
ATOM   4571  HB2 PHE A 311       4.192  -4.422 -15.562  1.00 89.25           H  
ATOM   4572  HB3 PHE A 311       3.510  -2.854 -15.997  1.00 89.25           H  
ATOM   4573  O   PHE A 311       5.249  -1.536 -13.967  1.00 89.25           O  
ATOM   4574  CG  PHE A 311       2.060  -4.374 -15.553  1.00 89.25           C  
ATOM   4575  CD1 PHE A 311       1.859  -5.705 -15.138  1.00 89.25           C  
ATOM   4576  HD1 PHE A 311       2.671  -6.266 -14.701  1.00 89.25           H  
ATOM   4577  CD2 PHE A 311       0.997  -3.651 -16.128  1.00 89.25           C  
ATOM   4578  HD2 PHE A 311       1.145  -2.633 -16.456  1.00 89.25           H  
ATOM   4579  CE1 PHE A 311       0.601  -6.310 -15.305  1.00 89.25           C  
ATOM   4580  HE1 PHE A 311       0.449  -7.336 -15.003  1.00 89.25           H  
ATOM   4581  CE2 PHE A 311      -0.263  -4.257 -16.287  1.00 89.25           C  
ATOM   4582  HE2 PHE A 311      -1.078  -3.711 -16.738  1.00 89.25           H  
ATOM   4583  CZ  PHE A 311      -0.460  -5.586 -15.875  1.00 89.25           C  
ATOM   4584  HZ  PHE A 311      -1.423  -6.055 -16.007  1.00 89.25           H  
ATOM   4585  N   THR A 312       5.765  -3.428 -12.867  1.00 83.50           N  
ATOM   4586  H   THR A 312       5.447  -4.342 -12.576  1.00 83.50           H  
ATOM   4587  CA  THR A 312       7.143  -3.053 -12.568  1.00 83.50           C  
ATOM   4588  HA  THR A 312       7.389  -2.124 -13.083  1.00 83.50           H  
ATOM   4589  C   THR A 312       8.068  -4.128 -13.100  1.00 83.50           C  
ATOM   4590  CB  THR A 312       7.385  -2.818 -11.071  1.00 83.50           C  
ATOM   4591  HB  THR A 312       8.440  -2.580 -10.929  1.00 83.50           H  
ATOM   4592  O   THR A 312       7.890  -5.304 -12.792  1.00 83.50           O  
ATOM   4593  CG2 THR A 312       6.549  -1.660 -10.521  1.00 83.50           C  
ATOM   4594 HG21 THR A 312       5.488  -1.903 -10.588  1.00 83.50           H  
ATOM   4595 HG22 THR A 312       6.749  -0.753 -11.092  1.00 83.50           H  
ATOM   4596 HG23 THR A 312       6.805  -1.496  -9.474  1.00 83.50           H  
ATOM   4597  OG1 THR A 312       7.078  -3.954 -10.302  1.00 83.50           O  
ATOM   4598  HG1 THR A 312       7.212  -4.733 -10.846  1.00 83.50           H  
ATOM   4599  N   GLN A 313       9.067  -3.711 -13.868  1.00 81.00           N  
ATOM   4600  H   GLN A 313       9.129  -2.734 -14.117  1.00 81.00           H  
ATOM   4601  CA  GLN A 313      10.179  -4.559 -14.264  1.00 81.00           C  
ATOM   4602  HA  GLN A 313       9.906  -5.608 -14.146  1.00 81.00           H  
ATOM   4603  C   GLN A 313      11.357  -4.244 -13.343  1.00 81.00           C  
ATOM   4604  CB  GLN A 313      10.478  -4.315 -15.746  1.00 81.00           C  
ATOM   4605  HB2 GLN A 313      10.842  -3.296 -15.877  1.00 81.00           H  
ATOM   4606  HB3 GLN A 313       9.553  -4.426 -16.311  1.00 81.00           H  
ATOM   4607  O   GLN A 313      11.844  -3.111 -13.304  1.00 81.00           O  
ATOM   4608  CG  GLN A 313      11.507  -5.305 -16.311  1.00 81.00           C  
ATOM   4609  HG2 GLN A 313      11.130  -6.321 -16.194  1.00 81.00           H  
ATOM   4610  HG3 GLN A 313      12.445  -5.219 -15.762  1.00 81.00           H  
ATOM   4611  CD  GLN A 313      11.787  -5.052 -17.791  1.00 81.00           C  
ATOM   4612  NE2 GLN A 313      12.551  -5.901 -18.440  1.00 81.00           N  
ATOM   4613 HE21 GLN A 313      12.923  -6.731 -18.000  1.00 81.00           H  
ATOM   4614 HE22 GLN A 313      12.695  -5.713 -19.422  1.00 81.00           H  
ATOM   4615  OE1 GLN A 313      11.339  -4.085 -18.382  1.00 81.00           O  
ATOM   4616  N   SER A 314      11.789  -5.230 -12.565  1.00 71.94           N  
ATOM   4617  H   SER A 314      11.352  -6.135 -12.657  1.00 71.94           H  
ATOM   4618  CA  SER A 314      13.014  -5.153 -11.770  1.00 71.94           C  
ATOM   4619  HA  SER A 314      13.458  -4.161 -11.847  1.00 71.94           H  
ATOM   4620  C   SER A 314      14.002  -6.175 -12.306  1.00 71.94           C  
ATOM   4621  CB  SER A 314      12.708  -5.427 -10.300  1.00 71.94           C  
ATOM   4622  HB2 SER A 314      12.035  -4.661  -9.917  1.00 71.94           H  
ATOM   4623  HB3 SER A 314      12.216  -6.397 -10.229  1.00 71.94           H  
ATOM   4624  O   SER A 314      13.612  -7.294 -12.615  1.00 71.94           O  
ATOM   4625  OG  SER A 314      13.902  -5.446  -9.532  1.00 71.94           O  
ATOM   4626  HG  SER A 314      13.680  -5.799  -8.668  1.00 71.94           H  
ATOM   4627  N   ARG A 315      15.291  -5.824 -12.360  1.00 67.06           N  
ATOM   4628  H   ARG A 315      15.545  -4.889 -12.076  1.00 67.06           H  
ATOM   4629  CA  ARG A 315      16.347  -6.767 -12.768  1.00 67.06           C  
ATOM   4630  HA  ARG A 315      16.117  -7.167 -13.756  1.00 67.06           H  
ATOM   4631  C   ARG A 315      16.411  -8.012 -11.877  1.00 67.06           C  
ATOM   4632  CB  ARG A 315      17.717  -6.065 -12.821  1.00 67.06           C  
ATOM   4633  HB2 ARG A 315      17.876  -5.475 -11.919  1.00 67.06           H  
ATOM   4634  HB3 ARG A 315      18.492  -6.830 -12.873  1.00 67.06           H  
ATOM   4635  O   ARG A 315      16.771  -9.067 -12.358  1.00 67.06           O  
ATOM   4636  CG  ARG A 315      17.839  -5.181 -14.070  1.00 67.06           C  
ATOM   4637  HG2 ARG A 315      17.125  -4.358 -14.027  1.00 67.06           H  
ATOM   4638  HG3 ARG A 315      17.593  -5.793 -14.938  1.00 67.06           H  
ATOM   4639  CD  ARG A 315      19.259  -4.635 -14.285  1.00 67.06           C  
ATOM   4640  HD2 ARG A 315      19.986  -5.405 -14.029  1.00 67.06           H  
ATOM   4641  HD3 ARG A 315      19.360  -4.430 -15.351  1.00 67.06           H  
ATOM   4642  NE  ARG A 315      19.533  -3.391 -13.530  1.00 67.06           N  
ATOM   4643  HE  ARG A 315      18.959  -3.213 -12.718  1.00 67.06           H  
ATOM   4644  NH1 ARG A 315      21.309  -2.690 -14.817  1.00 67.06           N  
ATOM   4645 HH11 ARG A 315      21.252  -3.536 -15.366  1.00 67.06           H  
ATOM   4646 HH12 ARG A 315      22.090  -2.066 -14.960  1.00 67.06           H  
ATOM   4647  NH2 ARG A 315      20.688  -1.463 -13.086  1.00 67.06           N  
ATOM   4648 HH21 ARG A 315      20.113  -1.291 -12.273  1.00 67.06           H  
ATOM   4649 HH22 ARG A 315      21.535  -0.937 -13.246  1.00 67.06           H  
ATOM   4650  CZ  ARG A 315      20.495  -2.525 -13.816  1.00 67.06           C  
ATOM   4651  N   LEU A 316      16.044  -7.885 -10.599  1.00 68.00           N  
ATOM   4652  H   LEU A 316      15.731  -6.978 -10.286  1.00 68.00           H  
ATOM   4653  CA  LEU A 316      16.091  -8.993  -9.638  1.00 68.00           C  
ATOM   4654  HA  LEU A 316      16.905  -9.663  -9.912  1.00 68.00           H  
ATOM   4655  C   LEU A 316      14.809  -9.841  -9.620  1.00 68.00           C  
ATOM   4656  CB  LEU A 316      16.377  -8.391  -8.249  1.00 68.00           C  
ATOM   4657  HB2 LEU A 316      15.547  -7.737  -7.981  1.00 68.00           H  
ATOM   4658  HB3 LEU A 316      17.281  -7.785  -8.307  1.00 68.00           H  
ATOM   4659  O   LEU A 316      14.868 -11.031  -9.356  1.00 68.00           O  
ATOM   4660  CG  LEU A 316      16.561  -9.435  -7.128  1.00 68.00           C  
ATOM   4661  HG  LEU A 316      15.708 -10.113  -7.093  1.00 68.00           H  
ATOM   4662  CD1 LEU A 316      17.845 -10.241  -7.319  1.00 68.00           C  
ATOM   4663 HD11 LEU A 316      18.708  -9.583  -7.417  1.00 68.00           H  
ATOM   4664 HD12 LEU A 316      17.991 -10.909  -6.470  1.00 68.00           H  
ATOM   4665 HD13 LEU A 316      17.760 -10.862  -8.211  1.00 68.00           H  
ATOM   4666  CD2 LEU A 316      16.626  -8.718  -5.778  1.00 68.00           C  
ATOM   4667 HD21 LEU A 316      17.466  -8.024  -5.757  1.00 68.00           H  
ATOM   4668 HD22 LEU A 316      16.749  -9.459  -4.989  1.00 68.00           H  
ATOM   4669 HD23 LEU A 316      15.690  -8.186  -5.604  1.00 68.00           H  
ATOM   4670  N   VAL A 317      13.651  -9.212  -9.833  1.00 65.19           N  
ATOM   4671  H   VAL A 317      13.690  -8.260 -10.170  1.00 65.19           H  
ATOM   4672  CA  VAL A 317      12.319  -9.819  -9.606  1.00 65.19           C  
ATOM   4673  HA  VAL A 317      12.447 -10.797  -9.142  1.00 65.19           H  
ATOM   4674  C   VAL A 317      11.594 -10.101 -10.934  1.00 65.19           C  
ATOM   4675  CB  VAL A 317      11.517  -8.950  -8.603  1.00 65.19           C  
ATOM   4676  HB  VAL A 317      11.430  -7.939  -8.999  1.00 65.19           H  
ATOM   4677  O   VAL A 317      10.474 -10.597 -10.963  1.00 65.19           O  
ATOM   4678  CG1 VAL A 317      10.103  -9.448  -8.310  1.00 65.19           C  
ATOM   4679 HG11 VAL A 317       9.683  -8.970  -7.426  1.00 65.19           H  
ATOM   4680 HG12 VAL A 317       9.445  -9.245  -9.155  1.00 65.19           H  
ATOM   4681 HG13 VAL A 317      10.143 -10.525  -8.146  1.00 65.19           H  
ATOM   4682  CG2 VAL A 317      12.248  -8.862  -7.252  1.00 65.19           C  
ATOM   4683 HG21 VAL A 317      11.679  -8.245  -6.556  1.00 65.19           H  
ATOM   4684 HG22 VAL A 317      13.243  -8.433  -7.371  1.00 65.19           H  
ATOM   4685 HG23 VAL A 317      12.342  -9.863  -6.831  1.00 65.19           H  
ATOM   4686  N   GLY A 318      12.226  -9.784 -12.065  1.00 79.06           N  
ATOM   4687  H   GLY A 318      13.163  -9.410 -12.013  1.00 79.06           H  
ATOM   4688  CA  GLY A 318      11.613  -9.886 -13.381  1.00 79.06           C  
ATOM   4689  HA2 GLY A 318      12.351  -9.644 -14.146  1.00 79.06           H  
ATOM   4690  HA3 GLY A 318      11.289 -10.916 -13.534  1.00 79.06           H  
ATOM   4691  C   GLY A 318      10.415  -8.949 -13.540  1.00 79.06           C  
ATOM   4692  O   GLY A 318      10.394  -7.819 -13.031  1.00 79.06           O  
ATOM   4693  N   PHE A 319       9.428  -9.408 -14.306  1.00 87.06           N  
ATOM   4694  H   PHE A 319       9.509 -10.338 -14.691  1.00 87.06           H  
ATOM   4695  CA  PHE A 319       8.161  -8.726 -14.519  1.00 87.06           C  
ATOM   4696  HA  PHE A 319       8.337  -7.650 -14.520  1.00 87.06           H  
ATOM   4697  C   PHE A 319       7.184  -9.059 -13.385  1.00 87.06           C  
ATOM   4698  CB  PHE A 319       7.622  -9.132 -15.898  1.00 87.06           C  
ATOM   4699  HB2 PHE A 319       7.355 -10.189 -15.879  1.00 87.06           H  
ATOM   4700  HB3 PHE A 319       8.415  -9.012 -16.636  1.00 87.06           H  
ATOM   4701  O   PHE A 319       6.859 -10.225 -13.150  1.00 87.06           O  
ATOM   4702  CG  PHE A 319       6.430  -8.328 -16.370  1.00 87.06           C  
ATOM   4703  CD1 PHE A 319       5.180  -8.944 -16.553  1.00 87.06           C  
ATOM   4704  HD1 PHE A 319       5.066 -10.002 -16.368  1.00 87.06           H  
ATOM   4705  CD2 PHE A 319       6.588  -6.968 -16.692  1.00 87.06           C  
ATOM   4706  HD2 PHE A 319       7.556  -6.499 -16.591  1.00 87.06           H  
ATOM   4707  CE1 PHE A 319       4.086  -8.196 -17.026  1.00 87.06           C  
ATOM   4708  HE1 PHE A 319       3.133  -8.672 -17.201  1.00 87.06           H  
ATOM   4709  CE2 PHE A 319       5.497  -6.224 -17.172  1.00 87.06           C  
ATOM   4710  HE2 PHE A 319       5.628  -5.185 -17.438  1.00 87.06           H  
ATOM   4711  CZ  PHE A 319       4.241  -6.835 -17.326  1.00 87.06           C  
ATOM   4712  HZ  PHE A 319       3.404  -6.270 -17.707  1.00 87.06           H  
ATOM   4713  N   ALA A 320       6.692  -8.030 -12.695  1.00 90.38           N  
ATOM   4714  H   ALA A 320       7.032  -7.101 -12.897  1.00 90.38           H  
ATOM   4715  CA  ALA A 320       5.724  -8.176 -11.614  1.00 90.38           C  
ATOM   4716  HA  ALA A 320       5.325  -9.190 -11.627  1.00 90.38           H  
ATOM   4717  C   ALA A 320       4.534  -7.225 -11.790  1.00 90.38           C  
ATOM   4718  CB  ALA A 320       6.433  -7.983 -10.268  1.00 90.38           C  
ATOM   4719  HB1 ALA A 320       6.845  -6.977 -10.200  1.00 90.38           H  
ATOM   4720  HB2 ALA A 320       7.238  -8.711 -10.173  1.00 90.38           H  
ATOM   4721  HB3 ALA A 320       5.724  -8.140  -9.454  1.00 90.38           H  
ATOM   4722  O   ALA A 320       4.682  -6.080 -12.235  1.00 90.38           O  
ATOM   4723  N   SER A 321       3.354  -7.704 -11.400  1.00 91.81           N  
ATOM   4724  H   SER A 321       3.348  -8.625 -10.986  1.00 91.81           H  
ATOM   4725  CA  SER A 321       2.151  -6.889 -11.236  1.00 91.81           C  
ATOM   4726  HA  SER A 321       2.187  -6.033 -11.910  1.00 91.81           H  
ATOM   4727  C   SER A 321       2.080  -6.394  -9.800  1.00 91.81           C  
ATOM   4728  CB  SER A 321       0.905  -7.703 -11.572  1.00 91.81           C  
ATOM   4729  HB2 SER A 321       0.955  -8.030 -12.611  1.00 91.81           H  
ATOM   4730  HB3 SER A 321       0.859  -8.580 -10.925  1.00 91.81           H  
ATOM   4731  O   SER A 321       2.193  -7.176  -8.863  1.00 91.81           O  
ATOM   4732  OG  SER A 321      -0.256  -6.914 -11.384  1.00 91.81           O  
ATOM   4733  HG  SER A 321      -1.015  -7.456 -11.610  1.00 91.81           H  
ATOM   4734  N   ALA A 322       1.891  -5.096  -9.615  1.00 92.75           N  
ATOM   4735  H   ALA A 322       1.824  -4.513 -10.437  1.00 92.75           H  
ATOM   4736  CA  ALA A 322       1.961  -4.423  -8.331  1.00 92.75           C  
ATOM   4737  HA  ALA A 322       2.047  -5.157  -7.529  1.00 92.75           H  
ATOM   4738  C   ALA A 322       0.714  -3.573  -8.073  1.00 92.75           C  
ATOM   4739  CB  ALA A 322       3.231  -3.569  -8.326  1.00 92.75           C  
ATOM   4740  HB1 ALA A 322       3.359  -3.047  -9.274  1.00 92.75           H  
ATOM   4741  HB2 ALA A 322       3.157  -2.813  -7.544  1.00 92.75           H  
ATOM   4742  HB3 ALA A 322       4.099  -4.208  -8.165  1.00 92.75           H  
ATOM   4743  O   ALA A 322       0.271  -2.827  -8.947  1.00 92.75           O  
ATOM   4744  N   ARG A 323       0.187  -3.603  -6.846  1.00 93.69           N  
ATOM   4745  H   ARG A 323       0.613  -4.237  -6.186  1.00 93.69           H  
ATOM   4746  CA  ARG A 323      -0.847  -2.680  -6.353  1.00 93.69           C  
ATOM   4747  HA  ARG A 323      -0.947  -1.859  -7.062  1.00 93.69           H  
ATOM   4748  C   ARG A 323      -0.413  -2.077  -5.018  1.00 93.69           C  
ATOM   4749  CB  ARG A 323      -2.222  -3.369  -6.245  1.00 93.69           C  
ATOM   4750  HB2 ARG A 323      -2.917  -2.654  -5.806  1.00 93.69           H  
ATOM   4751  HB3 ARG A 323      -2.146  -4.221  -5.570  1.00 93.69           H  
ATOM   4752  O   ARG A 323       0.081  -2.757  -4.120  1.00 93.69           O  
ATOM   4753  CG  ARG A 323      -2.810  -3.826  -7.595  1.00 93.69           C  
ATOM   4754  HG2 ARG A 323      -2.117  -4.503  -8.094  1.00 93.69           H  
ATOM   4755  HG3 ARG A 323      -2.966  -2.946  -8.219  1.00 93.69           H  
ATOM   4756  CD  ARG A 323      -4.157  -4.543  -7.409  1.00 93.69           C  
ATOM   4757  HD2 ARG A 323      -4.849  -3.876  -6.894  1.00 93.69           H  
ATOM   4758  HD3 ARG A 323      -4.000  -5.418  -6.779  1.00 93.69           H  
ATOM   4759  NE  ARG A 323      -4.757  -4.995  -8.682  1.00 93.69           N  
ATOM   4760  HE  ARG A 323      -4.501  -5.921  -8.996  1.00 93.69           H  
ATOM   4761  NH1 ARG A 323      -6.226  -3.247  -9.041  1.00 93.69           N  
ATOM   4762 HH11 ARG A 323      -5.854  -2.725  -8.261  1.00 93.69           H  
ATOM   4763 HH12 ARG A 323      -6.992  -2.883  -9.590  1.00 93.69           H  
ATOM   4764  NH2 ARG A 323      -6.184  -4.964 -10.459  1.00 93.69           N  
ATOM   4765 HH21 ARG A 323      -5.919  -5.898 -10.740  1.00 93.69           H  
ATOM   4766 HH22 ARG A 323      -6.843  -4.480 -11.052  1.00 93.69           H  
ATOM   4767  CZ  ARG A 323      -5.712  -4.402  -9.383  1.00 93.69           C  
ATOM   4768  N   LEU A 324      -0.616  -0.773  -4.863  1.00 94.69           N  
ATOM   4769  H   LEU A 324      -1.072  -0.275  -5.614  1.00 94.69           H  
ATOM   4770  CA  LEU A 324      -0.370  -0.061  -3.613  1.00 94.69           C  
ATOM   4771  HA  LEU A 324       0.442  -0.548  -3.072  1.00 94.69           H  
ATOM   4772  C   LEU A 324      -1.617  -0.131  -2.735  1.00 94.69           C  
ATOM   4773  CB  LEU A 324       0.039   1.392  -3.899  1.00 94.69           C  
ATOM   4774  HB2 LEU A 324      -0.747   1.863  -4.488  1.00 94.69           H  
ATOM   4775  HB3 LEU A 324       0.110   1.924  -2.950  1.00 94.69           H  
ATOM   4776  O   LEU A 324      -2.678   0.364  -3.110  1.00 94.69           O  
ATOM   4777  CG  LEU A 324       1.374   1.535  -4.647  1.00 94.69           C  
ATOM   4778  HG  LEU A 324       1.338   0.985  -5.587  1.00 94.69           H  
ATOM   4779  CD1 LEU A 324       1.618   3.010  -4.968  1.00 94.69           C  
ATOM   4780 HD11 LEU A 324       2.514   3.091  -5.583  1.00 94.69           H  
ATOM   4781 HD12 LEU A 324       1.742   3.582  -4.048  1.00 94.69           H  
ATOM   4782 HD13 LEU A 324       0.776   3.401  -5.540  1.00 94.69           H  
ATOM   4783  CD2 LEU A 324       2.554   1.033  -3.813  1.00 94.69           C  
ATOM   4784 HD21 LEU A 324       2.522  -0.055  -3.748  1.00 94.69           H  
ATOM   4785 HD22 LEU A 324       3.487   1.321  -4.295  1.00 94.69           H  
ATOM   4786 HD23 LEU A 324       2.521   1.455  -2.809  1.00 94.69           H  
ATOM   4787  N   GLY A 325      -1.471  -0.721  -1.556  1.00 94.50           N  
ATOM   4788  H   GLY A 325      -0.554  -1.066  -1.312  1.00 94.50           H  
ATOM   4789  CA  GLY A 325      -2.505  -0.823  -0.540  1.00 94.50           C  
ATOM   4790  HA2 GLY A 325      -2.482  -1.824  -0.110  1.00 94.50           H  
ATOM   4791  HA3 GLY A 325      -3.481  -0.694  -1.006  1.00 94.50           H  
ATOM   4792  C   GLY A 325      -2.318   0.180   0.597  1.00 94.50           C  
ATOM   4793  O   GLY A 325      -1.195   0.540   0.960  1.00 94.50           O  
ATOM   4794  N   ARG A 326      -3.417   0.606   1.217  1.00 93.94           N  
ATOM   4795  H   ARG A 326      -4.305   0.304   0.842  1.00 93.94           H  
ATOM   4796  CA  ARG A 326      -3.410   1.273   2.527  1.00 93.94           C  
ATOM   4797  HA  ARG A 326      -2.400   1.298   2.936  1.00 93.94           H  
ATOM   4798  C   ARG A 326      -4.256   0.465   3.490  1.00 93.94           C  
ATOM   4799  CB  ARG A 326      -3.950   2.704   2.429  1.00 93.94           C  
ATOM   4800  HB2 ARG A 326      -4.075   3.087   3.442  1.00 93.94           H  
ATOM   4801  HB3 ARG A 326      -4.928   2.690   1.949  1.00 93.94           H  
ATOM   4802  O   ARG A 326      -5.420   0.212   3.184  1.00 93.94           O  
ATOM   4803  CG  ARG A 326      -3.004   3.628   1.651  1.00 93.94           C  
ATOM   4804  HG2 ARG A 326      -2.021   3.624   2.121  1.00 93.94           H  
ATOM   4805  HG3 ARG A 326      -2.901   3.258   0.631  1.00 93.94           H  
ATOM   4806  CD  ARG A 326      -3.542   5.063   1.596  1.00 93.94           C  
ATOM   4807  HD2 ARG A 326      -2.887   5.648   0.951  1.00 93.94           H  
ATOM   4808  HD3 ARG A 326      -4.539   5.042   1.157  1.00 93.94           H  
ATOM   4809  NE  ARG A 326      -3.598   5.684   2.935  1.00 93.94           N  
ATOM   4810  HE  ARG A 326      -3.330   5.095   3.710  1.00 93.94           H  
ATOM   4811  NH1 ARG A 326      -4.515   7.695   2.313  1.00 93.94           N  
ATOM   4812 HH11 ARG A 326      -4.962   8.565   2.568  1.00 93.94           H  
ATOM   4813 HH12 ARG A 326      -4.512   7.385   1.352  1.00 93.94           H  
ATOM   4814  NH2 ARG A 326      -4.155   7.264   4.473  1.00 93.94           N  
ATOM   4815 HH21 ARG A 326      -3.935   6.605   5.207  1.00 93.94           H  
ATOM   4816 HH22 ARG A 326      -4.639   8.118   4.712  1.00 93.94           H  
ATOM   4817  CZ  ARG A 326      -4.083   6.875   3.232  1.00 93.94           C  
ATOM   4818  N   THR A 327      -3.683   0.116   4.637  1.00 93.25           N  
ATOM   4819  H   THR A 327      -2.722   0.358   4.833  1.00 93.25           H  
ATOM   4820  CA  THR A 327      -4.443  -0.504   5.720  1.00 93.25           C  
ATOM   4821  HA  THR A 327      -5.377  -0.870   5.294  1.00 93.25           H  
ATOM   4822  C   THR A 327      -4.823   0.516   6.784  1.00 93.25           C  
ATOM   4823  CB  THR A 327      -3.738  -1.719   6.334  1.00 93.25           C  
ATOM   4824  HB  THR A 327      -4.383  -2.145   7.104  1.00 93.25           H  
ATOM   4825  O   THR A 327      -4.149   1.543   6.931  1.00 93.25           O  
ATOM   4826  CG2 THR A 327      -3.434  -2.801   5.305  1.00 93.25           C  
ATOM   4827 HG21 THR A 327      -4.374  -3.124   4.857  1.00 93.25           H  
ATOM   4828 HG22 THR A 327      -2.998  -3.661   5.814  1.00 93.25           H  
ATOM   4829 HG23 THR A 327      -2.758  -2.428   4.535  1.00 93.25           H  
ATOM   4830  OG1 THR A 327      -2.509  -1.371   6.921  1.00 93.25           O  
ATOM   4831  HG1 THR A 327      -2.473  -1.881   7.734  1.00 93.25           H  
ATOM   4832  N   LEU A 328      -5.899   0.250   7.519  1.00 91.56           N  
ATOM   4833  H   LEU A 328      -6.434  -0.582   7.313  1.00 91.56           H  
ATOM   4834  CA  LEU A 328      -6.294   1.014   8.700  1.00 91.56           C  
ATOM   4835  HA  LEU A 328      -5.598   1.834   8.879  1.00 91.56           H  
ATOM   4836  C   LEU A 328      -6.234   0.092   9.917  1.00 91.56           C  
ATOM   4837  CB  LEU A 328      -7.704   1.600   8.509  1.00 91.56           C  
ATOM   4838  HB2 LEU A 328      -8.397   0.779   8.324  1.00 91.56           H  
ATOM   4839  HB3 LEU A 328      -7.995   2.074   9.446  1.00 91.56           H  
ATOM   4840  O   LEU A 328      -7.085  -0.761  10.085  1.00 91.56           O  
ATOM   4841  CG  LEU A 328      -7.872   2.625   7.379  1.00 91.56           C  
ATOM   4842  HG  LEU A 328      -7.710   2.135   6.419  1.00 91.56           H  
ATOM   4843  CD1 LEU A 328      -9.287   3.204   7.415  1.00 91.56           C  
ATOM   4844 HD11 LEU A 328      -9.385   3.959   8.195  1.00 91.56           H  
ATOM   4845 HD12 LEU A 328     -10.014   2.426   7.644  1.00 91.56           H  
ATOM   4846 HD13 LEU A 328      -9.534   3.659   6.455  1.00 91.56           H  
ATOM   4847  CD2 LEU A 328      -6.901   3.805   7.491  1.00 91.56           C  
ATOM   4848 HD21 LEU A 328      -7.155   4.552   6.739  1.00 91.56           H  
ATOM   4849 HD22 LEU A 328      -6.982   4.245   8.485  1.00 91.56           H  
ATOM   4850 HD23 LEU A 328      -5.883   3.457   7.321  1.00 91.56           H  
ATOM   4851  N   THR A 329      -5.216   0.251  10.761  1.00 89.81           N  
ATOM   4852  H   THR A 329      -4.532   0.972  10.582  1.00 89.81           H  
ATOM   4853  CA  THR A 329      -5.010  -0.631  11.927  1.00 89.81           C  
ATOM   4854  HA  THR A 329      -5.778  -1.404  11.951  1.00 89.81           H  
ATOM   4855  C   THR A 329      -5.116   0.105  13.259  1.00 89.81           C  
ATOM   4856  CB  THR A 329      -3.657  -1.346  11.844  1.00 89.81           C  
ATOM   4857  HB  THR A 329      -3.526  -1.955  12.739  1.00 89.81           H  
ATOM   4858  O   THR A 329      -5.143  -0.518  14.317  1.00 89.81           O  
ATOM   4859  CG2 THR A 329      -3.545  -2.256  10.622  1.00 89.81           C  
ATOM   4860 HG21 THR A 329      -4.367  -2.972  10.634  1.00 89.81           H  
ATOM   4861 HG22 THR A 329      -2.606  -2.809  10.652  1.00 89.81           H  
ATOM   4862 HG23 THR A 329      -3.606  -1.671   9.704  1.00 89.81           H  
ATOM   4863  OG1 THR A 329      -2.584  -0.421  11.759  1.00 89.81           O  
ATOM   4864  HG1 THR A 329      -1.803  -0.936  11.973  1.00 89.81           H  
ATOM   4865  N   MET A 330      -5.134   1.440  13.242  1.00 90.69           N  
ATOM   4866  H   MET A 330      -5.091   1.909  12.349  1.00 90.69           H  
ATOM   4867  CA  MET A 330      -5.217   2.271  14.440  1.00 90.69           C  
ATOM   4868  HA  MET A 330      -5.575   1.671  15.277  1.00 90.69           H  
ATOM   4869  C   MET A 330      -6.199   3.414  14.219  1.00 90.69           C  
ATOM   4870  CB  MET A 330      -3.835   2.843  14.794  1.00 90.69           C  
ATOM   4871  HB2 MET A 330      -3.932   3.480  15.673  1.00 90.69           H  
ATOM   4872  HB3 MET A 330      -3.482   3.453  13.962  1.00 90.69           H  
ATOM   4873  O   MET A 330      -6.165   4.071  13.180  1.00 90.69           O  
ATOM   4874  CG  MET A 330      -2.788   1.764  15.086  1.00 90.69           C  
ATOM   4875  HG2 MET A 330      -3.156   1.115  15.881  1.00 90.69           H  
ATOM   4876  HG3 MET A 330      -2.656   1.160  14.189  1.00 90.69           H  
ATOM   4877  SD  MET A 330      -1.166   2.425  15.566  1.00 90.69           S  
ATOM   4878  CE  MET A 330      -0.200   0.901  15.414  1.00 90.69           C  
ATOM   4879  HE1 MET A 330      -0.609   0.142  16.081  1.00 90.69           H  
ATOM   4880  HE2 MET A 330      -0.250   0.537  14.387  1.00 90.69           H  
ATOM   4881  HE3 MET A 330       0.838   1.096  15.681  1.00 90.69           H  
ATOM   4882  N   GLN A 331      -7.015   3.715  15.226  1.00 91.75           N  
ATOM   4883  H   GLN A 331      -7.038   3.108  16.033  1.00 91.75           H  
ATOM   4884  CA  GLN A 331      -7.925   4.857  15.224  1.00 91.75           C  
ATOM   4885  HA  GLN A 331      -7.801   5.415  14.296  1.00 91.75           H  
ATOM   4886  C   GLN A 331      -7.599   5.798  16.382  1.00 91.75           C  
ATOM   4887  CB  GLN A 331      -9.369   4.358  15.279  1.00 91.75           C  
ATOM   4888  HB2 GLN A 331      -9.618   4.092  16.306  1.00 91.75           H  
ATOM   4889  HB3 GLN A 331      -9.448   3.454  14.675  1.00 91.75           H  
ATOM   4890  O   GLN A 331      -7.366   5.375  17.516  1.00 91.75           O  
ATOM   4891  CG  GLN A 331     -10.390   5.380  14.746  1.00 91.75           C  
ATOM   4892  HG2 GLN A 331     -10.354   6.288  15.347  1.00 91.75           H  
ATOM   4893  HG3 GLN A 331     -10.147   5.630  13.713  1.00 91.75           H  
ATOM   4894  CD  GLN A 331     -11.810   4.822  14.790  1.00 91.75           C  
ATOM   4895  NE2 GLN A 331     -12.796   5.503  14.255  1.00 91.75           N  
ATOM   4896 HE21 GLN A 331     -13.671   4.998  14.269  1.00 91.75           H  
ATOM   4897 HE22 GLN A 331     -12.638   6.269  13.616  1.00 91.75           H  
ATOM   4898  OE1 GLN A 331     -12.053   3.760  15.314  1.00 91.75           O  
ATOM   4899  N   THR A 332      -7.558   7.102  16.116  1.00 93.00           N  
ATOM   4900  H   THR A 332      -7.730   7.412  15.170  1.00 93.00           H  
ATOM   4901  CA  THR A 332      -7.463   8.104  17.181  1.00 93.00           C  
ATOM   4902  HA  THR A 332      -6.724   7.762  17.906  1.00 93.00           H  
ATOM   4903  C   THR A 332      -8.802   8.246  17.902  1.00 93.00           C  
ATOM   4904  CB  THR A 332      -7.017   9.477  16.655  1.00 93.00           C  
ATOM   4905  HB  THR A 332      -6.914  10.151  17.506  1.00 93.00           H  
ATOM   4906  O   THR A 332      -9.860   8.004  17.333  1.00 93.00           O  
ATOM   4907  CG2 THR A 332      -5.677   9.431  15.922  1.00 93.00           C  
ATOM   4908 HG21 THR A 332      -5.774   8.848  15.006  1.00 93.00           H  
ATOM   4909 HG22 THR A 332      -5.369  10.444  15.663  1.00 93.00           H  
ATOM   4910 HG23 THR A 332      -4.921   8.978  16.563  1.00 93.00           H  
ATOM   4911  OG1 THR A 332      -7.981  10.015  15.784  1.00 93.00           O  
ATOM   4912  HG1 THR A 332      -8.176  10.926  16.015  1.00 93.00           H  
ATOM   4913  N   ARG A 333      -8.788   8.790  19.127  1.00 93.00           N  
ATOM   4914  H   ARG A 333      -7.894   8.911  19.579  1.00 93.00           H  
ATOM   4915  CA  ARG A 333     -10.017   9.165  19.863  1.00 93.00           C  
ATOM   4916  HA  ARG A 333     -10.639   8.279  19.994  1.00 93.00           H  
ATOM   4917  C   ARG A 333     -10.907  10.176  19.125  1.00 93.00           C  
ATOM   4918  CB  ARG A 333      -9.655   9.746  21.237  1.00 93.00           C  
ATOM   4919  HB2 ARG A 333     -10.574  10.059  21.733  1.00 93.00           H  
ATOM   4920  HB3 ARG A 333      -9.026  10.625  21.099  1.00 93.00           H  
ATOM   4921  O   ARG A 333     -12.058  10.352  19.488  1.00 93.00           O  
ATOM   4922  CG  ARG A 333      -8.940   8.740  22.145  1.00 93.00           C  
ATOM   4923  HG2 ARG A 333      -7.998   8.430  21.692  1.00 93.00           H  
ATOM   4924  HG3 ARG A 333      -9.574   7.866  22.289  1.00 93.00           H  
ATOM   4925  CD  ARG A 333      -8.656   9.398  23.498  1.00 93.00           C  
ATOM   4926  HD2 ARG A 333      -8.060  10.296  23.336  1.00 93.00           H  
ATOM   4927  HD3 ARG A 333      -9.607   9.680  23.952  1.00 93.00           H  
ATOM   4928  NE  ARG A 333      -7.934   8.483  24.397  1.00 93.00           N  
ATOM   4929  HE  ARG A 333      -7.769   7.548  24.053  1.00 93.00           H  
ATOM   4930  NH1 ARG A 333      -7.799   9.895  26.201  1.00 93.00           N  
ATOM   4931 HH11 ARG A 333      -7.558  10.055  27.169  1.00 93.00           H  
ATOM   4932 HH12 ARG A 333      -8.335  10.582  25.689  1.00 93.00           H  
ATOM   4933  NH2 ARG A 333      -6.950   7.835  26.343  1.00 93.00           N  
ATOM   4934 HH21 ARG A 333      -6.802   6.913  25.958  1.00 93.00           H  
ATOM   4935 HH22 ARG A 333      -6.703   8.014  27.306  1.00 93.00           H  
ATOM   4936  CZ  ARG A 333      -7.564   8.742  25.637  1.00 93.00           C  
ATOM   4937  N   SER A 334     -10.360  10.868  18.124  1.00 93.81           N  
ATOM   4938  H   SER A 334      -9.422  10.615  17.846  1.00 93.81           H
[truncated: 191,898 more chars]
