# Supplementary material for: The full transcription map of cottontail rabbit papillomavirus in tumor tissues
Source: PLoS Pathog. 2024 Oct 25;20(10):e1012649. doi: 10.1371/journal.ppat.1012649 (PMC11540226; doi:10.1371/journal.ppat.1012649)
Supplement: S1 Data — (ZIP) [file ppat.1012649.s019.zip › S1_Data/CRPV_LE6.pdb]

MODEL     1                                                                     
ATOM      1  N   MET A   1       4.684  25.516  16.188  1.00 38.09           N  
ATOM      2  CA  MET A   1       5.016  24.156  16.594  1.00 38.09           C  
ATOM      3  C   MET A   1       4.305  23.125  15.711  1.00 38.09           C  
ATOM      4  CB  MET A   1       4.641  23.922  18.062  1.00 38.09           C  
ATOM      5  O   MET A   1       3.074  23.109  15.656  1.00 38.09           O  
ATOM      6  CG  MET A   1       5.555  24.641  19.047  1.00 38.09           C  
ATOM      7  SD  MET A   1       5.398  23.984  20.750  1.00 38.09           S  
ATOM      8  CE  MET A   1       4.078  25.047  21.391  1.00 38.09           C  
ATOM      9  N   GLU A   2       4.348  23.281  14.336  1.00 40.50           N  
ATOM     10  CA  GLU A   2       3.816  22.484  13.242  1.00 40.50           C  
ATOM     11  C   GLU A   2       3.463  21.078  13.703  1.00 40.50           C  
ATOM     12  CB  GLU A   2       4.820  22.422  12.086  1.00 40.50           C  
ATOM     13  O   GLU A   2       4.320  20.359  14.219  1.00 40.50           O  
ATOM     14  CG  GLU A   2       4.477  23.328  10.914  1.00 40.50           C  
ATOM     15  CD  GLU A   2       5.504  23.297   9.797  1.00 40.50           C  
ATOM     16  OE1 GLU A   2       5.324  24.000   8.781  1.00 40.50           O  
ATOM     17  OE2 GLU A   2       6.500  22.547   9.945  1.00 40.50           O  
ATOM     18  N   ASN A   3       2.570  20.875  14.633  1.00 51.69           N  
ATOM     19  CA  ASN A   3       1.971  19.688  15.227  1.00 51.69           C  
ATOM     20  C   ASN A   3       2.004  18.500  14.266  1.00 51.69           C  
ATOM     21  CB  ASN A   3       0.534  19.984  15.672  1.00 51.69           C  
ATOM     22  O   ASN A   3       1.370  18.531  13.211  1.00 51.69           O  
ATOM     23  CG  ASN A   3       0.467  20.750  16.969  1.00 51.69           C  
ATOM     24  ND2 ASN A   3      -0.644  21.453  17.188  1.00 51.69           N  
ATOM     25  OD1 ASN A   3       1.404  20.734  17.766  1.00 51.69           O  
ATOM     26  N   CYS A   4       3.115  18.000  13.930  1.00 61.94           N  
ATOM     27  CA  CYS A   4       3.332  16.781  13.156  1.00 61.94           C  
ATOM     28  C   CYS A   4       2.252  15.742  13.453  1.00 61.94           C  
ATOM     29  CB  CYS A   4       4.711  16.188  13.461  1.00 61.94           C  
ATOM     30  O   CYS A   4       2.119  15.289  14.586  1.00 61.94           O  
ATOM     31  SG  CYS A   4       6.082  17.188  12.828  1.00 61.94           S  
ATOM     32  N   LEU A   5       1.125  15.938  12.867  1.00 74.19           N  
ATOM     33  CA  LEU A   5       0.051  14.961  13.008  1.00 74.19           C  
ATOM     34  C   LEU A   5       0.588  13.539  12.859  1.00 74.19           C  
ATOM     35  CB  LEU A   5      -1.040  15.219  11.961  1.00 74.19           C  
ATOM     36  O   LEU A   5       1.458  13.281  12.023  1.00 74.19           O  
ATOM     37  CG  LEU A   5      -1.797  16.531  12.078  1.00 74.19           C  
ATOM     38  CD1 LEU A   5      -2.588  16.812  10.805  1.00 74.19           C  
ATOM     39  CD2 LEU A   5      -2.719  16.516  13.297  1.00 74.19           C  
ATOM     40  N   PRO A   6       0.285  12.641  13.828  1.00 80.75           N  
ATOM     41  CA  PRO A   6       0.741  11.250  13.859  1.00 80.75           C  
ATOM     42  C   PRO A   6       0.364  10.477  12.602  1.00 80.75           C  
ATOM     43  CB  PRO A   6       0.031  10.680  15.094  1.00 80.75           C  
ATOM     44  O   PRO A   6      -0.729  10.664  12.062  1.00 80.75           O  
ATOM     45  CG  PRO A   6      -1.191  11.523  15.258  1.00 80.75           C  
ATOM     46  CD  PRO A   6      -0.887  12.906  14.750  1.00 80.75           C  
ATOM     47  N   ARG A   7       1.261   9.562  12.070  1.00 77.06           N  
ATOM     48  CA  ARG A   7       1.053   8.789  10.852  1.00 77.06           C  
ATOM     49  C   ARG A   7       0.827   7.312  11.172  1.00 77.06           C  
ATOM     50  CB  ARG A   7       2.246   8.945   9.906  1.00 77.06           C  
ATOM     51  O   ARG A   7       0.445   6.535  10.289  1.00 77.06           O  
ATOM     52  CG  ARG A   7       2.371  10.328   9.289  1.00 77.06           C  
ATOM     53  CD  ARG A   7       3.441  10.367   8.211  1.00 77.06           C  
ATOM     54  NE  ARG A   7       3.510  11.680   7.570  1.00 77.06           N  
ATOM     55  NH1 ARG A   7       5.332  11.172   6.246  1.00 77.06           N  
ATOM     56  NH2 ARG A   7       4.375  13.250   6.137  1.00 77.06           N  
ATOM     57  CZ  ARG A   7       4.406  12.031   6.652  1.00 77.06           C  
ATOM     58  N   SER A   8       1.210   7.012  12.320  1.00 78.69           N  
ATOM     59  CA  SER A   8       0.984   5.641  12.766  1.00 78.69           C  
ATOM     60  C   SER A   8      -0.134   5.574  13.805  1.00 78.69           C  
ATOM     61  CB  SER A   8       2.268   5.047  13.352  1.00 78.69           C  
ATOM     62  O   SER A   8      -0.393   6.555  14.508  1.00 78.69           O  
ATOM     63  OG  SER A   8       2.592   5.668  14.578  1.00 78.69           O  
ATOM     64  N   LEU A   9      -0.810   4.535  13.734  1.00 79.19           N  
ATOM     65  CA  LEU A   9      -1.899   4.348  14.680  1.00 79.19           C  
ATOM     66  C   LEU A   9      -1.378   4.363  16.109  1.00 79.19           C  
ATOM     67  CB  LEU A   9      -2.633   3.033  14.406  1.00 79.19           C  
ATOM     68  O   LEU A   9      -2.029   4.902  17.016  1.00 79.19           O  
ATOM     69  CG  LEU A   9      -4.008   2.875  15.062  1.00 79.19           C  
ATOM     70  CD1 LEU A   9      -4.988   3.887  14.477  1.00 79.19           C  
ATOM     71  CD2 LEU A   9      -4.527   1.452  14.875  1.00 79.19           C  
ATOM     72  N   GLU A  10      -0.201   3.922  16.375  1.00 82.00           N  
ATOM     73  CA  GLU A  10       0.410   3.855  17.688  1.00 82.00           C  
ATOM     74  C   GLU A  10       0.661   5.254  18.250  1.00 82.00           C  
ATOM     75  CB  GLU A  10       1.720   3.066  17.641  1.00 82.00           C  
ATOM     76  O   GLU A  10       0.347   5.523  19.422  1.00 82.00           O  
ATOM     77  CG  GLU A  10       1.537   1.592  17.312  1.00 82.00           C  
ATOM     78  CD  GLU A  10       1.569   1.302  15.820  1.00 82.00           C  
ATOM     79  OE1 GLU A  10       1.273   0.153  15.414  1.00 82.00           O  
ATOM     80  OE2 GLU A  10       1.893   2.230  15.047  1.00 82.00           O  
ATOM     81  N   LYS A  11       1.198   6.039  17.375  1.00 81.50           N  
ATOM     82  CA  LYS A  11       1.487   7.410  17.781  1.00 81.50           C  
ATOM     83  C   LYS A  11       0.201   8.188  18.047  1.00 81.50           C  
ATOM     84  CB  LYS A  11       2.318   8.125  16.719  1.00 81.50           C  
ATOM     85  O   LYS A  11       0.132   8.977  18.984  1.00 81.50           O  
ATOM     86  CG  LYS A  11       2.977   9.406  17.203  1.00 81.50           C  
ATOM     87  CD  LYS A  11       4.203   9.758  16.375  1.00 81.50           C  
ATOM     88  CE  LYS A  11       4.879  11.023  16.875  1.00 81.50           C  
ATOM     89  NZ  LYS A  11       6.125  11.336  16.109  1.00 81.50           N  
ATOM     90  N   LEU A  12      -0.778   7.898  17.156  1.00 82.44           N  
ATOM     91  CA  LEU A  12      -2.074   8.547  17.328  1.00 82.44           C  
ATOM     92  C   LEU A  12      -2.701   8.156  18.672  1.00 82.44           C  
ATOM     93  CB  LEU A  12      -3.018   8.180  16.188  1.00 82.44           C  
ATOM     94  O   LEU A  12      -3.242   9.000  19.375  1.00 82.44           O  
ATOM     95  CG  LEU A  12      -4.375   8.883  16.172  1.00 82.44           C  
ATOM     96  CD1 LEU A  12      -4.191  10.391  16.031  1.00 82.44           C  
ATOM     97  CD2 LEU A  12      -5.246   8.344  15.039  1.00 82.44           C  
ATOM     98  N   GLN A  13      -2.541   6.922  19.031  1.00 83.38           N  
ATOM     99  CA  GLN A  13      -3.049   6.406  20.297  1.00 83.38           C  
ATOM    100  C   GLN A  13      -2.367   7.086  21.484  1.00 83.38           C  
ATOM    101  CB  GLN A  13      -2.855   4.891  20.375  1.00 83.38           C  
ATOM    102  O   GLN A  13      -3.016   7.395  22.484  1.00 83.38           O  
ATOM    103  CG  GLN A  13      -3.768   4.102  19.438  1.00 83.38           C  
ATOM    104  CD  GLN A  13      -3.525   2.607  19.516  1.00 83.38           C  
ATOM    105  NE2 GLN A  13      -4.582   1.826  19.312  1.00 83.38           N  
ATOM    106  OE1 GLN A  13      -2.400   2.156  19.750  1.00 83.38           O  
ATOM    107  N   GLN A  14      -1.112   7.293  21.312  1.00 82.69           N  
ATOM    108  CA  GLN A  14      -0.310   7.898  22.375  1.00 82.69           C  
ATOM    109  C   GLN A  14      -0.690   9.359  22.578  1.00 82.69           C  
ATOM    110  CB  GLN A  14       1.181   7.785  22.047  1.00 82.69           C  
ATOM    111  O   GLN A  14      -0.794   9.828  23.719  1.00 82.69           O  
ATOM    112  CG  GLN A  14       1.748   6.387  22.250  1.00 82.69           C  
ATOM    113  CD  GLN A  14       3.215   6.289  21.875  1.00 82.69           C  
ATOM    114  NE2 GLN A  14       3.852   5.184  22.234  1.00 82.69           N  
ATOM    115  OE1 GLN A  14       3.771   7.203  21.250  1.00 82.69           O  
ATOM    116  N   ILE A  15      -0.997  10.000  21.469  1.00 83.88           N  
ATOM    117  CA  ILE A  15      -1.307  11.430  21.531  1.00 83.88           C  
ATOM    118  C   ILE A  15      -2.721  11.625  22.078  1.00 83.88           C  
ATOM    119  CB  ILE A  15      -1.167  12.102  20.156  1.00 83.88           C  
ATOM    120  O   ILE A  15      -2.949  12.477  22.938  1.00 83.88           O  
ATOM    121  CG1 ILE A  15       0.303  12.125  19.719  1.00 83.88           C  
ATOM    122  CG2 ILE A  15      -1.756  13.516  20.172  1.00 83.88           C  
ATOM    123  CD1 ILE A  15       0.517  12.594  18.281  1.00 83.88           C  
ATOM    124  N   LEU A  16      -3.654  10.773  21.672  1.00 81.31           N  
ATOM    125  CA  LEU A  16      -5.055  10.938  22.062  1.00 81.31           C  
ATOM    126  C   LEU A  16      -5.340  10.242  23.391  1.00 81.31           C  
ATOM    127  CB  LEU A  16      -5.977  10.391  20.969  1.00 81.31           C  
ATOM    128  O   LEU A  16      -6.367  10.508  24.016  1.00 81.31           O  
ATOM    129  CG  LEU A  16      -5.992  11.156  19.641  1.00 81.31           C  
ATOM    130  CD1 LEU A  16      -6.863  10.430  18.625  1.00 81.31           C  
ATOM    131  CD2 LEU A  16      -6.488  12.578  19.859  1.00 81.31           C  
ATOM    132  N   GLN A  17      -4.387   9.477  23.859  1.00 78.94           N  
ATOM    133  CA  GLN A  17      -4.543   8.727  25.094  1.00 78.94           C  
ATOM    134  C   GLN A  17      -5.844   7.926  25.094  1.00 78.94           C  
ATOM    135  CB  GLN A  17      -4.512   9.664  26.312  1.00 78.94           C  
ATOM    136  O   GLN A  17      -6.586   7.930  26.078  1.00 78.94           O  
ATOM    137  CG  GLN A  17      -3.170  10.359  26.500  1.00 78.94           C  
ATOM    138  CD  GLN A  17      -3.148  11.250  27.734  1.00 78.94           C  
ATOM    139  NE2 GLN A  17      -2.113  12.070  27.859  1.00 78.94           N  
ATOM    140  OE1 GLN A  17      -4.055  11.195  28.578  1.00 78.94           O  
ATOM    141  N   ILE A  18      -6.230   7.430  23.938  1.00 82.56           N  
ATOM    142  CA  ILE A  18      -7.414   6.594  23.766  1.00 82.56           C  
ATOM    143  C   ILE A  18      -7.000   5.203  23.297  1.00 82.56           C  
ATOM    144  CB  ILE A  18      -8.406   7.223  22.766  1.00 82.56           C  
ATOM    145  O   ILE A  18      -5.973   5.043  22.641  1.00 82.56           O  
ATOM    146  CG1 ILE A  18      -8.875   8.594  23.266  1.00 82.56           C  
ATOM    147  CG2 ILE A  18      -9.602   6.289  22.531  1.00 82.56           C  
ATOM    148  CD1 ILE A  18      -9.703   9.375  22.250  1.00 82.56           C  
ATOM    149  N   SER A  19      -7.715   4.203  23.844  1.00 79.94           N  
ATOM    150  CA  SER A  19      -7.465   2.832  23.406  1.00 79.94           C  
ATOM    151  C   SER A  19      -7.883   2.625  21.953  1.00 79.94           C  
ATOM    152  CB  SER A  19      -8.203   1.841  24.297  1.00 79.94           C  
ATOM    153  O   SER A  19      -8.695   3.389  21.422  1.00 79.94           O  
ATOM    154  OG  SER A  19      -9.609   1.952  24.125  1.00 79.94           O  
ATOM    155  N   LEU A  20      -7.273   1.723  21.234  1.00 73.56           N  
ATOM    156  CA  LEU A  20      -7.547   1.402  19.844  1.00 73.56           C  
ATOM    157  C   LEU A  20      -9.023   1.081  19.641  1.00 73.56           C  
ATOM    158  CB  LEU A  20      -6.691   0.221  19.375  1.00 73.56           C  
ATOM    159  O   LEU A  20      -9.609   1.455  18.609  1.00 73.56           O  
ATOM    160  CG  LEU A  20      -6.559   0.024  17.859  1.00 73.56           C  
ATOM    161  CD1 LEU A  20      -5.113  -0.290  17.500  1.00 73.56           C  
ATOM    162  CD2 LEU A  20      -7.492  -1.084  17.391  1.00 73.56           C  
ATOM    163  N   GLU A  21      -9.625   0.546  20.656  1.00 76.06           N  
ATOM    164  CA  GLU A  21     -11.016   0.112  20.562  1.00 76.06           C  
ATOM    165  C   GLU A  21     -11.969   1.304  20.578  1.00 76.06           C  
ATOM    166  CB  GLU A  21     -11.359  -0.852  21.703  1.00 76.06           C  
ATOM    167  O   GLU A  21     -13.031   1.265  19.953  1.00 76.06           O  
ATOM    168  CG  GLU A  21     -10.539  -2.133  21.688  1.00 76.06           C  
ATOM    169  CD  GLU A  21     -10.898  -3.082  22.828  1.00 76.06           C  
ATOM    170  OE1 GLU A  21     -10.297  -4.176  22.906  1.00 76.06           O  
ATOM    171  OE2 GLU A  21     -11.781  -2.727  23.625  1.00 76.06           O  
ATOM    172  N   ASP A  22     -11.500   2.369  21.156  1.00 78.38           N  
ATOM    173  CA  ASP A  22     -12.391   3.506  21.359  1.00 78.38           C  
ATOM    174  C   ASP A  22     -12.133   4.602  20.328  1.00 78.38           C  
ATOM    175  CB  ASP A  22     -12.227   4.066  22.781  1.00 78.38           C  
ATOM    176  O   ASP A  22     -12.883   5.582  20.266  1.00 78.38           O  
ATOM    177  CG  ASP A  22     -12.719   3.113  23.859  1.00 78.38           C  
ATOM    178  OD1 ASP A  22     -13.703   2.381  23.625  1.00 78.38           O  
ATOM    179  OD2 ASP A  22     -12.109   3.094  24.953  1.00 78.38           O  
ATOM    180  N   LEU A  23     -11.133   4.387  19.500  1.00 79.94           N  
ATOM    181  CA  LEU A  23     -10.758   5.418  18.531  1.00 79.94           C  
ATOM    182  C   LEU A  23     -11.609   5.312  17.281  1.00 79.94           C  
ATOM    183  CB  LEU A  23      -9.273   5.301  18.172  1.00 79.94           C  
ATOM    184  O   LEU A  23     -11.578   4.289  16.594  1.00 79.94           O  
ATOM    185  CG  LEU A  23      -8.727   6.355  17.219  1.00 79.94           C  
ATOM    186  CD1 LEU A  23      -8.703   7.727  17.875  1.00 79.94           C  
ATOM    187  CD2 LEU A  23      -7.336   5.965  16.734  1.00 79.94           C  
ATOM    188  N   PRO A  24     -12.547   6.383  17.172  1.00 77.31           N  
ATOM    189  CA  PRO A  24     -13.250   6.379  15.891  1.00 77.31           C  
ATOM    190  C   PRO A  24     -12.312   6.582  14.703  1.00 77.31           C  
ATOM    191  CB  PRO A  24     -14.227   7.551  16.016  1.00 77.31           C  
ATOM    192  O   PRO A  24     -11.688   7.637  14.578  1.00 77.31           O  
ATOM    193  CG  PRO A  24     -13.602   8.461  17.031  1.00 77.31           C  
ATOM    194  CD  PRO A  24     -12.719   7.645  17.922  1.00 77.31           C  
ATOM    195  N   PHE A  25     -12.023   5.504  14.039  1.00 83.69           N  
ATOM    196  CA  PHE A  25     -11.062   5.465  12.938  1.00 83.69           C  
ATOM    197  C   PHE A  25     -11.711   4.938  11.664  1.00 83.69           C  
ATOM    198  CB  PHE A  25      -9.852   4.602  13.312  1.00 83.69           C  
ATOM    199  O   PHE A  25     -12.109   3.771  11.602  1.00 83.69           O  
ATOM    200  CG  PHE A  25      -8.680   4.773  12.383  1.00 83.69           C  
ATOM    201  CD1 PHE A  25      -8.023   3.670  11.852  1.00 83.69           C  
ATOM    202  CD2 PHE A  25      -8.227   6.043  12.047  1.00 83.69           C  
ATOM    203  CE1 PHE A  25      -6.934   3.828  11.000  1.00 83.69           C  
ATOM    204  CE2 PHE A  25      -7.141   6.211  11.195  1.00 83.69           C  
ATOM    205  CZ  PHE A  25      -6.496   5.102  10.672  1.00 83.69           C  
ATOM    206  N   GLY A  26     -11.953   5.797  10.734  1.00 87.25           N  
ATOM    207  CA  GLY A  26     -12.695   5.434   9.539  1.00 87.25           C  
ATOM    208  C   GLY A  26     -11.805   5.188   8.336  1.00 87.25           C  
ATOM    209  O   GLY A  26     -10.617   5.504   8.359  1.00 87.25           O  
ATOM    210  N   CYS A  27     -12.492   4.512   7.297  1.00 88.81           N  
ATOM    211  CA  CYS A  27     -11.836   4.273   6.020  1.00 88.81           C  
ATOM    212  C   CYS A  27     -11.945   5.492   5.113  1.00 88.81           C  
ATOM    213  CB  CYS A  27     -12.445   3.053   5.324  1.00 88.81           C  
ATOM    214  O   CYS A  27     -13.023   6.078   4.980  1.00 88.81           O  
ATOM    215  SG  CYS A  27     -11.766   2.740   3.680  1.00 88.81           S  
ATOM    216  N   ILE A  28     -10.867   5.816   4.473  1.00 88.31           N  
ATOM    217  CA  ILE A  28     -10.828   7.016   3.641  1.00 88.31           C  
ATOM    218  C   ILE A  28     -11.625   6.781   2.363  1.00 88.31           C  
ATOM    219  CB  ILE A  28      -9.375   7.414   3.295  1.00 88.31           C  
ATOM    220  O   ILE A  28     -12.086   7.734   1.728  1.00 88.31           O  
ATOM    221  CG1 ILE A  28      -9.344   8.773   2.588  1.00 88.31           C  
ATOM    222  CG2 ILE A  28      -8.711   6.336   2.434  1.00 88.31           C  
ATOM    223  CD1 ILE A  28      -7.961   9.398   2.494  1.00 88.31           C  
ATOM    224  N   PHE A  29     -11.891   5.578   2.021  1.00 87.06           N  
ATOM    225  CA  PHE A  29     -12.555   5.281   0.759  1.00 87.06           C  
ATOM    226  C   PHE A  29     -14.047   5.074   0.971  1.00 87.06           C  
ATOM    227  CB  PHE A  29     -11.938   4.035   0.108  1.00 87.06           C  
ATOM    228  O   PHE A  29     -14.867   5.824   0.428  1.00 87.06           O  
ATOM    229  CG  PHE A  29     -10.508   4.215  -0.306  1.00 87.06           C  
ATOM    230  CD1 PHE A  29     -10.172   5.059  -1.356  1.00 87.06           C  
ATOM    231  CD2 PHE A  29      -9.492   3.533   0.355  1.00 87.06           C  
ATOM    232  CE1 PHE A  29      -8.844   5.223  -1.742  1.00 87.06           C  
ATOM    233  CE2 PHE A  29      -8.164   3.693  -0.025  1.00 87.06           C  
ATOM    234  CZ  PHE A  29      -7.840   4.539  -1.074  1.00 87.06           C  
ATOM    235  N   CYS A  30     -14.328   4.180   1.846  1.00 89.06           N  
ATOM    236  CA  CYS A  30     -15.742   3.832   1.972  1.00 89.06           C  
ATOM    237  C   CYS A  30     -16.391   4.605   3.113  1.00 89.06           C  
ATOM    238  CB  CYS A  30     -15.906   2.330   2.199  1.00 89.06           C  
ATOM    239  O   CYS A  30     -17.625   4.668   3.205  1.00 89.06           O  
ATOM    240  SG  CYS A  30     -15.273   1.761   3.793  1.00 89.06           S  
ATOM    241  N   GLY A  31     -15.578   5.105   4.035  1.00 84.44           N  
ATOM    242  CA  GLY A  31     -16.094   5.887   5.145  1.00 84.44           C  
ATOM    243  C   GLY A  31     -16.531   5.039   6.324  1.00 84.44           C  
ATOM    244  O   GLY A  31     -16.953   5.570   7.355  1.00 84.44           O  
ATOM    245  N   LYS A  32     -16.422   3.725   6.164  1.00 90.06           N  
ATOM    246  CA  LYS A  32     -16.812   2.822   7.246  1.00 90.06           C  
ATOM    247  C   LYS A  32     -15.883   2.971   8.445  1.00 90.06           C  
ATOM    248  CB  LYS A  32     -16.812   1.373   6.762  1.00 90.06           C  
ATOM    249  O   LYS A  32     -14.672   3.119   8.281  1.00 90.06           O  
ATOM    250  CG  LYS A  32     -17.266   0.368   7.816  1.00 90.06           C  
ATOM    251  CD  LYS A  32     -17.172  -1.061   7.297  1.00 90.06           C  
ATOM    252  CE  LYS A  32     -17.406  -2.076   8.406  1.00 90.06           C  
ATOM    253  NZ  LYS A  32     -17.328  -3.479   7.898  1.00 90.06           N  
ATOM    254  N   LEU A  33     -16.531   2.883   9.617  1.00 89.56           N  
ATOM    255  CA  LEU A  33     -15.719   2.904  10.828  1.00 89.56           C  
ATOM    256  C   LEU A  33     -14.992   1.575  11.016  1.00 89.56           C  
ATOM    257  CB  LEU A  33     -16.578   3.209  12.047  1.00 89.56           C  
ATOM    258  O   LEU A  33     -15.609   0.510  10.930  1.00 89.56           O  
ATOM    259  CG  LEU A  33     -15.844   3.697  13.297  1.00 89.56           C  
ATOM    260  CD1 LEU A  33     -15.344   5.125  13.094  1.00 89.56           C  
ATOM    261  CD2 LEU A  33     -16.750   3.617  14.523  1.00 89.56           C  
ATOM    262  N   LEU A  34     -13.711   1.699  11.258  1.00 88.19           N  
ATOM    263  CA  LEU A  34     -12.898   0.499  11.422  1.00 88.19           C  
ATOM    264  C   LEU A  34     -13.148  -0.142  12.781  1.00 88.19           C  
ATOM    265  CB  LEU A  34     -11.414   0.830  11.266  1.00 88.19           C  
ATOM    266  O   LEU A  34     -13.117   0.540  13.812  1.00 88.19           O  
ATOM    267  CG  LEU A  34     -10.875   0.870   9.836  1.00 88.19           C  
ATOM    268  CD1 LEU A  34     -11.555   1.985   9.047  1.00 88.19           C  
ATOM    269  CD2 LEU A  34      -9.359   1.051   9.836  1.00 88.19           C  
ATOM    270  N   GLY A  35     -13.570  -1.420  12.734  1.00 87.00           N  
ATOM    271  CA  GLY A  35     -13.695  -2.168  13.977  1.00 87.00           C  
ATOM    272  C   GLY A  35     -12.352  -2.523  14.594  1.00 87.00           C  
ATOM    273  O   GLY A  35     -11.305  -2.133  14.078  1.00 87.00           O  
ATOM    274  N   ALA A  36     -12.359  -3.227  15.727  1.00 86.69           N  
ATOM    275  CA  ALA A  36     -11.141  -3.605  16.438  1.00 86.69           C  
ATOM    276  C   ALA A  36     -10.250  -4.477  15.555  1.00 86.69           C  
ATOM    277  CB  ALA A  36     -11.484  -4.340  17.734  1.00 86.69           C  
ATOM    278  O   ALA A  36      -9.031  -4.277  15.508  1.00 86.69           O  
ATOM    279  N   ALA A  37     -10.820  -5.395  14.852  1.00 86.56           N  
ATOM    280  CA  ALA A  37     -10.078  -6.305  13.984  1.00 86.56           C  
ATOM    281  C   ALA A  37      -9.438  -5.559  12.820  1.00 86.56           C  
ATOM    282  CB  ALA A  37     -10.992  -7.414  13.469  1.00 86.56           C  
ATOM    283  O   ALA A  37      -8.281  -5.809  12.469  1.00 86.56           O  
ATOM    284  N   GLU A  38     -10.133  -4.621  12.227  1.00 86.88           N  
ATOM    285  CA  GLU A  38      -9.648  -3.844  11.094  1.00 86.88           C  
ATOM    286  C   GLU A  38      -8.523  -2.902  11.508  1.00 86.88           C  
ATOM    287  CB  GLU A  38     -10.797  -3.049  10.461  1.00 86.88           C  
ATOM    288  O   GLU A  38      -7.562  -2.707  10.758  1.00 86.88           O  
ATOM    289  CG  GLU A  38     -11.797  -3.910   9.703  1.00 86.88           C  
ATOM    290  CD  GLU A  38     -12.914  -3.104   9.055  1.00 86.88           C  
ATOM    291  OE1 GLU A  38     -13.430  -3.523   7.992  1.00 86.88           O  
ATOM    292  OE2 GLU A  38     -13.273  -2.045   9.617  1.00 86.88           O  
ATOM    293  N   LYS A  39      -8.711  -2.412  12.672  1.00 87.19           N  
ATOM    294  CA  LYS A  39      -7.668  -1.527  13.180  1.00 87.19           C  
ATOM    295  C   LYS A  39      -6.359  -2.281  13.375  1.00 87.19           C  
ATOM    296  CB  LYS A  39      -8.109  -0.884  14.500  1.00 87.19           C  
ATOM    297  O   LYS A  39      -5.285  -1.759  13.070  1.00 87.19           O  
ATOM    298  CG  LYS A  39      -9.227   0.134  14.344  1.00 87.19           C  
ATOM    299  CD  LYS A  39      -9.664   0.690  15.695  1.00 87.19           C  
ATOM    300  CE  LYS A  39     -10.883   1.600  15.562  1.00 87.19           C  
ATOM    301  NZ  LYS A  39     -11.375   2.064  16.891  1.00 87.19           N  
ATOM    302  N   GLN A  40      -6.477  -3.475  13.938  1.00 87.38           N  
ATOM    303  CA  GLN A  40      -5.297  -4.316  14.102  1.00 87.38           C  
ATOM    304  C   GLN A  40      -4.676  -4.668  12.750  1.00 87.38           C  
ATOM    305  CB  GLN A  40      -5.652  -5.594  14.867  1.00 87.38           C  
ATOM    306  O   GLN A  40      -3.453  -4.656  12.602  1.00 87.38           O  
ATOM    307  CG  GLN A  40      -4.441  -6.395  15.320  1.00 87.38           C  
ATOM    308  CD  GLN A  40      -3.545  -5.613  16.266  1.00 87.38           C  
ATOM    309  NE2 GLN A  40      -2.373  -6.168  16.562  1.00 87.38           N  
ATOM    310  OE1 GLN A  40      -3.902  -4.523  16.734  1.00 87.38           O  
ATOM    311  N   LEU A  41      -5.531  -4.969  11.828  1.00 85.88           N  
ATOM    312  CA  LEU A  41      -5.051  -5.309  10.492  1.00 85.88           C  
ATOM    313  C   LEU A  41      -4.363  -4.109   9.844  1.00 85.88           C  
ATOM    314  CB  LEU A  41      -6.211  -5.781   9.609  1.00 85.88           C  
ATOM    315  O   LEU A  41      -3.336  -4.266   9.172  1.00 85.88           O  
ATOM    316  CG  LEU A  41      -5.836  -6.344   8.234  1.00 85.88           C  
ATOM    317  CD1 LEU A  41      -4.953  -7.578   8.398  1.00 85.88           C  
ATOM    318  CD2 LEU A  41      -7.086  -6.680   7.434  1.00 85.88           C  
ATOM    319  N   PHE A  42      -4.977  -2.977   9.992  1.00 86.81           N  
ATOM    320  CA  PHE A  42      -4.375  -1.752   9.484  1.00 86.81           C  
ATOM    321  C   PHE A  42      -2.971  -1.562  10.047  1.00 86.81           C  
ATOM    322  CB  PHE A  42      -5.246  -0.539   9.820  1.00 86.81           C  
ATOM    323  O   PHE A  42      -2.047  -1.204   9.312  1.00 86.81           O  
ATOM    324  CG  PHE A  42      -4.711   0.762   9.289  1.00 86.81           C  
ATOM    325  CD1 PHE A  42      -4.012   1.635  10.117  1.00 86.81           C  
ATOM    326  CD2 PHE A  42      -4.902   1.112   7.957  1.00 86.81           C  
ATOM    327  CE1 PHE A  42      -3.516   2.840   9.625  1.00 86.81           C  
ATOM    328  CE2 PHE A  42      -4.406   2.314   7.457  1.00 86.81           C  
ATOM    329  CZ  PHE A  42      -3.715   3.178   8.297  1.00 86.81           C  
ATOM    330  N   LYS A  43      -2.801  -1.865  11.250  1.00 85.56           N  
ATOM    331  CA  LYS A  43      -1.492  -1.768  11.891  1.00 85.56           C  
ATOM    332  C   LYS A  43      -0.501  -2.748  11.266  1.00 85.56           C  
ATOM    333  CB  LYS A  43      -1.607  -2.025  13.391  1.00 85.56           C  
ATOM    334  O   LYS A  43       0.655  -2.396  11.023  1.00 85.56           O  
ATOM    335  CG  LYS A  43      -0.344  -1.702  14.180  1.00 85.56           C  
ATOM    336  CD  LYS A  43      -0.553  -1.880  15.672  1.00 85.56           C  
ATOM    337  CE  LYS A  43       0.735  -1.647  16.453  1.00 85.56           C  
ATOM    338  NZ  LYS A  43       0.537  -1.827  17.922  1.00 85.56           N  
ATOM    339  N   CYS A  44      -0.937  -3.902  11.047  1.00 84.69           N  
ATOM    340  CA  CYS A  44      -0.074  -4.961  10.539  1.00 84.69           C  
ATOM    341  C   CYS A  44       0.282  -4.719   9.078  1.00 84.69           C  
ATOM    342  CB  CYS A  44      -0.751  -6.324  10.688  1.00 84.69           C  
ATOM    343  O   CYS A  44       1.342  -5.145   8.609  1.00 84.69           O  
ATOM    344  SG  CYS A  44      -0.960  -6.848  12.406  1.00 84.69           S  
ATOM    345  N   THR A  45      -0.552  -4.008   8.367  1.00 83.94           N  
ATOM    346  CA  THR A  45      -0.333  -3.752   6.949  1.00 83.94           C  
ATOM    347  C   THR A  45       0.772  -2.719   6.750  1.00 83.94           C  
ATOM    348  CB  THR A  45      -1.623  -3.266   6.266  1.00 83.94           C  
ATOM    349  O   THR A  45       1.417  -2.684   5.699  1.00 83.94           O  
ATOM    350  CG2 THR A  45      -2.686  -4.359   6.254  1.00 83.94           C  
ATOM    351  OG1 THR A  45      -2.133  -2.127   6.969  1.00 83.94           O  
ATOM    352  N   GLY A  46       1.022  -1.943   7.793  1.00 80.81           N  
ATOM    353  CA  GLY A  46       2.068  -0.936   7.742  1.00 80.81           C  
ATOM    354  C   GLY A  46       1.689   0.279   6.918  1.00 80.81           C  
ATOM    355  O   GLY A  46       2.557   0.941   6.344  1.00 80.81           O  
ATOM    356  N   LEU A  47       0.400   0.486   6.723  1.00 83.38           N  
ATOM    357  CA  LEU A  47      -0.087   1.667   6.016  1.00 83.38           C  
ATOM    358  C   LEU A  47      -0.085   2.887   6.934  1.00 83.38           C  
ATOM    359  CB  LEU A  47      -1.497   1.425   5.473  1.00 83.38           C  
ATOM    360  O   LEU A  47      -0.053   2.746   8.156  1.00 83.38           O  
ATOM    361  CG  LEU A  47      -1.632   0.354   4.391  1.00 83.38           C  
ATOM    362  CD1 LEU A  47      -3.102   0.070   4.105  1.00 83.38           C  
ATOM    363  CD2 LEU A  47      -0.908   0.785   3.119  1.00 83.38           C  
ATOM    364  N   CYS A  48      -0.091   4.012   6.320  1.00 82.25           N  
ATOM    365  CA  CYS A  48      -0.036   5.254   7.086  1.00 82.25           C  
ATOM    366  C   CYS A  48      -1.418   5.883   7.203  1.00 82.25           C  
ATOM    367  CB  CYS A  48       0.931   6.238   6.434  1.00 82.25           C  
ATOM    368  O   CYS A  48      -2.268   5.695   6.332  1.00 82.25           O  
ATOM    369  SG  CYS A  48       2.646   5.676   6.414  1.00 82.25           S  
ATOM    370  N   ILE A  49      -1.551   6.688   8.305  1.00 84.38           N  
ATOM    371  CA  ILE A  49      -2.783   7.434   8.531  1.00 84.38           C  
ATOM    372  C   ILE A  49      -2.850   8.617   7.574  1.00 84.38           C  
ATOM    373  CB  ILE A  49      -2.893   7.918   9.992  1.00 84.38           C  
ATOM    374  O   ILE A  49      -1.844   9.297   7.340  1.00 84.38           O  
ATOM    375  CG1 ILE A  49      -2.904   6.723  10.953  1.00 84.38           C  
ATOM    376  CG2 ILE A  49      -4.141   8.781  10.188  1.00 84.38           C  
ATOM    377  CD1 ILE A  49      -2.752   7.102  12.422  1.00 84.38           C  
ATOM    378  N   VAL A  50      -3.996   8.789   7.062  1.00 84.94           N  
ATOM    379  CA  VAL A  50      -4.227   9.938   6.191  1.00 84.94           C  
ATOM    380  C   VAL A  50      -5.098  10.961   6.906  1.00 84.94           C  
ATOM    381  CB  VAL A  50      -4.883   9.516   4.859  1.00 84.94           C  
ATOM    382  O   VAL A  50      -6.141  10.617   7.465  1.00 84.94           O  
ATOM    383  CG1 VAL A  50      -5.164  10.734   3.984  1.00 84.94           C  
ATOM    384  CG2 VAL A  50      -3.992   8.516   4.117  1.00 84.94           C  
ATOM    385  N   TRP A  51      -4.613  12.250   6.922  1.00 79.81           N  
ATOM    386  CA  TRP A  51      -5.355  13.320   7.578  1.00 79.81           C  
ATOM    387  C   TRP A  51      -6.105  14.172   6.562  1.00 79.81           C  
ATOM    388  CB  TRP A  51      -4.414  14.195   8.406  1.00 79.81           C  
ATOM    389  O   TRP A  51      -5.512  14.656   5.594  1.00 79.81           O  
ATOM    390  CG  TRP A  51      -3.830  13.508   9.602  1.00 79.81           C  
ATOM    391  CD1 TRP A  51      -2.744  12.680   9.625  1.00 79.81           C  
ATOM    392  CD2 TRP A  51      -4.301  13.594  10.953  1.00 79.81           C  
ATOM    393  CE2 TRP A  51      -3.457  12.781  11.742  1.00 79.81           C  
ATOM    394  CE3 TRP A  51      -5.359  14.273  11.570  1.00 79.81           C  
ATOM    395  NE1 TRP A  51      -2.516  12.234  10.906  1.00 79.81           N  
ATOM    396  CH2 TRP A  51      -4.680  13.312  13.695  1.00 79.81           C  
ATOM    397  CZ2 TRP A  51      -3.637  12.633  13.117  1.00 79.81           C  
ATOM    398  CZ3 TRP A  51      -5.539  14.125  12.938  1.00 79.81           C  
ATOM    399  N   HIS A  52      -7.398  14.148   6.711  1.00 80.38           N  
ATOM    400  CA  HIS A  52      -8.258  14.977   5.871  1.00 80.38           C  
ATOM    401  C   HIS A  52      -9.133  15.891   6.719  1.00 80.38           C  
ATOM    402  CB  HIS A  52      -9.125  14.109   4.965  1.00 80.38           C  
ATOM    403  O   HIS A  52      -9.938  15.414   7.520  1.00 80.38           O  
ATOM    404  CG  HIS A  52      -9.906  14.883   3.951  1.00 80.38           C  
ATOM    405  CD2 HIS A  52      -9.570  15.305   2.709  1.00 80.38           C  
ATOM    406  ND1 HIS A  52     -11.195  15.320   4.172  1.00 80.38           N  
ATOM    407  CE1 HIS A  52     -11.617  15.977   3.107  1.00 80.38           C  
ATOM    408  NE2 HIS A  52     -10.656  15.984   2.205  1.00 80.38           N  
ATOM    409  N   LYS A  53      -8.977  17.219   6.566  1.00 79.12           N  
ATOM    410  CA  LYS A  53      -9.734  18.234   7.301  1.00 79.12           C  
ATOM    411  C   LYS A  53      -9.602  18.031   8.805  1.00 79.12           C  
ATOM    412  CB  LYS A  53     -11.211  18.188   6.898  1.00 79.12           C  
ATOM    413  O   LYS A  53     -10.578  18.141   9.547  1.00 79.12           O  
ATOM    414  CG  LYS A  53     -11.461  18.547   5.441  1.00 79.12           C  
ATOM    415  CD  LYS A  53     -12.953  18.531   5.113  1.00 79.12           C  
ATOM    416  CE  LYS A  53     -13.211  18.938   3.666  1.00 79.12           C  
ATOM    417  NZ  LYS A  53     -14.656  18.859   3.322  1.00 79.12           N  
ATOM    418  N   GLY A  54      -8.414  17.562   9.250  1.00 77.75           N  
ATOM    419  CA  GLY A  54      -8.148  17.453  10.680  1.00 77.75           C  
ATOM    420  C   GLY A  54      -8.523  16.109  11.258  1.00 77.75           C  
ATOM    421  O   GLY A  54      -8.336  15.867  12.453  1.00 77.75           O  
ATOM    422  N   TRP A  55      -9.055  15.281  10.414  1.00 81.31           N  
ATOM    423  CA  TRP A  55      -9.477  13.969  10.898  1.00 81.31           C  
ATOM    424  C   TRP A  55      -8.578  12.867  10.352  1.00 81.31           C  
ATOM    425  CB  TRP A  55     -10.938  13.695  10.516  1.00 81.31           C  
ATOM    426  O   TRP A  55      -8.273  12.844   9.156  1.00 81.31           O  
ATOM    427  CG  TRP A  55     -11.930  14.570  11.219  1.00 81.31           C  
ATOM    428  CD1 TRP A  55     -12.508  15.711  10.734  1.00 81.31           C  
ATOM    429  CD2 TRP A  55     -12.453  14.383  12.531  1.00 81.31           C  
ATOM    430  CE2 TRP A  55     -13.344  15.445  12.789  1.00 81.31           C  
ATOM    431  CE3 TRP A  55     -12.250  13.414  13.531  1.00 81.31           C  
ATOM    432  NE1 TRP A  55     -13.359  16.250  11.672  1.00 81.31           N  
ATOM    433  CH2 TRP A  55     -13.828  14.609  14.945  1.00 81.31           C  
ATOM    434  CZ2 TRP A  55     -14.039  15.570  13.992  1.00 81.31           C  
ATOM    435  CZ3 TRP A  55     -12.945  13.539  14.727  1.00 81.31           C  
ATOM    436  N   PRO A  56      -8.219  11.875  11.266  1.00 85.50           N  
ATOM    437  CA  PRO A  56      -7.379  10.758  10.820  1.00 85.50           C  
ATOM    438  C   PRO A  56      -8.180   9.641  10.156  1.00 85.50           C  
ATOM    439  CB  PRO A  56      -6.719  10.266  12.109  1.00 85.50           C  
ATOM    440  O   PRO A  56      -9.211   9.211  10.695  1.00 85.50           O  
ATOM    441  CG  PRO A  56      -7.707  10.594  13.188  1.00 85.50           C  
ATOM    442  CD  PRO A  56      -8.414  11.859  12.820  1.00 85.50           C  
ATOM    443  N   TYR A  57      -7.672   9.250   8.945  1.00 85.94           N  
ATOM    444  CA  TYR A  57      -8.328   8.164   8.227  1.00 85.94           C  
ATOM    445  C   TYR A  57      -7.355   7.027   7.941  1.00 85.94           C  
ATOM    446  CB  TYR A  57      -8.930   8.680   6.914  1.00 85.94           C  
ATOM    447  O   TYR A  57      -6.156   7.258   7.773  1.00 85.94           O  
ATOM    448  CG  TYR A  57     -10.070   9.648   7.109  1.00 85.94           C  
ATOM    449  CD1 TYR A  57     -11.383   9.188   7.262  1.00 85.94           C  
ATOM    450  CD2 TYR A  57      -9.852  11.016   7.137  1.00 85.94           C  
ATOM    451  CE1 TYR A  57     -12.438  10.078   7.438  1.00 85.94           C  
ATOM    452  CE2 TYR A  57     -10.898  11.914   7.312  1.00 85.94           C  
ATOM    453  OH  TYR A  57     -13.227  12.320   7.637  1.00 85.94           O  
ATOM    454  CZ  TYR A  57     -12.188  11.438   7.461  1.00 85.94           C  
ATOM    455  N   GLY A  58      -7.863   5.867   7.969  1.00 87.31           N  
ATOM    456  CA  GLY A  58      -7.203   4.660   7.492  1.00 87.31           C  
ATOM    457  C   GLY A  58      -7.973   3.953   6.391  1.00 87.31           C  
ATOM    458  O   GLY A  58      -8.844   4.551   5.754  1.00 87.31           O  
ATOM    459  N   THR A  59      -7.527   2.762   6.102  1.00 86.31           N  
ATOM    460  CA  THR A  59      -8.227   1.974   5.094  1.00 86.31           C  
ATOM    461  C   THR A  59      -8.711   0.651   5.680  1.00 86.31           C  
ATOM    462  CB  THR A  59      -7.324   1.699   3.875  1.00 86.31           C  
ATOM    463  O   THR A  59      -7.992   0.008   6.449  1.00 86.31           O  
ATOM    464  CG2 THR A  59      -6.949   2.996   3.164  1.00 86.31           C  
ATOM    465  OG1 THR A  59      -6.129   1.045   4.312  1.00 86.31           O  
ATOM    466  N   CYS A  60      -9.922   0.339   5.324  1.00 87.69           N  
ATOM    467  CA  CYS A  60     -10.414  -0.976   5.723  1.00 87.69           C  
ATOM    468  C   CYS A  60      -9.797  -2.072   4.863  1.00 87.69           C  
ATOM    469  CB  CYS A  60     -11.938  -1.031   5.617  1.00 87.69           C  
ATOM    470  O   CYS A  60      -9.180  -1.787   3.834  1.00 87.69           O  
ATOM    471  SG  CYS A  60     -12.547  -1.088   3.916  1.00 87.69           S  
ATOM    472  N   ARG A  61      -9.922  -3.275   5.328  1.00 88.50           N  
ATOM    473  CA  ARG A  61      -9.328  -4.418   4.637  1.00 88.50           C  
ATOM    474  C   ARG A  61      -9.859  -4.527   3.213  1.00 88.50           C  
ATOM    475  CB  ARG A  61      -9.609  -5.711   5.406  1.00 88.50           C  
ATOM    476  O   ARG A  61      -9.094  -4.750   2.275  1.00 88.50           O  
ATOM    477  CG  ARG A  61      -9.016  -6.949   4.754  1.00 88.50           C  
ATOM    478  CD  ARG A  61      -9.281  -8.203   5.578  1.00 88.50           C  
ATOM    479  NE  ARG A  61      -8.703  -9.391   4.957  1.00 88.50           N  
ATOM    480  NH1 ARG A  61     -10.438 -10.797   5.539  1.00 88.50           N  
ATOM    481  NH2 ARG A  61      -8.648 -11.609   4.359  1.00 88.50           N  
ATOM    482  CZ  ARG A  61      -9.266 -10.594   4.953  1.00 88.50           C  
ATOM    483  N   ASP A  62     -11.125  -4.426   3.037  1.00 87.75           N  
ATOM    484  CA  ASP A  62     -11.758  -4.570   1.730  1.00 87.75           C  
ATOM    485  C   ASP A  62     -11.258  -3.506   0.757  1.00 87.75           C  
ATOM    486  CB  ASP A  62     -13.281  -4.488   1.859  1.00 87.75           C  
ATOM    487  O   ASP A  62     -10.945  -3.809  -0.397  1.00 87.75           O  
ATOM    488  CG  ASP A  62     -13.875  -5.633   2.662  1.00 87.75           C  
ATOM    489  OD1 ASP A  62     -13.312  -6.750   2.633  1.00 87.75           O  
ATOM    490  OD2 ASP A  62     -14.906  -5.418   3.328  1.00 87.75           O  
ATOM    491  N   CYS A  63     -11.219  -2.299   1.249  1.00 88.25           N  
ATOM    492  CA  CYS A  63     -10.789  -1.205   0.387  1.00 88.25           C  
ATOM    493  C   CYS A  63      -9.305  -1.324   0.056  1.00 88.25           C  
ATOM    494  CB  CYS A  63     -11.062   0.143   1.054  1.00 88.25           C  
ATOM    495  O   CYS A  63      -8.875  -0.935  -1.030  1.00 88.25           O  
ATOM    496  SG  CYS A  63     -12.812   0.610   1.053  1.00 88.25           S  
ATOM    497  N   THR A  64      -8.594  -1.837   1.027  1.00 87.44           N  
ATOM    498  CA  THR A  64      -7.176  -2.049   0.768  1.00 87.44           C  
ATOM    499  C   THR A  64      -6.977  -3.078  -0.340  1.00 87.44           C  
ATOM    500  CB  THR A  64      -6.438  -2.510   2.039  1.00 87.44           C  
ATOM    501  O   THR A  64      -6.191  -2.855  -1.268  1.00 87.44           O  
ATOM    502  CG2 THR A  64      -4.945  -2.676   1.778  1.00 87.44           C  
ATOM    503  OG1 THR A  64      -6.625  -1.535   3.072  1.00 87.44           O  
ATOM    504  N   VAL A  65      -7.609  -4.172  -0.220  1.00 88.75           N  
ATOM    505  CA  VAL A  65      -7.508  -5.238  -1.212  1.00 88.75           C  
ATOM    506  C   VAL A  65      -7.961  -4.719  -2.574  1.00 88.75           C  
ATOM    507  CB  VAL A  65      -8.344  -6.473  -0.807  1.00 88.75           C  
ATOM    508  O   VAL A  65      -7.316  -4.980  -3.592  1.00 88.75           O  
ATOM    509  CG1 VAL A  65      -8.391  -7.488  -1.948  1.00 88.75           C  
ATOM    510  CG2 VAL A  65      -7.766  -7.113   0.456  1.00 88.75           C  
ATOM    511  N   LEU A  66      -9.031  -4.043  -2.551  1.00 88.31           N  
ATOM    512  CA  LEU A  66      -9.539  -3.479  -3.795  1.00 88.31           C  
ATOM    513  C   LEU A  66      -8.547  -2.488  -4.391  1.00 88.31           C  
ATOM    514  CB  LEU A  66     -10.883  -2.787  -3.557  1.00 88.31           C  
ATOM    515  O   LEU A  66      -8.312  -2.492  -5.602  1.00 88.31           O  
ATOM    516  CG  LEU A  66     -11.555  -2.168  -4.785  1.00 88.31           C  
ATOM    517  CD1 LEU A  66     -11.773  -3.227  -5.859  1.00 88.31           C  
ATOM    518  CD2 LEU A  66     -12.883  -1.516  -4.398  1.00 88.31           C  
ATOM    519  N   SER A  67      -8.016  -1.694  -3.543  1.00 86.94           N  
ATOM    520  CA  SER A  67      -7.027  -0.729  -4.016  1.00 86.94           C  
ATOM    521  C   SER A  67      -5.824  -1.427  -4.637  1.00 86.94           C  
ATOM    522  CB  SER A  67      -6.566   0.171  -2.867  1.00 86.94           C  
ATOM    523  O   SER A  67      -5.305  -0.981  -5.664  1.00 86.94           O  
ATOM    524  OG  SER A  67      -7.629   0.994  -2.416  1.00 86.94           O  
ATOM    525  N   CYS A  68      -5.391  -2.434  -4.020  1.00 86.75           N  
ATOM    526  CA  CYS A  68      -4.270  -3.201  -4.555  1.00 86.75           C  
ATOM    527  C   CYS A  68      -4.617  -3.797  -5.914  1.00 86.75           C  
ATOM    528  CB  CYS A  68      -3.869  -4.312  -3.584  1.00 86.75           C  
ATOM    529  O   CYS A  68      -3.789  -3.791  -6.828  1.00 86.75           O  
ATOM    530  SG  CYS A  68      -3.078  -3.715  -2.076  1.00 86.75           S  
ATOM    531  N   ALA A  69      -5.762  -4.328  -6.023  1.00 86.81           N  
ATOM    532  CA  ALA A  69      -6.227  -4.891  -7.289  1.00 86.81           C  
ATOM    533  C   ALA A  69      -6.273  -3.820  -8.375  1.00 86.81           C  
ATOM    534  CB  ALA A  69      -7.598  -5.535  -7.117  1.00 86.81           C  
ATOM    535  O   ALA A  69      -5.848  -4.059  -9.508  1.00 86.81           O  
ATOM    536  N   LEU A  70      -6.797  -2.688  -8.000  1.00 86.38           N  
ATOM    537  CA  LEU A  70      -6.906  -1.597  -8.969  1.00 86.38           C  
ATOM    538  C   LEU A  70      -5.527  -1.122  -9.406  1.00 86.38           C  
ATOM    539  CB  LEU A  70      -7.691  -0.428  -8.367  1.00 86.38           C  
ATOM    540  O   LEU A  70      -5.320  -0.805 -10.578  1.00 86.38           O  
ATOM    541  CG  LEU A  70      -9.211  -0.608  -8.266  1.00 86.38           C  
ATOM    542  CD1 LEU A  70      -9.836   0.556  -7.504  1.00 86.38           C  
ATOM    543  CD2 LEU A  70      -9.820  -0.735  -9.656  1.00 86.38           C  
ATOM    544  N   ASP A  71      -4.586  -1.084  -8.453  1.00 83.00           N  
ATOM    545  CA  ASP A  71      -3.223  -0.698  -8.805  1.00 83.00           C  
ATOM    546  C   ASP A  71      -2.635  -1.643  -9.844  1.00 83.00           C  
ATOM    547  CB  ASP A  71      -2.336  -0.674  -7.555  1.00 83.00           C  
ATOM    548  O   ASP A  71      -2.016  -1.198 -10.820  1.00 83.00           O  
ATOM    549  CG  ASP A  71      -2.494   0.598  -6.742  1.00 83.00           C  
ATOM    550  OD1 ASP A  71      -3.131   1.558  -7.227  1.00 83.00           O  
ATOM    551  OD2 ASP A  71      -1.972   0.642  -5.605  1.00 83.00           O  
ATOM    552  N   LEU A  72      -2.848  -2.832  -9.594  1.00 85.00           N  
ATOM    553  CA  LEU A  72      -2.324  -3.838 -10.516  1.00 85.00           C  
ATOM    554  C   LEU A  72      -2.992  -3.729 -11.875  1.00 85.00           C  
ATOM    555  CB  LEU A  72      -2.531  -5.242  -9.945  1.00 85.00           C  
ATOM    556  O   LEU A  72      -2.320  -3.805 -12.914  1.00 85.00           O  
ATOM    557  CG  LEU A  72      -1.877  -6.391 -10.711  1.00 85.00           C  
ATOM    558  CD1 LEU A  72      -0.365  -6.199 -10.766  1.00 85.00           C  
ATOM    559  CD2 LEU A  72      -2.229  -7.730 -10.078  1.00 85.00           C  
ATOM    560  N   TYR A  73      -4.258  -3.520 -11.875  1.00 85.56           N  
ATOM    561  CA  TYR A  73      -5.027  -3.441 -13.109  1.00 85.56           C  
ATOM    562  C   TYR A  73      -4.660  -2.193 -13.906  1.00 85.56           C  
ATOM    563  CB  TYR A  73      -6.531  -3.443 -12.812  1.00 85.56           C  
ATOM    564  O   TYR A  73      -4.480  -2.256 -15.125  1.00 85.56           O  
ATOM    565  CG  TYR A  73      -7.395  -3.381 -14.047  1.00 85.56           C  
ATOM    566  CD1 TYR A  73      -7.980  -2.182 -14.445  1.00 85.56           C  
ATOM    567  CD2 TYR A  73      -7.633  -4.516 -14.812  1.00 85.56           C  
ATOM    568  CE1 TYR A  73      -8.781  -2.119 -15.586  1.00 85.56           C  
ATOM    569  CE2 TYR A  73      -8.430  -4.465 -15.945  1.00 85.56           C  
ATOM    570  OH  TYR A  73      -9.789  -3.207 -17.453  1.00 85.56           O  
ATOM    571  CZ  TYR A  73      -9.000  -3.264 -16.328  1.00 85.56           C  
ATOM    572  N   CYS A  74      -4.418  -1.145 -13.281  1.00 86.06           N  
ATOM    573  CA  CYS A  74      -4.305   0.137 -13.969  1.00 86.06           C  
ATOM    574  C   CYS A  74      -2.844   0.509 -14.188  1.00 86.06           C  
ATOM    575  CB  CYS A  74      -5.004   1.237 -13.172  1.00 86.06           C  
ATOM    576  O   CYS A  74      -2.518   1.217 -15.141  1.00 86.06           O  
ATOM    577  SG  CYS A  74      -6.801   1.054 -13.094  1.00 86.06           S  
ATOM    578  N   HIS A  75      -1.928  -0.025 -13.320  1.00 86.88           N  
ATOM    579  CA  HIS A  75      -0.589   0.554 -13.344  1.00 86.88           C  
ATOM    580  C   HIS A  75       0.478  -0.529 -13.461  1.00 86.88           C  
ATOM    581  CB  HIS A  75      -0.345   1.393 -12.086  1.00 86.88           C  
ATOM    582  O   HIS A  75       1.653  -0.283 -13.188  1.00 86.88           O  
ATOM    583  CG  HIS A  75      -1.340   2.492 -11.898  1.00 86.88           C  
ATOM    584  CD2 HIS A  75      -2.260   2.701 -10.930  1.00 86.88           C  
ATOM    585  ND1 HIS A  75      -1.463   3.545 -12.781  1.00 86.88           N  
ATOM    586  CE1 HIS A  75      -2.418   4.355 -12.359  1.00 86.88           C  
ATOM    587  NE2 HIS A  75      -2.918   3.867 -11.234  1.00 86.88           N  
ATOM    588  N   LEU A  76       0.130  -1.660 -13.820  1.00 87.50           N  
ATOM    589  CA  LEU A  76       1.124  -2.713 -13.992  1.00 87.50           C  
ATOM    590  C   LEU A  76       2.062  -2.389 -15.156  1.00 87.50           C  
ATOM    591  CB  LEU A  76       0.440  -4.062 -14.242  1.00 87.50           C  
ATOM    592  O   LEU A  76       1.627  -2.303 -16.297  1.00 87.50           O  
ATOM    593  CG  LEU A  76       1.364  -5.262 -14.461  1.00 87.50           C  
ATOM    594  CD1 LEU A  76       2.164  -5.551 -13.195  1.00 87.50           C  
ATOM    595  CD2 LEU A  76       0.561  -6.484 -14.883  1.00 87.50           C  
ATOM    596  N   ALA A  77       3.326  -2.266 -14.820  1.00 87.62           N  
ATOM    597  CA  ALA A  77       4.332  -1.940 -15.828  1.00 87.62           C  
ATOM    598  C   ALA A  77       4.965  -3.207 -16.391  1.00 87.62           C  
ATOM    599  CB  ALA A  77       5.406  -1.034 -15.234  1.00 87.62           C  
ATOM    600  O   ALA A  77       5.133  -3.332 -17.609  1.00 87.62           O  
ATOM    601  N   LEU A  78       5.324  -4.055 -15.445  1.00 90.06           N  
ATOM    602  CA  LEU A  78       5.938  -5.297 -15.898  1.00 90.06           C  
ATOM    603  C   LEU A  78       5.875  -6.363 -14.805  1.00 90.06           C  
ATOM    604  CB  LEU A  78       7.395  -5.055 -16.312  1.00 90.06           C  
ATOM    605  O   LEU A  78       5.652  -6.051 -13.633  1.00 90.06           O  
ATOM    606  CG  LEU A  78       8.367  -4.711 -15.180  1.00 90.06           C  
ATOM    607  CD1 LEU A  78       9.031  -5.973 -14.648  1.00 90.06           C  
ATOM    608  CD2 LEU A  78       9.414  -3.713 -15.664  1.00 90.06           C  
ATOM    609  N   THR A  79       6.074  -7.664 -15.352  1.00 89.69           N  
ATOM    610  CA  THR A  79       6.195  -8.836 -14.492  1.00 89.69           C  
ATOM    611  C   THR A  79       7.531  -9.531 -14.719  1.00 89.69           C  
ATOM    612  CB  THR A  79       5.043  -9.828 -14.727  1.00 89.69           C  
ATOM    613  O   THR A  79       8.023  -9.586 -15.852  1.00 89.69           O  
ATOM    614  CG2 THR A  79       3.695  -9.188 -14.422  1.00 89.69           C  
ATOM    615  OG1 THR A  79       5.062 -10.250 -16.094  1.00 89.69           O  
ATOM    616  N   ALA A  80       8.156  -9.859 -13.633  1.00 87.25           N  
ATOM    617  CA  ALA A  80       9.461 -10.523 -13.703  1.00 87.25           C  
ATOM    618  C   ALA A  80       9.648 -11.477 -12.531  1.00 87.25           C  
ATOM    619  CB  ALA A  80      10.578  -9.484 -13.727  1.00 87.25           C  
ATOM    620  O   ALA A  80       9.031 -11.312 -11.477  1.00 87.25           O  
ATOM    621  N   THR A  81      10.414 -12.562 -12.883  1.00 91.31           N  
ATOM    622  CA  THR A  81      10.789 -13.422 -11.766  1.00 91.31           C  
ATOM    623  C   THR A  81      11.703 -12.688 -10.797  1.00 91.31           C  
ATOM    624  CB  THR A  81      11.484 -14.703 -12.258  1.00 91.31           C  
ATOM    625  O   THR A  81      12.297 -11.664 -11.148  1.00 91.31           O  
ATOM    626  CG2 THR A  81      10.609 -15.461 -13.258  1.00 91.31           C  
ATOM    627  OG1 THR A  81      12.719 -14.359 -12.891  1.00 91.31           O  
ATOM    628  N   ALA A  82      11.727 -13.180  -9.570  1.00 90.06           N  
ATOM    629  CA  ALA A  82      12.531 -12.508  -8.547  1.00 90.06           C  
ATOM    630  C   ALA A  82      13.977 -12.344  -9.008  1.00 90.06           C  
ATOM    631  CB  ALA A  82      12.484 -13.289  -7.234  1.00 90.06           C  
ATOM    632  O   ALA A  82      14.570 -11.273  -8.836  1.00 90.06           O  
ATOM    633  N   LEU A  83      14.555 -13.328  -9.633  1.00 92.25           N  
ATOM    634  CA  LEU A  83      15.938 -13.281 -10.102  1.00 92.25           C  
ATOM    635  C   LEU A  83      16.094 -12.281 -11.242  1.00 92.25           C  
ATOM    636  CB  LEU A  83      16.391 -14.672 -10.562  1.00 92.25           C  
ATOM    637  O   LEU A  83      17.062 -11.516 -11.266  1.00 92.25           O  
ATOM    638  CG  LEU A  83      16.578 -15.727  -9.461  1.00 92.25           C  
ATOM    639  CD1 LEU A  83      16.922 -17.078 -10.078  1.00 92.25           C  
ATOM    640  CD2 LEU A  83      17.656 -15.281  -8.477  1.00 92.25           C  
ATOM    641  N   GLU A  84      15.141 -12.266 -12.164  1.00 92.38           N  
ATOM    642  CA  GLU A  84      15.156 -11.305 -13.266  1.00 92.38           C  
ATOM    643  C   GLU A  84      15.031  -9.875 -12.750  1.00 92.38           C  
ATOM    644  CB  GLU A  84      14.023 -11.609 -14.250  1.00 92.38           C  
ATOM    645  O   GLU A  84      15.727  -8.977 -13.234  1.00 92.38           O  
ATOM    646  CG  GLU A  84      14.258 -12.859 -15.086  1.00 92.38           C  
ATOM    647  CD  GLU A  84      13.055 -13.258 -15.922  1.00 92.38           C  
ATOM    648  OE1 GLU A  84      13.172 -14.180 -16.750  1.00 92.38           O  
ATOM    649  OE2 GLU A  84      11.977 -12.641 -15.734  1.00 92.38           O  
ATOM    650  N   ALA A  85      14.117  -9.734 -11.828  1.00 90.56           N  
ATOM    651  CA  ALA A  85      13.906  -8.406 -11.242  1.00 90.56           C  
ATOM    652  C   ALA A  85      15.172  -7.891 -10.578  1.00 90.56           C  
ATOM    653  CB  ALA A  85      12.758  -8.445 -10.242  1.00 90.56           C  
ATOM    654  O   ALA A  85      15.531  -6.723 -10.727  1.00 90.56           O  
ATOM    655  N   GLU A  86      15.891  -8.711  -9.852  1.00 92.94           N  
ATOM    656  CA  GLU A  86      17.156  -8.336  -9.211  1.00 92.94           C  
ATOM    657  C   GLU A  86      18.203  -7.957 -10.250  1.00 92.94           C  
ATOM    658  CB  GLU A  86      17.672  -9.477  -8.336  1.00 92.94           C  
ATOM    659  O   GLU A  86      18.969  -7.016 -10.047  1.00 92.94           O  
ATOM    660  CG  GLU A  86      16.953  -9.602  -7.000  1.00 92.94           C  
ATOM    661  CD  GLU A  86      17.594 -10.602  -6.055  1.00 92.94           C  
ATOM    662  OE1 GLU A  86      17.516 -10.414  -4.820  1.00 92.94           O  
ATOM    663  OE2 GLU A  86      18.203 -11.578  -6.555  1.00 92.94           O  
ATOM    664  N   ALA A  87      18.203  -8.766 -11.305  1.00 92.50           N  
ATOM    665  CA  ALA A  87      19.141  -8.508 -12.383  1.00 92.50           C  
ATOM    666  C   ALA A  87      18.859  -7.160 -13.047  1.00 92.50           C  
ATOM    667  CB  ALA A  87      19.094  -9.625 -13.422  1.00 92.50           C  
ATOM    668  O   ALA A  87      19.781  -6.414 -13.375  1.00 92.50           O  
ATOM    669  N   LEU A  88      17.578  -6.797 -13.125  1.00 90.50           N  
ATOM    670  CA  LEU A  88      17.156  -5.555 -13.758  1.00 90.50           C  
ATOM    671  C   LEU A  88      17.531  -4.348 -12.906  1.00 90.50           C  
ATOM    672  CB  LEU A  88      15.641  -5.570 -14.000  1.00 90.50           C  
ATOM    673  O   LEU A  88      18.047  -3.352 -13.422  1.00 90.50           O  
ATOM    674  CG  LEU A  88      15.148  -6.434 -15.164  1.00 90.50           C  
ATOM    675  CD1 LEU A  88      13.625  -6.547 -15.133  1.00 90.50           C  
ATOM    676  CD2 LEU A  88      15.617  -5.852 -16.500  1.00 90.50           C  
ATOM    677  N   VAL A  89      17.281  -4.449 -11.625  1.00 88.69           N  
ATOM    678  CA  VAL A  89      17.484  -3.324 -10.711  1.00 88.69           C  
ATOM    679  C   VAL A  89      18.922  -3.291 -10.227  1.00 88.69           C  
ATOM    680  CB  VAL A  89      16.516  -3.398  -9.508  1.00 88.69           C  
ATOM    681  O   VAL A  89      19.484  -2.219  -9.992  1.00 88.69           O  
ATOM    682  CG1 VAL A  89      16.766  -2.240  -8.547  1.00 88.69           C  
ATOM    683  CG2 VAL A  89      15.062  -3.400  -9.984  1.00 88.69           C  
ATOM    684  N   GLY A  90      19.609  -4.434 -10.203  1.00 88.38           N  
ATOM    685  CA  GLY A  90      20.984  -4.531  -9.727  1.00 88.38           C  
ATOM    686  C   GLY A  90      21.094  -4.492  -8.219  1.00 88.38           C  
ATOM    687  O   GLY A  90      22.141  -4.102  -7.680  1.00 88.38           O  
ATOM    688  N   GLN A  91      19.969  -4.637  -7.535  1.00 90.06           N  
ATOM    689  CA  GLN A  91      19.906  -4.688  -6.078  1.00 90.06           C  
ATOM    690  C   GLN A  91      19.203  -5.949  -5.602  1.00 90.06           C  
ATOM    691  CB  GLN A  91      19.203  -3.447  -5.527  1.00 90.06           C  
ATOM    692  O   GLN A  91      18.406  -6.539  -6.336  1.00 90.06           O  
ATOM    693  CG  GLN A  91      19.969  -2.152  -5.738  1.00 90.06           C  
ATOM    694  CD  GLN A  91      19.234  -0.935  -5.215  1.00 90.06           C  
ATOM    695  NE2 GLN A  91      19.141   0.098  -6.047  1.00 90.06           N  
ATOM    696  OE1 GLN A  91      18.750  -0.924  -4.078  1.00 90.06           O  
ATOM    697  N   GLU A  92      19.547  -6.312  -4.406  1.00 89.56           N  
ATOM    698  CA  GLU A  92      18.875  -7.477  -3.834  1.00 89.56           C  
ATOM    699  C   GLU A  92      17.453  -7.141  -3.406  1.00 89.56           C  
ATOM    700  CB  GLU A  92      19.672  -8.023  -2.643  1.00 89.56           C  
ATOM    701  O   GLU A  92      17.188  -6.039  -2.912  1.00 89.56           O  
ATOM    702  CG  GLU A  92      21.016  -8.609  -3.018  1.00 89.56           C  
ATOM    703  CD  GLU A  92      21.828  -9.062  -1.816  1.00 89.56           C  
ATOM    704  OE1 GLU A  92      22.953  -9.578  -2.004  1.00 89.56           O  
ATOM    705  OE2 GLU A  92      21.344  -8.914  -0.678  1.00 89.56           O  
ATOM    706  N   ILE A  93      16.578  -8.094  -3.615  1.00 89.81           N  
ATOM    707  CA  ILE A  93      15.156  -7.926  -3.322  1.00 89.81           C  
ATOM    708  C   ILE A  93      14.969  -7.605  -1.839  1.00 89.81           C  
ATOM    709  CB  ILE A  93      14.344  -9.180  -3.705  1.00 89.81           C  
ATOM    710  O   ILE A  93      14.039  -6.891  -1.464  1.00 89.81           O  
ATOM    711  CG1 ILE A  93      14.367  -9.391  -5.227  1.00 89.81           C  
ATOM    712  CG2 ILE A  93      12.906  -9.078  -3.186  1.00 89.81           C  
ATOM    713  CD1 ILE A  93      13.773 -10.711  -5.680  1.00 89.81           C  
ATOM    714  N   SER A  94      15.883  -8.109  -0.948  1.00 89.50           N  
ATOM    715  CA  SER A  94      15.781  -7.949   0.499  1.00 89.50           C  
ATOM    716  C   SER A  94      15.828  -6.477   0.894  1.00 89.50           C  
ATOM    717  CB  SER A  94      16.906  -8.711   1.202  1.00 89.50           C  
ATOM    718  O   SER A  94      15.328  -6.094   1.951  1.00 89.50           O  
ATOM    719  OG  SER A  94      18.172  -8.273   0.737  1.00 89.50           O  
ATOM    720  N   SER A  95      16.375  -5.668   0.010  1.00 88.19           N  
ATOM    721  CA  SER A  95      16.562  -4.258   0.344  1.00 88.19           C  
ATOM    722  C   SER A  95      15.430  -3.406  -0.223  1.00 88.19           C  
ATOM    723  CB  SER A  95      17.906  -3.754  -0.182  1.00 88.19           C  
ATOM    724  O   SER A  95      15.352  -2.209   0.059  1.00 88.19           O  
ATOM    725  OG  SER A  95      17.922  -3.766  -1.600  1.00 88.19           O  
ATOM    726  N   TRP A  96      14.570  -3.979  -1.026  1.00 87.69           N  
ATOM    727  CA  TRP A  96      13.508  -3.223  -1.690  1.00 87.69           C  
ATOM    728  C   TRP A  96      12.336  -2.992  -0.750  1.00 87.69           C  
ATOM    729  CB  TRP A  96      13.039  -3.953  -2.951  1.00 87.69           C  
ATOM    730  O   TRP A  96      12.070  -3.809   0.136  1.00 87.69           O  
ATOM    731  CG  TRP A  96      14.117  -4.191  -3.961  1.00 87.69           C  
ATOM    732  CD1 TRP A  96      15.375  -3.658  -3.957  1.00 87.69           C  
ATOM    733  CD2 TRP A  96      14.031  -5.016  -5.125  1.00 87.69           C  
ATOM    734  CE2 TRP A  96      15.281  -4.941  -5.785  1.00 87.69           C  
ATOM    735  CE3 TRP A  96      13.023  -5.816  -5.676  1.00 87.69           C  
ATOM    736  NE1 TRP A  96      16.078  -4.105  -5.051  1.00 87.69           N  
ATOM    737  CH2 TRP A  96      14.539  -6.410  -7.484  1.00 87.69           C  
ATOM    738  CZ2 TRP A  96      15.547  -5.633  -6.965  1.00 87.69           C  
ATOM    739  CZ3 TRP A  96      13.289  -6.508  -6.855  1.00 87.69           C  
ATOM    740  N   PHE A  97      11.719  -1.885  -0.917  1.00 86.56           N  
ATOM    741  CA  PHE A  97      10.414  -1.650  -0.318  1.00 86.56           C  
ATOM    742  C   PHE A  97       9.312  -2.279  -1.162  1.00 86.56           C  
ATOM    743  CB  PHE A  97      10.156  -0.148  -0.155  1.00 86.56           C  
ATOM    744  O   PHE A  97       8.984  -1.775  -2.238  1.00 86.56           O  
ATOM    745  CG  PHE A  97       8.836   0.176   0.486  1.00 86.56           C  
ATOM    746  CD1 PHE A  97       7.754   0.592  -0.285  1.00 86.56           C  
ATOM    747  CD2 PHE A  97       8.672   0.064   1.860  1.00 86.56           C  
ATOM    748  CE1 PHE A  97       6.531   0.893   0.306  1.00 86.56           C  
ATOM    749  CE2 PHE A  97       7.449   0.363   2.459  1.00 86.56           C  
ATOM    750  CZ  PHE A  97       6.379   0.778   1.680  1.00 86.56           C  
ATOM    751  N   MET A  98       8.758  -3.408  -0.573  1.00 88.00           N  
ATOM    752  CA  MET A  98       7.789  -4.188  -1.334  1.00 88.00           C  
ATOM    753  C   MET A  98       6.508  -4.391  -0.533  1.00 88.00           C  
ATOM    754  CB  MET A  98       8.375  -5.543  -1.730  1.00 88.00           C  
ATOM    755  O   MET A  98       6.547  -4.504   0.693  1.00 88.00           O  
ATOM    756  CG  MET A  98       9.578  -5.441  -2.658  1.00 88.00           C  
ATOM    757  SD  MET A  98      10.281  -7.082  -3.084  1.00 88.00           S  
ATOM    758  CE  MET A  98       8.984  -7.703  -4.191  1.00 88.00           C  
ATOM    759  N   ARG A  99       5.398  -4.363  -1.246  1.00 91.50           N  
ATOM    760  CA  ARG A  99       4.109  -4.684  -0.633  1.00 91.50           C  
ATOM    761  C   ARG A  99       3.453  -5.871  -1.327  1.00 91.50           C  
ATOM    762  CB  ARG A  99       3.180  -3.469  -0.677  1.00 91.50           C  
ATOM    763  O   ARG A  99       3.729  -6.145  -2.498  1.00 91.50           O  
ATOM    764  CG  ARG A  99       3.635  -2.312   0.199  1.00 91.50           C  
ATOM    765  CD  ARG A  99       2.645  -1.157   0.166  1.00 91.50           C  
ATOM    766  NE  ARG A  99       3.076  -0.052   1.017  1.00 91.50           N  
ATOM    767  NH1 ARG A  99       2.295  -0.986   2.980  1.00 91.50           N  
ATOM    768  NH2 ARG A  99       3.334   1.058   3.012  1.00 91.50           N  
ATOM    769  CZ  ARG A  99       2.900   0.004   2.334  1.00 91.50           C  
ATOM    770  N   CYS A 100       2.586  -6.480  -0.625  1.00 92.25           N  
ATOM    771  CA  CYS A 100       1.854  -7.613  -1.183  1.00 92.25           C  
ATOM    772  C   CYS A 100       0.890  -7.152  -2.271  1.00 92.25           C  
ATOM    773  CB  CYS A 100       1.085  -8.344  -0.085  1.00 92.25           C  
ATOM    774  O   CYS A 100       0.243  -6.113  -2.137  1.00 92.25           O  
ATOM    775  SG  CYS A 100       0.120  -9.750  -0.687  1.00 92.25           S  
ATOM    776  N   THR A 101       0.779  -7.980  -3.250  1.00 89.62           N  
ATOM    777  CA  THR A 101      -0.067  -7.652  -4.395  1.00 89.62           C  
ATOM    778  C   THR A 101      -1.543  -7.801  -4.035  1.00 89.62           C  
ATOM    779  CB  THR A 101       0.263  -8.539  -5.605  1.00 89.62           C  
ATOM    780  O   THR A 101      -2.408  -7.219  -4.688  1.00 89.62           O  
ATOM    781  CG2 THR A 101       1.624  -8.188  -6.195  1.00 89.62           C  
ATOM    782  OG1 THR A 101       0.275  -9.914  -5.191  1.00 89.62           O  
ATOM    783  N   VAL A 102      -1.847  -8.469  -2.982  1.00 89.50           N  
ATOM    784  CA  VAL A 102      -3.229  -8.773  -2.631  1.00 89.50           C  
ATOM    785  C   VAL A 102      -3.668  -7.906  -1.453  1.00 89.50           C  
ATOM    786  CB  VAL A 102      -3.410 -10.273  -2.287  1.00 89.50           C  
ATOM    787  O   VAL A 102      -4.586  -7.094  -1.581  1.00 89.50           O  
ATOM    788  CG1 VAL A 102      -4.848 -10.555  -1.856  1.00 89.50           C  
ATOM    789  CG2 VAL A 102      -3.023 -11.141  -3.479  1.00 89.50           C  
ATOM    790  N   CYS A 103      -2.955  -7.984  -0.448  1.00 89.31           N  
ATOM    791  CA  CYS A 103      -3.430  -7.355   0.778  1.00 89.31           C  
ATOM    792  C   CYS A 103      -2.742  -6.016   1.007  1.00 89.31           C  
ATOM    793  CB  CYS A 103      -3.193  -8.273   1.979  1.00 89.31           C  
ATOM    794  O   CYS A 103      -3.188  -5.215   1.831  1.00 89.31           O  
ATOM    795  SG  CYS A 103      -1.448  -8.508   2.379  1.00 89.31           S  
ATOM    796  N   GLY A 104      -1.668  -5.801   0.354  1.00 87.38           N  
ATOM    797  CA  GLY A 104      -0.974  -4.527   0.432  1.00 87.38           C  
ATOM    798  C   GLY A 104      -0.051  -4.422   1.631  1.00 87.38           C  
ATOM    799  O   GLY A 104       0.496  -3.352   1.908  1.00 87.38           O  
ATOM    800  N   ARG A 105       0.079  -5.520   2.346  1.00 89.94           N  
ATOM    801  CA  ARG A 105       0.977  -5.523   3.494  1.00 89.94           C  
ATOM    802  C   ARG A 105       2.432  -5.406   3.055  1.00 89.94           C  
ATOM    803  CB  ARG A 105       0.781  -6.793   4.324  1.00 89.94           C  
ATOM    804  O   ARG A 105       2.834  -6.004   2.055  1.00 89.94           O  
ATOM    805  CG  ARG A 105       1.595  -6.824   5.609  1.00 89.94           C  
ATOM    806  CD  ARG A 105       1.409  -8.133   6.363  1.00 89.94           C  
ATOM    807  NE  ARG A 105       1.975  -9.258   5.633  1.00 89.94           N  
ATOM    808  NH1 ARG A 105       4.121  -8.977   6.438  1.00 89.94           N  
ATOM    809  NH2 ARG A 105       3.658 -10.680   4.977  1.00 89.94           N  
ATOM    810  CZ  ARG A 105       3.250  -9.633   5.684  1.00 89.94           C  
ATOM    811  N   ARG A 106       3.107  -4.734   3.922  1.00 89.81           N  
ATOM    812  CA  ARG A 106       4.543  -4.641   3.672  1.00 89.81           C  
ATOM    813  C   ARG A 106       5.227  -5.984   3.900  1.00 89.81           C  
ATOM    814  CB  ARG A 106       5.176  -3.570   4.566  1.00 89.81           C  
ATOM    815  O   ARG A 106       5.004  -6.633   4.926  1.00 89.81           O  
ATOM    816  CG  ARG A 106       6.645  -3.311   4.270  1.00 89.81           C  
ATOM    817  CD  ARG A 106       7.195  -2.172   5.113  1.00 89.81           C  
ATOM    818  NE  ARG A 106       8.625  -1.966   4.875  1.00 89.81           N  
ATOM    819  NH1 ARG A 106       8.812  -0.164   6.309  1.00 89.81           N  
ATOM    820  NH2 ARG A 106      10.648  -0.919   5.160  1.00 89.81           N  
ATOM    821  CZ  ARG A 106       9.359  -1.017   5.449  1.00 89.81           C  
ATOM    822  N   LEU A 107       6.051  -6.324   2.877  1.00 90.06           N  
ATOM    823  CA  LEU A 107       6.730  -7.613   2.988  1.00 90.06           C  
ATOM    824  C   LEU A 107       7.910  -7.523   3.953  1.00 90.06           C  
ATOM    825  CB  LEU A 107       7.215  -8.086   1.615  1.00 90.06           C  
ATOM    826  O   LEU A 107       8.688  -6.562   3.906  1.00 90.06           O  
ATOM    827  CG  LEU A 107       6.129  -8.492   0.617  1.00 90.06           C  
ATOM    828  CD1 LEU A 107       6.758  -8.906  -0.708  1.00 90.06           C  
ATOM    829  CD2 LEU A 107       5.273  -9.617   1.187  1.00 90.06           C  
ATOM    830  N   THR A 108       7.914  -8.586   4.805  1.00 90.19           N  
ATOM    831  CA  THR A 108       9.039  -8.680   5.723  1.00 90.19           C  
ATOM    832  C   THR A 108      10.266  -9.242   5.020  1.00 90.19           C  
ATOM    833  CB  THR A 108       8.695  -9.555   6.941  1.00 90.19           C  
ATOM    834  O   THR A 108      10.164  -9.789   3.918  1.00 90.19           O  
ATOM    835  CG2 THR A 108       7.469  -9.016   7.676  1.00 90.19           C  
ATOM    836  OG1 THR A 108       8.430 -10.891   6.500  1.00 90.19           O  
ATOM    837  N   ILE A 109      11.414  -9.078   5.617  1.00 92.88           N  
ATOM    838  CA  ILE A 109      12.672  -9.516   5.020  1.00 92.88           C  
ATOM    839  C   ILE A 109      12.609 -11.016   4.742  1.00 92.88           C  
ATOM    840  CB  ILE A 109      13.875  -9.188   5.926  1.00 92.88           C  
ATOM    841  O   ILE A 109      12.977 -11.469   3.654  1.00 92.88           O  
ATOM    842  CG1 ILE A 109      14.039  -7.672   6.070  1.00 92.88           C  
ATOM    843  CG2 ILE A 109      15.156  -9.820   5.375  1.00 92.88           C  
ATOM    844  CD1 ILE A 109      15.102  -7.254   7.078  1.00 92.88           C  
ATOM    845  N   PRO A 110      12.117 -11.859   5.699  1.00 93.38           N  
ATOM    846  CA  PRO A 110      12.031 -13.289   5.410  1.00 93.38           C  
ATOM    847  C   PRO A 110      11.125 -13.594   4.219  1.00 93.38           C  
ATOM    848  CB  PRO A 110      11.453 -13.875   6.699  1.00 93.38           C  
ATOM    849  O   PRO A 110      11.406 -14.508   3.439  1.00 93.38           O  
ATOM    850  CG  PRO A 110      11.750 -12.859   7.754  1.00 93.38           C  
ATOM    851  CD  PRO A 110      11.781 -11.508   7.109  1.00 93.38           C  
ATOM    852  N   GLU A 111      10.094 -12.836   4.125  1.00 91.56           N  
ATOM    853  CA  GLU A 111       9.195 -13.023   2.992  1.00 91.56           C  
ATOM    854  C   GLU A 111       9.898 -12.711   1.672  1.00 91.56           C  
ATOM    855  CB  GLU A 111       7.945 -12.156   3.146  1.00 91.56           C  
ATOM    856  O   GLU A 111       9.719 -13.430   0.686  1.00 91.56           O  
ATOM    857  CG  GLU A 111       6.996 -12.633   4.234  1.00 91.56           C  
ATOM    858  CD  GLU A 111       5.891 -11.641   4.543  1.00 91.56           C  
ATOM    859  OE1 GLU A 111       4.828 -12.055   5.062  1.00 91.56           O  
ATOM    860  OE2 GLU A 111       6.086 -10.438   4.262  1.00 91.56           O  
ATOM    861  N   LYS A 112      10.648 -11.703   1.685  1.00 91.81           N  
ATOM    862  CA  LYS A 112      11.406 -11.312   0.500  1.00 91.81           C  
ATOM    863  C   LYS A 112      12.438 -12.383   0.135  1.00 91.81           C  
ATOM    864  CB  LYS A 112      12.102  -9.969   0.724  1.00 91.81           C  
ATOM    865  O   LYS A 112      12.625 -12.695  -1.042  1.00 91.81           O  
ATOM    866  CG  LYS A 112      11.148  -8.797   0.904  1.00 91.81           C  
ATOM    867  CD  LYS A 112      11.898  -7.508   1.202  1.00 91.81           C  
ATOM    868  CE  LYS A 112      10.938  -6.375   1.548  1.00 91.81           C  
ATOM    869  NZ  LYS A 112      11.672  -5.117   1.895  1.00 91.81           N  
ATOM    870  N   ILE A 113      13.141 -12.898   1.118  1.00 93.50           N  
ATOM    871  CA  ILE A 113      14.125 -13.945   0.912  1.00 93.50           C  
ATOM    872  C   ILE A 113      13.453 -15.180   0.321  1.00 93.50           C  
ATOM    873  CB  ILE A 113      14.852 -14.305   2.229  1.00 93.50           C  
ATOM    874  O   ILE A 113      13.984 -15.812  -0.592  1.00 93.50           O  
ATOM    875  CG1 ILE A 113      15.719 -13.133   2.703  1.00 93.50           C  
ATOM    876  CG2 ILE A 113      15.695 -15.578   2.053  1.00 93.50           C  
ATOM    877  CD1 ILE A 113      16.312 -13.328   4.090  1.00 93.50           C  
ATOM    878  N   GLU A 114      12.305 -15.492   0.826  1.00 92.44           N  
ATOM    879  CA  GLU A 114      11.555 -16.641   0.323  1.00 92.44           C  
ATOM    880  C   GLU A 114      11.133 -16.422  -1.128  1.00 92.44           C  
ATOM    881  CB  GLU A 114      10.328 -16.906   1.196  1.00 92.44           C  
ATOM    882  O   GLU A 114      11.203 -17.359  -1.940  1.00 92.44           O  
ATOM    883  CG  GLU A 114       9.562 -18.156   0.816  1.00 92.44           C  
ATOM    884  CD  GLU A 114       8.359 -18.422   1.707  1.00 92.44           C  
ATOM    885  OE1 GLU A 114       7.598 -19.375   1.435  1.00 92.44           O  
ATOM    886  OE2 GLU A 114       8.172 -17.672   2.688  1.00 92.44           O  
ATOM    887  N   LEU A 115      10.625 -15.250  -1.446  1.00 90.56           N  
ATOM    888  CA  LEU A 115      10.250 -14.930  -2.820  1.00 90.56           C  
ATOM    889  C   LEU A 115      11.430 -15.148  -3.766  1.00 90.56           C  
ATOM    890  CB  LEU A 115       9.758 -13.484  -2.920  1.00 90.56           C  
ATOM    891  O   LEU A 115      11.266 -15.695  -4.859  1.00 90.56           O  
ATOM    892  CG  LEU A 115       8.375 -13.203  -2.346  1.00 90.56           C  
ATOM    893  CD1 LEU A 115       8.109 -11.703  -2.320  1.00 90.56           C  
ATOM    894  CD2 LEU A 115       7.301 -13.930  -3.152  1.00 90.56           C  
ATOM    895  N   ARG A 116      12.523 -14.742  -3.330  1.00 92.25           N  
ATOM    896  CA  ARG A 116      13.742 -14.891  -4.125  1.00 92.25           C  
ATOM    897  C   ARG A 116      14.148 -16.359  -4.234  1.00 92.25           C  
ATOM    898  CB  ARG A 116      14.883 -14.070  -3.521  1.00 92.25           C  
ATOM    899  O   ARG A 116      14.523 -16.828  -5.312  1.00 92.25           O  
ATOM    900  CG  ARG A 116      16.172 -14.102  -4.340  1.00 92.25           C  
ATOM    901  CD  ARG A 116      17.359 -13.609  -3.537  1.00 92.25           C  
ATOM    902  NE  ARG A 116      18.578 -13.562  -4.352  1.00 92.25           N  
ATOM    903  NH1 ARG A 116      19.984 -13.047  -2.590  1.00 92.25           N  
ATOM    904  NH2 ARG A 116      20.828 -13.273  -4.711  1.00 92.25           N  
ATOM    905  CZ  ARG A 116      19.781 -13.297  -3.881  1.00 92.25           C  
ATOM    906  N   ALA A 117      14.188 -17.094  -3.096  1.00 91.38           N  
ATOM    907  CA  ALA A 117      14.586 -18.500  -3.047  1.00 91.38           C  
ATOM    908  C   ALA A 117      13.727 -19.344  -3.977  1.00 91.38           C  
ATOM    909  CB  ALA A 117      14.508 -19.031  -1.618  1.00 91.38           C  
ATOM    910  O   ALA A 117      14.234 -20.234  -4.664  1.00 91.38           O  
ATOM    911  N   ARG A 118      12.516 -18.953  -4.164  1.00 90.06           N  
ATOM    912  CA  ARG A 118      11.586 -19.719  -4.996  1.00 90.06           C  
ATOM    913  C   ARG A 118      11.477 -19.109  -6.391  1.00 90.06           C  
ATOM    914  CB  ARG A 118      10.203 -19.766  -4.340  1.00 90.06           C  
ATOM    915  O   ARG A 118      10.703 -19.578  -7.223  1.00 90.06           O  
ATOM    916  CG  ARG A 118      10.164 -20.562  -3.047  1.00 90.06           C  
ATOM    917  CD  ARG A 118       8.797 -20.500  -2.381  1.00 90.06           C  
ATOM    918  NE  ARG A 118       7.758 -21.078  -3.229  1.00 90.06           N  
ATOM    919  NH1 ARG A 118       6.000 -20.344  -1.922  1.00 90.06           N  
ATOM    920  NH2 ARG A 118       5.590 -21.547  -3.828  1.00 90.06           N  
ATOM    921  CZ  ARG A 118       6.453 -20.984  -2.992  1.00 90.06           C  
ATOM    922  N   ASN A 119      12.148 -18.125  -6.527  1.00 90.00           N  
ATOM    923  CA  ASN A 119      12.117 -17.422  -7.809  1.00 90.00           C  
ATOM    924  C   ASN A 119      10.688 -17.125  -8.250  1.00 90.00           C  
ATOM    925  CB  ASN A 119      12.852 -18.234  -8.883  1.00 90.00           C  
ATOM    926  O   ASN A 119      10.328 -17.375  -9.406  1.00 90.00           O  
ATOM    927  CG  ASN A 119      13.312 -17.375 -10.047  1.00 90.00           C  
ATOM    928  ND2 ASN A 119      13.391 -17.984 -11.227  1.00 90.00           N  
ATOM    929  OD1 ASN A 119      13.602 -16.188  -9.883  1.00 90.00           O  
ATOM    930  N   CYS A 120       9.992 -16.484  -7.402  1.00 89.69           N  
ATOM    931  CA  CYS A 120       8.586 -16.172  -7.645  1.00 89.69           C  
ATOM    932  C   CYS A 120       8.461 -15.000  -8.617  1.00 89.69           C  
ATOM    933  CB  CYS A 120       7.879 -15.828  -6.332  1.00 89.69           C  
ATOM    934  O   CYS A 120       9.391 -14.203  -8.773  1.00 89.69           O  
ATOM    935  SG  CYS A 120       7.727 -17.234  -5.207  1.00 89.69           S  
ATOM    936  N   THR A 121       7.254 -14.914  -9.227  1.00 88.88           N  
ATOM    937  CA  THR A 121       6.949 -13.820 -10.141  1.00 88.88           C  
ATOM    938  C   THR A 121       6.535 -12.570  -9.367  1.00 88.88           C  
ATOM    939  CB  THR A 121       5.828 -14.211 -11.125  1.00 88.88           C  
ATOM    940  O   THR A 121       5.656 -12.625  -8.508  1.00 88.88           O  
ATOM    941  CG2 THR A 121       5.590 -13.102 -12.148  1.00 88.88           C  
ATOM    942  OG1 THR A 121       6.203 -15.406 -11.812  1.00 88.88           O  
ATOM    943  N   LEU A 122       7.215 -11.469  -9.680  1.00 90.44           N  
ATOM    944  CA  LEU A 122       6.949 -10.172  -9.062  1.00 90.44           C  
ATOM    945  C   LEU A 122       6.312  -9.211 -10.062  1.00 90.44           C  
ATOM    946  CB  LEU A 122       8.242  -9.562  -8.508  1.00 90.44           C  
ATOM    947  O   LEU A 122       6.484  -9.367 -11.273  1.00 90.44           O  
ATOM    948  CG  LEU A 122       9.055 -10.453  -7.570  1.00 90.44           C  
ATOM    949  CD1 LEU A 122      10.352  -9.750  -7.168  1.00 90.44           C  
ATOM    950  CD2 LEU A 122       8.242 -10.828  -6.336  1.00 90.44           C  
ATOM    951  N   CYS A 123       5.531  -8.273  -9.523  1.00 90.38           N  
ATOM    952  CA  CYS A 123       4.918  -7.246 -10.352  1.00 90.38           C  
ATOM    953  C   CYS A 123       5.508  -5.875 -10.039  1.00 90.38           C  
ATOM    954  CB  CYS A 123       3.404  -7.219 -10.133  1.00 90.38           C  
ATOM    955  O   CYS A 123       5.652  -5.500  -8.875  1.00 90.38           O  
ATOM    956  SG  CYS A 123       2.588  -8.789 -10.492  1.00 90.38           S  
ATOM    957  N   CYS A 124       5.812  -5.270 -11.125  1.00 88.44           N  
ATOM    958  CA  CYS A 124       6.277  -3.893 -10.992  1.00 88.44           C  
ATOM    959  C   CYS A 124       5.180  -2.904 -11.359  1.00 88.44           C  
ATOM    960  CB  CYS A 124       7.508  -3.656 -11.867  1.00 88.44           C  
ATOM    961  O   CYS A 124       4.680  -2.920 -12.484  1.00 88.44           O  
ATOM    962  SG  CYS A 124       8.219  -2.006 -11.688  1.00 88.44           S  
ATOM    963  N   ILE A 125       4.758  -2.076 -10.422  1.00 86.69           N  
ATOM    964  CA  ILE A 125       3.680  -1.111 -10.602  1.00 86.69           C  
ATOM    965  C   ILE A 125       4.262   0.281 -10.828  1.00 86.69           C  
ATOM    966  CB  ILE A 125       2.725  -1.100  -9.383  1.00 86.69           C  
ATOM    967  O   ILE A 125       5.062   0.766 -10.023  1.00 86.69           O  
ATOM    968  CG1 ILE A 125       2.219  -2.516  -9.094  1.00 86.69           C  
ATOM    969  CG2 ILE A 125       1.556  -0.139  -9.625  1.00 86.69           C  
ATOM    970  CD1 ILE A 125       1.302  -3.082 -10.164  1.00 86.69           C  
ATOM    971  N   ASP A 126       3.881   0.875 -11.984  1.00 86.00           N  
ATOM    972  CA  ASP A 126       4.320   2.229 -12.305  1.00 86.00           C  
ATOM    973  C   ASP A 126       3.338   3.268 -11.773  1.00 86.00           C  
ATOM    974  CB  ASP A 126       4.484   2.387 -13.820  1.00 86.00           C  
ATOM    975  O   ASP A 126       2.262   3.463 -12.344  1.00 86.00           O  
ATOM    976  CG  ASP A 126       5.023   3.750 -14.219  1.00 86.00           C  
ATOM    977  OD1 ASP A 126       5.305   4.578 -13.328  1.00 86.00           O  
ATOM    978  OD2 ASP A 126       5.172   3.996 -15.438  1.00 86.00           O  
ATOM    979  N   LYS A 127       3.676   4.004 -10.742  1.00 77.81           N  
ATOM    980  CA  LYS A 127       2.812   4.984 -10.094  1.00 77.81           C  
ATOM    981  C   LYS A 127       3.088   6.391 -10.609  1.00 77.81           C  
ATOM    982  CB  LYS A 127       3.002   4.938  -8.570  1.00 77.81           C  
ATOM    983  O   LYS A 127       2.559   7.367 -10.078  1.00 77.81           O  
ATOM    984  CG  LYS A 127       2.580   3.621  -7.938  1.00 77.81           C  
ATOM    985  CD  LYS A 127       1.063   3.508  -7.840  1.00 77.81           C  
ATOM    986  CE  LYS A 127       0.643   2.289  -7.031  1.00 77.81           C  
ATOM    987  NZ  LYS A 127      -0.843   2.174  -6.934  1.00 77.81           N  
ATOM    988  N   GLY A 128       3.762   6.426 -11.828  1.00 80.00           N  
ATOM    989  CA  GLY A 128       4.086   7.711 -12.430  1.00 80.00           C  
ATOM    990  C   GLY A 128       5.363   8.320 -11.883  1.00 80.00           C  
ATOM    991  O   GLY A 128       6.352   8.445 -12.602  1.00 80.00           O  
ATOM    992  N   GLN A 129       5.430   8.578 -10.578  1.00 77.44           N  
ATOM    993  CA  GLN A 129       6.570   9.250  -9.961  1.00 77.44           C  
ATOM    994  C   GLN A 129       7.613   8.234  -9.492  1.00 77.44           C  
ATOM    995  CB  GLN A 129       6.117  10.117  -8.789  1.00 77.44           C  
ATOM    996  O   GLN A 129       8.781   8.578  -9.305  1.00 77.44           O  
ATOM    997  CG  GLN A 129       5.230  11.289  -9.203  1.00 77.44           C  
ATOM    998  CD  GLN A 129       4.852  12.172  -8.031  1.00 77.44           C  
ATOM    999  NE2 GLN A 129       4.285  13.336  -8.328  1.00 77.44           N  
ATOM   1000  OE1 GLN A 129       5.062  11.812  -6.867  1.00 77.44           O  
ATOM   1001  N   TYR A 130       7.238   7.027  -9.234  1.00 78.69           N  
ATOM   1002  CA  TYR A 130       8.133   5.957  -8.812  1.00 78.69           C  
ATOM   1003  C   TYR A 130       7.559   4.594  -9.180  1.00 78.69           C  
ATOM   1004  CB  TYR A 130       8.391   6.031  -7.309  1.00 78.69           C  
ATOM   1005  O   TYR A 130       6.391   4.484  -9.555  1.00 78.69           O  
ATOM   1006  CG  TYR A 130       7.141   5.891  -6.473  1.00 78.69           C  
ATOM   1007  CD1 TYR A 130       6.344   6.992  -6.180  1.00 78.69           C  
ATOM   1008  CD2 TYR A 130       6.758   4.648  -5.973  1.00 78.69           C  
ATOM   1009  CE1 TYR A 130       5.191   6.867  -5.410  1.00 78.69           C  
ATOM   1010  CE2 TYR A 130       5.609   4.512  -5.199  1.00 78.69           C  
ATOM   1011  OH  TYR A 130       3.695   5.492  -4.160  1.00 78.69           O  
ATOM   1012  CZ  TYR A 130       4.832   5.621  -4.926  1.00 78.69           C  
ATOM   1013  N   PHE A 131       8.500   3.605  -9.148  1.00 82.06           N  
ATOM   1014  CA  PHE A 131       8.102   2.215  -9.336  1.00 82.06           C  
ATOM   1015  C   PHE A 131       8.031   1.482  -8.008  1.00 82.06           C  
ATOM   1016  CB  PHE A 131       9.086   1.502 -10.273  1.00 82.06           C  
ATOM   1017  O   PHE A 131       8.820   1.754  -7.098  1.00 82.06           O  
ATOM   1018  CG  PHE A 131       9.094   2.043 -11.680  1.00 82.06           C  
ATOM   1019  CD1 PHE A 131       8.148   1.615 -12.602  1.00 82.06           C  
ATOM   1020  CD2 PHE A 131      10.039   2.980 -12.070  1.00 82.06           C  
ATOM   1021  CE1 PHE A 131       8.148   2.113 -13.906  1.00 82.06           C  
ATOM   1022  CE2 PHE A 131      10.047   3.482 -13.367  1.00 82.06           C  
ATOM   1023  CZ  PHE A 131       9.102   3.049 -14.281  1.00 82.06           C  
ATOM   1024  N   GLN A 132       6.988   0.742  -7.922  1.00 86.94           N  
ATOM   1025  CA  GLN A 132       6.852  -0.081  -6.723  1.00 86.94           C  
ATOM   1026  C   GLN A 132       6.750  -1.561  -7.082  1.00 86.94           C  
ATOM   1027  CB  GLN A 132       5.625   0.349  -5.918  1.00 86.94           C  
ATOM   1028  O   GLN A 132       5.859  -1.963  -7.836  1.00 86.94           O  
ATOM   1029  CG  GLN A 132       5.512  -0.333  -4.559  1.00 86.94           C  
ATOM   1030  CD  GLN A 132       4.312   0.143  -3.762  1.00 86.94           C  
ATOM   1031  NE2 GLN A 132       4.512   0.368  -2.469  1.00 86.94           N  
ATOM   1032  OE1 GLN A 132       3.215   0.307  -4.305  1.00 86.94           O  
ATOM   1033  N   TRP A 133       7.695  -2.326  -6.465  1.00 87.88           N  
ATOM   1034  CA  TRP A 133       7.668  -3.770  -6.676  1.00 87.88           C  
ATOM   1035  C   TRP A 133       6.711  -4.445  -5.699  1.00 87.88           C  
ATOM   1036  CB  TRP A 133       9.070  -4.363  -6.531  1.00 87.88           C  
ATOM   1037  O   TRP A 133       6.691  -4.113  -4.512  1.00 87.88           O  
ATOM   1038  CG  TRP A 133       9.992  -4.027  -7.660  1.00 87.88           C  
ATOM   1039  CD1 TRP A 133      10.898  -3.000  -7.711  1.00 87.88           C  
ATOM   1040  CD2 TRP A 133      10.102  -4.715  -8.914  1.00 87.88           C  
ATOM   1041  CE2 TRP A 133      11.094  -4.051  -9.672  1.00 87.88           C  
ATOM   1042  CE3 TRP A 133       9.461  -5.832  -9.461  1.00 87.88           C  
ATOM   1043  NE1 TRP A 133      11.562  -3.010  -8.914  1.00 87.88           N  
ATOM   1044  CH2 TRP A 133      10.812  -5.562 -11.469  1.00 87.88           C  
ATOM   1045  CZ2 TRP A 133      11.461  -4.469 -10.953  1.00 87.88           C  
ATOM   1046  CZ3 TRP A 133       9.820  -6.242 -10.742  1.00 87.88           C  
ATOM   1047  N   ARG A 134       5.871  -5.398  -6.340  1.00 91.75           N  
ATOM   1048  CA  ARG A 134       4.875  -6.090  -5.531  1.00 91.75           C  
ATOM   1049  C   ARG A 134       5.051  -7.605  -5.621  1.00 91.75           C  
ATOM   1050  CB  ARG A 134       3.459  -5.703  -5.965  1.00 91.75           C  
ATOM   1051  O   ARG A 134       5.527  -8.117  -6.637  1.00 91.75           O  
ATOM   1052  CG  ARG A 134       3.191  -4.207  -5.922  1.00 91.75           C  
ATOM   1053  CD  ARG A 134       2.650  -3.770  -4.570  1.00 91.75           C  
ATOM   1054  NE  ARG A 134       2.232  -2.369  -4.582  1.00 91.75           N  
ATOM   1055  NH1 ARG A 134       1.434  -2.373  -2.416  1.00 91.75           N  
ATOM   1056  NH2 ARG A 134       1.325  -0.464  -3.680  1.00 91.75           N  
ATOM   1057  CZ  ARG A 134       1.665  -1.738  -3.559  1.00 91.75           C  
ATOM   1058  N   GLY A 135       4.773  -8.234  -4.469  1.00 90.62           N  
ATOM   1059  CA  GLY A 135       4.770  -9.680  -4.352  1.00 90.62           C  
ATOM   1060  C   GLY A 135       3.779 -10.188  -3.318  1.00 90.62           C  
ATOM   1061  O   GLY A 135       3.086  -9.406  -2.672  1.00 90.62           O  
ATOM   1062  N   HIS A 136       3.764 -11.562  -3.240  1.00 91.44           N  
ATOM   1063  CA  HIS A 136       2.832 -12.156  -2.287  1.00 91.44           C  
ATOM   1064  C   HIS A 136       3.479 -12.336  -0.918  1.00 91.44           C  
ATOM   1065  CB  HIS A 136       2.324 -13.508  -2.803  1.00 91.44           C  
ATOM   1066  O   HIS A 136       4.629 -12.773  -0.821  1.00 91.44           O  
ATOM   1067  CG  HIS A 136       1.336 -13.391  -3.920  1.00 91.44           C  
ATOM   1068  CD2 HIS A 136       1.396 -13.797  -5.207  1.00 91.44           C  
ATOM   1069  ND1 HIS A 136       0.111 -12.773  -3.768  1.00 91.44           N  
ATOM   1070  CE1 HIS A 136      -0.542 -12.820  -4.918  1.00 91.44           C  
ATOM   1071  NE2 HIS A 136       0.216 -13.438  -5.809  1.00 91.44           N  
ATOM   1072  N   CYS A 137       2.652 -11.969   0.142  1.00 90.62           N  
ATOM   1073  CA  CYS A 137       3.115 -12.219   1.501  1.00 90.62           C  
ATOM   1074  C   CYS A 137       2.896 -13.680   1.885  1.00 90.62           C  
ATOM   1075  CB  CYS A 137       2.396 -11.312   2.494  1.00 90.62           C  
ATOM   1076  O   CYS A 137       2.301 -14.445   1.123  1.00 90.62           O  
ATOM   1077  SG  CYS A 137       0.669 -11.758   2.773  1.00 90.62           S  
ATOM   1078  N   SER A 138       3.395 -14.102   2.967  1.00 87.12           N  
ATOM   1079  CA  SER A 138       3.299 -15.484   3.414  1.00 87.12           C  
ATOM   1080  C   SER A 138       1.846 -15.898   3.619  1.00 87.12           C  
ATOM   1081  CB  SER A 138       4.082 -15.688   4.711  1.00 87.12           C  
ATOM   1082  O   SER A 138       1.495 -17.062   3.430  1.00 87.12           O  
ATOM   1083  OG  SER A 138       3.648 -14.781   5.707  1.00 87.12           O  
ATOM   1084  N   SER A 139       1.004 -14.953   4.020  1.00 86.38           N  
ATOM   1085  CA  SER A 139      -0.400 -15.242   4.293  1.00 86.38           C  
ATOM   1086  C   SER A 139      -1.204 -15.352   3.002  1.00 86.38           C  
ATOM   1087  CB  SER A 139      -1.004 -14.164   5.195  1.00 86.38           C  
ATOM   1088  O   SER A 139      -2.135 -16.156   2.908  1.00 86.38           O  
ATOM   1089  OG  SER A 139      -0.303 -14.086   6.422  1.00 86.38           O  
ATOM   1090  N   CYS A 140      -0.821 -14.562   2.021  1.00 85.06           N  
ATOM   1091  CA  CYS A 140      -1.570 -14.500   0.771  1.00 85.06           C  
ATOM   1092  C   CYS A 140      -1.061 -15.539  -0.220  1.00 85.06           C  
ATOM   1093  CB  CYS A 140      -1.477 -13.102   0.156  1.00 85.06           C  
ATOM   1094  O   CYS A 140      -1.741 -15.859  -1.196  1.00 85.06           O  
ATOM   1095  SG  CYS A 140      -2.295 -11.820   1.129  1.00 85.06           S  
ATOM   1096  N   LYS A 141       0.162 -15.961   0.027  1.00 73.06           N  
ATOM   1097  CA  LYS A 141       0.746 -17.000  -0.820  1.00 73.06           C  
ATOM   1098  C   LYS A 141      -0.108 -18.266  -0.809  1.00 73.06           C  
ATOM   1099  CB  LYS A 141       2.170 -17.328  -0.365  1.00 73.06           C  
ATOM   1100  O   LYS A 141      -0.164 -18.984  -1.804  1.00 73.06           O  
ATOM   1101  CG  LYS A 141       2.881 -18.344  -1.240  1.00 73.06           C  
ATOM   1102  CD  LYS A 141       4.273 -18.656  -0.712  1.00 73.06           C  
ATOM   1103  CE  LYS A 141       4.953 -19.750  -1.538  1.00 73.06           C  
ATOM   1104  NZ  LYS A 141       6.270 -20.141  -0.952  1.00 73.06           N  
ATOM   1105  N   LEU A 142      -0.655 -18.516   0.329  1.00 59.31           N  
ATOM   1106  CA  LEU A 142      -1.372 -19.781   0.542  1.00 59.31           C  
ATOM   1107  C   LEU A 142      -2.707 -19.766  -0.195  1.00 59.31           C  
ATOM   1108  CB  LEU A 142      -1.602 -20.016   2.037  1.00 59.31           C  
ATOM   1109  O   LEU A 142      -3.238 -20.828  -0.534  1.00 59.31           O  
ATOM   1110  CG  LEU A 142      -0.358 -20.312   2.873  1.00 59.31           C  
ATOM   1111  CD1 LEU A 142      -0.647 -20.094   4.355  1.00 59.31           C  
ATOM   1112  CD2 LEU A 142       0.114 -21.750   2.631  1.00 59.31           C  
ATOM   1113  N   SER A 143      -3.084 -18.516  -0.589  1.00 51.94           N  
ATOM   1114  CA  SER A 143      -4.383 -18.484  -1.257  1.00 51.94           C  
ATOM   1115  C   SER A 143      -4.230 -18.672  -2.764  1.00 51.94           C  
ATOM   1116  CB  SER A 143      -5.105 -17.172  -0.963  1.00 51.94           C  
ATOM   1117  O   SER A 143      -5.164 -19.109  -3.438  1.00 51.94           O  
ATOM   1118  OG  SER A 143      -4.332 -16.062  -1.394  1.00 51.94           O  
ATOM   1119  N   ASP A 144      -2.965 -18.625  -3.373  1.00 48.94           N  
ATOM   1120  CA  ASP A 144      -2.779 -18.562  -4.820  1.00 48.94           C  
ATOM   1121  C   ASP A 144      -2.119 -19.844  -5.344  1.00 48.94           C  
ATOM   1122  CB  ASP A 144      -1.943 -17.344  -5.199  1.00 48.94           C  
ATOM   1123  O   ASP A 144      -1.271 -19.781  -6.238  1.00 48.94           O  
ATOM   1124  CG  ASP A 144      -2.754 -16.062  -5.242  1.00 48.94           C  
ATOM   1125  OD1 ASP A 144      -4.004 -16.125  -5.242  1.00 48.94           O  
ATOM   1126  OD2 ASP A 144      -2.141 -14.969  -5.277  1.00 48.94           O  
ATOM   1127  N   GLN A 145      -2.453 -21.078  -4.922  1.00 41.66           N  
ATOM   1128  CA  GLN A 145      -1.981 -22.250  -5.656  1.00 41.66           C  
ATOM   1129  C   GLN A 145      -2.211 -22.094  -7.156  1.00 41.66           C  
ATOM   1130  CB  GLN A 145      -2.674 -23.516  -5.152  1.00 41.66           C  
ATOM   1131  O   GLN A 145      -1.946 -23.016  -7.934  1.00 41.66           O  
ATOM   1132  CG  GLN A 145      -2.070 -24.078  -3.873  1.00 41.66           C  
ATOM   1133  CD  GLN A 145      -2.787 -25.328  -3.383  1.00 41.66           C  
ATOM   1134  NE2 GLN A 145      -2.668 -25.609  -2.090  1.00 41.66           N  
ATOM   1135  OE1 GLN A 145      -3.445 -26.031  -4.160  1.00 41.66           O  
ATOM   1136  N   GLY A 146      -1.830 -20.891  -7.891  1.00 41.56           N  
ATOM   1137  CA  GLY A 146      -1.601 -20.953  -9.328  1.00 41.56           C  
ATOM   1138  C   GLY A 146      -0.521 -20.000  -9.797  1.00 41.56           C  
ATOM   1139  O   GLY A 146      -0.307 -18.938  -9.188  1.00 41.56           O  
ATOM   1140  N   ASP A 147       0.774 -20.219  -9.625  1.00 43.47           N  
ATOM   1141  CA  ASP A 147       2.049 -19.859 -10.234  1.00 43.47           C  
ATOM   1142  C   ASP A 147       1.884 -18.672 -11.180  1.00 43.47           C  
ATOM   1143  CB  ASP A 147       2.650 -21.047 -10.984  1.00 43.47           C  
ATOM   1144  O   ASP A 147       2.857 -17.984 -11.508  1.00 43.47           O  
ATOM   1145  CG  ASP A 147       3.264 -22.078 -10.055  1.00 43.47           C  
ATOM   1146  OD1 ASP A 147       3.586 -21.750  -8.891  1.00 43.47           O  
ATOM   1147  OD2 ASP A 147       3.428 -23.234 -10.484  1.00 43.47           O  
ATOM   1148  N   LEU A 148       0.760 -17.906 -11.227  1.00 41.41           N  
ATOM   1149  CA  LEU A 148       0.771 -16.656 -11.984  1.00 41.41           C  
ATOM   1150  C   LEU A 148       0.092 -15.539 -11.203  1.00 41.41           C  
ATOM   1151  CB  LEU A 148       0.076 -16.844 -13.336  1.00 41.41           C  
ATOM   1152  O   LEU A 148      -1.084 -15.648 -10.844  1.00 41.41           O  
ATOM   1153  CG  LEU A 148       0.742 -17.812 -14.312  1.00 41.41           C  
ATOM   1154  CD1 LEU A 148      -0.168 -18.062 -15.508  1.00 41.41           C  
ATOM   1155  CD2 LEU A 148       2.094 -17.266 -14.766  1.00 41.41           C  
ATOM   1156  N   GLY A 149       0.654 -15.094 -10.047  1.00 41.91           N  
ATOM   1157  CA  GLY A 149       0.309 -13.727  -9.695  1.00 41.91           C  
ATOM   1158  C   GLY A 149      -1.166 -13.422  -9.867  1.00 41.91           C  
ATOM   1159  O   GLY A 149      -1.543 -12.266 -10.078  1.00 41.91           O  
ATOM   1160  N   GLY A 150      -2.096 -14.461  -9.836  1.00 39.31           N  
ATOM   1161  CA  GLY A 150      -3.529 -14.500 -10.078  1.00 39.31           C  
ATOM   1162  C   GLY A 150      -4.297 -13.445  -9.305  1.00 39.31           C  
ATOM   1163  O   GLY A 150      -3.898 -13.070  -8.195  1.00 39.31           O  
ATOM   1164  N   TYR A 151      -4.273 -12.125  -9.758  1.00 39.50           N  
ATOM   1165  CA  TYR A 151      -5.434 -11.289  -9.492  1.00 39.50           C  
ATOM   1166  C   TYR A 151      -6.203 -11.805  -8.273  1.00 39.50           C  
ATOM   1167  CB  TYR A 151      -6.359 -11.242 -10.711  1.00 39.50           C  
ATOM   1168  O   TYR A 151      -6.270 -13.008  -8.039  1.00 39.50           O  
ATOM   1169  CG  TYR A 151      -5.949 -10.219 -11.742  1.00 39.50           C  
ATOM   1170  CD1 TYR A 151      -6.418  -8.906 -11.672  1.00 39.50           C  
ATOM   1171  CD2 TYR A 151      -5.098 -10.555 -12.781  1.00 39.50           C  
ATOM   1172  CE1 TYR A 151      -6.047  -7.957 -12.617  1.00 39.50           C  
ATOM   1173  CE2 TYR A 151      -4.719  -9.609 -13.734  1.00 39.50           C  
ATOM   1174  OH  TYR A 151      -4.824  -7.383 -14.586  1.00 39.50           O  
ATOM   1175  CZ  TYR A 151      -5.199  -8.320 -13.641  1.00 39.50           C  
ATOM   1176  N   PRO A 152      -6.184 -11.109  -7.078  1.00 38.81           N  
ATOM   1177  CA  PRO A 152      -7.000 -11.625  -5.977  1.00 38.81           C  
ATOM   1178  C   PRO A 152      -8.086 -12.586  -6.453  1.00 38.81           C  
ATOM   1179  CB  PRO A 152      -7.613 -10.367  -5.367  1.00 38.81           C  
ATOM   1180  O   PRO A 152      -8.516 -12.523  -7.609  1.00 38.81           O  
ATOM   1181  CG  PRO A 152      -7.402  -9.305  -6.395  1.00 38.81           C  
ATOM   1182  CD  PRO A 152      -6.352  -9.773  -7.359  1.00 38.81           C  
ATOM   1183  N   PRO A 153      -8.188 -13.836  -5.949  1.00 34.78           N  
ATOM   1184  CA  PRO A 153      -9.414 -14.594  -6.211  1.00 34.78           C  
ATOM   1185  C   PRO A 153     -10.641 -13.695  -6.363  1.00 34.78           C  
ATOM   1186  CB  PRO A 153      -9.539 -15.492  -4.977  1.00 34.78           C  
ATOM   1187  O   PRO A 153     -10.695 -12.617  -5.773  1.00 34.78           O  
ATOM   1188  CG  PRO A 153      -8.641 -14.875  -3.957  1.00 34.78           C  
ATOM   1189  CD  PRO A 153      -7.707 -13.930  -4.656  1.00 34.78           C  
ATOM   1190  N   SER A 154     -11.117 -13.461  -7.516  1.00 31.86           N  
ATOM   1191  CA  SER A 154     -12.531 -13.117  -7.539  1.00 31.86           C  
ATOM   1192  C   SER A 154     -13.188 -13.359  -6.184  1.00 31.86           C  
ATOM   1193  CB  SER A 154     -13.258 -13.922  -8.617  1.00 31.86           C  
ATOM   1194  O   SER A 154     -12.938 -14.383  -5.543  1.00 31.86           O  
ATOM   1195  OG  SER A 154     -12.461 -14.039  -9.781  1.00 31.86           O  
ATOM   1196  N   PRO A 155     -13.227 -12.484  -5.191  1.00 36.00           N  
ATOM   1197  CA  PRO A 155     -13.844 -12.828  -3.910  1.00 36.00           C  
ATOM   1198  C   PRO A 155     -15.117 -13.664  -4.078  1.00 36.00           C  
ATOM   1199  CB  PRO A 155     -14.164 -11.469  -3.289  1.00 36.00           C  
ATOM   1200  O   PRO A 155     -16.078 -13.211  -4.699  1.00 36.00           O  
ATOM   1201  CG  PRO A 155     -13.961 -10.484  -4.398  1.00 36.00           C  
ATOM   1202  CD  PRO A 155     -13.547 -11.242  -5.633  1.00 36.00           C  
ATOM   1203  N   GLY A 156     -15.109 -14.836  -4.598  1.00 32.38           N  
ATOM   1204  CA  GLY A 156     -16.297 -15.648  -4.379  1.00 32.38           C  
ATOM   1205  C   GLY A 156     -15.969 -17.094  -4.043  1.00 32.38           C  
ATOM   1206  O   GLY A 156     -16.844 -17.953  -4.055  1.00 32.38           O  
ATOM   1207  N   SER A 157     -14.961 -17.406  -3.160  1.00 35.69           N  
ATOM   1208  CA  SER A 157     -15.281 -18.766  -2.719  1.00 35.69           C  
ATOM   1209  C   SER A 157     -15.141 -18.906  -1.207  1.00 35.69           C  
ATOM   1210  CB  SER A 157     -14.383 -19.781  -3.420  1.00 35.69           C  
ATOM   1211  O   SER A 157     -15.492 -19.938  -0.636  1.00 35.69           O  
ATOM   1212  OG  SER A 157     -13.016 -19.531  -3.131  1.00 35.69           O  
ATOM   1213  N   ARG A 158     -15.734 -17.984  -0.311  1.00 35.56           N  
ATOM   1214  CA  ARG A 158     -16.297 -18.672   0.849  1.00 35.56           C  
ATOM   1215  C   ARG A 158     -17.297 -17.766   1.580  1.00 35.56           C  
ATOM   1216  CB  ARG A 158     -15.195 -19.109   1.806  1.00 35.56           C  
ATOM   1217  O   ARG A 158     -17.828 -18.141   2.617  1.00 35.56           O  
ATOM   1218  CG  ARG A 158     -15.078 -20.625   1.947  1.00 35.56           C  
ATOM   1219  CD  ARG A 158     -13.891 -21.016   2.816  1.00 35.56           C  
ATOM   1220  NE  ARG A 158     -13.820 -22.453   3.012  1.00 35.56           N  
ATOM   1221  NH1 ARG A 158     -12.422 -22.359   4.848  1.00 35.56           N  
ATOM   1222  NH2 ARG A 158     -13.133 -24.391   4.059  1.00 35.56           N  
ATOM   1223  CZ  ARG A 158     -13.125 -23.062   3.973  1.00 35.56           C  
ATOM   1224  N   CYS A 159     -18.203 -17.094   0.947  1.00 35.81           N  
ATOM   1225  CA  CYS A 159     -19.469 -16.844   1.629  1.00 35.81           C  
ATOM   1226  C   CYS A 159     -20.625 -16.891   0.649  1.00 35.81           C  
ATOM   1227  CB  CYS A 159     -19.438 -15.492   2.338  1.00 35.81           C  
ATOM   1228  O   CYS A 159     -20.672 -16.109  -0.303  1.00 35.81           O  
ATOM   1229  SG  CYS A 159     -19.859 -14.102   1.265  1.00 35.81           S  
ATOM   1230  N   GLY A 160     -20.766 -17.969  -0.146  1.00 43.09           N  
ATOM   1231  CA  GLY A 160     -21.922 -18.531  -0.843  1.00 43.09           C  
ATOM   1232  C   GLY A 160     -23.250 -18.047  -0.299  1.00 43.09           C  
ATOM   1233  O   GLY A 160     -24.266 -18.125  -0.979  1.00 43.09           O  
ATOM   1234  N   GLU A 161     -23.516 -16.734   0.028  1.00 43.97           N  
ATOM   1235  CA  GLU A 161     -24.875 -16.203  -0.066  1.00 43.97           C  
ATOM   1236  C   GLU A 161     -25.094 -15.039   0.905  1.00 43.97           C  
ATOM   1237  CB  GLU A 161     -25.906 -17.297   0.202  1.00 43.97           C  
ATOM   1238  O   GLU A 161     -26.219 -14.750   1.301  1.00 43.97           O  
ATOM   1239  CG  GLU A 161     -26.062 -18.281  -0.947  1.00 43.97           C  
ATOM   1240  CD  GLU A 161     -27.047 -19.406  -0.647  1.00 43.97           C  
ATOM   1241  OE1 GLU A 161     -28.125 -19.438  -1.279  1.00 43.97           O  
ATOM   1242  OE2 GLU A 161     -26.734 -20.234   0.226  1.00 43.97           O  
ATOM   1243  N   CYS A 162     -24.094 -14.109   1.081  1.00 32.97           N  
ATOM   1244  CA  CYS A 162     -24.562 -12.906   1.759  1.00 32.97           C  
ATOM   1245  C   CYS A 162     -24.328 -11.664   0.899  1.00 32.97           C  
ATOM   1246  CB  CYS A 162     -23.859 -12.734   3.105  1.00 32.97           C  
ATOM   1247  O   CYS A 162     -23.344 -11.586   0.170  1.00 32.97           O  
ATOM   1248  SG  CYS A 162     -22.109 -12.297   2.967  1.00 32.97           S  
ATOM   1249  N   ASP A 163     -25.375 -10.977   0.329  1.00 38.47           N  
ATOM   1250  CA  ASP A 163     -25.531  -9.727  -0.411  1.00 38.47           C  
ATOM   1251  C   ASP A 163     -24.672  -8.625   0.186  1.00 38.47           C  
ATOM   1252  CB  ASP A 163     -27.000  -9.297  -0.428  1.00 38.47           C  
ATOM   1253  O   ASP A 163     -24.156  -7.770  -0.541  1.00 38.47           O  
ATOM   1254  CG  ASP A 163     -27.719  -9.695  -1.703  1.00 38.47           C  
ATOM   1255  OD1 ASP A 163     -27.109  -9.641  -2.791  1.00 38.47           O  
ATOM   1256  OD2 ASP A 163     -28.922 -10.062  -1.618  1.00 38.47           O  
ATOM   1257  N   GLU A 164     -24.062  -8.797   1.428  1.00 41.81           N  
ATOM   1258  CA  GLU A 164     -23.375  -7.703   2.090  1.00 41.81           C  
ATOM   1259  C   GLU A 164     -21.859  -7.883   2.004  1.00 41.81           C  
ATOM   1260  CB  GLU A 164     -23.797  -7.594   3.553  1.00 41.81           C  
ATOM   1261  O   GLU A 164     -21.109  -6.906   2.004  1.00 41.81           O  
ATOM   1262  CG  GLU A 164     -24.688  -6.387   3.846  1.00 41.81           C  
ATOM   1263  CD  GLU A 164     -25.188  -6.344   5.277  1.00 41.81           C  
ATOM   1264  OE1 GLU A 164     -24.719  -5.488   6.062  1.00 41.81           O  
ATOM   1265  OE2 GLU A 164     -26.062  -7.180   5.621  1.00 41.81           O  
ATOM   1266  N   CYS A 165     -21.375  -9.133   1.481  1.00 34.53           N  
ATOM   1267  CA  CYS A 165     -19.953  -9.398   1.325  1.00 34.53           C  
ATOM   1268  C   CYS A 165     -19.578  -9.492  -0.148  1.00 34.53           C  
ATOM   1269  CB  CYS A 165     -19.578 -10.695   2.041  1.00 34.53           C  
ATOM   1270  O   CYS A 165     -18.406  -9.727  -0.480  1.00 34.53           O  
ATOM   1271  SG  CYS A 165     -20.984 -11.664   2.600  1.00 34.53           S  
ATOM   1272  N   CYS A 166     -20.578  -9.148  -1.097  1.00 30.22           N  
ATOM   1273  CA  CYS A 166     -20.312  -9.188  -2.529  1.00 30.22           C  
ATOM   1274  C   CYS A 166     -19.453  -8.000  -2.951  1.00 30.22           C  
ATOM   1275  CB  CYS A 166     -21.625  -9.180  -3.322  1.00 30.22           C  
ATOM   1276  O   CYS A 166     -19.781  -6.852  -2.656  1.00 30.22           O  
ATOM   1277  SG  CYS A 166     -22.266 -10.836  -3.678  1.00 30.22           S  
ATOM   1278  N   VAL A 167     -18.172  -7.934  -2.590  1.00 37.25           N  
ATOM   1279  CA  VAL A 167     -17.406  -6.922  -3.312  1.00 37.25           C  
ATOM   1280  C   VAL A 167     -17.562  -7.141  -4.816  1.00 37.25           C  
ATOM   1281  CB  VAL A 167     -15.922  -6.945  -2.912  1.00 37.25           C  
ATOM   1282  O   VAL A 167     -17.547  -8.281  -5.289  1.00 37.25           O  
ATOM   1283  CG1 VAL A 167     -15.312  -5.547  -3.000  1.00 37.25           C  
ATOM   1284  CG2 VAL A 167     -15.750  -7.516  -1.504  1.00 37.25           C  
ATOM   1285  N   PRO A 168     -18.141  -6.238  -5.570  1.00 33.41           N  
ATOM   1286  CA  PRO A 168     -18.422  -6.352  -7.004  1.00 33.41           C  
ATOM   1287  C   PRO A 168     -17.266  -6.953  -7.785  1.00 33.41           C  
ATOM   1288  CB  PRO A 168     -18.672  -4.902  -7.426  1.00 33.41           C  
ATOM   1289  O   PRO A 168     -16.094  -6.762  -7.414  1.00 33.41           O  
ATOM   1290  CG  PRO A 168     -18.375  -4.090  -6.211  1.00 33.41           C  
ATOM   1291  CD  PRO A 168     -18.031  -5.023  -5.086  1.00 33.41           C  
ATOM   1292  N   ASP A 169     -17.375  -8.172  -8.242  1.00 37.28           N  
ATOM   1293  CA  ASP A 169     -16.594  -8.781  -9.320  1.00 37.28           C  
ATOM   1294  C   ASP A 169     -15.961  -7.719 -10.211  1.00 37.28           C  
ATOM   1295  CB  ASP A 169     -17.484  -9.711 -10.156  1.00 37.28           C  
ATOM   1296  O   ASP A 169     -16.672  -6.945 -10.859  1.00 37.28           O  
ATOM   1297  CG  ASP A 169     -16.688 -10.539 -11.156  1.00 37.28           C  
ATOM   1298  OD1 ASP A 169     -15.430 -10.516 -11.109  1.00 37.28           O  
ATOM   1299  OD2 ASP A 169     -17.312 -11.219 -12.000  1.00 37.28           O  
ATOM   1300  N   LEU A 170     -14.742  -7.180  -9.852  1.00 37.69           N  
ATOM   1301  CA  LEU A 170     -14.070  -6.098 -10.562  1.00 37.69           C  
ATOM   1302  C   LEU A 170     -13.422  -6.605 -11.844  1.00 37.69           C  
ATOM   1303  CB  LEU A 170     -13.016  -5.445  -9.664  1.00 37.69           C  
ATOM   1304  O   LEU A 170     -12.703  -5.867 -12.516  1.00 37.69           O  
ATOM   1305  CG  LEU A 170     -13.531  -4.766  -8.391  1.00 37.69           C  
ATOM   1306  CD1 LEU A 170     -12.359  -4.348  -7.508  1.00 37.69           C  
ATOM   1307  CD2 LEU A 170     -14.398  -3.562  -8.742  1.00 37.69           C  
ATOM   1308  N   THR A 171     -13.594  -7.992 -12.109  1.00 32.19           N  
ATOM   1309  CA  THR A 171     -13.008  -8.562 -13.312  1.00 32.19           C  
ATOM   1310  C   THR A 171     -13.602  -7.914 -14.562  1.00 32.19           C  
ATOM   1311  CB  THR A 171     -13.227 -10.086 -13.375  1.00 32.19           C  
ATOM   1312  O   THR A 171     -12.945  -7.840 -15.602  1.00 32.19           O  
ATOM   1313  CG2 THR A 171     -12.164 -10.828 -12.570  1.00 32.19           C  
ATOM   1314  OG1 THR A 171     -14.516 -10.398 -12.836  1.00 32.19           O  
ATOM   1315  N   HIS A 172     -14.672  -7.113 -14.375  1.00 35.91           N  
ATOM   1316  CA  HIS A 172     -15.297  -6.559 -15.578  1.00 35.91           C  
ATOM   1317  C   HIS A 172     -15.562  -5.062 -15.414  1.00 35.91           C  
ATOM   1318  CB  HIS A 172     -16.609  -7.289 -15.891  1.00 35.91           C  
ATOM   1319  O   HIS A 172     -16.344  -4.484 -16.172  1.00 35.91           O  
ATOM   1320  CG  HIS A 172     -16.406  -8.719 -16.281  1.00 35.91           C  
ATOM   1321  CD2 HIS A 172     -16.625  -9.867 -15.609  1.00 35.91           C  
ATOM   1322  ND1 HIS A 172     -15.930  -9.086 -17.531  1.00 35.91           N  
ATOM   1323  CE1 HIS A 172     -15.859 -10.406 -17.594  1.00 35.91           C  
ATOM   1324  NE2 HIS A 172     -16.281 -10.906 -16.438  1.00 35.91           N  
ATOM   1325  N   LEU A 173     -14.797  -4.402 -14.477  1.00 30.02           N  
ATOM   1326  CA  LEU A 173     -15.086  -2.980 -14.344  1.00 30.02           C  
ATOM   1327  C   LEU A 173     -14.211  -2.158 -15.281  1.00 30.02           C  
ATOM   1328  CB  LEU A 173     -14.859  -2.523 -12.898  1.00 30.02           C  
ATOM   1329  O   LEU A 173     -13.008  -2.393 -15.383  1.00 30.02           O  
ATOM   1330  CG  LEU A 173     -15.883  -3.010 -11.867  1.00 30.02           C  
ATOM   1331  CD1 LEU A 173     -15.281  -2.969 -10.461  1.00 30.02           C  
ATOM   1332  CD2 LEU A 173     -17.156  -2.168 -11.938  1.00 30.02           C  
ATOM   1333  N   THR A 174     -14.805  -1.616 -16.328  1.00 38.47           N  
ATOM   1334  CA  THR A 174     -14.273  -0.649 -17.281  1.00 38.47           C  
ATOM   1335  C   THR A 174     -13.984   0.683 -16.594  1.00 38.47           C  
ATOM   1336  CB  THR A 174     -15.250  -0.427 -18.453  1.00 38.47           C  
ATOM   1337  O   THR A 174     -14.445   0.924 -15.477  1.00 38.47           O  
ATOM   1338  CG2 THR A 174     -15.625  -1.748 -19.109  1.00 38.47           C  
ATOM   1339  OG1 THR A 174     -16.438   0.208 -17.969  1.00 38.47           O  
ATOM   1340  N   PRO A 175     -12.859   1.246 -16.938  1.00 34.97           N  
ATOM   1341  CA  PRO A 175     -12.500   2.586 -16.469  1.00 34.97           C  
ATOM   1342  C   PRO A 175     -13.719   3.465 -16.203  1.00 34.97           C  
ATOM   1343  CB  PRO A 175     -11.664   3.150 -17.625  1.00 34.97           C  
ATOM   1344  O   PRO A 175     -13.703   4.277 -15.273  1.00 34.97           O  
ATOM   1345  CG  PRO A 175     -11.242   1.954 -18.422  1.00 34.97           C  
ATOM   1346  CD  PRO A 175     -12.211   0.839 -18.141  1.00 34.97           C  
ATOM   1347  N   VAL A 176     -14.883   3.264 -16.891  1.00 42.31           N  
ATOM   1348  CA  VAL A 176     -16.125   4.016 -16.719  1.00 42.31           C  
ATOM   1349  C   VAL A 176     -16.844   3.562 -15.453  1.00 42.31           C  
ATOM   1350  CB  VAL A 176     -17.062   3.848 -17.953  1.00 42.31           C  
ATOM   1351  O   VAL A 176     -17.391   4.387 -14.719  1.00 42.31           O  
ATOM   1352  CG1 VAL A 176     -18.406   4.523 -17.688  1.00 42.31           C  
ATOM   1353  CG2 VAL A 176     -16.406   4.418 -19.203  1.00 42.31           C  
ATOM   1354  N   ASP A 177     -16.688   2.203 -15.109  1.00 40.41           N  
ATOM   1355  CA  ASP A 177     -17.297   1.643 -13.914  1.00 40.41           C  
ATOM   1356  C   ASP A 177     -16.578   2.102 -12.648  1.00 40.41           C  
ATOM   1357  CB  ASP A 177     -17.328   0.114 -13.984  1.00 40.41           C  
ATOM   1358  O   ASP A 177     -17.219   2.381 -11.633  1.00 40.41           O  
ATOM   1359  CG  ASP A 177     -18.219  -0.417 -15.086  1.00 40.41           C  
ATOM   1360  OD1 ASP A 177     -19.312   0.148 -15.305  1.00 40.41           O  
ATOM   1361  OD2 ASP A 177     -17.844  -1.413 -15.734  1.00 40.41           O  
ATOM   1362  N   LEU A 178     -15.195   2.404 -12.695  1.00 37.09           N  
ATOM   1363  CA  LEU A 178     -14.328   2.861 -11.625  1.00 37.09           C  
ATOM   1364  C   LEU A 178     -14.523   4.352 -11.359  1.00 37.09           C  
ATOM   1365  CB  LEU A 178     -12.859   2.580 -11.961  1.00 37.09           C  
ATOM   1366  O   LEU A 178     -14.484   4.789 -10.203  1.00 37.09           O  
ATOM   1367  CG  LEU A 178     -12.422   1.114 -11.938  1.00 37.09           C  
ATOM   1368  CD1 LEU A 178     -11.031   0.965 -12.531  1.00 37.09           C  
ATOM   1369  CD2 LEU A 178     -12.469   0.566 -10.516  1.00 37.09           C  
ATOM   1370  N   GLU A 179     -14.867   5.184 -12.516  1.00 37.53           N  
ATOM   1371  CA  GLU A 179     -15.266   6.586 -12.422  1.00 37.53           C  
ATOM   1372  C   GLU A 179     -16.609   6.734 -11.711  1.00 37.53           C  
ATOM   1373  CB  GLU A 179     -15.328   7.219 -13.812  1.00 37.53           C  
ATOM   1374  O   GLU A 179     -16.797   7.648 -10.906  1.00 37.53           O  
ATOM   1375  CG  GLU A 179     -15.016   8.711 -13.820  1.00 37.53           C  
ATOM   1376  CD  GLU A 179     -14.781   9.266 -15.219  1.00 37.53           C  
ATOM   1377  OE1 GLU A 179     -14.523  10.477 -15.352  1.00 37.53           O  
ATOM   1378  OE2 GLU A 179     -14.852   8.469 -16.188  1.00 37.53           O  
ATOM   1379  N   GLU A 180     -17.469   5.777 -11.891  1.00 38.75           N  
ATOM   1380  CA  GLU A 180     -18.781   5.812 -11.258  1.00 38.75           C  
ATOM   1381  C   GLU A 180     -18.703   5.445  -9.781  1.00 38.75           C  
ATOM   1382  CB  GLU A 180     -19.750   4.875 -11.984  1.00 38.75           C  
ATOM   1383  O   GLU A 180     -19.469   5.965  -8.961  1.00 38.75           O  
ATOM   1384  CG  GLU A 180     -20.703   5.582 -12.930  1.00 38.75           C  
ATOM   1385  CD  GLU A 180     -21.766   4.660 -13.531  1.00 38.75           C  
ATOM   1386  OE1 GLU A 180     -22.656   5.148 -14.258  1.00 38.75           O  
ATOM   1387  OE2 GLU A 180     -21.688   3.439 -13.266  1.00 38.75           O  
ATOM   1388  N   LEU A 181     -17.594   4.695  -9.312  1.00 45.84           N  
ATOM   1389  CA  LEU A 181     -17.375   4.344  -7.914  1.00 45.84           C  
ATOM   1390  C   LEU A 181     -16.531   5.398  -7.211  1.00 45.84           C  
ATOM   1391  CB  LEU A 181     -16.703   2.975  -7.801  1.00 45.84           C  
ATOM   1392  O   LEU A 181     -16.312   5.320  -6.000  1.00 45.84           O  
ATOM   1393  CG  LEU A 181     -17.562   1.764  -8.156  1.00 45.84           C  
ATOM   1394  CD1 LEU A 181     -16.719   0.497  -8.188  1.00 45.84           C  
ATOM   1395  CD2 LEU A 181     -18.719   1.617  -7.164  1.00 45.84           C  
ATOM   1396  N   GLY A 182     -16.219   6.512  -7.895  1.00 36.28           N  
ATOM   1397  CA  GLY A 182     -15.555   7.664  -7.301  1.00 36.28           C  
ATOM   1398  C   GLY A 182     -14.125   7.375  -6.867  1.00 36.28           C  
ATOM   1399  O   GLY A 182     -13.617   8.016  -5.941  1.00 36.28           O  
ATOM   1400  N   LEU A 183     -13.422   6.328  -7.422  1.00 36.91           N  
ATOM   1401  CA  LEU A 183     -12.070   5.926  -7.043  1.00 36.91           C  
ATOM   1402  C   LEU A 183     -11.039   6.496  -8.016  1.00 36.91           C  
ATOM   1403  CB  LEU A 183     -11.953   4.398  -7.000  1.00 36.91           C  
ATOM   1404  O   LEU A 183      -9.836   6.254  -7.867  1.00 36.91           O  
ATOM   1405  CG  LEU A 183     -12.703   3.695  -5.867  1.00 36.91           C  
ATOM   1406  CD1 LEU A 183     -12.867   2.213  -6.184  1.00 36.91           C  
ATOM   1407  CD2 LEU A 183     -11.969   3.887  -4.543  1.00 36.91           C  
ATOM   1408  N   TYR A 184     -11.430   7.281  -9.062  1.00 31.03           N  
ATOM   1409  CA  TYR A 184     -10.484   7.980  -9.922  1.00 31.03           C  
ATOM   1410  C   TYR A 184     -10.391   9.453  -9.539  1.00 31.03           C  
ATOM   1411  CB  TYR A 184     -10.891   7.848 -11.391  1.00 31.03           C  
ATOM   1412  O   TYR A 184     -11.391  10.078  -9.195  1.00 31.03           O  
ATOM   1413  CG  TYR A 184      -9.766   7.418 -12.297  1.00 31.03           C  
ATOM   1414  CD1 TYR A 184      -9.102   8.344 -13.102  1.00 31.03           C  
ATOM   1415  CD2 TYR A 184      -9.367   6.090 -12.359  1.00 31.03           C  
ATOM   1416  CE1 TYR A 184      -8.062   7.953 -13.938  1.00 31.03           C  
ATOM   1417  CE2 TYR A 184      -8.328   5.688 -13.195  1.00 31.03           C  
ATOM   1418  OH  TYR A 184      -6.656   6.234 -14.812  1.00 31.03           O  
ATOM   1419  CZ  TYR A 184      -7.684   6.625 -13.977  1.00 31.03           C  
ATOM   1420  N   PRO A 185      -9.172  10.008  -9.461  1.00 34.81           N  
ATOM   1421  CA  PRO A 185      -9.117  11.477  -9.477  1.00 34.81           C  
ATOM   1422  C   PRO A 185      -9.430  12.062 -10.852  1.00 34.81           C  
ATOM   1423  CB  PRO A 185      -7.672  11.773  -9.070  1.00 34.81           C  
ATOM   1424  O   PRO A 185      -9.094  11.469 -11.875  1.00 34.81           O  
ATOM   1425  CG  PRO A 185      -6.945  10.484  -9.273  1.00 34.81           C  
ATOM   1426  CD  PRO A 185      -7.953   9.391  -9.461  1.00 34.81           C  
ATOM   1427  N   GLY A 186     -10.656  12.422 -11.062  1.00 33.50           N  
ATOM   1428  CA  GLY A 186     -10.914  13.250 -12.227  1.00 33.50           C  
ATOM   1429  C   GLY A 186      -9.688  14.016 -12.703  1.00 33.50           C  
ATOM   1430  O   GLY A 186      -8.672  14.047 -12.016  1.00 33.50           O  
ATOM   1431  N   PRO A 187      -9.531  14.109 -13.984  1.00 38.19           N  
ATOM   1432  CA  PRO A 187      -8.438  14.805 -14.656  1.00 38.19           C  
ATOM   1433  C   PRO A 187      -7.938  16.031 -13.883  1.00 38.19           C  
ATOM   1434  CB  PRO A 187      -9.055  15.227 -15.992  1.00 38.19           C  
ATOM   1435  O   PRO A 187      -6.770  16.406 -14.000  1.00 38.19           O  
ATOM   1436  CG  PRO A 187     -10.523  15.047 -15.805  1.00 38.19           C  
ATOM   1437  CD  PRO A 187     -10.750  14.203 -14.586  1.00 38.19           C  
ATOM   1438  N   GLU A 188      -8.625  16.406 -12.812  1.00 36.78           N  
ATOM   1439  CA  GLU A 188      -8.242  17.594 -12.062  1.00 36.78           C  
ATOM   1440  C   GLU A 188      -7.812  17.234 -10.641  1.00 36.78           C  
ATOM   1441  CB  GLU A 188      -9.398  18.594 -12.023  1.00 36.78           C  
ATOM   1442  O   GLU A 188      -7.438  18.109  -9.859  1.00 36.78           O  
ATOM   1443  CG  GLU A 188      -9.633  19.312 -13.352  1.00 36.78           C  
ATOM   1444  CD  GLU A 188     -11.031  19.906 -13.469  1.00 36.78           C  
ATOM   1445  OE1 GLU A 188     -11.352  20.484 -14.531  1.00 36.78           O  
ATOM   1446  OE2 GLU A 188     -11.797  19.797 -12.484  1.00 36.78           O  
ATOM   1447  N   GLY A 189      -7.293  15.914 -10.430  1.00 33.44           N  
ATOM   1448  CA  GLY A 189      -6.652  15.562  -9.172  1.00 33.44           C  
ATOM   1449  C   GLY A 189      -7.477  15.938  -7.957  1.00 33.44           C  
ATOM   1450  O   GLY A 189      -7.016  15.805  -6.820  1.00 33.44           O  
ATOM   1451  N   THR A 190      -8.797  16.094  -8.086  1.00 26.62           N  
ATOM   1452  CA  THR A 190      -9.562  16.469  -6.898  1.00 26.62           C  
ATOM   1453  C   THR A 190     -10.570  15.383  -6.539  1.00 26.62           C  
ATOM   1454  CB  THR A 190     -10.289  17.797  -7.105  1.00 26.62           C  
ATOM   1455  O   THR A 190     -11.195  14.789  -7.422  1.00 26.62           O  
ATOM   1456  CG2 THR A 190      -9.688  18.906  -6.238  1.00 26.62           C  
ATOM   1457  OG1 THR A 190     -10.188  18.188  -8.484  1.00 26.62           O  
ATOM   1458  N   TYR A 191     -10.312  14.438  -5.465  1.00 30.33           N  
ATOM   1459  CA  TYR A 191     -11.234  13.492  -4.852  1.00 30.33           C  
ATOM   1460  C   TYR A 191     -12.648  14.062  -4.785  1.00 30.33           C  
ATOM   1461  CB  TYR A 191     -10.758  13.109  -3.445  1.00 30.33           C  
ATOM   1462  O   TYR A 191     -12.828  15.250  -4.512  1.00 30.33           O  
ATOM   1463  CG  TYR A 191     -10.547  11.633  -3.254  1.00 30.33           C  
ATOM   1464  CD1 TYR A 191     -11.547  10.828  -2.705  1.00 30.33           C  
ATOM   1465  CD2 TYR A 191      -9.344  11.031  -3.621  1.00 30.33           C  
ATOM   1466  CE1 TYR A 191     -11.352   9.461  -2.525  1.00 30.33           C  
ATOM   1467  CE2 TYR A 191      -9.141   9.664  -3.447  1.00 30.33           C  
ATOM   1468  OH  TYR A 191      -9.953   7.539  -2.725  1.00 30.33           O  
ATOM   1469  CZ  TYR A 191     -10.148   8.891  -2.898  1.00 30.33           C  
ATOM   1470  N   PRO A 192     -13.703  13.492  -5.363  1.00 28.27           N  
ATOM   1471  CA  PRO A 192     -15.062  13.969  -5.090  1.00 28.27           C  
ATOM   1472  C   PRO A 192     -15.367  14.062  -3.596  1.00 28.27           C  
ATOM   1473  CB  PRO A 192     -15.945  12.922  -5.766  1.00 28.27           C  
ATOM   1474  O   PRO A 192     -14.938  13.203  -2.822  1.00 28.27           O  
ATOM   1475  CG  PRO A 192     -15.008  11.844  -6.188  1.00 28.27           C  
ATOM   1476  CD  PRO A 192     -13.633  12.188  -5.688  1.00 28.27           C  
ATOM   1477  N   ASP A 193     -15.266  15.250  -3.023  1.00 29.00           N  
ATOM   1478  CA  ASP A 193     -15.961  15.844  -1.890  1.00 29.00           C  
ATOM   1479  C   ASP A 193     -16.906  14.836  -1.245  1.00 29.00           C  
ATOM   1480  CB  ASP A 193     -16.734  17.094  -2.326  1.00 29.00           C  
ATOM   1481  O   ASP A 193     -17.812  14.312  -1.904  1.00 29.00           O  
ATOM   1482  CG  ASP A 193     -15.914  18.359  -2.232  1.00 29.00           C  
ATOM   1483  OD1 ASP A 193     -14.898  18.375  -1.507  1.00 29.00           O  
ATOM   1484  OD2 ASP A 193     -16.297  19.359  -2.885  1.00 29.00           O  
ATOM   1485  N   LEU A 194     -16.406  13.594  -0.746  1.00 25.16           N  
ATOM   1486  CA  LEU A 194     -17.250  12.805   0.145  1.00 25.16           C  
ATOM   1487  C   LEU A 194     -18.125  13.703   1.013  1.00 25.16           C  
ATOM   1488  CB  LEU A 194     -16.391  11.898   1.032  1.00 25.16           C  
ATOM   1489  O   LEU A 194     -17.609  14.609   1.687  1.00 25.16           O  
ATOM   1490  CG  LEU A 194     -15.758  10.688   0.352  1.00 25.16           C  
ATOM   1491  CD1 LEU A 194     -14.695  10.062   1.255  1.00 25.16           C  
ATOM   1492  CD2 LEU A 194     -16.828   9.664  -0.010  1.00 25.16           C  
ATOM   1493  N   VAL A 195     -19.203  14.391   0.448  1.00 25.42           N  
ATOM   1494  CA  VAL A 195     -20.531  14.695   0.970  1.00 25.42           C  
ATOM   1495  C   VAL A 195     -20.641  14.203   2.410  1.00 25.42           C  
ATOM   1496  CB  VAL A 195     -21.641  14.070   0.100  1.00 25.42           C  
ATOM   1497  O   VAL A 195     -20.203  13.094   2.730  1.00 25.42           O  
ATOM   1498  CG1 VAL A 195     -21.781  14.828  -1.218  1.00 25.42           C  
ATOM   1499  CG2 VAL A 195     -21.344  12.594  -0.160  1.00 25.42           C  
ATOM   1500  N   ASP A 196     -20.359  15.031   3.430  1.00 23.81           N  
ATOM   1501  CA  ASP A 196     -20.859  15.375   4.754  1.00 23.81           C  
ATOM   1502  C   ASP A 196     -21.562  14.180   5.398  1.00 23.81           C  
ATOM   1503  CB  ASP A 196     -21.828  16.562   4.668  1.00 23.81           C  
ATOM   1504  O   ASP A 196     -22.625  13.750   4.930  1.00 23.81           O  
ATOM   1505  CG  ASP A 196     -21.109  17.906   4.809  1.00 23.81           C  
ATOM   1506  OD1 ASP A 196     -20.000  17.953   5.379  1.00 23.81           O  
ATOM   1507  OD2 ASP A 196     -21.672  18.922   4.348  1.00 23.81           O  
ATOM   1508  N   LEU A 197     -20.938  13.055   5.766  1.00 24.06           N  
ATOM   1509  CA  LEU A 197     -21.672  12.281   6.758  1.00 24.06           C  
ATOM   1510  C   LEU A 197     -21.578  12.945   8.133  1.00 24.06           C  
ATOM   1511  CB  LEU A 197     -21.125  10.852   6.832  1.00 24.06           C  
ATOM   1512  O   LEU A 197     -20.484  13.141   8.664  1.00 24.06           O  
ATOM   1513  CG  LEU A 197     -21.422   9.953   5.625  1.00 24.06           C  
ATOM   1514  CD1 LEU A 197     -20.500   8.742   5.637  1.00 24.06           C  
ATOM   1515  CD2 LEU A 197     -22.891   9.523   5.617  1.00 24.06           C  
ATOM   1516  N   GLY A 198     -22.328  14.133   8.242  1.00 22.41           N  
ATOM   1517  CA  GLY A 198     -23.000  14.664   9.422  1.00 22.41           C  
ATOM   1518  C   GLY A 198     -22.969  13.719  10.602  1.00 22.41           C  
ATOM   1519  O   GLY A 198     -22.922  12.500  10.430  1.00 22.41           O  
ATOM   1520  N   PRO A 199     -22.609  14.273  11.805  1.00 35.31           N  
ATOM   1521  CA  PRO A 199     -22.438  13.617  13.109  1.00 35.31           C  
ATOM   1522  C   PRO A 199     -23.750  13.016  13.633  1.00 35.31           C  
ATOM   1523  CB  PRO A 199     -21.953  14.750  14.016  1.00 35.31           C  
ATOM   1524  O   PRO A 199     -24.734  13.734  13.828  1.00 35.31           O  
ATOM   1525  CG  PRO A 199     -22.328  16.000  13.297  1.00 35.31           C  
ATOM   1526  CD  PRO A 199     -23.000  15.633  12.008  1.00 35.31           C  
ATOM   1527  N   GLY A 200     -24.375  11.977  12.969  1.00 24.44           N  
ATOM   1528  CA  GLY A 200     -25.344  11.273  13.797  1.00 24.44           C  
ATOM   1529  C   GLY A 200     -25.297   9.766  13.602  1.00 24.44           C  
ATOM   1530  O   GLY A 200     -26.078   9.039  14.219  1.00 24.44           O  
ATOM   1531  N   VAL A 201     -24.125   9.008  13.680  1.00 25.84           N  
ATOM   1532  CA  VAL A 201     -24.422   7.605  13.961  1.00 25.84           C  
ATOM   1533  C   VAL A 201     -23.406   7.059  14.969  1.00 25.84           C  
ATOM   1534  CB  VAL A 201     -24.391   6.750  12.672  1.00 25.84           C  
ATOM   1535  O   VAL A 201     -22.203   7.023  14.703  1.00 25.84           O  
ATOM   1536  CG1 VAL A 201     -24.859   5.320  12.969  1.00 25.84           C  
ATOM   1537  CG2 VAL A 201     -25.266   7.387  11.594  1.00 25.84           C  
ATOM   1538  N   PHE A 202     -23.172   7.684  16.156  1.00 29.17           N  
ATOM   1539  CA  PHE A 202     -22.484   6.910  17.188  1.00 29.17           C  
ATOM   1540  C   PHE A 202     -23.422   6.598  18.344  1.00 29.17           C  
ATOM   1541  CB  PHE A 202     -21.250   7.664  17.703  1.00 29.17           C  
ATOM   1542  O   PHE A 202     -23.984   7.504  18.969  1.00 29.17           O  
ATOM   1543  CG  PHE A 202     -20.094   7.641  16.750  1.00 29.17           C  
ATOM   1544  CD1 PHE A 202     -19.266   6.527  16.672  1.00 29.17           C  
ATOM   1545  CD2 PHE A 202     -19.828   8.727  15.922  1.00 29.17           C  
ATOM   1546  CE1 PHE A 202     -18.188   6.504  15.781  1.00 29.17           C  
ATOM   1547  CE2 PHE A 202     -18.750   8.711  15.039  1.00 29.17           C  
ATOM   1548  CZ  PHE A 202     -17.922   7.598  14.969  1.00 29.17           C  
ATOM   1549  N   GLY A 203     -24.438   5.738  18.219  1.00 23.62           N  
ATOM   1550  CA  GLY A 203     -25.062   4.926  19.250  1.00 23.62           C  
ATOM   1551  C   GLY A 203     -24.062   4.168  20.094  1.00 23.62           C  
ATOM   1552  O   GLY A 203     -23.047   3.674  19.578  1.00 23.62           O  
ATOM   1553  N   GLU A 204     -23.688   4.656  21.312  1.00 28.16           N  
ATOM   1554  CA  GLU A 204     -23.516   4.273  22.703  1.00 28.16           C  
ATOM   1555  C   GLU A 204     -23.609   2.760  22.875  1.00 28.16           C  
ATOM   1556  CB  GLU A 204     -24.578   4.961  23.578  1.00 28.16           C  
ATOM   1557  O   GLU A 204     -24.516   2.117  22.344  1.00 28.16           O  
ATOM   1558  CG  GLU A 204     -24.484   6.480  23.578  1.00 28.16           C  
ATOM   1559  CD  GLU A 204     -25.516   7.148  24.469  1.00 28.16           C  
ATOM   1560  OE1 GLU A 204     -25.438   8.383  24.672  1.00 28.16           O  
ATOM   1561  OE2 GLU A 204     -26.391   6.430  24.984  1.00 28.16           O  
ATOM   1562  N   GLU A 205     -22.469   2.053  23.031  1.00 30.81           N  
ATOM   1563  CA  GLU A 205     -22.500   1.079  24.125  1.00 30.81           C  
ATOM   1564  C   GLU A 205     -21.156   0.359  24.250  1.00 30.81           C  
ATOM   1565  CB  GLU A 205     -23.625   0.063  23.906  1.00 30.81           C  
ATOM   1566  O   GLU A 205     -20.594  -0.083  23.250  1.00 30.81           O  
ATOM   1567  CG  GLU A 205     -24.984   0.696  23.672  1.00 30.81           C  
ATOM   1568  CD  GLU A 205     -26.094  -0.324  23.500  1.00 30.81           C  
ATOM   1569  OE1 GLU A 205     -27.281   0.080  23.359  1.00 30.81           O  
ATOM   1570  OE2 GLU A 205     -25.797  -1.538  23.516  1.00 30.81           O  
ATOM   1571  N   ASP A 206     -20.484   0.437  25.438  1.00 26.75           N  
ATOM   1572  CA  ASP A 206     -20.156  -0.234  26.703  1.00 26.75           C  
ATOM   1573  C   ASP A 206     -19.031  -1.253  26.500  1.00 26.75           C  
ATOM   1574  CB  ASP A 206     -21.391  -0.919  27.281  1.00 26.75           C  
ATOM   1575  O   ASP A 206     -19.062  -2.031  25.547  1.00 26.75           O  
ATOM   1576  CG  ASP A 206     -22.469   0.064  27.703  1.00 26.75           C  
ATOM   1577  OD1 ASP A 206     -22.141   1.191  28.125  1.00 26.75           O  
ATOM   1578  OD2 ASP A 206     -23.672  -0.294  27.625  1.00 26.75           O  
ATOM   1579  N   GLU A 207     -17.875  -1.141  27.250  1.00 29.56           N  
ATOM   1580  CA  GLU A 207     -17.141  -1.655  28.406  1.00 29.56           C  
ATOM   1581  C   GLU A 207     -16.766  -3.121  28.203  1.00 29.56           C  
ATOM   1582  CB  GLU A 207     -17.969  -1.488  29.688  1.00 29.56           C  
ATOM   1583  O   GLU A 207     -17.609  -3.939  27.828  1.00 29.56           O  
ATOM   1584  CG  GLU A 207     -17.922  -0.077  30.250  1.00 29.56           C  
ATOM   1585  CD  GLU A 207     -18.531   0.019  31.656  1.00 29.56           C  
ATOM   1586  OE1 GLU A 207     -18.328   1.060  32.312  1.00 29.56           O  
ATOM   1587  OE2 GLU A 207     -19.188  -0.954  32.094  1.00 29.56           O  
ATOM   1588  N   GLU A 208     -15.430  -3.482  28.234  1.00 27.83           N  
ATOM   1589  CA  GLU A 208     -14.625  -4.348  29.094  1.00 27.83           C  
ATOM   1590  C   GLU A 208     -13.977  -5.469  28.281  1.00 27.83           C  
ATOM   1591  CB  GLU A 208     -15.477  -4.930  30.219  1.00 27.83           C  
ATOM   1592  O   GLU A 208     -14.656  -6.184  27.547  1.00 27.83           O  
ATOM   1593  CG  GLU A 208     -15.328  -4.195  31.547  1.00 27.83           C  
ATOM   1594  CD  GLU A 208     -16.141  -4.820  32.656  1.00 27.83           C  
ATOM   1595  OE1 GLU A 208     -16.125  -4.273  33.812  1.00 27.83           O  
ATOM   1596  OE2 GLU A 208     -16.781  -5.867  32.438  1.00 27.83           O  
ATOM   1597  N   GLY A 209     -12.633  -5.430  28.078  1.00 25.64           N  
ATOM   1598  CA  GLY A 209     -11.742  -6.516  28.453  1.00 25.64           C  
ATOM   1599  C   GLY A 209     -10.719  -6.844  27.375  1.00 25.64           C  
ATOM   1600  O   GLY A 209     -11.070  -6.957  26.203  1.00 25.64           O  
ATOM   1601  N   GLY A 210      -9.422  -6.527  27.562  1.00 23.59           N  
ATOM   1602  CA  GLY A 210      -8.164  -7.176  27.906  1.00 23.59           C  
ATOM   1603  C   GLY A 210      -7.676  -8.125  26.812  1.00 23.59           C  
ATOM   1604  O   GLY A 210      -8.484  -8.805  26.172  1.00 23.59           O  
ATOM   1605  N   GLY A 211      -6.461  -7.898  26.281  1.00 24.45           N  
ATOM   1606  CA  GLY A 211      -5.320  -8.797  26.234  1.00 24.45           C  
ATOM   1607  C   GLY A 211      -4.312  -8.422  25.156  1.00 24.45           C  
ATOM   1608  O   GLY A 211      -4.688  -7.930  24.094  1.00 24.45           O  
ATOM   1609  N   LEU A 212      -3.096  -8.070  25.547  1.00 24.34           N  
ATOM   1610  CA  LEU A 212      -1.664  -8.320  25.672  1.00 24.34           C  
ATOM   1611  C   LEU A 212      -1.122  -8.977  24.406  1.00 24.34           C  
ATOM   1612  CB  LEU A 212      -1.373  -9.211  26.891  1.00 24.34           C  
ATOM   1613  O   LEU A 212      -1.549 -10.070  24.031  1.00 24.34           O  
ATOM   1614  CG  LEU A 212       0.075  -9.227  27.375  1.00 24.34           C  
ATOM   1615  CD1 LEU A 212       0.403  -7.938  28.109  1.00 24.34           C  
ATOM   1616  CD2 LEU A 212       0.317 -10.438  28.266  1.00 24.34           C  
ATOM   1617  N   PHE A 213      -0.684  -8.281  23.328  1.00 25.62           N  
ATOM   1618  CA  PHE A 213       0.275  -8.820  22.375  1.00 25.62           C  
ATOM   1619  C   PHE A 213       1.559  -8.000  22.375  1.00 25.62           C  
ATOM   1620  CB  PHE A 213      -0.328  -8.852  20.969  1.00 25.62           C  
ATOM   1621  O   PHE A 213       1.514  -6.770  22.328  1.00 25.62           O  
ATOM   1622  CG  PHE A 213       0.278  -9.898  20.078  1.00 25.62           C  
ATOM   1623  CD1 PHE A 213       1.192  -9.547  19.094  1.00 25.62           C  
ATOM   1624  CD2 PHE A 213      -0.066 -11.242  20.219  1.00 25.62           C  
ATOM   1625  CE1 PHE A 213       1.756 -10.516  18.250  1.00 25.62           C  
ATOM   1626  CE2 PHE A 213       0.492 -12.211  19.391  1.00 25.62           C  
ATOM   1627  CZ  PHE A 213       1.402 -11.844  18.406  1.00 25.62           C  
ATOM   1628  N   ASP A 214       2.627  -8.508  23.078  1.00 25.47           N  
ATOM   1629  CA  ASP A 214       4.082  -8.609  23.094  1.00 25.47           C  
ATOM   1630  C   ASP A 214       4.695  -8.109  21.797  1.00 25.47           C  
ATOM   1631  CB  ASP A 214       4.512 -10.055  23.359  1.00 25.47           C  
ATOM   1632  O   ASP A 214       4.289  -8.539  20.703  1.00 25.47           O  
ATOM   1633  CG  ASP A 214       5.309 -10.211  24.641  1.00 25.47           C  
ATOM   1634  OD1 ASP A 214       5.672  -9.195  25.266  1.00 25.47           O  
ATOM   1635  OD2 ASP A 214       5.578 -11.367  25.031  1.00 25.47           O  
ATOM   1636  N   SER A 215       5.172  -6.891  21.734  1.00 27.62           N  
ATOM   1637  CA  SER A 215       6.191  -5.918  21.344  1.00 27.62           C  
ATOM   1638  C   SER A 215       7.273  -6.562  20.484  1.00 27.62           C  
ATOM   1639  CB  SER A 215       6.828  -5.293  22.578  1.00 27.62           C  
ATOM   1640  O   SER A 215       7.977  -7.473  20.922  1.00 27.62           O  
ATOM   1641  OG  SER A 215       6.746  -6.172  23.688  1.00 27.62           O  
ATOM   1642  N   PHE A 216       7.117  -6.797  19.219  1.00 26.67           N  
ATOM   1643  CA  PHE A 216       8.297  -6.926  18.359  1.00 26.67           C  
ATOM   1644  C   PHE A 216       8.758  -5.559  17.875  1.00 26.67           C  
ATOM   1645  CB  PHE A 216       8.016  -7.840  17.172  1.00 26.67           C  
ATOM   1646  O   PHE A 216       7.949  -4.750  17.422  1.00 26.67           O  
ATOM   1647  CG  PHE A 216       8.703  -9.172  17.250  1.00 26.67           C  
ATOM   1648  CD1 PHE A 216       9.930  -9.375  16.625  1.00 26.67           C  
ATOM   1649  CD2 PHE A 216       8.133 -10.227  17.953  1.00 26.67           C  
ATOM   1650  CE1 PHE A 216      10.570 -10.609  16.703  1.00 26.67           C  
ATOM   1651  CE2 PHE A 216       8.766 -11.461  18.031  1.00 26.67           C  
ATOM   1652  CZ  PHE A 216       9.984 -11.656  17.406  1.00 26.67           C  
ATOM   1653  N   GLU A 217       9.742  -4.883  18.547  1.00 30.08           N  
ATOM   1654  CA  GLU A 217      10.594  -3.725  18.312  1.00 30.08           C  
ATOM   1655  C   GLU A 217      11.242  -3.789  16.922  1.00 30.08           C  
ATOM   1656  CB  GLU A 217      11.672  -3.625  19.391  1.00 30.08           C  
ATOM   1657  O   GLU A 217      12.055  -4.680  16.656  1.00 30.08           O  
ATOM   1658  CG  GLU A 217      11.133  -3.256  20.766  1.00 30.08           C  
ATOM   1659  CD  GLU A 217      12.227  -3.000  21.781  1.00 30.08           C  
ATOM   1660  OE1 GLU A 217      12.148  -1.986  22.516  1.00 30.08           O  
ATOM   1661  OE2 GLU A 217      13.172  -3.818  21.859  1.00 30.08           O  
ATOM   1662  N   GLU A 218      10.547  -3.646  15.836  1.00 39.25           N  
ATOM   1663  CA  GLU A 218      11.133  -3.445  14.516  1.00 39.25           C  
ATOM   1664  C   GLU A 218      11.789  -2.072  14.398  1.00 39.25           C  
ATOM   1665  CB  GLU A 218      10.062  -3.607  13.422  1.00 39.25           C  
ATOM   1666  O   GLU A 218      11.219  -1.067  14.828  1.00 39.25           O  
ATOM   1667  CG  GLU A 218      10.305  -4.793  12.500  1.00 39.25           C  
ATOM   1668  CD  GLU A 218       9.289  -4.891  11.375  1.00 39.25           C  
ATOM   1669  OE1 GLU A 218       9.562  -5.578  10.367  1.00 39.25           O  
ATOM   1670  OE2 GLU A 218       8.203  -4.281  11.508  1.00 39.25           O  
ATOM   1671  N   GLU A 219      13.125  -1.981  14.492  1.00 30.84           N  
ATOM   1672  CA  GLU A 219      14.180  -1.057  14.102  1.00 30.84           C  
ATOM   1673  C   GLU A 219      13.773  -0.237  12.875  1.00 30.84           C  
ATOM   1674  CB  GLU A 219      15.484  -1.815  13.812  1.00 30.84           C  
ATOM   1675  O   GLU A 219      13.219  -0.776  11.914  1.00 30.84           O  
ATOM   1676  CG  GLU A 219      16.328  -2.061  15.047  1.00 30.84           C  
ATOM   1677  CD  GLU A 219      17.641  -2.766  14.742  1.00 30.84           C  
ATOM   1678  OE1 GLU A 219      18.688  -2.369  15.305  1.00 30.84           O  
ATOM   1679  OE2 GLU A 219      17.625  -3.723  13.938  1.00 30.84           O  
ATOM   1680  N   ASP A 220      13.336   1.016  13.031  1.00 36.53           N  
ATOM   1681  CA  ASP A 220      13.102   2.277  12.336  1.00 36.53           C  
ATOM   1682  C   ASP A 220      13.773   2.289  10.969  1.00 36.53           C  
ATOM   1683  CB  ASP A 220      13.602   3.455  13.180  1.00 36.53           C  
ATOM   1684  O   ASP A 220      15.000   2.197  10.875  1.00 36.53           O  
ATOM   1685  CG  ASP A 220      12.703   4.680  13.078  1.00 36.53           C  
ATOM   1686  OD1 ASP A 220      11.797   4.699  12.219  1.00 36.53           O  
ATOM   1687  OD2 ASP A 220      12.914   5.629  13.859  1.00 36.53           O  
ATOM   1688  N   PRO A 221      13.094   1.926   9.805  1.00 35.28           N  
ATOM   1689  CA  PRO A 221      13.828   1.946   8.539  1.00 35.28           C  
ATOM   1690  C   PRO A 221      14.078   3.361   8.023  1.00 35.28           C  
ATOM   1691  CB  PRO A 221      12.914   1.170   7.590  1.00 35.28           C  
ATOM   1692  O   PRO A 221      13.266   4.262   8.273  1.00 35.28           O  
ATOM   1693  CG  PRO A 221      11.586   1.154   8.266  1.00 35.28           C  
ATOM   1694  CD  PRO A 221      11.758   1.644   9.680  1.00 35.28           C  
ATOM   1695  N   GLY A 222      15.234   4.086   8.406  1.00 33.31           N  
ATOM   1696  CA  GLY A 222      16.047   5.098   7.730  1.00 33.31           C  
ATOM   1697  C   GLY A 222      15.234   5.957   6.773  1.00 33.31           C  
ATOM   1698  O   GLY A 222      14.070   5.668   6.500  1.00 33.31           O  
ATOM   1699  N   PRO A 223      15.633   7.238   6.488  1.00 32.97           N  
ATOM   1700  CA  PRO A 223      15.055   8.500   6.020  1.00 32.97           C  
ATOM   1701  C   PRO A 223      14.555   8.422   4.578  1.00 32.97           C  
ATOM   1702  CB  PRO A 223      16.219   9.492   6.148  1.00 32.97           C  
ATOM   1703  O   PRO A 223      13.633   9.148   4.199  1.00 32.97           O  
ATOM   1704  CG  PRO A 223      17.422   8.633   6.301  1.00 32.97           C  
ATOM   1705  CD  PRO A 223      16.984   7.238   6.645  1.00 32.97           C  
ATOM   1706  N   ASN A 224      14.625   7.301   3.777  1.00 29.33           N  
ATOM   1707  CA  ASN A 224      14.203   7.293   2.381  1.00 29.33           C  
ATOM   1708  C   ASN A 224      13.148   6.219   2.123  1.00 29.33           C  
ATOM   1709  CB  ASN A 224      15.398   7.090   1.455  1.00 29.33           C  
ATOM   1710  O   ASN A 224      12.672   6.066   0.995  1.00 29.33           O  
ATOM   1711  CG  ASN A 224      16.266   8.328   1.348  1.00 29.33           C  
ATOM   1712  ND2 ASN A 224      17.484   8.156   0.854  1.00 29.33           N  
ATOM   1713  OD1 ASN A 224      15.852   9.430   1.707  1.00 29.33           O  
ATOM   1714  N   GLN A 225      12.023   6.125   2.893  1.00 40.53           N  
ATOM   1715  CA  GLN A 225      11.047   5.074   2.623  1.00 40.53           C  
ATOM   1716  C   GLN A 225       9.734   5.340   3.352  1.00 40.53           C  
ATOM   1717  CB  GLN A 225      11.609   3.709   3.029  1.00 40.53           C  
ATOM   1718  O   GLN A 225       9.281   4.516   4.148  1.00 40.53           O  
ATOM   1719  CG  GLN A 225      12.453   3.043   1.950  1.00 40.53           C  
ATOM   1720  CD  GLN A 225      13.094   1.752   2.420  1.00 40.53           C  
ATOM   1721  NE2 GLN A 225      14.328   1.513   1.991  1.00 40.53           N  
ATOM   1722  OE1 GLN A 225      12.484   0.976   3.164  1.00 40.53           O  
ATOM   1723  N   CYS A 226       9.234   6.582   3.408  1.00 38.84           N  
ATOM   1724  CA  CYS A 226       8.047   7.070   4.109  1.00 38.84           C  
ATOM   1725  C   CYS A 226       6.852   6.160   3.863  1.00 38.84           C  
ATOM   1726  CB  CYS A 226       7.715   8.492   3.668  1.00 38.84           C  
ATOM   1727  O   CYS A 226       5.898   6.156   4.641  1.00 38.84           O  
ATOM   1728  SG  CYS A 226       6.305   8.602   2.545  1.00 38.84           S  
ATOM   1729  N   GLY A 227       6.977   4.812   3.338  1.00 38.94           N  
ATOM   1730  CA  GLY A 227       5.965   3.764   3.301  1.00 38.94           C  
ATOM   1731  C   GLY A 227       4.559   4.297   3.113  1.00 38.94           C  
ATOM   1732  O   GLY A 227       3.582   3.572   3.311  1.00 38.94           O  
ATOM   1733  N   CYS A 228       4.320   5.688   2.803  1.00 40.38           N  
ATOM   1734  CA  CYS A 228       2.994   6.266   2.617  1.00 40.38           C  
ATOM   1735  C   CYS A 228       2.398   5.844   1.279  1.00 40.38           C  
ATOM   1736  CB  CYS A 228       3.061   7.793   2.697  1.00 40.38           C  
ATOM   1737  O   CYS A 228       3.102   5.789   0.270  1.00 40.38           O  
ATOM   1738  SG  CYS A 228       4.156   8.406   3.998  1.00 40.38           S  
ATOM   1739  N   PHE A 229       1.441   4.965   1.204  1.00 38.06           N  
ATOM   1740  CA  PHE A 229       0.717   4.512   0.021  1.00 38.06           C  
ATOM   1741  C   PHE A 229       0.516   5.660  -0.961  1.00 38.06           C  
ATOM   1742  CB  PHE A 229      -0.638   3.914   0.414  1.00 38.06           C  
ATOM   1743  O   PHE A 229       0.622   5.473  -2.174  1.00 38.06           O  
ATOM   1744  CG  PHE A 229      -1.313   3.160  -0.698  1.00 38.06           C  
ATOM   1745  CD1 PHE A 229      -2.377   3.723  -1.394  1.00 38.06           C  
ATOM   1746  CD2 PHE A 229      -0.886   1.886  -1.048  1.00 38.06           C  
ATOM   1747  CE1 PHE A 229      -3.004   3.025  -2.424  1.00 38.06           C  
ATOM   1748  CE2 PHE A 229      -1.508   1.183  -2.076  1.00 38.06           C  
ATOM   1749  CZ  PHE A 229      -2.568   1.755  -2.762  1.00 38.06           C  
ATOM   1750  N   PHE A 230       0.608   6.973  -0.538  1.00 36.97           N  
ATOM   1751  CA  PHE A 230       0.336   8.078  -1.447  1.00 36.97           C  
ATOM   1752  C   PHE A 230       1.512   9.047  -1.488  1.00 36.97           C  
ATOM   1753  CB  PHE A 230      -0.939   8.820  -1.030  1.00 36.97           C  
ATOM   1754  O   PHE A 230       1.401  10.141  -2.043  1.00 36.97           O  
ATOM   1755  CG  PHE A 230      -2.197   8.023  -1.233  1.00 36.97           C  
ATOM   1756  CD1 PHE A 230      -2.703   7.805  -2.510  1.00 36.97           C  
ATOM   1757  CD2 PHE A 230      -2.877   7.480  -0.148  1.00 36.97           C  
ATOM   1758  CE1 PHE A 230      -3.869   7.066  -2.701  1.00 36.97           C  
ATOM   1759  CE2 PHE A 230      -4.043   6.742  -0.331  1.00 36.97           C  
ATOM   1760  CZ  PHE A 230      -4.535   6.535  -1.608  1.00 36.97           C  
ATOM   1761  N   CYS A 231       2.697   8.680  -0.893  1.00 34.25           N  
ATOM   1762  CA  CYS A 231       3.832   9.586  -0.744  1.00 34.25           C  
ATOM   1763  C   CYS A 231       4.574   9.750  -2.064  1.00 34.25           C  
ATOM   1764  CB  CYS A 231       4.789   9.070   0.330  1.00 34.25           C  
ATOM   1765  O   CYS A 231       4.867   8.766  -2.744  1.00 34.25           O  
ATOM   1766  SG  CYS A 231       6.121  10.227   0.729  1.00 34.25           S  
ATOM   1767  N   THR A 232       4.543  10.945  -2.729  1.00 34.44           N  
ATOM   1768  CA  THR A 232       5.117  11.438  -3.977  1.00 34.44           C  
ATOM   1769  C   THR A 232       6.531  11.961  -3.754  1.00 34.44           C  
ATOM   1770  CB  THR A 232       4.242  12.547  -4.590  1.00 34.44           C  
ATOM   1771  O   THR A 232       7.191  12.406  -4.695  1.00 34.44           O  
ATOM   1772  CG2 THR A 232       2.883  12.008  -5.016  1.00 34.44           C  
ATOM   1773  OG1 THR A 232       4.051  13.586  -3.623  1.00 34.44           O  
ATOM   1774  N   SER A 233       7.379  11.555  -2.678  1.00 30.19           N  
ATOM   1775  CA  SER A 233       8.672  12.227  -2.646  1.00 30.19           C  
ATOM   1776  C   SER A 233       9.820  11.227  -2.705  1.00 30.19           C  
ATOM   1777  CB  SER A 233       8.797  13.086  -1.387  1.00 30.19           C  
ATOM   1778  O   SER A 233       9.844  10.250  -1.947  1.00 30.19           O  
ATOM   1779  OG  SER A 233       7.523  13.508  -0.935  1.00 30.19           O  
ATOM   1780  N   TYR A 234      10.383  10.867  -3.873  1.00 30.61           N  
ATOM   1781  CA  TYR A 234      11.727  10.312  -3.998  1.00 30.61           C  
ATOM   1782  C   TYR A 234      12.781  11.406  -3.916  1.00 30.61           C  
ATOM   1783  CB  TYR A 234      11.867   9.547  -5.316  1.00 30.61           C  
ATOM   1784  O   TYR A 234      12.578  12.516  -4.414  1.00 30.61           O  
ATOM   1785  CG  TYR A 234      12.508   8.188  -5.164  1.00 30.61           C  
ATOM   1786  CD1 TYR A 234      13.852   7.996  -5.473  1.00 30.61           C  
ATOM   1787  CD2 TYR A 234      11.773   7.094  -4.715  1.00 30.61           C  
ATOM   1788  CE1 TYR A 234      14.453   6.746  -5.336  1.00 30.61           C  
ATOM   1789  CE2 TYR A 234      12.359   5.844  -4.574  1.00 30.61           C  
ATOM   1790  OH  TYR A 234      14.281   4.438  -4.750  1.00 30.61           O  
ATOM   1791  CZ  TYR A 234      13.695   5.676  -4.887  1.00 30.61           C  
ATOM   1792  N   PRO A 235      13.953  11.266  -3.303  1.00 32.44           N  
ATOM   1793  CA  PRO A 235      15.016  12.266  -3.430  1.00 32.44           C  
ATOM   1794  C   PRO A 235      15.719  12.211  -4.785  1.00 32.44           C  
ATOM   1795  CB  PRO A 235      15.984  11.898  -2.301  1.00 32.44           C  
ATOM   1796  O   PRO A 235      15.922  11.125  -5.336  1.00 32.44           O  
ATOM   1797  CG  PRO A 235      15.531  10.555  -1.833  1.00 32.44           C  
ATOM   1798  CD  PRO A 235      14.250  10.211  -2.527  1.00 32.44           C  
ATOM   1799  N   SER A 236      15.266  13.039  -5.781  1.00 32.22           N  
ATOM   1800  CA  SER A 236      16.078  13.422  -6.930  1.00 32.22           C  
ATOM   1801  C   SER A 236      17.562  13.297  -6.617  1.00 32.22           C  
ATOM   1802  CB  SER A 236      15.758  14.859  -7.359  1.00 32.22           C  
ATOM   1803  O   SER A 236      18.016  13.703  -5.547  1.00 32.22           O  
ATOM   1804  OG  SER A 236      15.320  15.625  -6.250  1.00 32.22           O  
ATOM   1805  N   GLY A 237      18.141  12.070  -6.449  1.00 29.91           N  
ATOM   1806  CA  GLY A 237      19.531  11.719  -6.715  1.00 29.91           C  
ATOM   1807  C   GLY A 237      20.375  12.898  -7.168  1.00 29.91           C  
ATOM   1808  O   GLY A 237      19.891  13.758  -7.914  1.00 29.91           O  
ATOM   1809  N   THR A 238      20.938  13.695  -6.230  1.00 31.81           N  
ATOM   1810  CA  THR A 238      22.234  14.336  -6.332  1.00 31.81           C  
ATOM   1811  C   THR A 238      22.984  13.859  -7.582  1.00 31.81           C  
ATOM   1812  CB  THR A 238      23.094  14.047  -5.086  1.00 31.81           C  
ATOM   1813  O   THR A 238      22.922  12.680  -7.934  1.00 31.81           O  
ATOM   1814  CG2 THR A 238      22.484  14.680  -3.840  1.00 31.81           C  
ATOM   1815  OG1 THR A 238      23.203  12.633  -4.891  1.00 31.81           O  
ATOM   1816  N   GLY A 239      22.734  14.492  -8.727  1.00 28.64           N  
ATOM   1817  CA  GLY A 239      23.844  15.016  -9.508  1.00 28.64           C  
ATOM   1818  C   GLY A 239      24.828  13.945  -9.945  1.00 28.64           C  
ATOM   1819  O   GLY A 239      25.203  13.078  -9.148  1.00 28.64           O  
ATOM   1820  N   ASP A 240      24.562  13.211 -11.062  1.00 30.31           N  
ATOM   1821  CA  ASP A 240      25.438  13.117 -12.227  1.00 30.31           C  
ATOM   1822  C   ASP A 240      25.406  11.711 -12.820  1.00 30.31           C  
ATOM   1823  CB  ASP A 240      26.859  13.508 -11.852  1.00 30.31           C  
ATOM   1824  O   ASP A 240      25.797  10.750 -12.164  1.00 30.31           O  
ATOM   1825  CG  ASP A 240      27.172  14.969 -12.125  1.00 30.31           C  
ATOM   1826  OD1 ASP A 240      26.422  15.625 -12.883  1.00 30.31           O  
ATOM   1827  OD2 ASP A 240      28.172  15.477 -11.578  1.00 30.31           O  
ATOM   1828  N   THR A 241      24.375  11.242 -13.461  1.00 28.95           N  
ATOM   1829  CA  THR A 241      24.703  10.547 -14.695  1.00 28.95           C  
ATOM   1830  C   THR A 241      23.500  10.484 -15.633  1.00 28.95           C  
ATOM   1831  CB  THR A 241      25.219   9.117 -14.414  1.00 28.95           C  
ATOM   1832  O   THR A 241      22.375  10.227 -15.188  1.00 28.95           O  
ATOM   1833  CG2 THR A 241      26.688   9.125 -14.000  1.00 28.95           C  
ATOM   1834  OG1 THR A 241      24.438   8.539 -13.359  1.00 28.95           O  
ATOM   1835  N   ASP A 242      23.266  11.523 -16.391  1.00 27.89           N  
ATOM   1836  CA  ASP A 242      22.938  11.617 -17.812  1.00 27.89           C  
ATOM   1837  C   ASP A 242      22.438  10.273 -18.359  1.00 27.89           C  
ATOM   1838  CB  ASP A 242      24.156  12.086 -18.609  1.00 27.89           C  
ATOM   1839  O   ASP A 242      23.234   9.336 -18.516  1.00 27.89           O  
ATOM   1840  CG  ASP A 242      24.188  13.594 -18.812  1.00 27.89           C  
ATOM   1841  OD1 ASP A 242      23.125  14.242 -18.719  1.00 27.89           O  
ATOM   1842  OD2 ASP A 242      25.281  14.133 -19.062  1.00 27.89           O  
ATOM   1843  N   ILE A 243      21.250   9.805 -18.016  1.00 26.27           N  
ATOM   1844  CA  ILE A 243      20.750   8.867 -19.016  1.00 26.27           C  
ATOM   1845  C   ILE A 243      19.609   9.508 -19.797  1.00 26.27           C  
ATOM   1846  CB  ILE A 243      20.297   7.539 -18.375  1.00 26.27           C  
ATOM   1847  O   ILE A 243      18.562   9.836 -19.219  1.00 26.27           O  
ATOM   1848  CG1 ILE A 243      20.344   7.633 -16.859  1.00 26.27           C  
ATOM   1849  CG2 ILE A 243      21.141   6.375 -18.891  1.00 26.27           C  
ATOM   1850  CD1 ILE A 243      19.641   6.488 -16.141  1.00 26.27           C  
ATOM   1851  N   ASN A 244      19.844  10.633 -20.500  1.00 29.31           N  
ATOM   1852  CA  ASN A 244      19.328  11.062 -21.781  1.00 29.31           C  
ATOM   1853  C   ASN A 244      19.578  10.016 -22.875  1.00 29.31           C  
ATOM   1854  CB  ASN A 244      19.938  12.406 -22.188  1.00 29.31           C  
ATOM   1855  O   ASN A 244      20.719   9.617 -23.094  1.00 29.31           O  
ATOM   1856  CG  ASN A 244      19.297  13.578 -21.484  1.00 29.31           C  
ATOM   1857  ND2 ASN A 244      20.125  14.461 -20.922  1.00 29.31           N  
ATOM   1858  OD1 ASN A 244      18.078  13.695 -21.422  1.00 29.31           O  
ATOM   1859  N   GLN A 245      18.625   9.078 -23.141  1.00 27.77           N  
ATOM   1860  CA  GLN A 245      18.328   8.828 -24.547  1.00 27.77           C  
ATOM   1861  C   GLN A 245      17.234   7.770 -24.688  1.00 27.77           C  
ATOM   1862  CB  GLN A 245      19.578   8.383 -25.297  1.00 27.77           C  
ATOM   1863  O   GLN A 245      17.391   6.637 -24.234  1.00 27.77           O  
ATOM   1864  CG  GLN A 245      20.422   9.539 -25.812  1.00 27.77           C  
ATOM   1865  CD  GLN A 245      21.672   9.078 -26.547  1.00 27.77           C  
ATOM   1866  NE2 GLN A 245      22.594  10.000 -26.781  1.00 27.77           N  
ATOM   1867  OE1 GLN A 245      21.797   7.902 -26.891  1.00 27.77           O  
ATOM   1868  N   GLY A 246      15.883   8.125 -24.703  1.00 27.77           N  
ATOM   1869  CA  GLY A 246      15.000   7.621 -25.734  1.00 27.77           C  
ATOM   1870  C   GLY A 246      13.656   8.336 -25.766  1.00 27.77           C  
ATOM   1871  O   GLY A 246      13.203   8.859 -24.750  1.00 27.77           O  
ATOM   1872  N   PRO A 247      12.969   8.305 -26.969  1.00 29.30           N  
ATOM   1873  CA  PRO A 247      12.586   9.273 -28.000  1.00 29.30           C  
ATOM   1874  C   PRO A 247      11.289  10.000 -27.672  1.00 29.30           C  
ATOM   1875  CB  PRO A 247      12.430   8.406 -29.250  1.00 29.30           C  
ATOM   1876  O   PRO A 247      10.531   9.555 -26.797  1.00 29.30           O  
ATOM   1877  CG  PRO A 247      11.906   7.102 -28.750  1.00 29.30           C  
ATOM   1878  CD  PRO A 247      11.875   7.137 -27.250  1.00 29.30           C  
ATOM   1879  N   ALA A 248      11.281  11.336 -27.641  1.00 27.41           N  
ATOM   1880  CA  ALA A 248      10.633  12.422 -28.359  1.00 27.41           C  
ATOM   1881  C   ALA A 248       9.133  12.164 -28.500  1.00 27.41           C  
ATOM   1882  CB  ALA A 248      11.273  12.617 -29.734  1.00 27.41           C  
ATOM   1883  O   ALA A 248       8.727  11.125 -29.031  1.00 27.41           O  
ATOM   1884  N   GLY A 249       8.258  12.430 -27.516  1.00 24.78           N  
ATOM   1885  CA  GLY A 249       6.965  13.016 -27.812  1.00 24.78           C  
ATOM   1886  C   GLY A 249       5.891  12.625 -26.812  1.00 24.78           C  
ATOM   1887  O   GLY A 249       5.371  11.508 -26.859  1.00 24.78           O  
ATOM   1888  N   ALA A 250       5.887  13.078 -25.594  1.00 25.55           N  
ATOM   1889  CA  ALA A 250       4.625  13.477 -24.984  1.00 25.55           C  
ATOM   1890  C   ALA A 250       4.805  14.727 -24.125  1.00 25.55           C  
ATOM   1891  CB  ALA A 250       4.055  12.336 -24.156  1.00 25.55           C  
ATOM   1892  O   ALA A 250       5.695  14.773 -23.266  1.00 25.55           O  
ATOM   1893  N   ALA A 251       4.992  15.914 -24.703  1.00 25.19           N  
ATOM   1894  CA  ALA A 251       4.309  17.188 -24.469  1.00 25.19           C  
ATOM   1895  C   ALA A 251       3.738  17.250 -23.062  1.00 25.19           C  
ATOM   1896  CB  ALA A 251       3.195  17.391 -25.500  1.00 25.19           C  
ATOM   1897  O   ALA A 251       3.057  16.312 -22.609  1.00 25.19           O  
ATOM   1898  N   GLY A 252       4.504  17.703 -22.109  1.00 23.02           N  
ATOM   1899  CA  GLY A 252       4.453  18.844 -21.219  1.00 23.02           C  
ATOM   1900  C   GLY A 252       3.094  19.047 -20.578  1.00 23.02           C  
ATOM   1901  O   GLY A 252       2.119  19.359 -21.250  1.00 23.02           O  
ATOM   1902  N   ILE A 253       2.613  18.219 -19.656  1.00 25.09           N  
ATOM   1903  CA  ILE A 253       1.665  18.781 -18.688  1.00 25.09           C  
ATOM   1904  C   ILE A 253       2.311  18.859 -17.312  1.00 25.09           C  
ATOM   1905  CB  ILE A 253       0.366  17.953 -18.625  1.00 25.09           C  
ATOM   1906  O   ILE A 253       2.775  17.844 -16.781  1.00 25.09           O  
ATOM   1907  CG1 ILE A 253      -0.184  17.719 -20.047  1.00 25.09           C  
ATOM   1908  CG2 ILE A 253      -0.676  18.641 -17.750  1.00 25.09           C  
ATOM   1909  CD1 ILE A 253      -1.316  16.703 -20.109  1.00 25.09           C  
ATOM   1910  N   ALA A 254       3.232  19.828 -17.141  1.00 24.45           N  
ATOM   1911  CA  ALA A 254       3.592  20.625 -15.977  1.00 24.45           C  
ATOM   1912  C   ALA A 254       2.453  20.656 -14.961  1.00 24.45           C  
ATOM   1913  CB  ALA A 254       3.969  22.047 -16.391  1.00 24.45           C  
ATOM   1914  O   ALA A 254       1.384  21.203 -15.234  1.00 24.45           O  
ATOM   1915  N   LEU A 255       1.962  19.516 -14.461  1.00 28.20           N  
ATOM   1916  CA  LEU A 255       1.010  19.594 -13.359  1.00 28.20           C  
ATOM   1917  C   LEU A 255       1.688  20.109 -12.094  1.00 28.20           C  
ATOM   1918  CB  LEU A 255       0.378  18.234 -13.102  1.00 28.20           C  
ATOM   1919  O   LEU A 255       2.707  19.562 -11.664  1.00 28.20           O  
ATOM   1920  CG  LEU A 255      -0.837  17.875 -13.961  1.00 28.20           C  
ATOM   1921  CD1 LEU A 255      -1.093  16.359 -13.914  1.00 28.20           C  
ATOM   1922  CD2 LEU A 255      -2.066  18.641 -13.492  1.00 28.20           C  
ATOM   1923  N   GLN A 256       1.935  21.438 -12.055  1.00 25.28           N  
ATOM   1924  CA  GLN A 256       1.990  22.344 -10.914  1.00 25.28           C  
ATOM   1925  C   GLN A 256       1.020  21.906  -9.820  1.00 25.28           C  
ATOM   1926  CB  GLN A 256       1.683  23.781 -11.352  1.00 25.28           C  
ATOM   1927  O   GLN A 256       0.263  22.734  -9.297  1.00 25.28           O  
ATOM   1928  CG  GLN A 256       2.898  24.547 -11.859  1.00 25.28           C  
ATOM   1929  CD  GLN A 256       2.584  25.984 -12.203  1.00 25.28           C  
ATOM   1930  NE2 GLN A 256       3.523  26.656 -12.859  1.00 25.28           N  
ATOM   1931  OE1 GLN A 256       1.506  26.500 -11.883  1.00 25.28           O  
ATOM   1932  N   SER A 257       0.933  20.656  -9.406  1.00 29.30           N  
ATOM   1933  CA  SER A 257       0.294  20.484  -8.109  1.00 29.30           C  
ATOM   1934  C   SER A 257       1.288  19.984  -7.066  1.00 29.30           C  
ATOM   1935  CB  SER A 257      -0.883  19.516  -8.211  1.00 29.30           C  
ATOM   1936  O   SER A 257       2.119  19.125  -7.363  1.00 29.30           O  
ATOM   1937  OG  SER A 257      -0.540  18.391  -9.016  1.00 29.30           O  
ATOM   1938  N   ASP A 258       2.090  20.891  -6.621  1.00 29.31           N  
ATOM   1939  CA  ASP A 258       2.912  20.812  -5.418  1.00 29.31           C  
ATOM   1940  C   ASP A 258       2.627  19.531  -4.633  1.00 29.31           C  
ATOM   1941  CB  ASP A 258       2.676  22.031  -4.535  1.00 29.31           C  
ATOM   1942  O   ASP A 258       1.470  19.219  -4.340  1.00 29.31           O  
ATOM   1943  CG  ASP A 258       3.352  23.297  -5.062  1.00 29.31           C  
ATOM   1944  OD1 ASP A 258       4.398  23.188  -5.738  1.00 29.31           O  
ATOM   1945  OD2 ASP A 258       2.836  24.406  -4.797  1.00 29.31           O  
ATOM   1946  N   PRO A 259       3.412  18.438  -4.723  1.00 33.12           N  
ATOM   1947  CA  PRO A 259       3.246  17.156  -4.039  1.00 33.12           C  
ATOM   1948  C   PRO A 259       2.975  17.312  -2.545  1.00 33.12           C  
ATOM   1949  CB  PRO A 259       4.586  16.453  -4.281  1.00 33.12           C  
ATOM   1950  O   PRO A 259       3.586  18.156  -1.888  1.00 33.12           O  
ATOM   1951  CG  PRO A 259       5.516  17.547  -4.703  1.00 33.12           C  
ATOM   1952  CD  PRO A 259       4.707  18.766  -5.016  1.00 33.12           C  
ATOM   1953  N   VAL A 260       1.750  17.484  -2.096  1.00 31.03           N  
ATOM   1954  CA  VAL A 260       1.435  17.609  -0.678  1.00 31.03           C  
ATOM   1955  C   VAL A 260       1.661  16.281   0.034  1.00 31.03           C  
ATOM   1956  CB  VAL A 260      -0.019  18.094  -0.465  1.00 31.03           C  
ATOM   1957  O   VAL A 260       1.038  15.273  -0.309  1.00 31.03           O  
ATOM   1958  CG1 VAL A 260      -0.253  18.484   0.996  1.00 31.03           C  
ATOM   1959  CG2 VAL A 260      -0.334  19.266  -1.386  1.00 31.03           C  
ATOM   1960  N   CYS A 261       2.891  15.891   0.256  1.00 32.44           N  
ATOM   1961  CA  CYS A 261       3.186  14.852   1.232  1.00 32.44           C  
ATOM   1962  C   CYS A 261       3.531  15.453   2.588  1.00 32.44           C  
ATOM   1963  CB  CYS A 261       4.340  13.977   0.747  1.00 32.44           C  
ATOM   1964  O   CYS A 261       4.332  16.391   2.672  1.00 32.44           O  
ATOM   1965  SG  CYS A 261       5.125  13.008   2.059  1.00 32.44           S  
ATOM   1966  N   PHE A 262       2.547  15.492   3.576  1.00 32.75           N  
ATOM   1967  CA  PHE A 262       2.654  16.125   4.883  1.00 32.75           C  
ATOM   1968  C   PHE A 262       3.402  15.234   5.863  1.00 32.75           C  
ATOM   1969  CB  PHE A 262       1.267  16.469   5.434  1.00 32.75           C  
ATOM   1970  O   PHE A 262       2.936  15.000   6.980  1.00 32.75           O  
ATOM   1971  CG  PHE A 262       0.609  17.641   4.750  1.00 32.75           C  
ATOM   1972  CD1 PHE A 262       0.941  18.938   5.098  1.00 32.75           C  
ATOM   1973  CD2 PHE A 262      -0.343  17.422   3.760  1.00 32.75           C  
ATOM   1974  CE1 PHE A 262       0.334  20.016   4.465  1.00 32.75           C  
ATOM   1975  CE2 PHE A 262      -0.954  18.500   3.123  1.00 32.75           C  
ATOM   1976  CZ  PHE A 262      -0.614  19.797   3.479  1.00 32.75           C  
ATOM   1977  N   CYS A 263       4.594  14.500   5.594  1.00 34.16           N  
ATOM   1978  CA  CYS A 263       5.406  13.727   6.527  1.00 34.16           C  
ATOM   1979  C   CYS A 263       6.555  14.570   7.078  1.00 34.16           C  
ATOM   1980  CB  CYS A 263       5.957  12.477   5.852  1.00 34.16           C  
ATOM   1981  O   CYS A 263       6.988  15.523   6.438  1.00 34.16           O  
ATOM   1982  SG  CYS A 263       7.562  12.719   5.066  1.00 34.16           S  
ATOM   1983  N   GLU A 264       6.926  14.484   8.344  1.00 35.97           N  
ATOM   1984  CA  GLU A 264       8.055  15.055   9.070  1.00 35.97           C  
ATOM   1985  C   GLU A 264       9.383  14.602   8.469  1.00 35.97           C  
ATOM   1986  CB  GLU A 264       7.996  14.664  10.555  1.00 35.97           C  
ATOM   1987  O   GLU A 264      10.359  15.352   8.477  1.00 35.97           O  
ATOM   1988  CG  GLU A 264       7.367  15.734  11.438  1.00 35.97           C  
ATOM   1989  CD  GLU A 264       7.383  15.367  12.914  1.00 35.97           C  
ATOM   1990  OE1 GLU A 264       6.977  16.203  13.750  1.00 35.97           O  
ATOM   1991  OE2 GLU A 264       7.801  14.234  13.234  1.00 35.97           O  
ATOM   1992  N   ASN A 265       9.477  13.500   7.656  1.00 35.66           N  
ATOM   1993  CA  ASN A 265      10.758  13.195   7.020  1.00 35.66           C  
ATOM   1994  C   ASN A 265      10.797  13.711   5.582  1.00 35.66           C  
ATOM   1995  CB  ASN A 265      11.031  11.695   7.051  1.00 35.66           C  
ATOM   1996  O   ASN A 265      11.867  13.781   4.973  1.00 35.66           O  
ATOM   1997  CG  ASN A 265      11.523  11.219   8.406  1.00 35.66           C  
ATOM   1998  ND2 ASN A 265      11.398   9.922   8.664  1.00 35.66           N  
ATOM   1999  OD1 ASN A 265      12.008  12.016   9.219  1.00 35.66           O  
ATOM   2000  N   CYS A 266       9.695  14.281   4.969  1.00 32.31           N  
ATOM   2001  CA  CYS A 266       9.562  15.055   3.738  1.00 32.31           C  
ATOM   2002  C   CYS A 266       9.438  16.547   4.039  1.00 32.31           C  
ATOM   2003  CB  CYS A 266       8.344  14.586   2.941  1.00 32.31           C  
ATOM   2004  O   CYS A 266       9.773  17.375   3.199  1.00 32.31           O  
ATOM   2005  SG  CYS A 266       8.695  13.219   1.810  1.00 32.31           S  
ATOM   2006  N   ILE A 267       9.148  16.953   5.371  1.00 30.20           N  
ATOM   2007  CA  ILE A 267       9.109  18.359   5.758  1.00 30.20           C  
ATOM   2008  C   ILE A 267      10.531  18.891   5.871  1.00 30.20           C  
ATOM   2009  CB  ILE A 267       8.352  18.547   7.086  1.00 30.20           C  
ATOM   2010  O   ILE A 267      10.758  20.094   5.676  1.00 30.20           O  
ATOM   2011  CG1 ILE A 267       6.840  18.375   6.875  1.00 30.20           C  
ATOM   2012  CG2 ILE A 267       8.656  19.922   7.684  1.00 30.20           C  
ATOM   2013  CD1 ILE A 267       6.039  18.281   8.172  1.00 30.20           C  
ATOM   2014  N   ASN A 268      11.555  17.891   5.820  1.00 27.75           N  
ATOM   2015  CA  ASN A 268      12.859  18.547   5.840  1.00 27.75           C  
ATOM   2016  C   ASN A 268      13.383  18.797   4.430  1.00 27.75           C  
ATOM   2017  CB  ASN A 268      13.859  17.719   6.645  1.00 27.75           C  
ATOM   2018  O   ASN A 268      14.406  19.453   4.250  1.00 27.75           O  
ATOM   2019  CG  ASN A 268      13.820  18.031   8.125  1.00 27.75           C  
ATOM   2020  ND2 ASN A 268      14.141  17.047   8.953  1.00 27.75           N  
ATOM   2021  OD1 ASN A 268      13.500  19.156   8.531  1.00 27.75           O  
ATOM   2022  N   PHE A 269      12.516  18.688   3.320  1.00 25.27           N  
ATOM   2023  CA  PHE A 269      13.047  19.266   2.088  1.00 25.27           C  
ATOM   2024  C   PHE A 269      12.203  20.438   1.631  1.00 25.27           C  
ATOM   2025  CB  PHE A 269      13.102  18.203   0.985  1.00 25.27           C  
ATOM   2026  O   PHE A 269      12.469  21.031   0.583  1.00 25.27           O  
ATOM   2027  CG  PHE A 269      14.484  17.688   0.707  1.00 25.27           C  
ATOM   2028  CD1 PHE A 269      15.312  18.328  -0.211  1.00 25.27           C  
ATOM   2029  CD2 PHE A 269      14.969  16.562   1.363  1.00 25.27           C  
ATOM   2030  CE1 PHE A 269      16.594  17.844  -0.471  1.00 25.27           C  
ATOM   2031  CE2 PHE A 269      16.250  16.078   1.109  1.00 25.27           C  
ATOM   2032  CZ  PHE A 269      17.062  16.719   0.191  1.00 25.27           C  
ATOM   2033  N   THR A 270      11.555  21.234   2.559  1.00 26.34           N  
ATOM   2034  CA  THR A 270      11.172  22.562   2.113  1.00 26.34           C  
ATOM   2035  C   THR A 270      11.945  23.625   2.873  1.00 26.34           C  
ATOM   2036  CB  THR A 270       9.656  22.797   2.293  1.00 26.34           C  
ATOM   2037  O   THR A 270      11.359  24.578   3.402  1.00 26.34           O  
ATOM   2038  CG2 THR A 270       8.875  22.281   1.092  1.00 26.34           C  
ATOM   2039  OG1 THR A 270       9.211  22.109   3.471  1.00 26.34           O  
ATOM   2040  N   GLU A 271      13.297  23.453   3.049  1.00 24.94           N  
ATOM   2041  CA  GLU A 271      14.062  24.672   3.252  1.00 24.94           C  
ATOM   2042  C   GLU A 271      14.859  25.047   2.002  1.00 24.94           C  
ATOM   2043  CB  GLU A 271      15.000  24.531   4.449  1.00 24.94           C  
ATOM   2044  O   GLU A 271      15.641  24.234   1.495  1.00 24.94           O  
ATOM   2045  CG  GLU A 271      14.414  25.031   5.758  1.00 24.94           C  
ATOM   2046  CD  GLU A 271      15.383  24.953   6.926  1.00 24.94           C  
ATOM   2047  OE1 GLU A 271      15.023  25.391   8.047  1.00 24.94           O  
ATOM   2048  OE2 GLU A 271      16.516  24.469   6.719  1.00 24.94           O  
ATOM   2049  N   PHE A 272      14.273  25.469   0.855  1.00 24.02           N  
ATOM   2050  CA  PHE A 272      14.812  26.531   0.007  1.00 24.02           C  
ATOM   2051  C   PHE A 272      13.758  27.031  -0.974  1.00 24.02           C  
ATOM   2052  CB  PHE A 272      16.047  26.031  -0.756  1.00 24.02           C  
ATOM   2053  O   PHE A 272      13.164  26.234  -1.708  1.00 24.02           O  
ATOM   2054  CG  PHE A 272      17.359  26.406  -0.112  1.00 24.02           C  
ATOM   2055  CD1 PHE A 272      17.938  27.641  -0.360  1.00 24.02           C  
ATOM   2056  CD2 PHE A 272      18.000  25.516   0.742  1.00 24.02           C  
ATOM   2057  CE1 PHE A 272      19.141  27.984   0.235  1.00 24.02           C  
ATOM   2058  CE2 PHE A 272      19.203  25.859   1.340  1.00 24.02           C  
ATOM   2059  CZ  PHE A 272      19.781  27.094   1.085  1.00 24.02           C  
ATOM   2060  N   ARG A 273      12.773  27.781  -0.529  1.00 27.17           N  
ATOM   2061  CA  ARG A 273      12.320  29.078  -1.026  1.00 27.17           C  
ATOM   2062  C   ARG A 273      11.031  29.500  -0.334  1.00 27.17           C  
ATOM   2063  CB  ARG A 273      12.109  29.016  -2.541  1.00 27.17           C  
ATOM   2064  O   ARG A 273      10.086  28.719  -0.213  1.00 27.17           O  
ATOM   2065  CG  ARG A 273      12.539  30.281  -3.264  1.00 27.17           C  
ATOM   2066  CD  ARG A 273      12.312  30.188  -4.766  1.00 27.17           C  
ATOM   2067  NE  ARG A 273      12.680  31.422  -5.453  1.00 27.17           N  
ATOM   2068  NH1 ARG A 273      12.180  30.641  -7.566  1.00 27.17           N  
ATOM   2069  NH2 ARG A 273      12.969  32.781  -7.285  1.00 27.17           N  
ATOM   2070  CZ  ARG A 273      12.609  31.609  -6.766  1.00 27.17           C  
TER    2071      ARG A 273                                                      
ENDMDL                                                                          
END                                                                             
