# Supplementary material for: The full transcription map of cottontail rabbit papillomavirus in tumor tissues
Source: PLoS Pathog. 2024 Oct 25;20(10):e1012649. doi: 10.1371/journal.ppat.1012649 (PMC11540226; doi:10.1371/journal.ppat.1012649)
Supplement: S1 Data — (ZIP) [file ppat.1012649.s019.zip › S1_Data/CRPV_SE6.pdb]

ATOM      1  N   MET A   1      -9.658  13.644  -2.159  1.00 48.38           N  
ATOM      2  H   MET A   1     -10.597  13.997  -2.041  1.00 48.38           H  
ATOM      3  H2  MET A   1      -9.088  14.340  -2.618  1.00 48.38           H  
ATOM      4  H3  MET A   1      -9.259  13.421  -1.259  1.00 48.38           H  
ATOM      5  CA  MET A   1      -9.682  12.412  -2.967  1.00 48.38           C  
ATOM      6  HA  MET A   1     -10.106  12.636  -3.946  1.00 48.38           H  
ATOM      7  C   MET A   1     -10.603  11.396  -2.297  1.00 48.38           C  
ATOM      8  CB  MET A   1      -8.254  11.897  -3.192  1.00 48.38           C  
ATOM      9  HB2 MET A   1      -8.294  10.970  -3.765  1.00 48.38           H  
ATOM     10  HB3 MET A   1      -7.765  11.705  -2.237  1.00 48.38           H  
ATOM     11  O   MET A   1     -10.633  11.350  -1.067  1.00 48.38           O  
ATOM     12  CG  MET A   1      -7.447  12.940  -3.982  1.00 48.38           C  
ATOM     13  HG2 MET A   1      -7.322  13.847  -3.390  1.00 48.38           H  
ATOM     14  HG3 MET A   1      -8.011  13.196  -4.879  1.00 48.38           H  
ATOM     15  SD  MET A   1      -5.817  12.393  -4.529  1.00 48.38           S  
ATOM     16  CE  MET A   1      -4.708  13.139  -3.301  1.00 48.38           C  
ATOM     17  HE1 MET A   1      -4.920  12.733  -2.312  1.00 48.38           H  
ATOM     18  HE2 MET A   1      -3.676  12.896  -3.556  1.00 48.38           H  
ATOM     19  HE3 MET A   1      -4.825  14.223  -3.296  1.00 48.38           H  
ATOM     20  N   ARG A   2     -11.432  10.705  -3.088  1.00 42.00           N  
ATOM     21  H   ARG A   2     -11.283  10.738  -4.086  1.00 42.00           H  
ATOM     22  CA  ARG A   2     -12.317   9.608  -2.661  1.00 42.00           C  
ATOM     23  HA  ARG A   2     -12.247   9.441  -1.586  1.00 42.00           H  
ATOM     24  C   ARG A   2     -11.829   8.333  -3.340  1.00 42.00           C  
ATOM     25  CB  ARG A   2     -13.791   9.858  -3.053  1.00 42.00           C  
ATOM     26  HB2 ARG A   2     -13.846  10.083  -4.118  1.00 42.00           H  
ATOM     27  HB3 ARG A   2     -14.347   8.937  -2.881  1.00 42.00           H  
ATOM     28  O   ARG A   2     -11.326   8.423  -4.458  1.00 42.00           O  
ATOM     29  CG  ARG A   2     -14.479  10.978  -2.258  1.00 42.00           C  
ATOM     30  HG2 ARG A   2     -14.410  10.753  -1.194  1.00 42.00           H  
ATOM     31  HG3 ARG A   2     -13.982  11.927  -2.459  1.00 42.00           H  
ATOM     32  CD  ARG A   2     -15.964  11.086  -2.642  1.00 42.00           C  
ATOM     33  HD2 ARG A   2     -16.037  11.303  -3.708  1.00 42.00           H  
ATOM     34  HD3 ARG A   2     -16.440  10.124  -2.453  1.00 42.00           H  
ATOM     35  NE  ARG A   2     -16.667  12.135  -1.869  1.00 42.00           N  
ATOM     36  HE  ARG A   2     -16.165  12.561  -1.104  1.00 42.00           H  
ATOM     37  NH1 ARG A   2     -18.702  11.955  -2.924  1.00 42.00           N  
ATOM     38 HH11 ARG A   2     -18.353  11.180  -3.469  1.00 42.00           H  
ATOM     39 HH12 ARG A   2     -19.674  12.213  -3.010  1.00 42.00           H  
ATOM     40  NH2 ARG A   2     -18.461  13.422  -1.270  1.00 42.00           N  
ATOM     41 HH21 ARG A   2     -17.943  13.852  -0.517  1.00 42.00           H  
ATOM     42 HH22 ARG A   2     -19.434  13.658  -1.395  1.00 42.00           H  
ATOM     43  CZ  ARG A   2     -17.932  12.497  -2.025  1.00 42.00           C  
ATOM     44  N   CYS A   3     -11.974   7.189  -2.687  1.00 47.69           N  
ATOM     45  H   CYS A   3     -12.414   7.185  -1.778  1.00 47.69           H  
ATOM     46  CA  CYS A   3     -11.712   5.919  -3.344  1.00 47.69           C  
ATOM     47  HA  CYS A   3     -10.712   5.936  -3.777  1.00 47.69           H  
ATOM     48  C   CYS A   3     -12.729   5.675  -4.465  1.00 47.69           C  
ATOM     49  CB  CYS A   3     -11.786   4.805  -2.313  1.00 47.69           C  
ATOM     50  HB2 CYS A   3     -11.080   5.002  -1.506  1.00 47.69           H  
ATOM     51  HB3 CYS A   3     -12.796   4.740  -1.909  1.00 47.69           H  
ATOM     52  O   CYS A   3     -13.923   5.879  -4.263  1.00 47.69           O  
ATOM     53  SG  CYS A   3     -11.364   3.276  -3.180  1.00 47.69           S  
ATOM     54  HG  CYS A   3     -10.056   3.503  -3.324  1.00 47.69           H  
ATOM     55  N   THR A   4     -12.267   5.213  -5.623  1.00 44.38           N  
ATOM     56  H   THR A   4     -11.278   5.046  -5.741  1.00 44.38           H  
ATOM     57  CA  THR A   4     -13.113   4.861  -6.771  1.00 44.38           C  
ATOM     58  HA  THR A   4     -13.854   5.644  -6.931  1.00 44.38           H  
ATOM     59  C   THR A   4     -13.892   3.560  -6.578  1.00 44.38           C  
ATOM     60  CB  THR A   4     -12.247   4.745  -8.033  1.00 44.38           C  
ATOM     61  HB  THR A   4     -12.805   4.242  -8.824  1.00 44.38           H  
ATOM     62  O   THR A   4     -14.943   3.409  -7.186  1.00 44.38           O  
ATOM     63  CG2 THR A   4     -11.806   6.123  -8.527  1.00 44.38           C  
ATOM     64 HG21 THR A   4     -11.215   6.011  -9.436  1.00 44.38           H  
ATOM     65 HG22 THR A   4     -12.683   6.729  -8.753  1.00 44.38           H  
ATOM     66 HG23 THR A   4     -11.203   6.623  -7.768  1.00 44.38           H  
ATOM     67  OG1 THR A   4     -11.078   4.015  -7.726  1.00 44.38           O  
ATOM     68  HG1 THR A   4     -10.649   3.766  -8.548  1.00 44.38           H  
ATOM     69  N   VAL A   5     -13.417   2.650  -5.719  1.00 43.47           N  
ATOM     70  H   VAL A   5     -12.521   2.832  -5.290  1.00 43.47           H  
ATOM     71  CA  VAL A   5     -14.043   1.336  -5.487  1.00 43.47           C  
ATOM     72  HA  VAL A   5     -14.563   1.035  -6.397  1.00 43.47           H  
ATOM     73  C   VAL A   5     -15.104   1.394  -4.386  1.00 43.47           C  
ATOM     74  CB  VAL A   5     -12.984   0.255  -5.194  1.00 43.47           C  
ATOM     75  HB  VAL A   5     -12.474   0.511  -4.265  1.00 43.47           H  
ATOM     76  O   VAL A   5     -16.225   0.953  -4.598  1.00 43.47           O  
ATOM     77  CG1 VAL A   5     -13.639  -1.124  -5.043  1.00 43.47           C  
ATOM     78 HG11 VAL A   5     -12.879  -1.899  -4.947  1.00 43.47           H  
ATOM     79 HG12 VAL A   5     -14.251  -1.347  -5.917  1.00 43.47           H  
ATOM     80 HG13 VAL A   5     -14.265  -1.154  -4.151  1.00 43.47           H  
ATOM     81  CG2 VAL A   5     -11.940   0.180  -6.319  1.00 43.47           C  
ATOM     82 HG21 VAL A   5     -12.433  -0.023  -7.270  1.00 43.47           H  
ATOM     83 HG22 VAL A   5     -11.234  -0.625  -6.114  1.00 43.47           H  
ATOM     84 HG23 VAL A   5     -11.381   1.113  -6.395  1.00 43.47           H  
ATOM     85  N   CYS A   6     -14.790   1.979  -3.225  1.00 42.38           N  
ATOM     86  H   CYS A   6     -13.836   2.273  -3.074  1.00 42.38           H  
ATOM     87  CA  CYS A   6     -15.722   2.038  -2.089  1.00 42.38           C  
ATOM     88  HA  CYS A   6     -16.563   1.373  -2.284  1.00 42.38           H  
ATOM     89  C   CYS A   6     -16.350   3.426  -1.862  1.00 42.38           C  
ATOM     90  CB  CYS A   6     -15.016   1.485  -0.841  1.00 42.38           C  
ATOM     91  HB2 CYS A   6     -15.736   1.402  -0.027  1.00 42.38           H  
ATOM     92  HB3 CYS A   6     -14.640   0.486  -1.057  1.00 42.38           H  
ATOM     93  O   CYS A   6     -17.112   3.617  -0.919  1.00 42.38           O  
ATOM     94  SG  CYS A   6     -13.641   2.558  -0.330  1.00 42.38           S  
ATOM     95  HG  CYS A   6     -13.049   1.658   0.461  1.00 42.38           H  
ATOM     96  N   GLY A   7     -16.002   4.438  -2.666  1.00 42.09           N  
ATOM     97  H   GLY A   7     -15.389   4.241  -3.445  1.00 42.09           H  
ATOM     98  CA  GLY A   7     -16.542   5.802  -2.546  1.00 42.09           C  
ATOM     99  HA2 GLY A   7     -17.630   5.737  -2.530  1.00 42.09           H  
ATOM    100  HA3 GLY A   7     -16.251   6.379  -3.423  1.00 42.09           H  
ATOM    101  C   GLY A   7     -16.106   6.575  -1.291  1.00 42.09           C  
ATOM    102  O   GLY A   7     -16.399   7.771  -1.176  1.00 42.09           O  
ATOM    103  N   ARG A   8     -15.386   5.933  -0.356  1.00 48.25           N  
ATOM    104  H   ARG A   8     -15.260   4.940  -0.487  1.00 48.25           H  
ATOM    105  CA  ARG A   8     -14.992   6.515   0.934  1.00 48.25           C  
ATOM    106  HA  ARG A   8     -15.908   6.870   1.405  1.00 48.25           H  
ATOM    107  C   ARG A   8     -14.065   7.714   0.747  1.00 48.25           C  
ATOM    108  CB  ARG A   8     -14.388   5.432   1.850  1.00 48.25           C  
ATOM    109  HB2 ARG A   8     -15.083   4.593   1.902  1.00 48.25           H  
ATOM    110  HB3 ARG A   8     -13.452   5.075   1.420  1.00 48.25           H  
ATOM    111  O   ARG A   8     -13.166   7.724  -0.099  1.00 48.25           O  
ATOM    112  CG  ARG A   8     -14.124   5.942   3.280  1.00 48.25           C  
ATOM    113  HG2 ARG A   8     -15.040   6.370   3.687  1.00 48.25           H  
ATOM    114  HG3 ARG A   8     -13.354   6.713   3.250  1.00 48.25           H  
ATOM    115  CD  ARG A   8     -13.645   4.819   4.209  1.00 48.25           C  
ATOM    116  HD2 ARG A   8     -14.442   4.080   4.294  1.00 48.25           H  
ATOM    117  HD3 ARG A   8     -12.776   4.334   3.765  1.00 48.25           H  
ATOM    118  NE  ARG A   8     -13.271   5.339   5.543  1.00 48.25           N  
ATOM    119  HE  ARG A   8     -12.740   6.198   5.566  1.00 48.25           H  
ATOM    120  NH1 ARG A   8     -14.029   3.580   6.830  1.00 48.25           N  
ATOM    121 HH11 ARG A   8     -14.127   3.145   7.736  1.00 48.25           H  
ATOM    122 HH12 ARG A   8     -14.306   3.068   6.005  1.00 48.25           H  
ATOM    123  NH2 ARG A   8     -13.031   5.307   7.811  1.00 48.25           N  
ATOM    124 HH21 ARG A   8     -13.122   4.823   8.693  1.00 48.25           H  
ATOM    125 HH22 ARG A   8     -12.496   6.164   7.787  1.00 48.25           H  
ATOM    126  CZ  ARG A   8     -13.448   4.742   6.713  1.00 48.25           C  
ATOM    127  N   ARG A   9     -14.284   8.751   1.559  1.00 44.59           N  
ATOM    128  H   ARG A   9     -15.002   8.642   2.261  1.00 44.59           H  
ATOM    129  CA  ARG A   9     -13.434   9.945   1.602  1.00 44.59           C  
ATOM    130  HA  ARG A   9     -13.156  10.201   0.579  1.00 44.59           H  
ATOM    131  C   ARG A   9     -12.152   9.606   2.359  1.00 44.59           C  
ATOM    132  CB  ARG A   9     -14.224  11.108   2.225  1.00 44.59           C  
ATOM    133  HB2 ARG A   9     -14.295  10.969   3.304  1.00 44.59           H  
ATOM    134  HB3 ARG A   9     -15.235  11.092   1.818  1.00 44.59           H  
ATOM    135  O   ARG A   9     -12.216   9.248   3.527  1.00 44.59           O  
ATOM    136  CG  ARG A   9     -13.610  12.484   1.917  1.00 44.59           C  
ATOM    137  HG2 ARG A   9     -13.511  12.594   0.838  1.00 44.59           H  
ATOM    138  HG3 ARG A   9     -12.627  12.559   2.381  1.00 44.59           H  
ATOM    139  CD  ARG A   9     -14.527  13.594   2.459  1.00 44.59           C  
ATOM    140  HD2 ARG A   9     -15.545  13.407   2.118  1.00 44.59           H  
ATOM    141  HD3 ARG A   9     -14.520  13.543   3.548  1.00 44.59           H  
ATOM    142  NE  ARG A   9     -14.115  14.948   2.024  1.00 44.59           N  
ATOM    143  HE  ARG A   9     -13.257  15.032   1.498  1.00 44.59           H  
ATOM    144  NH1 ARG A   9     -15.810  16.108   3.066  1.00 44.59           N  
ATOM    145 HH11 ARG A   9     -16.225  16.985   3.347  1.00 44.59           H  
ATOM    146 HH12 ARG A   9     -16.133  15.268   3.523  1.00 44.59           H  
ATOM    147  NH2 ARG A   9     -14.276  17.231   1.919  1.00 44.59           N  
ATOM    148 HH21 ARG A   9     -13.415  17.320   1.398  1.00 44.59           H  
ATOM    149 HH22 ARG A   9     -14.739  18.077   2.220  1.00 44.59           H  
ATOM    150  CZ  ARG A   9     -14.731  16.082   2.336  1.00 44.59           C  
ATOM    151  N   LEU A  10     -11.016   9.738   1.679  1.00 53.00           N  
ATOM    152  H   LEU A  10     -11.051   9.969   0.697  1.00 53.00           H  
ATOM    153  CA  LEU A  10      -9.704   9.493   2.276  1.00 53.00           C  
ATOM    154  HA  LEU A  10      -9.701   8.517   2.762  1.00 53.00           H  
ATOM    155  C   LEU A  10      -9.406  10.535   3.358  1.00 53.00           C  
ATOM    156  CB  LEU A  10      -8.631   9.496   1.175  1.00 53.00           C  
ATOM    157  HB2 LEU A  10      -8.650  10.462   0.671  1.00 53.00           H  
ATOM    158  HB3 LEU A  10      -7.653   9.381   1.642  1.00 53.00           H  
ATOM    159  O   LEU A  10      -9.820  11.703   3.236  1.00 53.00           O  
ATOM    160  CG  LEU A  10      -8.809   8.381   0.128  1.00 53.00           C  
ATOM    161  HG  LEU A  10      -9.818   8.407  -0.284  1.00 53.00           H  
ATOM    162  CD1 LEU A  10      -7.835   8.617  -1.018  1.00 53.00           C  
ATOM    163 HD11 LEU A  10      -6.827   8.633  -0.605  1.00 53.00           H  
ATOM    164 HD12 LEU A  10      -7.906   7.807  -1.744  1.00 53.00           H  
ATOM    165 HD13 LEU A  10      -8.049   9.565  -1.512  1.00 53.00           H  
ATOM    166  CD2 LEU A  10      -8.540   7.002   0.711  1.00 53.00           C  
ATOM    167 HD21 LEU A  10      -8.532   6.255  -0.082  1.00 53.00           H  
ATOM    168 HD22 LEU A  10      -7.571   6.979   1.209  1.00 53.00           H  
ATOM    169 HD23 LEU A  10      -9.301   6.732   1.444  1.00 53.00           H  
ATOM    170  N   THR A  11      -8.670  10.123   4.379  1.00 53.91           N  
ATOM    171  H   THR A  11      -8.337   9.170   4.367  1.00 53.91           H  
ATOM    172  CA  THR A  11      -8.115  10.997   5.415  1.00 53.91           C  
ATOM    173  HA  THR A  11      -8.895  11.682   5.747  1.00 53.91           H  
ATOM    174  C   THR A  11      -6.970  11.845   4.840  1.00 53.91           C  
ATOM    175  CB  THR A  11      -7.683  10.190   6.649  1.00 53.91           C  
ATOM    176  HB  THR A  11      -7.321  10.884   7.407  1.00 53.91           H  
ATOM    177  O   THR A  11      -6.569  11.696   3.684  1.00 53.91           O  
ATOM    178  CG2 THR A  11      -8.823   9.379   7.263  1.00 53.91           C  
ATOM    179 HG21 THR A  11      -8.439   8.832   8.125  1.00 53.91           H  
ATOM    180 HG22 THR A  11      -9.215   8.659   6.545  1.00 53.91           H  
ATOM    181 HG23 THR A  11      -9.618  10.046   7.596  1.00 53.91           H  
ATOM    182  OG1 THR A  11      -6.641   9.328   6.299  1.00 53.91           O  
ATOM    183  HG1 THR A  11      -6.990   8.606   5.772  1.00 53.91           H  
ATOM    184  N   ILE A  12      -6.531  12.865   5.578  1.00 39.81           N  
ATOM    185  H   ILE A  12      -6.832  12.923   6.541  1.00 39.81           H  
ATOM    186  CA  ILE A  12      -5.460  13.778   5.149  1.00 39.81           C  
ATOM    187  HA  ILE A  12      -5.713  14.141   4.152  1.00 39.81           H  
ATOM    188  C   ILE A  12      -4.098  13.066   4.979  1.00 39.81           C  
ATOM    189  CB  ILE A  12      -5.412  15.020   6.071  1.00 39.81           C  
ATOM    190  HB  ILE A  12      -5.283  14.688   7.101  1.00 39.81           H  
ATOM    191  O   ILE A  12      -3.502  13.287   3.924  1.00 39.81           O  
ATOM    192  CG1 ILE A  12      -6.749  15.797   5.954  1.00 39.81           C  
ATOM    193 HG12 ILE A  12      -6.853  16.189   4.942  1.00 39.81           H  
ATOM    194 HG13 ILE A  12      -7.583  15.121   6.142  1.00 39.81           H  
ATOM    195  CG2 ILE A  12      -4.228  15.935   5.708  1.00 39.81           C  
ATOM    196 HG21 ILE A  12      -3.286  15.409   5.860  1.00 39.81           H  
ATOM    197 HG22 ILE A  12      -4.291  16.263   4.670  1.00 39.81           H  
ATOM    198 HG23 ILE A  12      -4.199  16.805   6.364  1.00 39.81           H  
ATOM    199  CD1 ILE A  12      -6.902  16.954   6.948  1.00 39.81           C  
ATOM    200 HD11 ILE A  12      -6.201  17.756   6.717  1.00 39.81           H  
ATOM    201 HD12 ILE A  12      -7.914  17.354   6.885  1.00 39.81           H  
ATOM    202 HD13 ILE A  12      -6.725  16.599   7.963  1.00 39.81           H  
ATOM    203  N   PRO A  13      -3.632  12.179   5.887  1.00 47.50           N  
ATOM    204  CA  PRO A  13      -2.349  11.484   5.710  1.00 47.50           C  
ATOM    205  HA  PRO A  13      -1.550  12.214   5.583  1.00 47.50           H  
ATOM    206  C   PRO A  13      -2.343  10.569   4.477  1.00 47.50           C  
ATOM    207  CB  PRO A  13      -2.100  10.717   7.014  1.00 47.50           C  
ATOM    208  HB2 PRO A  13      -1.615   9.756   6.842  1.00 47.50           H  
ATOM    209  HB3 PRO A  13      -1.490  11.327   7.680  1.00 47.50           H  
ATOM    210  O   PRO A  13      -1.445  10.669   3.643  1.00 47.50           O  
ATOM    211  CG  PRO A  13      -3.489  10.546   7.618  1.00 47.50           C  
ATOM    212  HG2 PRO A  13      -3.450  10.449   8.703  1.00 47.50           H  
ATOM    213  HG3 PRO A  13      -3.979   9.679   7.175  1.00 47.50           H  
ATOM    214  CD  PRO A  13      -4.197  11.824   7.187  1.00 47.50           C  
ATOM    215  HD2 PRO A  13      -3.982  12.617   7.904  1.00 47.50           H  
ATOM    216  HD3 PRO A  13      -5.267  11.617   7.165  1.00 47.50           H  
ATOM    217  N   GLU A  14      -3.420   9.805   4.260  1.00 49.50           N  
ATOM    218  H   GLU A  14      -4.087   9.701   5.011  1.00 49.50           H  
ATOM    219  CA  GLU A  14      -3.579   8.938   3.080  1.00 49.50           C  
ATOM    220  HA  GLU A  14      -2.790   8.186   3.069  1.00 49.50           H  
ATOM    221  C   GLU A  14      -3.497   9.734   1.763  1.00 49.50           C  
ATOM    222  CB  GLU A  14      -4.950   8.242   3.145  1.00 49.50           C  
ATOM    223  HB2 GLU A  14      -5.128   7.723   2.203  1.00 49.50           H  
ATOM    224  HB3 GLU A  14      -5.705   9.023   3.241  1.00 49.50           H  
ATOM    225  O   GLU A  14      -2.990   9.248   0.757  1.00 49.50           O  
ATOM    226  CG  GLU A  14      -5.107   7.223   4.291  1.00 49.50           C  
ATOM    227  HG2 GLU A  14      -4.770   7.675   5.224  1.00 49.50           H  
ATOM    228  HG3 GLU A  14      -4.471   6.363   4.081  1.00 49.50           H  
ATOM    229  CD  GLU A  14      -6.571   6.771   4.465  1.00 49.50           C  
ATOM    230  OE1 GLU A  14      -6.826   5.590   4.773  1.00 49.50           O  
ATOM    231  OE2 GLU A  14      -7.476   7.637   4.323  1.00 49.50           O  
ATOM    232  N   LYS A  15      -3.971  10.991   1.744  1.00 43.94           N  
ATOM    233  H   LYS A  15      -4.305  11.363   2.622  1.00 43.94           H  
ATOM    234  CA  LYS A  15      -3.875  11.870   0.562  1.00 43.94           C  
ATOM    235  HA  LYS A  15      -4.137  11.295  -0.327  1.00 43.94           H  
ATOM    236  C   LYS A  15      -2.466  12.399   0.316  1.00 43.94           C  
ATOM    237  CB  LYS A  15      -4.811  13.071   0.698  1.00 43.94           C  
ATOM    238  HB2 LYS A  15      -4.646  13.529   1.673  1.00 43.94           H  
ATOM    239  HB3 LYS A  15      -4.562  13.809  -0.065  1.00 43.94           H  
ATOM    240  O   LYS A  15      -2.155  12.693  -0.839  1.00 43.94           O  
ATOM    241  CG  LYS A  15      -6.279  12.689   0.532  1.00 43.94           C  
ATOM    242  HG2 LYS A  15      -6.507  11.850   1.190  1.00 43.94           H  
ATOM    243  HG3 LYS A  15      -6.470  12.383  -0.497  1.00 43.94           H  
ATOM    244  CD  LYS A  15      -7.143  13.901   0.893  1.00 43.94           C  
ATOM    245  HD2 LYS A  15      -6.715  14.370   1.779  1.00 43.94           H  
ATOM    246  HD3 LYS A  15      -7.148  14.627   0.080  1.00 43.94           H  
ATOM    247  CE  LYS A  15      -8.547  13.412   1.225  1.00 43.94           C  
ATOM    248  HE2 LYS A  15      -9.182  13.347   0.342  1.00 43.94           H  
ATOM    249  HE3 LYS A  15      -8.435  12.403   1.622  1.00 43.94           H  
ATOM    250  NZ  LYS A  15      -9.150  14.233   2.294  1.00 43.94           N  
ATOM    251  HZ1 LYS A  15      -9.895  13.707   2.727  1.00 43.94           H  
ATOM    252  HZ2 LYS A  15      -9.408  15.172   2.024  1.00 43.94           H  
ATOM    253  HZ3 LYS A  15      -8.472  14.302   3.039  1.00 43.94           H  
ATOM    254  N   ILE A  16      -1.670  12.586   1.366  1.00 38.16           N  
ATOM    255  H   ILE A  16      -1.976  12.257   2.271  1.00 38.16           H  
ATOM    256  CA  ILE A  16      -0.315  13.141   1.270  1.00 38.16           C  
ATOM    257  HA  ILE A  16      -0.315  13.959   0.550  1.00 38.16           H  
ATOM    258  C   ILE A  16       0.632  12.077   0.712  1.00 38.16           C  
ATOM    259  CB  ILE A  16       0.132  13.722   2.632  1.00 38.16           C  
ATOM    260  HB  ILE A  16      -0.030  12.975   3.409  1.00 38.16           H  
ATOM    261  O   ILE A  16       1.321  12.343  -0.273  1.00 38.16           O  
ATOM    262  CG1 ILE A  16      -0.699  14.987   2.960  1.00 38.16           C  
ATOM    263 HG12 ILE A  16      -1.750  14.815   2.726  1.00 38.16           H  
ATOM    264 HG13 ILE A  16      -0.357  15.814   2.338  1.00 38.16           H  
ATOM    265  CG2 ILE A  16       1.630  14.072   2.594  1.00 38.16           C  
ATOM    266 HG21 ILE A  16       2.227  13.164   2.507  1.00 38.16           H  
ATOM    267 HG22 ILE A  16       1.852  14.725   1.750  1.00 38.16           H  
ATOM    268 HG23 ILE A  16       1.938  14.564   3.517  1.00 38.16           H  
ATOM    269  CD1 ILE A  16      -0.626  15.412   4.432  1.00 38.16           C  
ATOM    270 HD11 ILE A  16       0.391  15.697   4.704  1.00 38.16           H  
ATOM    271 HD12 ILE A  16      -1.280  16.269   4.590  1.00 38.16           H  
ATOM    272 HD13 ILE A  16      -0.955  14.592   5.070  1.00 38.16           H  
ATOM    273  N   GLU A  17       0.569  10.851   1.232  1.00 45.56           N  
ATOM    274  H   GLU A  17       0.014  10.694   2.061  1.00 45.56           H  
ATOM    275  CA  GLU A  17       1.342   9.714   0.708  1.00 45.56           C  
ATOM    276  HA  GLU A  17       2.407   9.938   0.760  1.00 45.56           H  
ATOM    277  C   GLU A  17       0.999   9.403  -0.756  1.00 45.56           C  
ATOM    278  CB  GLU A  17       1.058   8.478   1.561  1.00 45.56           C  
ATOM    279  HB2 GLU A  17       1.528   7.620   1.081  1.00 45.56           H  
ATOM    280  HB3 GLU A  17      -0.019   8.314   1.603  1.00 45.56           H  
ATOM    281  O   GLU A  17       1.878   9.137  -1.579  1.00 45.56           O  
ATOM    282  CG  GLU A  17       1.622   8.615   2.980  1.00 45.56           C  
ATOM    283  HG2 GLU A  17       1.126   9.442   3.488  1.00 45.56           H  
ATOM    284  HG3 GLU A  17       2.685   8.846   2.907  1.00 45.56           H  
ATOM    285  CD  GLU A  17       1.432   7.332   3.796  1.00 45.56           C  
ATOM    286  OE1 GLU A  17       2.090   7.240   4.849  1.00 45.56           O  
ATOM    287  OE2 GLU A  17       0.653   6.460   3.343  1.00 45.56           O  
ATOM    288  N   LEU A  18      -0.283   9.528  -1.110  1.00 46.91           N  
ATOM    289  H   LEU A  18      -0.949   9.654  -0.361  1.00 46.91           H  
ATOM    290  CA  LEU A  18      -0.788   9.374  -2.473  1.00 46.91           C  
ATOM    291  HA  LEU A  18      -0.522   8.383  -2.843  1.00 46.91           H  
ATOM    292  C   LEU A  18      -0.214  10.388  -3.460  1.00 46.91           C  
ATOM    293  CB  LEU A  18      -2.310   9.559  -2.421  1.00 46.91           C  
ATOM    294  HB2 LEU A  18      -2.560  10.275  -1.639  1.00 46.91           H  
ATOM    295  HB3 LEU A  18      -2.657   9.990  -3.361  1.00 46.91           H  
ATOM    296  O   LEU A  18       0.168  10.039  -4.578  1.00 46.91           O  
ATOM    297  CG  LEU A  18      -3.067   8.258  -2.178  1.00 46.91           C  
ATOM    298  HG  LEU A  18      -2.700   7.742  -1.291  1.00 46.91           H  
ATOM    299  CD1 LEU A  18      -4.549   8.595  -2.011  1.00 46.91           C  
ATOM    300 HD11 LEU A  18      -4.671   9.236  -1.138  1.00 46.91           H  
ATOM    301 HD12 LEU A  18      -5.121   7.681  -1.852  1.00 46.91           H  
ATOM    302 HD13 LEU A  18      -4.917   9.101  -2.903  1.00 46.91           H  
ATOM    303  CD2 LEU A  18      -2.882   7.372  -3.407  1.00 46.91           C  
ATOM    304 HD21 LEU A  18      -1.983   6.767  -3.289  1.00 46.91           H  
ATOM    305 HD22 LEU A  18      -3.755   6.738  -3.559  1.00 46.91           H  
ATOM    306 HD23 LEU A  18      -2.771   7.969  -4.313  1.00 46.91           H  
ATOM    307  N   ARG A  19      -0.180  11.663  -3.059  1.00 39.53           N  
ATOM    308  H   ARG A  19      -0.472  11.868  -2.114  1.00 39.53           H  
ATOM    309  CA  ARG A  19       0.299  12.750  -3.919  1.00 39.53           C  
ATOM    310  HA  ARG A  19      -0.107  12.594  -4.918  1.00 39.53           H  
ATOM    311  C   ARG A  19       1.817  12.711  -4.072  1.00 39.53           C  
ATOM    312  CB  ARG A  19      -0.192  14.090  -3.361  1.00 39.53           C  
ATOM    313  HB2 ARG A  19       0.502  14.451  -2.602  1.00 39.53           H  
ATOM    314  HB3 ARG A  19      -1.167  13.948  -2.894  1.00 39.53           H  
ATOM    315  O   ARG A  19       2.318  13.121  -5.113  1.00 39.53           O  
ATOM    316  CG  ARG A  19      -0.359  15.129  -4.474  1.00 39.53           C  
ATOM    317  HG2 ARG A  19      -1.110  14.763  -5.175  1.00 39.53           H  
ATOM    318  HG3 ARG A  19       0.581  15.274  -5.006  1.00 39.53           H  
ATOM    319  CD  ARG A  19      -0.817  16.462  -3.873  1.00 39.53           C  
ATOM    320  HD2 ARG A  19      -1.479  16.265  -3.030  1.00 39.53           H  
ATOM    321  HD3 ARG A  19       0.063  16.988  -3.503  1.00 39.53           H  
ATOM    322  NE  ARG A  19      -1.549  17.277  -4.862  1.00 39.53           N  
ATOM    323  HE  ARG A  19      -1.911  16.781  -5.664  1.00 39.53           H  
ATOM    324  NH1 ARG A  19      -1.210  19.330  -3.891  1.00 39.53           N  
ATOM    325 HH11 ARG A  19      -0.589  18.901  -3.219  1.00 39.53           H  
ATOM    326 HH12 ARG A  19      -1.316  20.334  -3.892  1.00 39.53           H  
ATOM    327  NH2 ARG A  19      -2.476  19.169  -5.721  1.00 39.53           N  
ATOM    328 HH21 ARG A  19      -2.825  18.640  -6.507  1.00 39.53           H  
ATOM    329 HH22 ARG A  19      -2.570  20.174  -5.707  1.00 39.53           H  
ATOM    330  CZ  ARG A  19      -1.740  18.582  -4.818  1.00 39.53           C  
ATOM    331  N   ALA A  20       2.518  12.186  -3.067  1.00 36.22           N  
ATOM    332  H   ALA A  20       2.032  11.926  -2.221  1.00 36.22           H  
ATOM    333  CA  ALA A  20       3.964  12.010  -3.086  1.00 36.22           C  
ATOM    334  HA  ALA A  20       4.426  12.935  -3.432  1.00 36.22           H  
ATOM    335  C   ALA A  20       4.429  10.892  -4.039  1.00 36.22           C  
ATOM    336  CB  ALA A  20       4.423  11.760  -1.644  1.00 36.22           C  
ATOM    337  HB1 ALA A  20       3.985  10.838  -1.262  1.00 36.22           H  
ATOM    338  HB2 ALA A  20       4.123  12.591  -1.006  1.00 36.22           H  
ATOM    339  HB3 ALA A  20       5.510  11.674  -1.618  1.00 36.22           H  
ATOM    340  O   ALA A  20       5.551  10.962  -4.534  1.00 36.22           O  
ATOM    341  N   ARG A  21       3.590   9.878  -4.324  1.00 41.97           N  
ATOM    342  H   ARG A  21       2.709   9.853  -3.831  1.00 41.97           H  
ATOM    343  CA  ARG A  21       3.998   8.677  -5.088  1.00 41.97           C  
ATOM    344  HA  ARG A  21       5.070   8.735  -5.277  1.00 41.97           H  
ATOM    345  C   ARG A  21       3.413   8.546  -6.497  1.00 41.97           C  
ATOM    346  CB  ARG A  21       3.775   7.414  -4.236  1.00 41.97           C  
ATOM    347  HB2 ARG A  21       4.022   6.536  -4.833  1.00 41.97           H  
ATOM    348  HB3 ARG A  21       2.728   7.347  -3.938  1.00 41.97           H  
ATOM    349  O   ARG A  21       3.766   7.610  -7.196  1.00 41.97           O  
ATOM    350  CG  ARG A  21       4.674   7.421  -2.988  1.00 41.97           C  
ATOM    351  HG2 ARG A  21       4.353   8.211  -2.309  1.00 41.97           H  
ATOM    352  HG3 ARG A  21       5.704   7.612  -3.287  1.00 41.97           H  
ATOM    353  CD  ARG A  21       4.617   6.077  -2.254  1.00 41.97           C  
ATOM    354  HD2 ARG A  21       3.582   5.866  -1.987  1.00 41.97           H  
ATOM    355  HD3 ARG A  21       4.975   5.301  -2.931  1.00 41.97           H  
ATOM    356  NE  ARG A  21       5.439   6.100  -1.028  1.00 41.97           N  
ATOM    357  HE  ARG A  21       5.642   7.008  -0.635  1.00 41.97           H  
ATOM    358  NH1 ARG A  21       5.655   3.830  -0.734  1.00 41.97           N  
ATOM    359 HH11 ARG A  21       5.980   3.053  -0.177  1.00 41.97           H  
ATOM    360 HH12 ARG A  21       5.141   3.672  -1.589  1.00 41.97           H  
ATOM    361  NH2 ARG A  21       6.535   5.221   0.767  1.00 41.97           N  
ATOM    362 HH21 ARG A  21       6.663   6.144   1.156  1.00 41.97           H  
ATOM    363 HH22 ARG A  21       6.811   4.426   1.324  1.00 41.97           H  
ATOM    364  CZ  ARG A  21       5.872   5.056  -0.343  1.00 41.97           C  
ATOM    365  N   ASN A  22       2.552   9.467  -6.938  1.00 41.00           N  
ATOM    366  H   ASN A  22       2.312  10.214  -6.301  1.00 41.00           H  
ATOM    367  CA  ASN A  22       1.937   9.465  -8.279  1.00 41.00           C  
ATOM    368  HA  ASN A  22       1.147  10.215  -8.239  1.00 41.00           H  
ATOM    369  C   ASN A  22       1.219   8.141  -8.665  1.00 41.00           C  
ATOM    370  CB  ASN A  22       2.985   9.933  -9.319  1.00 41.00           C  
ATOM    371  HB2 ASN A  22       3.481   9.058  -9.739  1.00 41.00           H  
ATOM    372  HB3 ASN A  22       3.748  10.538  -8.827  1.00 41.00           H  
ATOM    373  O   ASN A  22       0.983   7.880  -9.844  1.00 41.00           O  
ATOM    374  CG  ASN A  22       2.417  10.787 -10.440  1.00 41.00           C  
ATOM    375  ND2 ASN A  22       3.094  10.844 -11.565  1.00 41.00           N  
ATOM    376 HD21 ASN A  22       2.703  11.417 -12.299  1.00 41.00           H  
ATOM    377 HD22 ASN A  22       3.918  10.272 -11.682  1.00 41.00           H  
ATOM    378  OD1 ASN A  22       1.414  11.472 -10.313  1.00 41.00           O  
ATOM    379  N   CYS A  23       0.861   7.308  -7.678  1.00 45.41           N  
ATOM    380  H   CYS A  23       1.102   7.573  -6.734  1.00 45.41           H  
ATOM    381  CA  CYS A  23       0.216   6.005  -7.867  1.00 45.41           C  
ATOM    382  HA  CYS A  23       0.412   5.662  -8.882  1.00 45.41           H  
ATOM    383  C   CYS A  23      -1.304   6.108  -7.690  1.00 45.41           C  
ATOM    384  CB  CYS A  23       0.808   4.958  -6.908  1.00 45.41           C  
ATOM    385  HB2 CYS A  23       0.700   5.288  -5.875  1.00 45.41           H  
ATOM    386  HB3 CYS A  23       0.273   4.018  -7.043  1.00 45.41           H  
ATOM    387  O   CYS A  23      -1.801   6.860  -6.847  1.00 45.41           O  
ATOM    388  SG  CYS A  23       2.557   4.672  -7.287  1.00 45.41           S  
ATOM    389  HG  CYS A  23       2.655   3.392  -6.917  1.00 45.41           H  
ATOM    390  N   THR A  24      -2.059   5.302  -8.441  1.00 45.31           N  
ATOM    391  H   THR A  24      -1.598   4.602  -9.004  1.00 45.31           H  
ATOM    392  CA  THR A  24      -3.522   5.234  -8.290  1.00 45.31           C  
ATOM    393  HA  THR A  24      -3.888   6.191  -7.917  1.00 45.31           H  
ATOM    394  C   THR A  24      -3.850   4.151  -7.258  1.00 45.31           C  
ATOM    395  CB  THR A  24      -4.221   4.978  -9.639  1.00 45.31           C  
ATOM    396  HB  THR A  24      -4.060   3.946  -9.952  1.00 45.31           H  
ATOM    397  O   THR A  24      -3.643   2.971  -7.527  1.00 45.31           O  
ATOM    398  CG2 THR A  24      -5.720   5.271  -9.569  1.00 45.31           C  
ATOM    399 HG21 THR A  24      -6.190   4.619  -8.833  1.00 45.31           H  
ATOM    400 HG22 THR A  24      -6.169   5.077 -10.543  1.00 45.31           H  
ATOM    401 HG23 THR A  24      -5.887   6.313  -9.297  1.00 45.31           H  
ATOM    402  OG1 THR A  24      -3.709   5.839 -10.632  1.00 45.31           O  
ATOM    403  HG1 THR A  24      -2.766   5.674 -10.706  1.00 45.31           H  
ATOM    404  N   LEU A  25      -4.319   4.520  -6.057  1.00 49.06           N  
ATOM    405  H   LEU A  25      -4.402   5.504  -5.845  1.00 49.06           H  
ATOM    406  CA  LEU A  25      -4.766   3.532  -5.062  1.00 49.06           C  
ATOM    407  HA  LEU A  25      -4.070   2.693  -5.084  1.00 49.06           H  
ATOM    408  C   LEU A  25      -6.154   2.989  -5.426  1.00 49.06           C  
ATOM    409  CB  LEU A  25      -4.786   4.090  -3.619  1.00 49.06           C  
ATOM    410  HB2 LEU A  25      -5.241   5.081  -3.643  1.00 49.06           H  
ATOM    411  HB3 LEU A  25      -5.448   3.463  -3.022  1.00 49.06           H  
ATOM    412  O   LEU A  25      -7.121   3.750  -5.521  1.00 49.06           O  
ATOM    413  CG  LEU A  25      -3.435   4.152  -2.876  1.00 49.06           C  
ATOM    414  HG  LEU A  25      -2.701   4.663  -3.499  1.00 49.06           H  
ATOM    415  CD1 LEU A  25      -3.571   4.857  -1.530  1.00 49.06           C  
ATOM    416 HD11 LEU A  25      -2.587   5.131  -1.150  1.00 49.06           H  
ATOM    417 HD12 LEU A  25      -4.053   4.204  -0.802  1.00 49.06           H  
ATOM    418 HD13 LEU A  25      -4.191   5.751  -1.608  1.00 49.06           H  
ATOM    419  CD2 LEU A  25      -2.887   2.786  -2.515  1.00 49.06           C  
ATOM    420 HD21 LEU A  25      -2.020   2.876  -1.861  1.00 49.06           H  
ATOM    421 HD22 LEU A  25      -2.565   2.329  -3.451  1.00 49.06           H  
ATOM    422 HD23 LEU A  25      -3.650   2.165  -2.044  1.00 49.06           H  
ATOM    423  N   CYS A  26      -6.268   1.667  -5.519  1.00 46.38           N  
ATOM    424  H   CYS A  26      -5.428   1.116  -5.412  1.00 46.38           H  
ATOM    425  CA  CYS A  26      -7.542   0.958  -5.486  1.00 46.38           C  
ATOM    426  HA  CYS A  26      -8.354   1.647  -5.718  1.00 46.38           H  
ATOM    427  C   CYS A  26      -7.765   0.416  -4.068  1.00 46.38           C  
ATOM    428  CB  CYS A  26      -7.553  -0.144  -6.555  1.00 46.38           C  
ATOM    429  HB2 CYS A  26      -6.640  -0.734  -6.486  1.00 46.38           H  
ATOM    430  HB3 CYS A  26      -8.408  -0.802  -6.397  1.00 46.38           H  
ATOM    431  O   CYS A  26      -6.886  -0.224  -3.491  1.00 46.38           O  
ATOM    432  SG  CYS A  26      -7.687   0.616  -8.201  1.00 46.38           S  
ATOM    433  HG  CYS A  26      -7.461  -0.492  -8.912  1.00 46.38           H  
ATOM    434  N   CYS A  27      -8.938   0.679  -3.488  1.00 46.56           N  
ATOM    435  H   CYS A  27      -9.651   1.144  -4.031  1.00 46.56           H  
ATOM    436  CA  CYS A  27      -9.370  -0.028  -2.283  1.00 46.56           C  
ATOM    437  HA  CYS A  27      -8.523  -0.202  -1.619  1.00 46.56           H  
ATOM    438  C   CYS A  27      -9.961  -1.359  -2.708  1.00 46.56           C  
ATOM    439  CB  CYS A  27     -10.434   0.775  -1.541  1.00 46.56           C  
ATOM    440  HB2 CYS A  27     -11.358   0.768  -2.118  1.00 46.56           H  
ATOM    441  HB3 CYS A  27     -10.088   1.800  -1.412  1.00 46.56           H  
ATOM    442  O   CYS A  27     -10.796  -1.386  -3.609  1.00 46.56           O  
ATOM    443  SG  CYS A  27     -10.782   0.095   0.092  1.00 46.56           S  
ATOM    444  HG  CYS A  27      -9.590   0.341   0.644  1.00 46.56           H  
ATOM    445  N   ILE A  28      -9.557  -2.439  -2.059  1.00 49.56           N  
ATOM    446  H   ILE A  28      -8.861  -2.348  -1.334  1.00 49.56           H  
ATOM    447  CA  ILE A  28     -10.211  -3.729  -2.204  1.00 49.56           C  
ATOM    448  HA  ILE A  28     -10.941  -3.684  -3.012  1.00 49.56           H  
ATOM    449  C   ILE A  28     -10.966  -3.983  -0.910  1.00 49.56           C  
ATOM    450  CB  ILE A  28      -9.207  -4.837  -2.569  1.00 49.56           C  
ATOM    451  HB  ILE A  28      -8.493  -4.950  -1.753  1.00 49.56           H  
ATOM    452  O   ILE A  28     -10.375  -4.040   0.170  1.00 49.56           O  
ATOM    453  CG1 ILE A  28      -8.437  -4.448  -3.856  1.00 49.56           C  
ATOM    454 HG12 ILE A  28      -9.144  -4.296  -4.671  1.00 49.56           H  
ATOM    455 HG13 ILE A  28      -7.908  -3.510  -3.691  1.00 49.56           H  
ATOM    456  CG2 ILE A  28      -9.967  -6.165  -2.755  1.00 49.56           C  
ATOM    457 HG21 ILE A  28     -10.692  -6.072  -3.563  1.00 49.56           H  
ATOM    458 HG22 ILE A  28      -9.273  -6.972  -2.990  1.00 49.56           H  
ATOM    459 HG23 ILE A  28     -10.496  -6.432  -1.840  1.00 49.56           H  
ATOM    460  CD1 ILE A  28      -7.386  -5.471  -4.298  1.00 49.56           C  
ATOM    461 HD11 ILE A  28      -6.801  -5.048  -5.115  1.00 49.56           H  
ATOM    462 HD12 ILE A  28      -7.865  -6.382  -4.656  1.00 49.56           H  
ATOM    463 HD13 ILE A  28      -6.723  -5.705  -3.465  1.00 49.56           H  
ATOM    464  N   ASP A  29     -12.279  -4.124  -1.043  1.00 43.69           N  
ATOM    465  H   ASP A  29     -12.694  -4.068  -1.962  1.00 43.69           H  
ATOM    466  CA  ASP A  29     -13.125  -4.606   0.033  1.00 43.69           C  
ATOM    467  HA  ASP A  29     -12.834  -4.125   0.967  1.00 43.69           H  
ATOM    468  C   ASP A  29     -12.925  -6.119   0.181  1.00 43.69           C  
ATOM    469  CB  ASP A  29     -14.582  -4.225  -0.263  1.00 43.69           C  
ATOM    470  HB2 ASP A  29     -14.635  -3.152  -0.442  1.00 43.69           H  
ATOM    471  HB3 ASP A  29     -14.914  -4.739  -1.165  1.00 43.69           H  
ATOM    472  O   ASP A  29     -13.132  -6.883  -0.768  1.00 43.69           O  
ATOM    473  CG  ASP A  29     -15.520  -4.572   0.894  1.00 43.69           C  
ATOM    474  OD1 ASP A  29     -15.002  -4.977   1.958  1.00 43.69           O  
ATOM    475  OD2 ASP A  29     -16.739  -4.400   0.701  1.00 43.69           O  
ATOM    476  N   LYS A  30     -12.460  -6.548   1.355  1.00 46.41           N  
ATOM    477  H   LYS A  30     -12.306  -5.864   2.081  1.00 46.41           H  
ATOM    478  CA  LYS A  30     -12.333  -7.966   1.719  1.00 46.41           C  
ATOM    479  HA  LYS A  30     -12.518  -8.574   0.834  1.00 46.41           H  
ATOM    480  C   LYS A  30     -13.441  -8.404   2.678  1.00 46.41           C  
ATOM    481  CB  LYS A  30     -10.906  -8.256   2.230  1.00 46.41           C  
ATOM    482  HB2 LYS A  30     -10.866  -9.261   2.648  1.00 46.41           H  
ATOM    483  HB3 LYS A  30     -10.664  -7.566   3.038  1.00 46.41           H  
ATOM    484  O   LYS A  30     -13.336  -9.464   3.291  1.00 46.41           O  
ATOM    485  CG  LYS A  30      -9.824  -8.145   1.142  1.00 46.41           C  
ATOM    486  HG2 LYS A  30      -9.874  -7.170   0.656  1.00 46.41           H  
ATOM    487  HG3 LYS A  30      -8.851  -8.236   1.625  1.00 46.41           H  
ATOM    488  CD  LYS A  30      -9.962  -9.261   0.096  1.00 46.41           C  
ATOM    489  HD2 LYS A  30     -10.018 -10.220   0.611  1.00 46.41           H  
ATOM    490  HD3 LYS A  30     -10.878  -9.109  -0.475  1.00 46.41           H  
ATOM    491  CE  LYS A  30      -8.770  -9.267  -0.863  1.00 46.41           C  
ATOM    492  HE2 LYS A  30      -8.744  -8.309  -1.383  1.00 46.41           H  
ATOM    493  HE3 LYS A  30      -7.856  -9.358  -0.276  1.00 46.41           H  
ATOM    494  NZ  LYS A  30      -8.886 -10.389  -1.828  1.00 46.41           N  
ATOM    495  HZ1 LYS A  30      -8.113 -10.393  -2.478  1.00 46.41           H  
ATOM    496  HZ2 LYS A  30      -9.747 -10.307  -2.350  1.00 46.41           H  
ATOM    497  HZ3 LYS A  30      -8.905 -11.270  -1.336  1.00 46.41           H  
ATOM    498  N   GLY A  31     -14.499  -7.606   2.813  1.00 40.88           N  
ATOM    499  H   GLY A  31     -14.501  -6.719   2.332  1.00 40.88           H  
ATOM    500  CA  GLY A  31     -15.668  -7.861   3.651  1.00 40.88           C  
ATOM    501  HA2 GLY A  31     -16.482  -7.216   3.321  1.00 40.88           H  
ATOM    502  HA3 GLY A  31     -15.978  -8.900   3.541  1.00 40.88           H  
ATOM    503  C   GLY A  31     -15.413  -7.586   5.131  1.00 40.88           C  
ATOM    504  O   GLY A  31     -16.198  -6.893   5.768  1.00 40.88           O  
ATOM    505  N   GLN A  32     -14.308  -8.095   5.681  1.00 32.66           N  
ATOM    506  H   GLN A  32     -13.739  -8.703   5.109  1.00 32.66           H  
ATOM    507  CA  GLN A  32     -13.940  -7.896   7.090  1.00 32.66           C  
ATOM    508  HA  GLN A  32     -14.836  -7.692   7.676  1.00 32.66           H  
ATOM    509  C   GLN A  32     -13.008  -6.702   7.310  1.00 32.66           C  
ATOM    510  CB  GLN A  32     -13.305  -9.182   7.628  1.00 32.66           C  
ATOM    511  HB2 GLN A  32     -12.474  -9.479   6.988  1.00 32.66           H  
ATOM    512  HB3 GLN A  32     -12.922  -8.994   8.631  1.00 32.66           H  
ATOM    513  O   GLN A  32     -12.950  -6.149   8.403  1.00 32.66           O  
ATOM    514  CG  GLN A  32     -14.336 -10.317   7.707  1.00 32.66           C  
ATOM    515  HG2 GLN A  32     -14.684 -10.581   6.708  1.00 32.66           H  
ATOM    516  HG3 GLN A  32     -15.192  -9.975   8.289  1.00 32.66           H  
ATOM    517  CD  GLN A  32     -13.766 -11.568   8.360  1.00 32.66           C  
ATOM    518  NE2 GLN A  32     -14.576 -12.336   9.055  1.00 32.66           N  
ATOM    519 HE21 GLN A  32     -14.140 -13.117   9.524  1.00 32.66           H  
ATOM    520 HE22 GLN A  32     -15.535 -12.066   9.220  1.00 32.66           H  
ATOM    521  OE1 GLN A  32     -12.597 -11.890   8.249  1.00 32.66           O  
ATOM    522  N   TYR A  33     -12.279  -6.295   6.274  1.00 37.06           N  
ATOM    523  H   TYR A  33     -12.389  -6.766   5.388  1.00 37.06           H  
ATOM    524  CA  TYR A  33     -11.406  -5.131   6.304  1.00 37.06           C  
ATOM    525  HA  TYR A  33     -11.896  -4.348   6.882  1.00 37.06           H  
ATOM    526  C   TYR A  33     -11.187  -4.600   4.889  1.00 37.06           C  
ATOM    527  CB  TYR A  33     -10.073  -5.471   6.994  1.00 37.06           C  
ATOM    528  HB2 TYR A  33      -9.453  -4.575   7.026  1.00 37.06           H  
ATOM    529  HB3 TYR A  33     -10.274  -5.745   8.029  1.00 37.06           H  
ATOM    530  O   TYR A  33     -11.401  -5.290   3.889  1.00 37.06           O  
ATOM    531  CG  TYR A  33      -9.284  -6.592   6.344  1.00 37.06           C  
ATOM    532  CD1 TYR A  33      -9.540  -7.928   6.708  1.00 37.06           C  
ATOM    533  HD1 TYR A  33     -10.284  -8.145   7.460  1.00 37.06           H  
ATOM    534  CD2 TYR A  33      -8.288  -6.300   5.390  1.00 37.06           C  
ATOM    535  HD2 TYR A  33      -8.077  -5.274   5.127  1.00 37.06           H  
ATOM    536  CE1 TYR A  33      -8.813  -8.976   6.116  1.00 37.06           C  
ATOM    537  HE1 TYR A  33      -9.010  -9.996   6.412  1.00 37.06           H  
ATOM    538  CE2 TYR A  33      -7.558  -7.347   4.795  1.00 37.06           C  
ATOM    539  HE2 TYR A  33      -6.781  -7.138   4.074  1.00 37.06           H  
ATOM    540  OH  TYR A  33      -7.109  -9.691   4.586  1.00 37.06           O  
ATOM    541  HH  TYR A  33      -7.310 -10.528   5.011  1.00 37.06           H  
ATOM    542  CZ  TYR A  33      -7.819  -8.684   5.159  1.00 37.06           C  
ATOM    543  N   PHE A  34     -10.736  -3.354   4.817  1.00 38.59           N  
ATOM    544  H   PHE A  34     -10.524  -2.870   5.678  1.00 38.59           H  
ATOM    545  CA  PHE A  34     -10.392  -2.697   3.567  1.00 38.59           C  
ATOM    546  HA  PHE A  34     -10.830  -3.239   2.729  1.00 38.59           H  
ATOM    547  C   PHE A  34      -8.880  -2.704   3.402  1.00 38.59           C  
ATOM    548  CB  PHE A  34     -10.974  -1.283   3.565  1.00 38.59           C  
ATOM    549  HB2 PHE A  34     -10.634  -0.765   2.668  1.00 38.59           H  
ATOM    550  HB3 PHE A  34     -10.586  -0.732   4.421  1.00 38.59           H  
ATOM    551  O   PHE A  34      -8.156  -2.266   4.294  1.00 38.59           O  
ATOM    552  CG  PHE A  34     -12.488  -1.276   3.601  1.00 38.59           C  
ATOM    553  CD1 PHE A  34     -13.226  -1.585   2.442  1.00 38.59           C  
ATOM    554  HD1 PHE A  34     -12.718  -1.805   1.516  1.00 38.59           H  
ATOM    555  CD2 PHE A  34     -13.159  -1.039   4.816  1.00 38.59           C  
ATOM    556  HD2 PHE A  34     -12.595  -0.847   5.717  1.00 38.59           H  
ATOM    557  CE1 PHE A  34     -14.629  -1.657   2.503  1.00 38.59           C  
ATOM    558  HE1 PHE A  34     -15.202  -1.939   1.632  1.00 38.59           H  
ATOM    559  CE2 PHE A  34     -14.561  -1.120   4.876  1.00 38.59           C  
ATOM    560  HE2 PHE A  34     -15.073  -0.998   5.819  1.00 38.59           H  
ATOM    561  CZ  PHE A  34     -15.295  -1.435   3.720  1.00 38.59           C  
ATOM    562  HZ  PHE A  34     -16.367  -1.555   3.772  1.00 38.59           H  
ATOM    563  N   GLN A  35      -8.405  -3.187   2.256  1.00 41.91           N  
ATOM    564  H   GLN A  35      -9.055  -3.537   1.567  1.00 41.91           H  
ATOM    565  CA  GLN A  35      -6.986  -3.160   1.925  1.00 41.91           C  
ATOM    566  HA  GLN A  35      -6.426  -2.806   2.791  1.00 41.91           H  
ATOM    567  C   GLN A  35      -6.744  -2.177   0.783  1.00 41.91           C  
ATOM    568  CB  GLN A  35      -6.485  -4.578   1.614  1.00 41.91           C  
ATOM    569  HB2 GLN A  35      -6.887  -4.908   0.656  1.00 41.91           H  
ATOM    570  HB3 GLN A  35      -6.831  -5.258   2.392  1.00 41.91           H  
ATOM    571  O   GLN A  35      -7.355  -2.273  -0.282  1.00 41.91           O  
ATOM    572  CG  GLN A  35      -4.949  -4.611   1.584  1.00 41.91           C  
ATOM    573  HG2 GLN A  35      -4.575  -3.944   0.808  1.00 41.91           H  
ATOM    574  HG3 GLN A  35      -4.575  -4.259   2.545  1.00 41.91           H  
ATOM    575  CD  GLN A  35      -4.373  -5.999   1.323  1.00 41.91           C  
ATOM    576  NE2 GLN A  35      -3.165  -6.254   1.774  1.00 41.91           N  
ATOM    577 HE21 GLN A  35      -2.688  -5.573   2.347  1.00 41.91           H  
ATOM    578 HE22 GLN A  35      -2.851  -7.213   1.742  1.00 41.91           H  
ATOM    579  OE1 GLN A  35      -4.949  -6.854   0.664  1.00 41.91           O  
ATOM    580  N   TRP A  36      -5.834  -1.232   0.993  1.00 45.47           N  
ATOM    581  H   TRP A  36      -5.370  -1.188   1.889  1.00 45.47           H  
ATOM    582  CA  TRP A  36      -5.420  -0.278  -0.030  1.00 45.47           C  
ATOM    583  HA  TRP A  36      -6.253  -0.087  -0.707  1.00 45.47           H  
ATOM    584  C   TRP A  36      -4.267  -0.862  -0.842  1.00 45.47           C  
ATOM    585  CB  TRP A  36      -5.056   1.047   0.643  1.00 45.47           C  
ATOM    586  HB2 TRP A  36      -4.208   0.892   1.310  1.00 45.47           H  
ATOM    587  HB3 TRP A  36      -4.748   1.761  -0.121  1.00 45.47           H  
ATOM    588  O   TRP A  36      -3.276  -1.317  -0.274  1.00 45.47           O  
ATOM    589  CG  TRP A  36      -6.180   1.657   1.418  1.00 45.47           C  
ATOM    590  CD1 TRP A  36      -6.320   1.633   2.763  1.00 45.47           C  
ATOM    591  HD1 TRP A  36      -5.615   1.196   3.454  1.00 45.47           H  
ATOM    592  CD2 TRP A  36      -7.324   2.408   0.915  1.00 45.47           C  
ATOM    593  CE2 TRP A  36      -8.154   2.760   2.021  1.00 45.47           C  
ATOM    594  CE3 TRP A  36      -7.721   2.857  -0.361  1.00 45.47           C  
ATOM    595  HE3 TRP A  36      -7.090   2.639  -1.210  1.00 45.47           H  
ATOM    596  NE1 TRP A  36      -7.472   2.301   3.124  1.00 45.47           N  
ATOM    597  HE1 TRP A  36      -7.673   2.555   4.081  1.00 45.47           H  
ATOM    598  CH2 TRP A  36      -9.734   3.880   0.582  1.00 45.47           C  
ATOM    599  HH2 TRP A  36     -10.650   4.439   0.466  1.00 45.47           H  
ATOM    600  CZ2 TRP A  36      -9.355   3.461   1.864  1.00 45.47           C  
ATOM    601  HZ2 TRP A  36      -9.948   3.701   2.734  1.00 45.47           H  
ATOM    602  CZ3 TRP A  36      -8.890   3.622  -0.518  1.00 45.47           C  
ATOM    603  HZ3 TRP A  36      -9.139   3.993  -1.501  1.00 45.47           H  
ATOM    604  N   ARG A  37      -4.385  -0.865  -2.173  1.00 46.88           N  
ATOM    605  H   ARG A  37      -5.245  -0.535  -2.587  1.00 46.88           H  
ATOM    606  CA  ARG A  37      -3.308  -1.293  -3.075  1.00 46.88           C  
ATOM    607  HA  ARG A  37      -2.409  -1.492  -2.491  1.00 46.88           H  
ATOM    608  C   ARG A  37      -2.952  -0.195  -4.054  1.00 46.88           C  
ATOM    609  CB  ARG A  37      -3.679  -2.575  -3.825  1.00 46.88           C  
ATOM    610  HB2 ARG A  37      -4.672  -2.479  -4.265  1.00 46.88           H  
ATOM    611  HB3 ARG A  37      -2.959  -2.713  -4.632  1.00 46.88           H  
ATOM    612  O   ARG A  37      -3.827   0.353  -4.723  1.00 46.88           O  
ATOM    613  CG  ARG A  37      -3.625  -3.803  -2.909  1.00 46.88           C  
ATOM    614  HG2 ARG A  37      -4.486  -3.805  -2.241  1.00 46.88           H  
ATOM    615  HG3 ARG A  37      -2.710  -3.777  -2.316  1.00 46.88           H  
ATOM    616  CD  ARG A  37      -3.621  -5.071  -3.766  1.00 46.88           C  
ATOM    617  HD2 ARG A  37      -2.768  -5.026  -4.444  1.00 46.88           H  
ATOM    618  HD3 ARG A  37      -4.535  -5.102  -4.359  1.00 46.88           H  
ATOM    619  NE  ARG A  37      -3.520  -6.284  -2.938  1.00 46.88           N  
ATOM    620  HE  ARG A  37      -3.608  -6.167  -1.939  1.00 46.88           H  
ATOM    621  NH1 ARG A  37      -3.178  -7.767  -4.658  1.00 46.88           N  
ATOM    622 HH11 ARG A  37      -2.932  -8.692  -4.981  1.00 46.88           H  
ATOM    623 HH12 ARG A  37      -3.245  -7.007  -5.319  1.00 46.88           H  
ATOM    624  NH2 ARG A  37      -3.137  -8.485  -2.541  1.00 46.88           N  
ATOM    625 HH21 ARG A  37      -2.855  -9.398  -2.866  1.00 46.88           H  
ATOM    626 HH22 ARG A  37      -3.214  -8.303  -1.550  1.00 46.88           H  
ATOM    627  CZ  ARG A  37      -3.279  -7.502  -3.383  1.00 46.88           C  
ATOM    628  N   GLY A  38      -1.660   0.107  -4.141  1.00 43.25           N  
ATOM    629  H   GLY A  38      -1.002  -0.407  -3.572  1.00 43.25           H  
ATOM    630  CA  GLY A  38      -1.120   1.015  -5.145  1.00 43.25           C  
ATOM    631  HA2 GLY A  38      -1.752   1.892  -5.282  1.00 43.25           H  
ATOM    632  HA3 GLY A  38      -0.121   1.340  -4.854  1.00 43.25           H  
ATOM    633  C   GLY A  38      -1.019   0.287  -6.464  1.00 43.25           C  
ATOM    634  O   GLY A  38      -0.246  -0.657  -6.574  1.00 43.25           O  
ATOM    635  N   HIS A  39      -1.785   0.724  -7.460  1.00 41.59           N  
ATOM    636  H   HIS A  39      -2.444   1.472  -7.301  1.00 41.59           H  
ATOM    637  CA  HIS A  39      -1.407   0.453  -8.835  1.00 41.59           C  
ATOM    638  HA  HIS A  39      -0.958  -0.538  -8.907  1.00 41.59           H  
ATOM    639  C   HIS A  39      -0.343   1.472  -9.212  1.00 41.59           C  
ATOM    640  CB  HIS A  39      -2.619   0.467  -9.767  1.00 41.59           C  
ATOM    641  HB2 HIS A  39      -2.274   0.638 -10.787  1.00 41.59           H  
ATOM    642  HB3 HIS A  39      -3.300   1.276  -9.503  1.00 41.59           H  
ATOM    643  O   HIS A  39      -0.623   2.666  -9.378  1.00 41.59           O  
ATOM    644  CG  HIS A  39      -3.339  -0.852  -9.739  1.00 41.59           C  
ATOM    645  CD2 HIS A  39      -4.353  -1.216  -8.897  1.00 41.59           C  
ATOM    646  HD2 HIS A  39      -4.799  -0.587  -8.141  1.00 41.59           H  
ATOM    647  ND1 HIS A  39      -3.031  -1.950 -10.509  1.00 41.59           N  
ATOM    648  HD1 HIS A  39      -2.305  -2.003 -11.209  1.00 41.59           H  
ATOM    649  CE1 HIS A  39      -3.847  -2.950 -10.142  1.00 41.59           C  
ATOM    650  HE1 HIS A  39      -3.830  -3.947 -10.558  1.00 41.59           H  
ATOM    651  NE2 HIS A  39      -4.678  -2.551  -9.164  1.00 41.59           N  
ATOM    652  N   CYS A  40       0.888   0.990  -9.294  1.00 37.09           N  
ATOM    653  H   CYS A  40       1.067   0.025  -9.056  1.00 37.09           H  
ATOM    654  CA  CYS A  40       1.928   1.704 -10.000  1.00 37.09           C  
ATOM    655  HA  CYS A  40       1.887   2.759  -9.731  1.00 37.09           H  
ATOM    656  C   CYS A  40       1.643   1.582 -11.507  1.00 37.09           C  
ATOM    657  CB  CYS A  40       3.285   1.175  -9.563  1.00 37.09           C  
ATOM    658  HB2 CYS A  40       3.389   0.144  -9.903  1.00 37.09           H  
ATOM    659  HB3 CYS A  40       4.048   1.806 -10.019  1.00 37.09           H  
ATOM    660  O   CYS A  40       1.089   0.587 -11.986  1.00 37.09           O  
ATOM    661  SG  CYS A  40       3.519   1.255  -7.766  1.00 37.09           S  
ATOM    662  HG  CYS A  40       4.652   0.548  -7.742  1.00 37.09           H  
ATOM    663  N   SER A  41       1.888   2.662 -12.238  1.00 36.72           N  
ATOM    664  H   SER A  41       2.452   3.405 -11.850  1.00 36.72           H  
ATOM    665  CA  SER A  41       1.395   2.861 -13.601  1.00 36.72           C  
ATOM    666  HA  SER A  41       0.360   2.519 -13.637  1.00 36.72           H  
ATOM    667  C   SER A  41       2.136   2.045 -14.669  1.00 36.72           C  
ATOM    668  CB  SER A  41       1.393   4.360 -13.924  1.00 36.72           C  
ATOM    669  HB2 SER A  41       1.284   4.508 -14.999  1.00 36.72           H  
ATOM    670  HB3 SER A  41       0.548   4.827 -13.419  1.00 36.72           H  
ATOM    671  O   SER A  41       1.700   2.063 -15.824  1.00 36.72           O  
ATOM    672  OG  SER A  41       2.584   4.973 -13.465  1.00 36.72           O  
ATOM    673  HG  SER A  41       2.660   5.857 -13.831  1.00 36.72           H  
ATOM    674  N   SER A  42       3.185   1.295 -14.315  1.00 34.91           N  
ATOM    675  H   SER A  42       3.512   1.304 -13.359  1.00 34.91           H  
ATOM    676  CA  SER A  42       3.892   0.374 -15.221  1.00 34.91           C  
ATOM    677  HA  SER A  42       3.704   0.696 -16.245  1.00 34.91           H  
ATOM    678  C   SER A  42       3.379  -1.070 -15.117  1.00 34.91           C  
ATOM    679  CB  SER A  42       5.415   0.435 -15.033  1.00 34.91           C  
ATOM    680  HB2 SER A  42       5.731  -0.220 -14.221  1.00 34.91           H  
ATOM    681  HB3 SER A  42       5.888   0.073 -15.946  1.00 34.91           H  
ATOM    682  O   SER A  42       3.527  -1.840 -16.068  1.00 34.91           O  
ATOM    683  OG  SER A  42       5.856   1.756 -14.778  1.00 34.91           O  
ATOM    684  HG  SER A  42       5.767   1.896 -13.832  1.00 34.91           H  
ATOM    685  N   CYS A  43       2.660  -1.429 -14.049  1.00 34.34           N  
ATOM    686  H   CYS A  43       2.713  -0.826 -13.240  1.00 34.34           H  
ATOM    687  CA  CYS A  43       1.853  -2.648 -13.972  1.00 34.34           C  
ATOM    688  HA  CYS A  43       2.399  -3.458 -14.456  1.00 34.34           H  
ATOM    689  C   CYS A  43       0.535  -2.477 -14.742  1.00 34.34           C  
ATOM    690  CB  CYS A  43       1.622  -3.052 -12.510  1.00 34.34           C  
ATOM    691  HB2 CYS A  43       0.882  -3.850 -12.468  1.00 34.34           H  
ATOM    692  HB3 CYS A  43       1.249  -2.195 -11.950  1.00 34.34           H  
ATOM    693  O   CYS A  43      -0.555  -2.416 -14.164  1.00 34.34           O  
ATOM    694  SG  CYS A  43       3.159  -3.651 -11.755  1.00 34.34           S  
ATOM    695  HG  CYS A  43       3.524  -4.499 -12.721  1.00 34.34           H  
ATOM    696  N   LYS A  44       0.612  -2.442 -16.077  1.00 31.70           N  
ATOM    697  H   LYS A  44       1.534  -2.454 -16.488  1.00 31.70           H  
ATOM    698  CA  LYS A  44      -0.556  -2.807 -16.881  1.00 31.70           C  
ATOM    699  HA  LYS A  44      -1.405  -2.187 -16.596  1.00 31.70           H  
ATOM    700  C   LYS A  44      -0.899  -4.252 -16.528  1.00 31.70           C  
ATOM    701  CB  LYS A  44      -0.289  -2.653 -18.390  1.00 31.70           C  
ATOM    702  HB2 LYS A  44       0.769  -2.804 -18.604  1.00 31.70           H  
ATOM    703  HB3 LYS A  44      -0.852  -3.422 -18.918  1.00 31.70           H  
ATOM    704  O   LYS A  44      -0.165  -5.162 -16.906  1.00 31.70           O  
ATOM    705  CG  LYS A  44      -0.753  -1.289 -18.918  1.00 31.70           C  
ATOM    706  HG2 LYS A  44      -1.796  -1.135 -18.640  1.00 31.70           H  
ATOM    707  HG3 LYS A  44      -0.145  -0.499 -18.478  1.00 31.70           H  
ATOM    708  CD  LYS A  44      -0.635  -1.251 -20.446  1.00 31.70           C  
ATOM    709  HD2 LYS A  44      -1.169  -2.104 -20.865  1.00 31.70           H  
ATOM    710  HD3 LYS A  44       0.417  -1.319 -20.722  1.00 31.70           H  
ATOM    711  CE  LYS A  44      -1.241   0.044 -20.994  1.00 31.70           C  
ATOM    712  HE2 LYS A  44      -2.285   0.093 -20.682  1.00 31.70           H  
ATOM    713  HE3 LYS A  44      -0.714   0.887 -20.548  1.00 31.70           H  
ATOM    714  NZ  LYS A  44      -1.141   0.085 -22.472  1.00 31.70           N  
ATOM    715  HZ1 LYS A  44      -1.625  -0.708 -22.866  1.00 31.70           H  
ATOM    716  HZ2 LYS A  44      -1.555   0.933 -22.832  1.00 31.70           H  
ATOM    717  HZ3 LYS A  44      -0.172   0.040 -22.753  1.00 31.70           H  
ATOM    718  N   LEU A  45      -2.026  -4.461 -15.842  1.00 34.12           N  
ATOM    719  H   LEU A  45      -2.512  -3.657 -15.470  1.00 34.12           H  
ATOM    720  CA  LEU A  45      -2.775  -5.700 -16.021  1.00 34.12           C  
ATOM    721  HA  LEU A  45      -2.185  -6.553 -15.686  1.00 34.12           H  
ATOM    722  C   LEU A  45      -2.987  -5.816 -17.533  1.00 34.12           C  
ATOM    723  CB  LEU A  45      -4.137  -5.673 -15.285  1.00 34.12           C  
ATOM    724  HB2 LEU A  45      -4.503  -4.652 -15.183  1.00 34.12           H  
ATOM    725  HB3 LEU A  45      -4.847  -6.191 -15.930  1.00 34.12           H  
ATOM    726  O   LEU A  45      -3.807  -5.092 -18.096  1.00 34.12           O  
ATOM    727  CG  LEU A  45      -4.163  -6.401 -13.927  1.00 34.12           C  
ATOM    728  HG  LEU A  45      -3.444  -7.220 -13.935  1.00 34.12           H  
ATOM    729  CD1 LEU A  45      -3.833  -5.458 -12.771  1.00 34.12           C  
ATOM    730 HD11 LEU A  45      -3.833  -6.019 -11.837  1.00 34.12           H  
ATOM    731 HD12 LEU A  45      -4.573  -4.659 -12.722  1.00 34.12           H  
ATOM    732 HD13 LEU A  45      -2.843  -5.030 -12.928  1.00 34.12           H  
ATOM    733  CD2 LEU A  45      -5.551  -6.993 -13.674  1.00 34.12           C  
ATOM    734 HD21 LEU A  45      -5.564  -7.506 -12.712  1.00 34.12           H  
ATOM    735 HD22 LEU A  45      -6.305  -6.207 -13.680  1.00 34.12           H  
ATOM    736 HD23 LEU A  45      -5.783  -7.723 -14.450  1.00 34.12           H  
ATOM    737  N   SER A  46      -2.187  -6.656 -18.197  1.00 32.19           N  
ATOM    738  H   SER A  46      -1.469  -7.143 -17.680  1.00 32.19           H  
ATOM    739  CA  SER A  46      -2.622  -7.203 -19.473  1.00 32.19           C  
ATOM    740  HA  SER A  46      -2.792  -6.390 -20.178  1.00 32.19           H  
ATOM    741  C   SER A  46      -3.941  -7.890 -19.194  1.00 32.19           C  
ATOM    742  CB  SER A  46      -1.636  -8.192 -20.090  1.00 32.19           C  
ATOM    743  HB2 SER A  46      -1.116  -8.752 -19.313  1.00 32.19           H  
ATOM    744  HB3 SER A  46      -2.181  -8.893 -20.722  1.00 32.19           H  
ATOM    745  O   SER A  46      -4.080  -8.625 -18.216  1.00 32.19           O  
ATOM    746  OG  SER A  46      -0.723  -7.489 -20.906  1.00 32.19           O  
ATOM    747  HG  SER A  46      -0.127  -7.010 -20.325  1.00 32.19           H  
ATOM    748  N   ASP A  47      -4.912  -7.527 -20.011  1.00 37.78           N  
ATOM    749  H   ASP A  47      -4.696  -6.872 -20.749  1.00 37.78           H  
ATOM    750  CA  ASP A  47      -6.287  -7.951 -19.929  1.00 37.78           C  
ATOM    751  HA  ASP A  47      -6.778  -7.393 -19.131  1.00 37.78           H  
ATOM    752  C   ASP A  47      -6.401  -9.457 -19.653  1.00 37.78           C  
ATOM    753  CB  ASP A  47      -6.942  -7.583 -21.267  1.00 37.78           C  
ATOM    754  HB2 ASP A  47      -7.998  -7.850 -21.231  1.00 37.78           H  
ATOM    755  HB3 ASP A  47      -6.478  -8.155 -22.072  1.00 37.78           H  
ATOM    756  O   ASP A  47      -5.763 -10.262 -20.326  1.00 37.78           O  
ATOM    757  CG  ASP A  47      -6.808  -6.085 -21.562  1.00 37.78           C  
ATOM    758  OD1 ASP A  47      -7.623  -5.324 -20.998  1.00 37.78           O  
ATOM    759  OD2 ASP A  47      -5.882  -5.715 -22.321  1.00 37.78           O  
ATOM    760  N   GLN A  48      -7.309  -9.799 -18.735  1.00 34.94           N  
ATOM    761  H   GLN A  48      -7.709  -9.029 -18.218  1.00 34.94           H  
ATOM    762  CA  GLN A  48      -7.802 -11.142 -18.400  1.00 34.94           C  
ATOM    763  HA  GLN A  48      -8.822 -10.979 -18.051  1.00 34.94           H  
ATOM    764  C   GLN A  48      -7.086 -11.883 -17.266  1.00 34.94           C  
ATOM    765  CB  GLN A  48      -7.956 -12.071 -19.622  1.00 34.94           C  
ATOM    766  HB2 GLN A  48      -6.978 -12.326 -20.028  1.00 34.94           H  
ATOM    767  HB3 GLN A  48      -8.405 -13.006 -19.289  1.00 34.94           H  
ATOM    768  O   GLN A  48      -5.958 -12.344 -17.384  1.00 34.94           O  
ATOM    769  CG  GLN A  48      -8.849 -11.489 -20.724  1.00 34.94           C  
ATOM    770  HG2 GLN A  48      -8.586 -10.448 -20.912  1.00 34.94           H  
ATOM    771  HG3 GLN A  48      -9.891 -11.518 -20.403  1.00 34.94           H  
ATOM    772  CD  GLN A  48      -8.717 -12.243 -22.040  1.00 34.94           C  
ATOM    773  NE2 GLN A  48      -8.829 -11.555 -23.155  1.00 34.94           N  
ATOM    774 HE21 GLN A  48      -8.658 -12.080 -24.001  1.00 34.94           H  
ATOM    775 HE22 GLN A  48      -8.847 -10.546 -23.122  1.00 34.94           H  
ATOM    776  OE1 GLN A  48      -8.550 -13.447 -22.114  1.00 34.94           O  
ATOM    777  N   GLY A  49      -7.880 -12.158 -16.229  1.00 30.84           N  
ATOM    778  H   GLY A  49      -8.763 -11.671 -16.171  1.00 30.84           H  
ATOM    779  CA  GLY A  49      -7.762 -13.387 -15.457  1.00 30.84           C  
ATOM    780  HA2 GLY A  49      -8.756 -13.802 -15.285  1.00 30.84           H  
ATOM    781  HA3 GLY A  49      -7.203 -14.125 -16.032  1.00 30.84           H  
ATOM    782  C   GLY A  49      -7.053 -13.232 -14.125  1.00 30.84           C  
ATOM    783  O   GLY A  49      -5.832 -13.149 -14.059  1.00 30.84           O  
ATOM    784  N   ASP A  50      -7.856 -13.272 -13.061  1.00 43.19           N  
ATOM    785  H   ASP A  50      -8.851 -13.257 -13.235  1.00 43.19           H  
ATOM    786  CA  ASP A  50      -7.487 -13.833 -11.764  1.00 43.19           C  
ATOM    787  HA  ASP A  50      -7.161 -13.055 -11.074  1.00 43.19           H  
ATOM    788  C   ASP A  50      -6.408 -14.906 -11.894  1.00 43.19           C  
ATOM    789  CB  ASP A  50      -8.718 -14.574 -11.197  1.00 43.19           C  
ATOM    790  HB2 ASP A  50      -8.385 -15.356 -10.515  1.00 43.19           H  
ATOM    791  HB3 ASP A  50      -9.270 -15.060 -12.002  1.00 43.19           H  
ATOM    792  O   ASP A  50      -6.710 -15.974 -12.405  1.00 43.19           O  
ATOM    793  CG  ASP A  50      -9.642 -13.690 -10.386  1.00 43.19           C  
ATOM    794  OD1 ASP A  50      -9.141 -13.133  -9.383  1.00 43.19           O  
ATOM    795  OD2 ASP A  50     -10.832 -13.603 -10.759  1.00 43.19           O  
ATOM    796  N   LEU A  51      -5.209 -14.657 -11.371  1.00 30.30           N  
ATOM    797  H   LEU A  51      -4.968 -13.686 -11.233  1.00 30.30           H  
ATOM    798  CA  LEU A  51      -4.419 -15.645 -10.641  1.00 30.30           C  
ATOM    799  HA  LEU A  51      -5.089 -16.209  -9.992  1.00 30.30           H  
ATOM    800  C   LEU A  51      -3.451 -14.881  -9.736  1.00 30.30           C  
ATOM    801  CB  LEU A  51      -3.677 -16.643 -11.561  1.00 30.30           C  
ATOM    802  HB2 LEU A  51      -3.191 -16.085 -12.362  1.00 30.30           H  
ATOM    803  HB3 LEU A  51      -2.889 -17.102 -10.965  1.00 30.30           H  
ATOM    804  O   LEU A  51      -2.460 -14.300 -10.176  1.00 30.30           O  
ATOM    805  CG  LEU A  51      -4.506 -17.794 -12.185  1.00 30.30           C  
ATOM    806  HG  LEU A  51      -5.103 -17.434 -13.023  1.00 30.30           H  
ATOM    807  CD1 LEU A  51      -3.583 -18.808 -12.844  1.00 30.30           C  
ATOM    808 HD11 LEU A  51      -2.947 -19.279 -12.094  1.00 30.30           H  
ATOM    809 HD12 LEU A  51      -4.175 -19.568 -13.354  1.00 30.30           H  
ATOM    810 HD13 LEU A  51      -2.958 -18.302 -13.580  1.00 30.30           H  
ATOM    811  CD2 LEU A  51      -5.381 -18.553 -11.173  1.00 30.30           C  
ATOM    812 HD21 LEU A  51      -5.858 -19.399 -11.669  1.00 30.30           H  
ATOM    813 HD22 LEU A  51      -4.772 -18.910 -10.342  1.00 30.30           H  
ATOM    814 HD23 LEU A  51      -6.174 -17.904 -10.801  1.00 30.30           H  
ATOM    815  N   GLY A  52      -3.782 -14.859  -8.445  1.00 36.41           N  
ATOM    816  H   GLY A  52      -4.621 -15.350  -8.168  1.00 36.41           H  
ATOM    817  CA  GLY A  52      -2.926 -14.321  -7.401  1.00 36.41           C  
ATOM    818  HA2 GLY A  52      -2.767 -13.257  -7.575  1.00 36.41           H  
ATOM    819  HA3 GLY A  52      -3.403 -14.452  -6.429  1.00 36.41           H  
ATOM    820  C   GLY A  52      -1.584 -15.045  -7.380  1.00 36.41           C  
ATOM    821  O   GLY A  52      -1.507 -16.218  -7.024  1.00 36.41           O  
ATOM    822  N   GLY A  53      -0.525 -14.327  -7.735  1.00 29.80           N  
ATOM    823  H   GLY A  53      -0.670 -13.412  -8.136  1.00 29.80           H  
ATOM    824  CA  GLY A  53       0.834 -14.715  -7.392  1.00 29.80           C  
ATOM    825  HA2 GLY A  53       0.945 -15.799  -7.422  1.00 29.80           H  
ATOM    826  HA3 GLY A  53       1.535 -14.274  -8.101  1.00 29.80           H  
ATOM    827  C   GLY A  53       1.160 -14.189  -6.000  1.00 29.80           C  
ATOM    828  O   GLY A  53       1.126 -12.980  -5.773  1.00 29.80           O  
ATOM    829  N   TYR A  54       1.447 -15.089  -5.061  1.00 31.48           N  
ATOM    830  H   TYR A  54       1.443 -16.066  -5.317  1.00 31.48           H  
ATOM    831  CA  TYR A  54       2.100 -14.716  -3.807  1.00 31.48           C  
ATOM    832  HA  TYR A  54       1.493 -13.960  -3.309  1.00 31.48           H  
ATOM    833  C   TYR A  54       3.492 -14.129  -4.107  1.00 31.48           C  
ATOM    834  CB  TYR A  54       2.222 -15.942  -2.890  1.00 31.48           C  
ATOM    835  HB2 TYR A  54       3.047 -15.775  -2.198  1.00 31.48           H  
ATOM    836  HB3 TYR A  54       2.484 -16.819  -3.481  1.00 31.48           H  
ATOM    837  O   TYR A  54       4.157 -14.612  -5.029  1.00 31.48           O  
ATOM    838  CG  TYR A  54       0.980 -16.232  -2.071  1.00 31.48           C  
ATOM    839  CD1 TYR A  54       0.904 -15.767  -0.743  1.00 31.48           C  
ATOM    840  HD1 TYR A  54       1.728 -15.213  -0.319  1.00 31.48           H  
ATOM    841  CD2 TYR A  54      -0.089 -16.970  -2.619  1.00 31.48           C  
ATOM    842  HD2 TYR A  54      -0.035 -17.330  -3.636  1.00 31.48           H  
ATOM    843  CE1 TYR A  54      -0.231 -16.042   0.042  1.00 31.48           C  
ATOM    844  HE1 TYR A  54      -0.277 -15.695   1.063  1.00 31.48           H  
ATOM    845  CE2 TYR A  54      -1.228 -17.244  -1.837  1.00 31.48           C  
ATOM    846  HE2 TYR A  54      -2.050 -17.813  -2.245  1.00 31.48           H  
ATOM    847  OH  TYR A  54      -2.397 -17.057   0.247  1.00 31.48           O  
ATOM    848  HH  TYR A  54      -2.302 -16.739   1.147  1.00 31.48           H  
ATOM    849  CZ  TYR A  54      -1.299 -16.785  -0.506  1.00 31.48           C  
ATOM    850  N   PRO A  55       3.958 -13.118  -3.353  1.00 38.56           N  
ATOM    851  CA  PRO A  55       5.305 -12.590  -3.529  1.00 38.56           C  
ATOM    852  HA  PRO A  55       5.425 -12.290  -4.570  1.00 38.56           H  
ATOM    853  C   PRO A  55       6.361 -13.654  -3.160  1.00 38.56           C  
ATOM    854  CB  PRO A  55       5.381 -11.342  -2.645  1.00 38.56           C  
ATOM    855  HB2 PRO A  55       5.071 -10.471  -3.223  1.00 38.56           H  
ATOM    856  HB3 PRO A  55       6.379 -11.188  -2.234  1.00 38.56           H  
ATOM    857  O   PRO A  55       6.158 -14.405  -2.200  1.00 38.56           O  
ATOM    858  CG  PRO A  55       4.351 -11.618  -1.550  1.00 38.56           C  
ATOM    859  HG2 PRO A  55       3.945 -10.695  -1.136  1.00 38.56           H  
ATOM    860  HG3 PRO A  55       4.811 -12.218  -0.764  1.00 38.56           H  
ATOM    861  CD  PRO A  55       3.278 -12.444  -2.258  1.00 38.56           C  
ATOM    862  HD2 PRO A  55       2.838 -13.158  -1.562  1.00 38.56           H  
ATOM    863  HD3 PRO A  55       2.512 -11.784  -2.664  1.00 38.56           H  
ATOM    864  N   PRO A  56       7.477 -13.745  -3.908  1.00 30.72           N  
ATOM    865  CA  PRO A  56       8.576 -14.649  -3.589  1.00 30.72           C  
ATOM    866  HA  PRO A  56       8.180 -15.646  -3.396  1.00 30.72           H  
ATOM    867  C   PRO A  56       9.338 -14.185  -2.336  1.00 30.72           C  
ATOM    868  CB  PRO A  56       9.440 -14.695  -4.852  1.00 30.72           C  
ATOM    869  HB2 PRO A  56      10.489 -14.894  -4.630  1.00 30.72           H  
ATOM    870  HB3 PRO A  56       9.047 -15.452  -5.530  1.00 30.72           H  
ATOM    871  O   PRO A  56       9.253 -13.030  -1.921  1.00 30.72           O  
ATOM    872  CG  PRO A  56       9.232 -13.311  -5.465  1.00 30.72           C  
ATOM    873  HG2 PRO A  56       9.386 -13.316  -6.544  1.00 30.72           H  
ATOM    874  HG3 PRO A  56       9.902 -12.596  -4.987  1.00 30.72           H  
ATOM    875  CD  PRO A  56       7.790 -12.967  -5.098  1.00 30.72           C  
ATOM    876  HD2 PRO A  56       7.124 -13.264  -5.908  1.00 30.72           H  
ATOM    877  HD3 PRO A  56       7.700 -11.898  -4.907  1.00 30.72           H  
ATOM    878  N   SER A  57      10.048 -15.127  -1.712  1.00 27.62           N  
ATOM    879  H   SER A  57      10.072 -16.049  -2.124  1.00 27.62           H  
ATOM    880  CA  SER A  57      10.727 -14.982  -0.418  1.00 27.62           C  
ATOM    881  HA  SER A  57       9.956 -14.778   0.325  1.00 27.62           H  
ATOM    882  C   SER A  57      11.761 -13.835  -0.369  1.00 27.62           C  
ATOM    883  CB  SER A  57      11.409 -16.314  -0.077  1.00 27.62           C  
ATOM    884  HB2 SER A  57      12.247 -16.470  -0.756  1.00 27.62           H  
ATOM    885  HB3 SER A  57      11.789 -16.294   0.945  1.00 27.62           H  
ATOM    886  O   SER A  57      12.278 -13.431  -1.414  1.00 27.62           O  
ATOM    887  OG  SER A  57      10.496 -17.392  -0.217  1.00 27.62           O  
ATOM    888  HG  SER A  57       9.767 -17.258   0.392  1.00 27.62           H  
ATOM    889  N   PRO A  58      12.106 -13.328   0.836  1.00 32.50           N  
ATOM    890  CA  PRO A  58      12.989 -12.170   1.001  1.00 32.50           C  
ATOM    891  HA  PRO A  58      12.495 -11.295   0.579  1.00 32.50           H  
ATOM    892  C   PRO A  58      14.340 -12.387   0.304  1.00 32.50           C  
ATOM    893  CB  PRO A  58      13.161 -11.968   2.514  1.00 32.50           C  
ATOM    894  HB2 PRO A  58      14.088 -12.428   2.856  1.00 32.50           H  
ATOM    895  HB3 PRO A  58      13.151 -10.911   2.782  1.00 32.50           H  
ATOM    896  O   PRO A  58      14.980 -13.421   0.494  1.00 32.50           O  
ATOM    897  CG  PRO A  58      11.981 -12.715   3.130  1.00 32.50           C  
ATOM    898  HG2 PRO A  58      12.215 -13.093   4.125  1.00 32.50           H  
ATOM    899  HG3 PRO A  58      11.114 -12.054   3.166  1.00 32.50           H  
ATOM    900  CD  PRO A  58      11.718 -13.843   2.140  1.00 32.50           C  
ATOM    901  HD2 PRO A  58      12.348 -14.695   2.394  1.00 32.50           H  
ATOM    902  HD3 PRO A  58      10.665 -14.121   2.182  1.00 32.50           H  
ATOM    903  N   GLY A  59      14.757 -11.426  -0.525  1.00 31.41           N  
ATOM    904  H   GLY A  59      14.188 -10.596  -0.598  1.00 31.41           H  
ATOM    905  CA  GLY A  59      16.058 -11.427  -1.207  1.00 31.41           C  
ATOM    906  HA2 GLY A  59      16.492 -10.432  -1.107  1.00 31.41           H  
ATOM    907  HA3 GLY A  59      16.729 -12.123  -0.703  1.00 31.41           H  
ATOM    908  C   GLY A  59      16.052 -11.787  -2.701  1.00 31.41           C  
ATOM    909  O   GLY A  59      17.088 -11.649  -3.358  1.00 31.41           O  
ATOM    910  N   SER A  60      14.925 -12.198  -3.294  1.00 32.78           N  
ATOM    911  H   SER A  60      14.101 -12.362  -2.734  1.00 32.78           H  
ATOM    912  CA  SER A  60      14.846 -12.391  -4.752  1.00 32.78           C  
ATOM    913  HA  SER A  60      15.806 -12.777  -5.096  1.00 32.78           H  
ATOM    914  C   SER A  60      14.591 -11.071  -5.485  1.00 32.78           C  
ATOM    915  CB  SER A  60      13.815 -13.455  -5.131  1.00 32.78           C  
ATOM    916  HB2 SER A  60      14.164 -14.429  -4.788  1.00 32.78           H  
ATOM    917  HB3 SER A  60      13.708 -13.484  -6.216  1.00 32.78           H  
ATOM    918  O   SER A  60      13.575 -10.413  -5.269  1.00 32.78           O  
ATOM    919  OG  SER A  60      12.564 -13.193  -4.544  1.00 32.78           O  
ATOM    920  HG  SER A  60      12.419 -12.245  -4.516  1.00 32.78           H  
ATOM    921  N   ARG A  61      15.510 -10.691  -6.379  1.00 31.95           N  
ATOM    922  H   ARG A  61      16.312 -11.292  -6.502  1.00 31.95           H  
ATOM    923  CA  ARG A  61      15.380  -9.512  -7.248  1.00 31.95           C  
ATOM    924  HA  ARG A  61      15.128  -8.646  -6.636  1.00 31.95           H  
ATOM    925  C   ARG A  61      14.233  -9.737  -8.239  1.00 31.95           C  
ATOM    926  CB  ARG A  61      16.707  -9.248  -7.990  1.00 31.95           C  
ATOM    927  HB2 ARG A  61      16.929 -10.094  -8.641  1.00 31.95           H  
ATOM    928  HB3 ARG A  61      16.583  -8.362  -8.612  1.00 31.95           H  
ATOM    929  O   ARG A  61      14.285 -10.702  -9.000  1.00 31.95           O  
ATOM    930  CG  ARG A  61      17.895  -9.034  -7.037  1.00 31.95           C  
ATOM    931  HG2 ARG A  61      18.038  -9.926  -6.426  1.00 31.95           H  
ATOM    932  HG3 ARG A  61      17.682  -8.189  -6.382  1.00 31.95           H  
ATOM    933  CD  ARG A  61      19.188  -8.760  -7.811  1.00 31.95           C  
ATOM    934  HD2 ARG A  61      19.048  -7.848  -8.391  1.00 31.95           H  
ATOM    935  HD3 ARG A  61      19.375  -9.589  -8.495  1.00 31.95           H  
ATOM    936  NE  ARG A  61      20.334  -8.616  -6.892  1.00 31.95           N  
ATOM    937  HE  ARG A  61      20.225  -9.026  -5.976  1.00 31.95           H  
ATOM    938  NH1 ARG A  61      21.688  -7.366  -8.263  1.00 31.95           N  
ATOM    939 HH11 ARG A  61      20.970  -7.388  -8.973  1.00 31.95           H  
ATOM    940 HH12 ARG A  61      22.531  -6.829  -8.408  1.00 31.95           H  
ATOM    941  NH2 ARG A  61      22.372  -7.878  -6.201  1.00 31.95           N  
ATOM    942 HH21 ARG A  61      23.208  -7.334  -6.357  1.00 31.95           H  
ATOM    943 HH22 ARG A  61      22.205  -8.290  -5.293  1.00 31.95           H  
ATOM    944  CZ  ARG A  61      21.455  -7.959  -7.124  1.00 31.95           C  
ATOM    945  N   CYS A  62      13.227  -8.861  -8.252  1.00 34.44           N  
ATOM    946  H   CYS A  62      13.213  -8.104  -7.583  1.00 34.44           H  
ATOM    947  CA  CYS A  62      12.232  -8.847  -9.326  1.00 34.44           C  
ATOM    948  HA  CYS A  62      11.820  -9.848  -9.449  1.00 34.44           H  
ATOM    949  C   CYS A  62      12.944  -8.451 -10.628  1.00 34.44           C  
ATOM    950  CB  CYS A  62      11.073  -7.895  -8.987  1.00 34.44           C  
ATOM    951  HB2 CYS A  62      11.453  -6.898  -8.763  1.00 34.44           H  
ATOM    952  HB3 CYS A  62      10.419  -7.808  -9.855  1.00 34.44           H  
ATOM    953  O   CYS A  62      13.508  -7.366 -10.720  1.00 34.44           O  
ATOM    954  SG  CYS A  62      10.101  -8.548  -7.594  1.00 34.44           S  
ATOM    955  HG  CYS A  62      10.883  -8.088  -6.613  1.00 34.44           H  
ATOM    956  N   GLY A  63      12.995  -9.353 -11.608  1.00 32.62           N  
ATOM    957  H   GLY A  63      12.524 -10.237 -11.478  1.00 32.62           H  
ATOM    958  CA  GLY A  63      13.498  -9.034 -12.945  1.00 32.62           C  
ATOM    959  HA2 GLY A  63      14.406  -8.436 -12.865  1.00 32.62           H  
ATOM    960  HA3 GLY A  63      13.733  -9.952 -13.484  1.00 32.62           H  
ATOM    961  C   GLY A  63      12.447  -8.262 -13.743  1.00 32.62           C  
ATOM    962  O   GLY A  63      11.283  -8.643 -13.701  1.00 32.62           O  
ATOM    963  N   GLU A  64      12.872  -7.185 -14.418  1.00 34.88           N  
ATOM    964  H   GLU A  64      13.846  -6.946 -14.302  1.00 34.88           H  
ATOM    965  CA  GLU A  64      12.143  -6.317 -15.378  1.00 34.88           C  
ATOM    966  HA  GLU A  64      12.510  -5.308 -15.187  1.00 34.88           H  
ATOM    967  C   GLU A  64      10.621  -6.144 -15.166  1.00 34.88           C  
ATOM    968  CB  GLU A  64      12.550  -6.619 -16.837  1.00 34.88           C  
ATOM    969  HB2 GLU A  64      12.432  -7.683 -17.041  1.00 34.88           H  
ATOM    970  HB3 GLU A  64      11.901  -6.061 -17.512  1.00 34.88           H  
ATOM    971  O   GLU A  64       9.834  -6.048 -16.106  1.00 34.88           O  
ATOM    972  CG  GLU A  64      13.994  -6.174 -17.132  1.00 34.88           C  
ATOM    973  HG2 GLU A  64      14.686  -6.835 -16.610  1.00 34.88           H  
ATOM    974  HG3 GLU A  64      14.140  -5.167 -16.742  1.00 34.88           H  
ATOM    975  CD  GLU A  64      14.307  -6.184 -18.638  1.00 34.88           C  
ATOM    976  OE1 GLU A  64      14.728  -5.126 -19.160  1.00 34.88           O  
ATOM    977  OE2 GLU A  64      14.164  -7.264 -19.254  1.00 34.88           O  
ATOM    978  N   CYS A  65      10.213  -6.053 -13.901  1.00 33.78           N  
ATOM    979  H   CYS A  65      10.912  -6.252 -13.199  1.00 33.78           H  
ATOM    980  CA  CYS A  65       8.931  -5.552 -13.414  1.00 33.78           C  
ATOM    981  HA  CYS A  65       8.532  -4.810 -14.106  1.00 33.78           H  
ATOM    982  C   CYS A  65       9.220  -4.854 -12.076  1.00 33.78           C  
ATOM    983  CB  CYS A  65       7.921  -6.705 -13.275  1.00 33.78           C  
ATOM    984  HB2 CYS A  65       8.445  -7.606 -12.954  1.00 33.78           H  
ATOM    985  HB3 CYS A  65       7.173  -6.450 -12.524  1.00 33.78           H  
ATOM    986  O   CYS A  65       9.103  -5.453 -11.009  1.00 33.78           O  
ATOM    987  SG  CYS A  65       7.082  -7.000 -14.858  1.00 33.78           S  
ATOM    988  HG  CYS A  65       8.180  -6.876 -15.609  1.00 33.78           H  
ATOM    989  N   ASP A  66       9.650  -3.594 -12.142  1.00 33.31           N  
ATOM    990  H   ASP A  66       9.793  -3.191 -13.057  1.00 33.31           H  
ATOM    991  CA  ASP A  66      10.173  -2.807 -11.010  1.00 33.31           C  
ATOM    992  HA  ASP A  66      10.888  -3.425 -10.468  1.00 33.31           H  
ATOM    993  C   ASP A  66       9.121  -2.375  -9.958  1.00 33.31           C  
ATOM    994  CB  ASP A  66      10.937  -1.589 -11.571  1.00 33.31           C  
ATOM    995  HB2 ASP A  66      11.067  -0.840 -10.789  1.00 33.31           H  
ATOM    996  HB3 ASP A  66      10.356  -1.129 -12.370  1.00 33.31           H  
ATOM    997  O   ASP A  66       9.430  -1.616  -9.043  1.00 33.31           O  
ATOM    998  CG  ASP A  66      12.337  -1.955 -12.070  1.00 33.31           C  
ATOM    999  OD1 ASP A  66      13.102  -2.536 -11.267  1.00 33.31           O  
ATOM   1000  OD2 ASP A  66      12.629  -1.657 -13.248  1.00 33.31           O  
ATOM   1001  N   GLU A  67       7.870  -2.839 -10.038  1.00 34.19           N  
ATOM   1002  H   GLU A  67       7.671  -3.502 -10.773  1.00 34.19           H  
ATOM   1003  CA  GLU A  67       6.745  -2.208  -9.323  1.00 34.19           C  
ATOM   1004  HA  GLU A  67       7.140  -1.393  -8.716  1.00 34.19           H  
ATOM   1005  C   GLU A  67       6.023  -3.069  -8.272  1.00 34.19           C  
ATOM   1006  CB  GLU A  67       5.803  -1.552 -10.346  1.00 34.19           C  
ATOM   1007  HB2 GLU A  67       4.780  -1.552  -9.971  1.00 34.19           H  
ATOM   1008  HB3 GLU A  67       5.823  -2.120 -11.276  1.00 34.19           H  
ATOM   1009  O   GLU A  67       4.989  -2.654  -7.751  1.00 34.19           O  
ATOM   1010  CG  GLU A  67       6.229  -0.095 -10.606  1.00 34.19           C  
ATOM   1011  HG2 GLU A  67       7.269  -0.085 -10.931  1.00 34.19           H  
ATOM   1012  HG3 GLU A  67       6.160   0.465  -9.673  1.00 34.19           H  
ATOM   1013  CD  GLU A  67       5.375   0.598 -11.675  1.00 34.19           C  
ATOM   1014  OE1 GLU A  67       5.556   1.807 -11.941  1.00 34.19           O  
ATOM   1015  OE2 GLU A  67       4.438  -0.032 -12.204  1.00 34.19           O  
ATOM   1016  N   CYS A  68       6.560  -4.229  -7.878  1.00 34.97           N  
ATOM   1017  H   CYS A  68       7.405  -4.537  -8.336  1.00 34.97           H  
ATOM   1018  CA  CYS A  68       5.975  -5.055  -6.802  1.00 34.97           C  
ATOM   1019  HA  CYS A  68       5.330  -4.426  -6.190  1.00 34.97           H  
ATOM   1020  C   CYS A  68       6.999  -5.605  -5.795  1.00 34.97           C  
ATOM   1021  CB  CYS A  68       5.085  -6.149  -7.416  1.00 34.97           C  
ATOM   1022  HB2 CYS A  68       4.908  -6.946  -6.695  1.00 34.97           H  
ATOM   1023  HB3 CYS A  68       5.580  -6.577  -8.288  1.00 34.97           H  
ATOM   1024  O   CYS A  68       6.778  -6.651  -5.184  1.00 34.97           O  
ATOM   1025  SG  CYS A  68       3.477  -5.446  -7.890  1.00 34.97           S  
ATOM   1026  HG  CYS A  68       3.936  -4.246  -8.255  1.00 34.97           H  
ATOM   1027  N   CYS A  69       8.115  -4.909  -5.582  1.00 31.81           N  
ATOM   1028  H   CYS A  69       8.280  -4.054  -6.095  1.00 31.81           H  
ATOM   1029  CA  CYS A  69       9.065  -5.311  -4.548  1.00 31.81           C  
ATOM   1030  HA  CYS A  69       9.188  -6.393  -4.581  1.00 31.81           H  
ATOM   1031  C   CYS A  69       8.531  -4.949  -3.154  1.00 31.81           C  
ATOM   1032  CB  CYS A  69      10.436  -4.694  -4.834  1.00 31.81           C  
ATOM   1033  HB2 CYS A  69      11.083  -4.829  -3.968  1.00 31.81           H  
ATOM   1034  HB3 CYS A  69      10.325  -3.626  -5.025  1.00 31.81           H  
ATOM   1035  O   CYS A  69       8.463  -3.776  -2.786  1.00 31.81           O  
ATOM   1036  SG  CYS A  69      11.179  -5.522  -6.269  1.00 31.81           S  
ATOM   1037  HG  CYS A  69      12.031  -4.547  -6.596  1.00 31.81           H  
ATOM   1038  N   VAL A  70       8.184  -5.969  -2.365  1.00 34.94           N  
ATOM   1039  H   VAL A  70       8.219  -6.899  -2.758  1.00 34.94           H  
ATOM   1040  CA  VAL A  70       8.092  -5.853  -0.903  1.00 34.94           C  
ATOM   1041  HA  VAL A  70       7.400  -5.047  -0.659  1.00 34.94           H  
ATOM   1042  C   VAL A  70       9.503  -5.521  -0.393  1.00 34.94           C  
ATOM   1043  CB  VAL A  70       7.577  -7.165  -0.270  1.00 34.94           C  
ATOM   1044  HB  VAL A  70       8.286  -7.966  -0.477  1.00 34.94           H  
ATOM   1045  O   VAL A  70      10.440  -6.228  -0.777  1.00 34.94           O  
ATOM   1046  CG1 VAL A  70       7.408  -7.041   1.249  1.00 34.94           C  
ATOM   1047 HG11 VAL A  70       6.707  -6.243   1.491  1.00 34.94           H  
ATOM   1048 HG12 VAL A  70       8.369  -6.828   1.718  1.00 34.94           H  
ATOM   1049 HG13 VAL A  70       7.040  -7.981   1.660  1.00 34.94           H  
ATOM   1050  CG2 VAL A  70       6.215  -7.575  -0.853  1.00 34.94           C  
ATOM   1051 HG21 VAL A  70       5.486  -6.781  -0.690  1.00 34.94           H  
ATOM   1052 HG22 VAL A  70       5.869  -8.489  -0.369  1.00 34.94           H  
ATOM   1053 HG23 VAL A  70       6.302  -7.769  -1.923  1.00 34.94           H  
ATOM   1054  N   PRO A  71       9.707  -4.452   0.399  1.00 33.00           N  
ATOM   1055  CA  PRO A  71      11.034  -4.132   0.915  1.00 33.00           C  
ATOM   1056  HA  PRO A  71      11.732  -4.040   0.083  1.00 33.00           H  
ATOM   1057  C   PRO A  71      11.535  -5.249   1.844  1.00 33.00           C  
ATOM   1058  CB  PRO A  71      10.901  -2.770   1.602  1.00 33.00           C  
ATOM   1059  HB2 PRO A  71      11.119  -1.981   0.883  1.00 33.00           H  
ATOM   1060  HB3 PRO A  71      11.552  -2.682   2.472  1.00 33.00           H  
ATOM   1061  O   PRO A  71      10.750  -5.886   2.545  1.00 33.00           O  
ATOM   1062  CG  PRO A  71       9.424  -2.707   1.991  1.00 33.00           C  
ATOM   1063  HG2 PRO A  71       9.061  -1.680   2.039  1.00 33.00           H  
ATOM   1064  HG3 PRO A  71       9.283  -3.205   2.951  1.00 33.00           H  
ATOM   1065  CD  PRO A  71       8.718  -3.509   0.898  1.00 33.00           C  
ATOM   1066  HD2 PRO A  71       8.413  -2.846   0.089  1.00 33.00           H  
ATOM   1067  HD3 PRO A  71       7.852  -4.023   1.316  1.00 33.00           H  
ATOM   1068  N   ASP A  72      12.843  -5.505   1.816  1.00 33.75           N  
ATOM   1069  H   ASP A  72      13.440  -4.921   1.248  1.00 33.75           H  
ATOM   1070  CA  ASP A  72      13.494  -6.556   2.601  1.00 33.75           C  
ATOM   1071  HA  ASP A  72      12.927  -7.478   2.473  1.00 33.75           H  
ATOM   1072  C   ASP A  72      13.497  -6.192   4.097  1.00 33.75           C  
ATOM   1073  CB  ASP A  72      14.906  -6.792   2.034  1.00 33.75           C  
ATOM   1074  HB2 ASP A  72      15.527  -5.919   2.233  1.00 33.75           H  
ATOM   1075  HB3 ASP A  72      14.828  -6.907   0.953  1.00 33.75           H  
ATOM   1076  O   ASP A  72      14.071  -5.184   4.508  1.00 33.75           O  
ATOM   1077  CG  ASP A  72      15.601  -8.041   2.586  1.00 33.75           C  
ATOM   1078  OD1 ASP A  72      15.039  -8.701   3.491  1.00 33.75           O  
ATOM   1079  OD2 ASP A  72      16.699  -8.354   2.085  1.00 33.75           O  
ATOM   1080  N   LEU A  73      12.819  -7.012   4.904  1.00 40.22           N  
ATOM   1081  H   LEU A  73      12.412  -7.832   4.478  1.00 40.22           H  
ATOM   1082  CA  LEU A  73      12.563  -6.793   6.335  1.00 40.22           C  
ATOM   1083  HA  LEU A  73      12.471  -5.721   6.511  1.00 40.22           H  
ATOM   1084  C   LEU A  73      13.719  -7.282   7.230  1.00 40.22           C  
ATOM   1085  CB  LEU A  73      11.228  -7.469   6.717  1.00 40.22           C  
ATOM   1086  HB2 LEU A  73      11.065  -7.358   7.789  1.00 40.22           H  
ATOM   1087  HB3 LEU A  73      11.328  -8.535   6.513  1.00 40.22           H  
ATOM   1088  O   LEU A  73      13.604  -7.275   8.452  1.00 40.22           O  
ATOM   1089  CG  LEU A  73       9.980  -6.936   5.983  1.00 40.22           C  
ATOM   1090  HG  LEU A  73      10.189  -6.844   4.918  1.00 40.22           H  
ATOM   1091  CD1 LEU A  73       8.819  -7.919   6.135  1.00 40.22           C  
ATOM   1092 HD11 LEU A  73       7.950  -7.545   5.595  1.00 40.22           H  
ATOM   1093 HD12 LEU A  73       8.567  -8.035   7.189  1.00 40.22           H  
ATOM   1094 HD13 LEU A  73       9.101  -8.887   5.720  1.00 40.22           H  
ATOM   1095  CD2 LEU A  73       9.503  -5.588   6.514  1.00 40.22           C  
ATOM   1096 HD21 LEU A  73       8.639  -5.252   5.941  1.00 40.22           H  
ATOM   1097 HD22 LEU A  73       9.218  -5.673   7.563  1.00 40.22           H  
ATOM   1098 HD23 LEU A  73      10.297  -4.851   6.391  1.00 40.22           H  
ATOM   1099  N   THR A  74      14.840  -7.714   6.651  1.00 36.44           N  
ATOM   1100  H   THR A  74      14.892  -7.701   5.642  1.00 36.44           H  
ATOM   1101  CA  THR A  74      16.003  -8.259   7.380  1.00 36.44           C  
ATOM   1102  HA  THR A  74      15.639  -8.995   8.097  1.00 36.44           H  
ATOM   1103  C   THR A  74      16.784  -7.229   8.211  1.00 36.44           C  
ATOM   1104  CB  THR A  74      16.954  -8.976   6.409  1.00 36.44           C  
ATOM   1105  HB  THR A  74      17.918  -9.130   6.894  1.00 36.44           H  
ATOM   1106  O   THR A  74      17.627  -7.621   9.015  1.00 36.44           O  
ATOM   1107  CG2 THR A  74      16.416 -10.343   5.986  1.00 36.44           C  
ATOM   1108 HG21 THR A  74      15.417 -10.241   5.561  1.00 36.44           H  
ATOM   1109 HG22 THR A  74      16.372 -11.002   6.853  1.00 36.44           H  
ATOM   1110 HG23 THR A  74      17.080 -10.777   5.238  1.00 36.44           H  
ATOM   1111  OG1 THR A  74      17.149  -8.213   5.243  1.00 36.44           O  
ATOM   1112  HG1 THR A  74      16.562  -8.540   4.558  1.00 36.44           H  
ATOM   1113  N   HIS A  75      16.490  -5.931   8.063  1.00 38.25           N  
ATOM   1114  H   HIS A  75      15.789  -5.696   7.375  1.00 38.25           H  
ATOM   1115  CA  HIS A  75      17.144  -4.826   8.782  1.00 38.25           C  
ATOM   1116  HA  HIS A  75      17.959  -5.231   9.381  1.00 38.25           H  
ATOM   1117  C   HIS A  75      16.241  -4.093   9.788  1.00 38.25           C  
ATOM   1118  CB  HIS A  75      17.760  -3.865   7.755  1.00 38.25           C  
ATOM   1119  HB2 HIS A  75      17.026  -3.628   6.985  1.00 38.25           H  
ATOM   1120  HB3 HIS A  75      18.040  -2.932   8.244  1.00 38.25           H  
ATOM   1121  O   HIS A  75      16.646  -3.062  10.324  1.00 38.25           O  
ATOM   1122  CG  HIS A  75      19.002  -4.429   7.123  1.00 38.25           C  
ATOM   1123  CD2 HIS A  75      19.105  -5.087   5.926  1.00 38.25           C  
ATOM   1124  HD2 HIS A  75      18.293  -5.309   5.250  1.00 38.25           H  
ATOM   1125  ND1 HIS A  75      20.256  -4.400   7.684  1.00 38.25           N  
ATOM   1126  HD1 HIS A  75      20.482  -4.018   8.591  1.00 38.25           H  
ATOM   1127  CE1 HIS A  75      21.100  -5.015   6.842  1.00 38.25           C  
ATOM   1128  HE1 HIS A  75      22.156  -5.158   7.017  1.00 38.25           H  
ATOM   1129  NE2 HIS A  75      20.451  -5.436   5.748  1.00 38.25           N  
ATOM   1130  N   LEU A  76      15.039  -4.610  10.049  1.00 35.09           N  
ATOM   1131  H   LEU A  76      14.789  -5.500   9.643  1.00 35.09           H  
ATOM   1132  CA  LEU A  76      14.112  -4.031  11.019  1.00 35.09           C  
ATOM   1133  HA  LEU A  76      14.323  -2.968  11.137  1.00 35.09           H  
ATOM   1134  C   LEU A  76      14.299  -4.654  12.407  1.00 35.09           C  
ATOM   1135  CB  LEU A  76      12.684  -4.172  10.483  1.00 35.09           C  
ATOM   1136  HB2 LEU A  76      12.511  -5.218  10.229  1.00 35.09           H  
ATOM   1137  HB3 LEU A  76      11.985  -3.915  11.278  1.00 35.09           H  
ATOM   1138  O   LEU A  76      14.543  -5.856  12.544  1.00 35.09           O  
ATOM   1139  CG  LEU A  76      12.377  -3.293   9.257  1.00 35.09           C  
ATOM   1140  HG  LEU A  76      13.031  -3.581   8.434  1.00 35.09           H  
ATOM   1141  CD1 LEU A  76      10.939  -3.559   8.834  1.00 35.09           C  
ATOM   1142 HD11 LEU A  76      10.813  -4.632   8.696  1.00 35.09           H  
ATOM   1143 HD12 LEU A  76      10.716  -3.028   7.909  1.00 35.09           H  
ATOM   1144 HD13 LEU A  76      10.255  -3.224   9.614  1.00 35.09           H  
ATOM   1145  CD2 LEU A  76      12.524  -1.789   9.497  1.00 35.09           C  
ATOM   1146 HD21 LEU A  76      12.194  -1.236   8.617  1.00 35.09           H  
ATOM   1147 HD22 LEU A  76      11.924  -1.480  10.354  1.00 35.09           H  
ATOM   1148 HD23 LEU A  76      13.566  -1.535   9.690  1.00 35.09           H  
ATOM   1149  N   THR A  77      14.209  -3.824  13.442  1.00 37.53           N  
ATOM   1150  H   THR A  77      13.861  -2.892  13.267  1.00 37.53           H  
ATOM   1151  CA  THR A  77      14.326  -4.234  14.847  1.00 37.53           C  
ATOM   1152  HA  THR A  77      14.962  -5.118  14.883  1.00 37.53           H  
ATOM   1153  C   THR A  77      12.951  -4.620  15.413  1.00 37.53           C  
ATOM   1154  CB  THR A  77      15.005  -3.144  15.689  1.00 37.53           C  
ATOM   1155  HB  THR A  77      15.136  -3.525  16.702  1.00 37.53           H  
ATOM   1156  O   THR A  77      11.934  -4.258  14.833  1.00 37.53           O  
ATOM   1157  CG2 THR A  77      16.398  -2.780  15.171  1.00 37.53           C  
ATOM   1158 HG21 THR A  77      16.321  -2.313  14.190  1.00 37.53           H  
ATOM   1159 HG22 THR A  77      17.014  -3.677  15.100  1.00 37.53           H  
ATOM   1160 HG23 THR A  77      16.861  -2.075  15.862  1.00 37.53           H  
ATOM   1161  OG1 THR A  77      14.224  -1.977  15.780  1.00 37.53           O  
ATOM   1162  HG1 THR A  77      13.813  -1.765  14.938  1.00 37.53           H  
ATOM   1163  N   PRO A  78      12.859  -5.364  16.533  1.00 34.53           N  
ATOM   1164  CA  PRO A  78      11.585  -5.906  17.030  1.00 34.53           C  
ATOM   1165  HA  PRO A  78      11.223  -6.630  16.301  1.00 34.53           H  
ATOM   1166  C   PRO A  78      10.456  -4.879  17.265  1.00 34.53           C  
ATOM   1167  CB  PRO A  78      11.944  -6.646  18.322  1.00 34.53           C  
ATOM   1168  HB2 PRO A  78      11.877  -5.966  19.171  1.00 34.53           H  
ATOM   1169  HB3 PRO A  78      11.301  -7.512  18.479  1.00 34.53           H  
ATOM   1170  O   PRO A  78       9.292  -5.254  17.185  1.00 34.53           O  
ATOM   1171  CG  PRO A  78      13.402  -7.050  18.111  1.00 34.53           C  
ATOM   1172  HG2 PRO A  78      13.926  -7.185  19.057  1.00 34.53           H  
ATOM   1173  HG3 PRO A  78      13.445  -7.959  17.513  1.00 34.53           H  
ATOM   1174  CD  PRO A  78      13.970  -5.885  17.310  1.00 34.53           C  
ATOM   1175  HD2 PRO A  78      14.786  -6.239  16.680  1.00 34.53           H  
ATOM   1176  HD3 PRO A  78      14.324  -5.115  17.995  1.00 34.53           H  
ATOM   1177  N   VAL A  79      10.778  -3.598  17.491  1.00 36.50           N  
ATOM   1178  H   VAL A  79      11.757  -3.348  17.480  1.00 36.50           H  
ATOM   1179  CA  VAL A  79       9.808  -2.487  17.624  1.00 36.50           C  
ATOM   1180  HA  VAL A  79       9.032  -2.768  18.336  1.00 36.50           H  
ATOM   1181  C   VAL A  79       9.108  -2.184  16.294  1.00 36.50           C  
ATOM   1182  CB  VAL A  79      10.530  -1.228  18.155  1.00 36.50           C  
ATOM   1183  HB  VAL A  79      11.351  -0.982  17.482  1.00 36.50           H  
ATOM   1184  O   VAL A  79       7.905  -1.939  16.256  1.00 36.50           O  
ATOM   1185  CG1 VAL A  79       9.617  -0.002  18.264  1.00 36.50           C  
ATOM   1186 HG11 VAL A  79       8.740  -0.237  18.868  1.00 36.50           H  
ATOM   1187 HG12 VAL A  79      10.154   0.833  18.714  1.00 36.50           H  
ATOM   1188 HG13 VAL A  79       9.285   0.311  17.274  1.00 36.50           H  
ATOM   1189  CG2 VAL A  79      11.119  -1.496  19.551  1.00 36.50           C  
ATOM   1190 HG21 VAL A  79      11.606  -0.594  19.922  1.00 36.50           H  
ATOM   1191 HG22 VAL A  79      11.862  -2.292  19.507  1.00 36.50           H  
ATOM   1192 HG23 VAL A  79      10.322  -1.780  20.237  1.00 36.50           H  
ATOM   1193  N   ASP A  80       9.834  -2.317  15.185  1.00 35.84           N  
ATOM   1194  H   ASP A  80      10.802  -2.590  15.267  1.00 35.84           H  
ATOM   1195  CA  ASP A  80       9.325  -2.086  13.832  1.00 35.84           C  
ATOM   1196  HA  ASP A  80       8.813  -1.124  13.800  1.00 35.84           H  
ATOM   1197  C   ASP A  80       8.333  -3.182  13.388  1.00 35.84           C  
ATOM   1198  CB  ASP A  80      10.519  -2.039  12.870  1.00 35.84           C  
ATOM   1199  HB2 ASP A  80      10.151  -1.817  11.868  1.00 35.84           H  
ATOM   1200  HB3 ASP A  80      10.959  -3.036  12.853  1.00 35.84           H  
ATOM   1201  O   ASP A  80       7.547  -2.984  12.463  1.00 35.84           O  
ATOM   1202  CG  ASP A  80      11.602  -1.016  13.240  1.00 35.84           C  
ATOM   1203  OD1 ASP A  80      11.282   0.187  13.266  1.00 35.84           O  
ATOM   1204  OD2 ASP A  80      12.769  -1.441  13.457  1.00 35.84           O  
ATOM   1205  N   LEU A  81       8.344  -4.349  14.049  1.00 38.28           N  
ATOM   1206  H   LEU A  81       8.997  -4.434  14.815  1.00 38.28           H  
ATOM   1207  CA  LEU A  81       7.358  -5.413  13.848  1.00 38.28           C  
ATOM   1208  HA  LEU A  81       7.037  -5.396  12.807  1.00 38.28           H  
ATOM   1209  C   LEU A  81       6.077  -5.189  14.670  1.00 38.28           C  
ATOM   1210  CB  LEU A  81       7.994  -6.791  14.132  1.00 38.28           C  
ATOM   1211  HB2 LEU A  81       7.186  -7.497  14.326  1.00 38.28           H  
ATOM   1212  HB3 LEU A  81       8.582  -6.746  15.048  1.00 38.28           H  
ATOM   1213  O   LEU A  81       5.012  -5.590  14.215  1.00 38.28           O  
ATOM   1214  CG  LEU A  81       8.851  -7.326  12.962  1.00 38.28           C  
ATOM   1215  HG  LEU A  81       8.629  -6.770  12.051  1.00 38.28           H  
ATOM   1216  CD1 LEU A  81      10.347  -7.209  13.255  1.00 38.28           C  
ATOM   1217 HD11 LEU A  81      10.926  -7.553  12.398  1.00 38.28           H  
ATOM   1218 HD12 LEU A  81      10.595  -6.163  13.436  1.00 38.28           H  
ATOM   1219 HD13 LEU A  81      10.608  -7.794  14.136  1.00 38.28           H  
ATOM   1220  CD2 LEU A  81       8.547  -8.802  12.688  1.00 38.28           C  
ATOM   1221 HD21 LEU A  81       7.495  -8.912  12.424  1.00 38.28           H  
ATOM   1222 HD22 LEU A  81       8.757  -9.395  13.578  1.00 38.28           H  
ATOM   1223 HD23 LEU A  81       9.159  -9.155  11.858  1.00 38.28           H  
ATOM   1224  N   GLU A  82       6.126  -4.535  15.832  1.00 33.88           N  
ATOM   1225  H   GLU A  82       7.014  -4.173  16.150  1.00 33.88           H  
ATOM   1226  CA  GLU A  82       4.950  -4.294  16.689  1.00 33.88           C  
ATOM   1227  HA  GLU A  82       4.327  -5.189  16.680  1.00 33.88           H  
ATOM   1228  C   GLU A  82       4.077  -3.138  16.169  1.00 33.88           C  
ATOM   1229  CB  GLU A  82       5.422  -4.081  18.137  1.00 33.88           C  
ATOM   1230  HB2 GLU A  82       6.221  -4.796  18.337  1.00 33.88           H  
ATOM   1231  HB3 GLU A  82       5.826  -3.075  18.248  1.00 33.88           H  
ATOM   1232  O   GLU A  82       2.851  -3.243  16.162  1.00 33.88           O  
ATOM   1233  CG  GLU A  82       4.301  -4.312  19.165  1.00 33.88           C  
ATOM   1234  HG2 GLU A  82       3.884  -5.307  19.008  1.00 33.88           H  
ATOM   1235  HG3 GLU A  82       3.510  -3.583  18.989  1.00 33.88           H  
ATOM   1236  CD  GLU A  82       4.796  -4.204  20.620  1.00 33.88           C  
ATOM   1237  OE1 GLU A  82       4.015  -3.703  21.462  1.00 33.88           O  
ATOM   1238  OE2 GLU A  82       5.933  -4.656  20.895  1.00 33.88           O  
ATOM   1239  N   GLU A  83       4.689  -2.102  15.590  1.00 34.69           N  
ATOM   1240  H   GLU A  83       5.694  -2.036  15.666  1.00 34.69           H  
ATOM   1241  CA  GLU A  83       3.977  -0.989  14.934  1.00 34.69           C  
ATOM   1242  HA  GLU A  83       3.160  -0.688  15.589  1.00 34.69           H  
ATOM   1243  C   GLU A  83       3.342  -1.396  13.582  1.00 34.69           C  
ATOM   1244  CB  GLU A  83       4.950   0.197  14.808  1.00 34.69           C  
ATOM   1245  HB2 GLU A  83       5.509   0.116  13.875  1.00 34.69           H  
ATOM   1246  HB3 GLU A  83       5.656   0.155  15.637  1.00 34.69           H  
ATOM   1247  O   GLU A  83       2.440  -0.733  13.068  1.00 34.69           O  
ATOM   1248  CG  GLU A  83       4.224   1.549  14.877  1.00 34.69           C  
ATOM   1249  HG2 GLU A  83       3.649   1.591  15.803  1.00 34.69           H  
ATOM   1250  HG3 GLU A  83       3.521   1.610  14.046  1.00 34.69           H  
ATOM   1251  CD  GLU A  83       5.174   2.760  14.829  1.00 34.69           C  
ATOM   1252  OE1 GLU A  83       4.686   3.849  14.445  1.00 34.69           O  
ATOM   1253  OE2 GLU A  83       6.364   2.612  15.185  1.00 34.69           O  
ATOM   1254  N   LEU A  84       3.755  -2.549  13.039  1.00 37.28           N  
ATOM   1255  H   LEU A  84       4.527  -3.006  13.504  1.00 37.28           H  
ATOM   1256  CA  LEU A  84       3.114  -3.254  11.921  1.00 37.28           C  
ATOM   1257  HA  LEU A  84       2.510  -2.541  11.360  1.00 37.28           H  
ATOM   1258  C   LEU A  84       2.135  -4.359  12.380  1.00 37.28           C  
ATOM   1259  CB  LEU A  84       4.210  -3.818  10.992  1.00 37.28           C  
ATOM   1260  HB2 LEU A  84       4.873  -4.443  11.591  1.00 37.28           H  
ATOM   1261  HB3 LEU A  84       3.743  -4.458  10.244  1.00 37.28           H  
ATOM   1262  O   LEU A  84       1.498  -4.994  11.536  1.00 37.28           O  
ATOM   1263  CG  LEU A  84       5.054  -2.757  10.259  1.00 37.28           C  
ATOM   1264  HG  LEU A  84       5.493  -2.065  10.977  1.00 37.28           H  
ATOM   1265  CD1 LEU A  84       6.181  -3.449   9.486  1.00 37.28           C  
ATOM   1266 HD11 LEU A  84       6.797  -4.014  10.185  1.00 37.28           H  
ATOM   1267 HD12 LEU A  84       6.814  -2.695   9.017  1.00 37.28           H  
ATOM   1268 HD13 LEU A  84       5.773  -4.121   8.732  1.00 37.28           H  
ATOM   1269  CD2 LEU A  84       4.225  -1.960   9.246  1.00 37.28           C  
ATOM   1270 HD21 LEU A  84       3.720  -2.634   8.555  1.00 37.28           H  
ATOM   1271 HD22 LEU A  84       4.880  -1.283   8.696  1.00 37.28           H  
ATOM   1272 HD23 LEU A  84       3.490  -1.355   9.777  1.00 37.28           H  
ATOM   1273  N   GLY A  85       2.001  -4.596  13.692  1.00 34.53           N  
ATOM   1274  H   GLY A  85       2.504  -3.997  14.331  1.00 34.53           H  
ATOM   1275  CA  GLY A  85       1.103  -5.596  14.284  1.00 34.53           C  
ATOM   1276  HA2 GLY A  85       0.128  -5.530  13.802  1.00 34.53           H  
ATOM   1277  HA3 GLY A  85       0.978  -5.349  15.339  1.00 34.53           H  
ATOM   1278  C   GLY A  85       1.579  -7.056  14.206  1.00 34.53           C  
ATOM   1279  O   GLY A  85       0.755  -7.960  14.076  1.00 34.53           O  
ATOM   1280  N   LEU A  86       2.887  -7.317  14.256  1.00 36.31           N  
ATOM   1281  H   LEU A  86       3.511  -6.525  14.312  1.00 36.31           H  
ATOM   1282  CA  LEU A  86       3.495  -8.653  14.145  1.00 36.31           C  
ATOM   1283  HA  LEU A  86       2.716  -9.349  13.835  1.00 36.31           H  
ATOM   1284  C   LEU A  86       4.006  -9.245  15.479  1.00 36.31           C  
ATOM   1285  CB  LEU A  86       4.567  -8.652  13.030  1.00 36.31           C  
ATOM   1286  HB2 LEU A  86       5.285  -7.861  13.249  1.00 36.31           H  
ATOM   1287  HB3 LEU A  86       5.111  -9.596  13.050  1.00 36.31           H  
ATOM   1288  O   LEU A  86       4.587 -10.329  15.442  1.00 36.31           O  
ATOM   1289  CG  LEU A  86       4.023  -8.440  11.605  1.00 36.31           C  
ATOM   1290  HG  LEU A  86       3.326  -7.602  11.590  1.00 36.31           H  
ATOM   1291  CD1 LEU A  86       5.170  -8.119  10.642  1.00 36.31           C  
ATOM   1292 HD11 LEU A  86       5.875  -8.950  10.602  1.00 36.31           H  
ATOM   1293 HD12 LEU A  86       5.686  -7.222  10.986  1.00 36.31           H  
ATOM   1294 HD13 LEU A  86       4.770  -7.926   9.647  1.00 36.31           H  
ATOM   1295  CD2 LEU A  86       3.315  -9.694  11.081  1.00 36.31           C  
ATOM   1296 HD21 LEU A  86       2.977  -9.521  10.059  1.00 36.31           H  
ATOM   1297 HD22 LEU A  86       2.442  -9.902  11.700  1.00 36.31           H  
ATOM   1298 HD23 LEU A  86       3.993 -10.548  11.107  1.00 36.31           H  
ATOM   1299  N   TYR A  87       3.748  -8.627  16.645  1.00 26.31           N  
ATOM   1300  H   TYR A  87       3.268  -7.739  16.624  1.00 26.31           H  
ATOM   1301  CA  TYR A  87       3.858  -9.288  17.966  1.00 26.31           C  
ATOM   1302  HA  TYR A  87       3.768 -10.358  17.779  1.00 26.31           H  
ATOM   1303  C   TYR A  87       2.668  -8.924  18.899  1.00 26.31           C  
ATOM   1304  CB  TYR A  87       5.252  -9.059  18.600  1.00 26.31           C  
ATOM   1305  HB2 TYR A  87       5.144  -8.452  19.500  1.00 26.31           H  
ATOM   1306  HB3 TYR A  87       5.879  -8.491  17.913  1.00 26.31           H  
ATOM   1307  O   TYR A  87       2.071  -7.863  18.719  1.00 26.31           O  
ATOM   1308  CG  TYR A  87       5.981 -10.358  18.939  1.00 26.31           C  
ATOM   1309  CD1 TYR A  87       6.126 -10.780  20.275  1.00 26.31           C  
ATOM   1310  HD1 TYR A  87       5.829 -10.118  21.075  1.00 26.31           H  
ATOM   1311  CD2 TYR A  87       6.482 -11.176  17.908  1.00 26.31           C  
ATOM   1312  HD2 TYR A  87       6.425 -10.838  16.884  1.00 26.31           H  
ATOM   1313  CE1 TYR A  87       6.638 -12.058  20.573  1.00 26.31           C  
ATOM   1314  HE1 TYR A  87       6.708 -12.377  21.602  1.00 26.31           H  
ATOM   1315  CE2 TYR A  87       7.038 -12.436  18.198  1.00 26.31           C  
ATOM   1316  HE2 TYR A  87       7.405 -13.067  17.401  1.00 26.31           H  
ATOM   1317  OH  TYR A  87       7.596 -14.121  19.811  1.00 26.31           O  
ATOM   1318  HH  TYR A  87       7.587 -14.279  20.758  1.00 26.31           H  
ATOM   1319  CZ  TYR A  87       7.090 -12.892  19.529  1.00 26.31           C  
ATOM   1320  N   PRO A  88       2.249  -9.813  19.833  1.00 32.62           N  
ATOM   1321  CA  PRO A  88       1.026  -9.675  20.625  1.00 32.62           C  
ATOM   1322  HA  PRO A  88       0.202  -9.385  19.973  1.00 32.62           H  
ATOM   1323  C   PRO A  88       1.182  -8.609  21.725  1.00 32.62           C  
ATOM   1324  CB  PRO A  88       0.753 -11.077  21.188  1.00 32.62           C  
ATOM   1325  HB2 PRO A  88       0.139 -11.630  20.478  1.00 32.62           H  
ATOM   1326  HB3 PRO A  88       0.259 -11.036  22.158  1.00 32.62           H  
ATOM   1327  O   PRO A  88       2.207  -8.577  22.399  1.00 32.62           O  
ATOM   1328  CG  PRO A  88       2.126 -11.738  21.282  1.00 32.62           C  
ATOM   1329  HG2 PRO A  88       2.512 -11.642  22.297  1.00 32.62           H  
ATOM   1330  HG3 PRO A  88       2.076 -12.788  20.994  1.00 32.62           H  
ATOM   1331  CD  PRO A  88       3.009 -10.945  20.326  1.00 32.62           C  
ATOM   1332  HD2 PRO A  88       3.368 -11.581  19.517  1.00 32.62           H  
ATOM   1333  HD3 PRO A  88       3.827 -10.547  20.926  1.00 32.62           H  
ATOM   1334  N   GLY A  89       0.162  -7.755  21.893  1.00 28.64           N  
ATOM   1335  H   GLY A  89      -0.634  -7.856  21.279  1.00 28.64           H  
ATOM   1336  CA  GLY A  89       0.190  -6.551  22.743  1.00 28.64           C  
ATOM   1337  HA2 GLY A  89      -0.740  -5.999  22.612  1.00 28.64           H  
ATOM   1338  HA3 GLY A  89       1.003  -5.916  22.391  1.00 28.64           H  
ATOM   1339  C   GLY A  89       0.400  -6.782  24.253  1.00 28.64           C  
ATOM   1340  O   GLY A  89       0.372  -7.925  24.722  1.00 28.64           O  
ATOM   1341  N   PRO A  90       0.601  -5.702  25.039  1.00 40.84           N  
ATOM   1342  CA  PRO A  90       1.005  -5.817  26.433  1.00 40.84           C  
ATOM   1343  HA  PRO A  90       1.763  -6.595  26.524  1.00 40.84           H  
ATOM   1344  C   PRO A  90      -0.188  -6.185  27.329  1.00 40.84           C  
ATOM   1345  CB  PRO A  90       1.654  -4.474  26.781  1.00 40.84           C  
ATOM   1346  HB2 PRO A  90       2.707  -4.498  26.500  1.00 40.84           H  
ATOM   1347  HB3 PRO A  90       1.547  -4.227  27.837  1.00 40.84           H  
ATOM   1348  O   PRO A  90      -1.219  -5.518  27.320  1.00 40.84           O  
ATOM   1349  CG  PRO A  90       0.914  -3.480  25.886  1.00 40.84           C  
ATOM   1350  HG2 PRO A  90      -0.004  -3.160  26.379  1.00 40.84           H  
ATOM   1351  HG3 PRO A  90       1.535  -2.619  25.640  1.00 40.84           H  
ATOM   1352  CD  PRO A  90       0.564  -4.298  24.640  1.00 40.84           C  
ATOM   1353  HD2 PRO A  90       1.317  -4.120  23.872  1.00 40.84           H  
ATOM   1354  HD3 PRO A  90      -0.422  -4.020  24.270  1.00 40.84           H  
ATOM   1355  N   GLU A  91      -0.004  -7.252  28.111  1.00 40.50           N  
ATOM   1356  H   GLU A  91       0.911  -7.678  28.058  1.00 40.50           H  
ATOM   1357  CA  GLU A  91      -0.933  -7.829  29.101  1.00 40.50           C  
ATOM   1358  HA  GLU A  91      -0.378  -8.628  29.592  1.00 40.50           H  
ATOM   1359  C   GLU A  91      -2.172  -8.562  28.528  1.00 40.50           C  
ATOM   1360  CB  GLU A  91      -1.225  -6.837  30.243  1.00 40.50           C  
ATOM   1361  HB2 GLU A  91      -1.905  -7.305  30.955  1.00 40.50           H  
ATOM   1362  HB3 GLU A  91      -1.740  -5.967  29.837  1.00 40.50           H  
ATOM   1363  O   GLU A  91      -3.330  -8.267  28.816  1.00 40.50           O  
ATOM   1364  CG  GLU A  91       0.032  -6.351  30.999  1.00 40.50           C  
ATOM   1365  HG2 GLU A  91      -0.274  -5.550  31.671  1.00 40.50           H  
ATOM   1366  HG3 GLU A  91       0.740  -5.918  30.291  1.00 40.50           H  
ATOM   1367  CD  GLU A  91       0.725  -7.440  31.839  1.00 40.50           C  
ATOM   1368  OE1 GLU A  91       1.976  -7.433  31.892  1.00 40.50           O  
ATOM   1369  OE2 GLU A  91       0.008  -8.282  32.425  1.00 40.50           O  
ATOM   1370  N   GLY A  92      -1.920  -9.628  27.761  1.00 38.91           N  
ATOM   1371  H   GLY A  92      -0.986  -9.673  27.377  1.00 38.91           H  
ATOM   1372  CA  GLY A  92      -2.591 -10.918  27.991  1.00 38.91           C  
ATOM   1373  HA2 GLY A  92      -2.093 -11.664  27.372  1.00 38.91           H  
ATOM   1374  HA3 GLY A  92      -2.427 -11.196  29.032  1.00 38.91           H  
ATOM   1375  C   GLY A  92      -4.097 -11.064  27.731  1.00 38.91           C  
ATOM   1376  O   GLY A  92      -4.638 -12.099  28.116  1.00 38.91           O  
ATOM   1377  N   THR A  93      -4.786 -10.130  27.069  1.00 30.81           N  
ATOM   1378  H   THR A  93      -4.339  -9.248  26.863  1.00 30.81           H  
ATOM   1379  CA  THR A  93      -6.223 -10.308  26.779  1.00 30.81           C  
ATOM   1380  HA  THR A  93      -6.446 -11.374  26.802  1.00 30.81           H  
ATOM   1381  C   THR A  93      -6.583  -9.823  25.376  1.00 30.81           C  
ATOM   1382  CB  THR A  93      -7.120  -9.663  27.857  1.00 30.81           C  
ATOM   1383  HB  THR A  93      -7.339  -8.629  27.590  1.00 30.81           H  
ATOM   1384  O   THR A  93      -6.610  -8.629  25.095  1.00 30.81           O  
ATOM   1385  CG2 THR A  93      -8.426 -10.445  28.017  1.00 30.81           C  
ATOM   1386 HG21 THR A  93      -8.971 -10.458  27.073  1.00 30.81           H  
ATOM   1387 HG22 THR A  93      -8.214 -11.467  28.332  1.00 30.81           H  
ATOM   1388 HG23 THR A  93      -9.045  -9.959  28.771  1.00 30.81           H  
ATOM   1389  OG1 THR A  93      -6.506  -9.675  29.129  1.00 30.81           O  
ATOM   1390  HG1 THR A  93      -5.685  -9.182  29.064  1.00 30.81           H  
ATOM   1391  N   TYR A  94      -6.860 -10.778  24.482  1.00 35.09           N  
ATOM   1392  H   TYR A  94      -6.820 -11.734  24.804  1.00 35.09           H  
ATOM   1393  CA  TYR A  94      -7.581 -10.543  23.230  1.00 35.09           C  
ATOM   1394  HA  TYR A  94      -6.969  -9.959  22.542  1.00 35.09           H  
ATOM   1395  C   TYR A  94      -8.888  -9.793  23.553  1.00 35.09           C  
ATOM   1396  CB  TYR A  94      -7.933 -11.913  22.605  1.00 35.09           C  
ATOM   1397  HB2 TYR A  94      -8.308 -12.578  23.382  1.00 35.09           H  
ATOM   1398  HB3 TYR A  94      -8.761 -11.758  21.914  1.00 35.09           H  
ATOM   1399  O   TYR A  94      -9.606 -10.265  24.438  1.00 35.09           O  
ATOM   1400  CG  TYR A  94      -6.823 -12.623  21.843  1.00 35.09           C  
ATOM   1401  CD1 TYR A  94      -6.842 -12.605  20.435  1.00 35.09           C  
ATOM   1402  HD1 TYR A  94      -7.629 -12.078  19.915  1.00 35.09           H  
ATOM   1403  CD2 TYR A  94      -5.801 -13.325  22.517  1.00 35.09           C  
ATOM   1404  HD2 TYR A  94      -5.790 -13.353  23.596  1.00 35.09           H  
ATOM   1405  CE1 TYR A  94      -5.840 -13.266  19.700  1.00 35.09           C  
ATOM   1406  HE1 TYR A  94      -5.847 -13.246  18.620  1.00 35.09           H  
ATOM   1407  CE2 TYR A  94      -4.789 -13.981  21.785  1.00 35.09           C  
ATOM   1408  HE2 TYR A  94      -4.003 -14.505  22.307  1.00 35.09           H  
ATOM   1409  OH  TYR A  94      -3.834 -14.572  19.658  1.00 35.09           O  
ATOM   1410  HH  TYR A  94      -3.167 -14.951  20.235  1.00 35.09           H  
ATOM   1411  CZ  TYR A  94      -4.808 -13.948  20.372  1.00 35.09           C  
ATOM   1412  N   PRO A  95      -9.260  -8.681  22.883  1.00 32.53           N  
ATOM   1413  CA  PRO A  95     -10.648  -8.253  22.918  1.00 32.53           C  
ATOM   1414  HA  PRO A  95     -10.985  -8.154  23.950  1.00 32.53           H  
ATOM   1415  C   PRO A  95     -11.458  -9.343  22.216  1.00 32.53           C  
ATOM   1416  CB  PRO A  95     -10.709  -6.881  22.254  1.00 32.53           C  
ATOM   1417  HB2 PRO A  95     -11.642  -6.726  21.712  1.00 32.53           H  
ATOM   1418  HB3 PRO A  95     -10.575  -6.109  23.011  1.00 32.53           H  
ATOM   1419  O   PRO A  95     -11.312  -9.595  21.019  1.00 32.53           O  
ATOM   1420  CG  PRO A  95      -9.500  -6.889  21.321  1.00 32.53           C  
ATOM   1421  HG2 PRO A  95      -9.795  -7.298  20.354  1.00 32.53           H  
ATOM   1422  HG3 PRO A  95      -9.084  -5.889  21.194  1.00 32.53           H  
ATOM   1423  CD  PRO A  95      -8.491  -7.839  21.981  1.00 32.53           C  
ATOM   1424  HD2 PRO A  95      -7.766  -7.267  22.559  1.00 32.53           H  
ATOM   1425  HD3 PRO A  95      -7.984  -8.433  21.220  1.00 32.53           H  
ATOM   1426  N   ASP A  96     -12.212 -10.049  23.046  1.00 30.56           N  
ATOM   1427  H   ASP A  96     -12.167  -9.802  24.025  1.00 30.56           H  
ATOM   1428  CA  ASP A  96     -12.980 -11.239  22.741  1.00 30.56           C  
ATOM   1429  HA  ASP A  96     -12.270 -12.037  22.524  1.00 30.56           H  
ATOM   1430  C   ASP A  96     -13.869 -11.002  21.512  1.00 30.56           C  
ATOM   1431  CB  ASP A  96     -13.785 -11.598  24.012  1.00 30.56           C  
ATOM   1432  HB2 ASP A  96     -14.804 -11.221  23.917  1.00 30.56           H  
ATOM   1433  HB3 ASP A  96     -13.345 -11.093  24.871  1.00 30.56           H  
ATOM   1434  O   ASP A  96     -14.690 -10.084  21.461  1.00 30.56           O  
ATOM   1435  CG  ASP A  96     -13.824 -13.090  24.359  1.00 30.56           C  
ATOM   1436  OD1 ASP A  96     -13.359 -13.909  23.533  1.00 30.56           O  
ATOM   1437  OD2 ASP A  96     -14.296 -13.396  25.478  1.00 30.56           O  
ATOM   1438  N   LEU A  97     -13.679 -11.839  20.495  1.00 46.72           N  
ATOM   1439  H   LEU A  97     -13.008 -12.579  20.643  1.00 46.72           H  
ATOM   1440  CA  LEU A  97     -14.621 -11.992  19.398  1.00 46.72           C  
ATOM   1441  HA  LEU A  97     -14.950 -11.014  19.046  1.00 46.72           H  
ATOM   1442  C   LEU A  97     -15.839 -12.748  19.936  1.00 46.72           C  
ATOM   1443  CB  LEU A  97     -13.951 -12.779  18.253  1.00 46.72           C  
ATOM   1444  HB2 LEU A  97     -14.727 -13.155  17.586  1.00 46.72           H  
ATOM   1445  HB3 LEU A  97     -13.452 -13.647  18.686  1.00 46.72           H  
ATOM   1446  O   LEU A  97     -15.883 -13.969  19.850  1.00 46.72           O  
ATOM   1447  CG  LEU A  97     -12.940 -11.992  17.408  1.00 46.72           C  
ATOM   1448  HG  LEU A  97     -12.243 -11.462  18.057  1.00 46.72           H  
ATOM   1449  CD1 LEU A  97     -12.148 -12.964  16.529  1.00 46.72           C  
ATOM   1450 HD11 LEU A  97     -11.423 -12.409  15.934  1.00 46.72           H  
ATOM   1451 HD12 LEU A  97     -11.611 -13.669  17.163  1.00 46.72           H  
ATOM   1452 HD13 LEU A  97     -12.824 -13.511  15.871  1.00 46.72           H  
ATOM   1453  CD2 LEU A  97     -13.641 -10.993  16.482  1.00 46.72           C  
ATOM   1454 HD21 LEU A  97     -14.347 -11.510  15.832  1.00 46.72           H  
ATOM   1455 HD22 LEU A  97     -14.173 -10.254  17.081  1.00 46.72           H  
ATOM   1456 HD23 LEU A  97     -12.897 -10.472  15.879  1.00 46.72           H  
ATOM   1457  N   VAL A  98     -16.818 -12.034  20.485  1.00 30.73           N  
ATOM   1458  H   VAL A  98     -16.623 -11.070  20.713  1.00 30.73           H  
ATOM   1459  CA  VAL A  98     -18.155 -12.556  20.828  1.00 30.73           C  
ATOM   1460  HA  VAL A  98     -18.540 -13.144  19.994  1.00 30.73           H  
ATOM   1461  C   VAL A  98     -19.091 -11.362  21.053  1.00 30.73           C  
ATOM   1462  CB  VAL A  98     -18.159 -13.429  22.117  1.00 30.73           C  
ATOM   1463  HB  VAL A  98     -19.076 -13.211  22.665  1.00 30.73           H  
ATOM   1464  O   VAL A  98     -18.701 -10.388  21.677  1.00 30.73           O  
ATOM   1465  CG1 VAL A  98     -18.196 -14.937  21.829  1.00 30.73           C  
ATOM   1466 HG11 VAL A  98     -17.232 -15.275  21.448  1.00 30.73           H  
ATOM   1467 HG12 VAL A  98     -18.966 -15.179  21.095  1.00 30.73           H  
ATOM   1468 HG13 VAL A  98     -18.408 -15.475  22.753  1.00 30.73           H  
ATOM   1469  CG2 VAL A  98     -16.989 -13.172  23.077  1.00 30.73           C  
ATOM   1470 HG21 VAL A  98     -17.141 -13.722  24.006  1.00 30.73           H  
ATOM   1471 HG22 VAL A  98     -16.931 -12.109  23.310  1.00 30.73           H  
ATOM   1472 HG23 VAL A  98     -16.048 -13.502  22.637  1.00 30.73           H  
ATOM   1473  N   ASP A  99     -20.353 -11.324  20.651  1.00 29.34           N  
ATOM   1474  H   ASP A  99     -20.853 -10.539  21.044  1.00 29.34           H  
ATOM   1475  CA  ASP A  99     -21.152 -12.086  19.701  1.00 29.34           C  
ATOM   1476  HA  ASP A  99     -20.607 -12.162  18.760  1.00 29.34           H  
ATOM   1477  C   ASP A  99     -22.447 -11.261  19.508  1.00 29.34           C  
ATOM   1478  CB  ASP A  99     -21.491 -13.492  20.245  1.00 29.34           C  
ATOM   1479  HB2 ASP A  99     -22.354 -13.425  20.907  1.00 29.34           H  
ATOM   1480  HB3 ASP A  99     -20.659 -13.853  20.849  1.00 29.34           H  
ATOM   1481  O   ASP A  99     -22.914 -10.601  20.433  1.00 29.34           O  
ATOM   1482  CG  ASP A  99     -21.763 -14.543  19.161  1.00 29.34           C  
ATOM   1483  OD1 ASP A  99     -21.622 -14.201  17.965  1.00 29.34           O  
ATOM   1484  OD2 ASP A  99     -22.114 -15.686  19.530  1.00 29.34           O  
ATOM   1485  N   LEU A 100     -22.983 -11.283  18.291  1.00 32.50           N  
ATOM   1486  H   LEU A 100     -22.441 -11.855  17.659  1.00 32.50           H  
ATOM   1487  CA  LEU A 100     -24.381 -11.087  17.862  1.00 32.50           C  
ATOM   1488  HA  LEU A 100     -24.343 -10.585  16.895  1.00 32.50           H  
ATOM   1489  C   LEU A 100     -25.396 -10.296  18.730  1.00 32.50           C  
ATOM   1490  CB  LEU A 100     -24.939 -12.505  17.639  1.00 32.50           C  
ATOM   1491  HB2 LEU A 100     -24.836 -13.053  18.576  1.00 32.50           H  
ATOM   1492  HB3 LEU A 100     -26.004 -12.449  17.414  1.00 32.50           H  
ATOM   1493  O   LEU A 100     -25.827 -10.737  19.791  1.00 32.50           O  
ATOM   1494  CG  LEU A 100     -24.235 -13.293  16.518  1.00 32.50           C  
ATOM   1495  HG  LEU A 100     -23.165 -13.087  16.506  1.00 32.50           H  
ATOM   1496  CD1 LEU A 100     -24.460 -14.793  16.702  1.00 32.50           C  
ATOM   1497 HD11 LEU A 100     -25.523 -15.033  16.659  1.00 32.50           H  
ATOM   1498 HD12 LEU A 100     -24.065 -15.104  17.669  1.00 32.50           H  
ATOM   1499 HD13 LEU A 100     -23.914 -15.341  15.934  1.00 32.50           H  
ATOM   1500  CD2 LEU A 100     -24.765 -12.887  15.143  1.00 32.50           C  
ATOM   1501 HD21 LEU A 100     -24.609 -11.820  14.986  1.00 32.50           H  
ATOM   1502 HD22 LEU A 100     -24.218 -13.436  14.377  1.00 32.50           H  
ATOM   1503 HD23 LEU A 100     -25.827 -13.120  15.069  1.00 32.50           H  
ATOM   1504  N   GLY A 101     -26.024  -9.280  18.117  1.00 24.39           N  
ATOM   1505  H   GLY A 101     -25.599  -8.871  17.297  1.00 24.39           H  
ATOM   1506  CA  GLY A 101     -27.404  -8.905  18.458  1.00 24.39           C  
ATOM   1507  HA2 GLY A 101     -27.458  -8.756  19.537  1.00 24.39           H  
ATOM   1508  HA3 GLY A 101     -28.061  -9.743  18.226  1.00 24.39           H  
ATOM   1509  C   GLY A 101     -27.917  -7.609  17.811  1.00 24.39           C  
ATOM   1510  O   GLY A 101     -27.347  -6.554  18.069  1.00 24.39           O  
ATOM   1511  N   PRO A 102     -28.993  -7.634  16.995  1.00 44.75           N  
ATOM   1512  CA  PRO A 102     -29.599  -6.432  16.434  1.00 44.75           C  
ATOM   1513  HA  PRO A 102     -28.840  -5.688  16.193  1.00 44.75           H  
ATOM   1514  C   PRO A 102     -30.596  -5.849  17.441  1.00 44.75           C  
ATOM   1515  CB  PRO A 102     -30.284  -6.909  15.151  1.00 44.75           C  
ATOM   1516  HB2 PRO A 102     -29.551  -6.945  14.345  1.00 44.75           H  
ATOM   1517  HB3 PRO A 102     -31.125  -6.275  14.873  1.00 44.75           H  
ATOM   1518  O   PRO A 102     -31.549  -6.520  17.834  1.00 44.75           O  
ATOM   1519  CG  PRO A 102     -30.733  -8.333  15.494  1.00 44.75           C  
ATOM   1520  HG2 PRO A 102     -30.705  -8.977  14.614  1.00 44.75           H  
ATOM   1521  HG3 PRO A 102     -31.740  -8.316  15.910  1.00 44.75           H  
ATOM   1522  CD  PRO A 102     -29.743  -8.807  16.564  1.00 44.75           C  
ATOM   1523  HD2 PRO A 102     -30.282  -9.246  17.404  1.00 44.75           H  
ATOM   1524  HD3 PRO A 102     -29.062  -9.541  16.132  1.00 44.75           H  
ATOM   1525  N   GLY A 103     -30.413  -4.600  17.859  1.00 28.23           N  
ATOM   1526  H   GLY A 103     -29.555  -4.113  17.641  1.00 28.23           H  
ATOM   1527  CA  GLY A 103     -31.318  -4.019  18.840  1.00 28.23           C  
ATOM   1528  HA2 GLY A 103     -32.350  -4.230  18.561  1.00 28.23           H  
ATOM   1529  HA3 GLY A 103     -31.137  -4.492  19.805  1.00 28.23           H  
ATOM   1530  C   GLY A 103     -31.146  -2.525  19.033  1.00 28.23           C  
ATOM   1531  O   GLY A 103     -30.203  -2.095  19.673  1.00 28.23           O  
ATOM   1532  N   VAL A 104     -32.147  -1.804  18.528  1.00 32.03           N  
ATOM   1533  H   VAL A 104     -32.759  -2.325  17.916  1.00 32.03           H  
ATOM   1534  CA  VAL A 104     -32.771  -0.609  19.111  1.00 32.03           C  
ATOM   1535  HA  VAL A 104     -33.457  -0.271  18.334  1.00 32.03           H  
ATOM   1536  C   VAL A 104     -31.907   0.629  19.383  1.00 32.03           C  
ATOM   1537  CB  VAL A 104     -33.691  -0.960  20.311  1.00 32.03           C  
ATOM   1538  HB  VAL A 104     -33.731  -0.110  20.992  1.00 32.03           H  
ATOM   1539  O   VAL A 104     -31.110   0.698  20.308  1.00 32.03           O  
ATOM   1540  CG1 VAL A 104     -35.117  -1.205  19.799  1.00 32.03           C  
ATOM   1541 HG11 VAL A 104     -35.137  -2.047  19.107  1.00 32.03           H  
ATOM   1542 HG12 VAL A 104     -35.485  -0.305  19.305  1.00 32.03           H  
ATOM   1543 HG13 VAL A 104     -35.776  -1.411  20.642  1.00 32.03           H  
ATOM   1544  CG2 VAL A 104     -33.299  -2.202  21.131  1.00 32.03           C  
ATOM   1545 HG21 VAL A 104     -32.278  -2.088  21.495  1.00 32.03           H  
ATOM   1546 HG22 VAL A 104     -33.402  -3.118  20.549  1.00 32.03           H  
ATOM   1547 HG23 VAL A 104     -33.950  -2.272  22.003  1.00 32.03           H  
ATOM   1548  N   PHE A 105     -32.215   1.675  18.606  1.00 41.41           N  
ATOM   1549  H   PHE A 105     -32.850   1.492  17.842  1.00 41.41           H  
ATOM   1550  CA  PHE A 105     -32.236   3.053  19.090  1.00 41.41           C  
ATOM   1551  HA  PHE A 105     -31.222   3.443  19.173  1.00 41.41           H  
ATOM   1552  C   PHE A 105     -32.920   3.099  20.466  1.00 41.41           C  
ATOM   1553  CB  PHE A 105     -33.065   3.905  18.107  1.00 41.41           C  
ATOM   1554  HB2 PHE A 105     -33.273   4.863  18.585  1.00 41.41           H  
ATOM   1555  HB3 PHE A 105     -34.030   3.427  17.941  1.00 41.41           H  
ATOM   1556  O   PHE A 105     -34.014   2.553  20.609  1.00 41.41           O  
ATOM   1557  CG  PHE A 105     -32.419   4.187  16.762  1.00 41.41           C  
ATOM   1558  CD1 PHE A 105     -31.694   5.379  16.584  1.00 41.41           C  
ATOM   1559  HD1 PHE A 105     -31.588   6.072  17.404  1.00 41.41           H  
ATOM   1560  CD2 PHE A 105     -32.563   3.292  15.683  1.00 41.41           C  
ATOM   1561  HD2 PHE A 105     -33.133   2.383  15.809  1.00 41.41           H  
ATOM   1562  CE1 PHE A 105     -31.104   5.671  15.342  1.00 41.41           C  
ATOM   1563  HE1 PHE A 105     -30.544   6.586  15.218  1.00 41.41           H  
ATOM   1564  CE2 PHE A 105     -31.968   3.581  14.441  1.00 41.41           C  
ATOM   1565  HE2 PHE A 105     -32.074   2.889  13.618  1.00 41.41           H  
ATOM   1566  CZ  PHE A 105     -31.236   4.770  14.271  1.00 41.41           C  
ATOM   1567  HZ  PHE A 105     -30.775   4.992  13.320  1.00 41.41           H  
ATOM   1568  N   GLY A 106     -32.283   3.741  21.439  1.00 27.31           N  
ATOM   1569  H   GLY A 106     -31.356   4.108  21.278  1.00 27.31           H  
ATOM   1570  CA  GLY A 106     -32.842   3.994  22.760  1.00 27.31           C  
ATOM   1571  HA2 GLY A 106     -32.665   3.144  23.418  1.00 27.31           H  
ATOM   1572  HA3 GLY A 106     -33.916   4.165  22.690  1.00 27.31           H  
ATOM   1573  C   GLY A 106     -32.164   5.219  23.352  1.00 27.31           C  
ATOM   1574  O   GLY A 106     -30.940   5.276  23.446  1.00 27.31           O  
ATOM   1575  N   GLU A 107     -32.992   6.210  23.613  1.00 29.81           N  
ATOM   1576  H   GLU A 107     -33.975   6.011  23.495  1.00 29.81           H  
ATOM   1577  CA  GLU A 107     -32.705   7.531  24.148  1.00 29.81           C  
ATOM   1578  HA  GLU A 107     -31.977   8.014  23.496  1.00 29.81           H  
ATOM   1579  C   GLU A 107     -32.127   7.567  25.583  1.00 29.81           C  
ATOM   1580  CB  GLU A 107     -34.031   8.311  24.051  1.00 29.81           C  
ATOM   1581  HB2 GLU A 107     -33.900   9.290  24.512  1.00 29.81           H  
ATOM   1582  HB3 GLU A 107     -34.248   8.491  22.998  1.00 29.81           H  
ATOM   1583  O   GLU A 107     -32.306   6.644  26.367  1.00 29.81           O  
ATOM   1584  CG  GLU A 107     -35.240   7.592  24.698  1.00 29.81           C  
ATOM   1585  HG2 GLU A 107     -35.746   8.304  25.350  1.00 29.81           H  
ATOM   1586  HG3 GLU A 107     -34.913   6.769  25.334  1.00 29.81           H  
ATOM   1587  CD  GLU A 107     -36.259   7.082  23.671  1.00 29.81           C  
ATOM   1588  OE1 GLU A 107     -35.988   6.024  23.049  1.00 29.81           O  
ATOM   1589  OE2 GLU A 107     -37.296   7.751  23.464  1.00 29.81           O  
ATOM   1590  N   GLU A 108     -31.430   8.680  25.845  1.00 33.41           N  
ATOM   1591  H   GLU A 108     -31.252   9.230  25.017  1.00 33.41           H  
ATOM   1592  CA  GLU A 108     -31.397   9.526  27.053  1.00 33.41           C  
ATOM   1593  HA  GLU A 108     -30.551  10.180  26.845  1.00 33.41           H  
ATOM   1594  C   GLU A 108     -31.077   8.992  28.479  1.00 33.41           C  
ATOM   1595  CB  GLU A 108     -32.581  10.514  27.001  1.00 33.41           C  
ATOM   1596  HB2 GLU A 108     -32.357  11.368  27.639  1.00 33.41           H  
ATOM   1597  HB3 GLU A 108     -32.638  10.892  25.980  1.00 33.41           H  
ATOM   1598  O   GLU A 108     -31.703   8.092  29.025  1.00 33.41           O  
ATOM   1599  CG  GLU A 108     -33.956   9.948  27.398  1.00 33.41           C  
ATOM   1600  HG2 GLU A 108     -33.988   9.839  28.483  1.00 33.41           H  
ATOM   1601  HG3 GLU A 108     -34.071   8.954  26.966  1.00 33.41           H  
ATOM   1602  CD  GLU A 108     -35.140  10.830  26.942  1.00 33.41           C  
ATOM   1603  OE1 GLU A 108     -36.293  10.337  26.993  1.00 33.41           O  
ATOM   1604  OE2 GLU A 108     -34.922  11.981  26.492  1.00 33.41           O  
ATOM   1605  N   ASP A 109     -30.128   9.729  29.079  1.00 29.73           N  
ATOM   1606  H   ASP A 109     -29.654  10.352  28.441  1.00 29.73           H  
ATOM   1607  CA  ASP A 109     -30.097  10.293  30.438  1.00 29.73           C  
ATOM   1608  HA  ASP A 109     -29.360  11.080  30.275  1.00 29.73           H  
ATOM   1609  C   ASP A 109     -29.478   9.595  31.678  1.00 29.73           C  
ATOM   1610  CB  ASP A 109     -31.381  11.092  30.752  1.00 29.73           C  
ATOM   1611  HB2 ASP A 109     -31.375  11.369  31.807  1.00 29.73           H  
ATOM   1612  HB3 ASP A 109     -32.252  10.457  30.590  1.00 29.73           H  
ATOM   1613  O   ASP A 109     -29.732   8.451  32.038  1.00 29.73           O  
ATOM   1614  CG  ASP A 109     -31.520  12.386  29.930  1.00 29.73           C  
ATOM   1615  OD1 ASP A 109     -30.497  12.852  29.364  1.00 29.73           O  
ATOM   1616  OD2 ASP A 109     -32.644  12.926  29.885  1.00 29.73           O  
ATOM   1617  N   GLU A 110     -28.715  10.474  32.353  1.00 31.89           N  
ATOM   1618  H   GLU A 110     -28.613  11.337  31.839  1.00 31.89           H  
ATOM   1619  CA  GLU A 110     -28.396  10.651  33.780  1.00 31.89           C  
ATOM   1620  HA  GLU A 110     -28.037  11.680  33.750  1.00 31.89           H  
ATOM   1621  C   GLU A 110     -27.201   9.949  34.480  1.00 31.89           C  
ATOM   1622  CB  GLU A 110     -29.657  10.813  34.654  1.00 31.89           C  
ATOM   1623  HB2 GLU A 110     -29.410  10.567  35.687  1.00 31.89           H  
ATOM   1624  HB3 GLU A 110     -30.433  10.123  34.320  1.00 31.89           H  
ATOM   1625  O   GLU A 110     -27.209   8.777  34.841  1.00 31.89           O  
ATOM   1626  CG  GLU A 110     -30.179  12.267  34.616  1.00 31.89           C  
ATOM   1627  HG2 GLU A 110     -29.362  12.932  34.896  1.00 31.89           H  
ATOM   1628  HG3 GLU A 110     -30.471  12.520  33.597  1.00 31.89           H  
ATOM   1629  CD  GLU A 110     -31.365  12.528  35.564  1.00 31.89           C  
ATOM   1630  OE1 GLU A 110     -31.435  13.650  36.123  1.00 31.89           O  
ATOM   1631  OE2 GLU A 110     -32.208  11.620  35.748  1.00 31.89           O  
ATOM   1632  N   GLU A 111     -26.239  10.831  34.808  1.00 32.78           N  
ATOM   1633  H   GLU A 111     -26.335  11.707  34.314  1.00 32.78           H  
ATOM   1634  CA  GLU A 111     -25.573  11.029  36.107  1.00 32.78           C  
ATOM   1635  HA  GLU A 111     -25.182  12.043  36.015  1.00 32.78           H  
ATOM   1636  C   GLU A 111     -24.344  10.176  36.480  1.00 32.78           C  
ATOM   1637  CB  GLU A 111     -26.615  11.136  37.239  1.00 32.78           C  
ATOM   1638  HB2 GLU A 111     -27.567  11.487  36.840  1.00 32.78           H  
ATOM   1639  HB3 GLU A 111     -26.787  10.146  37.661  1.00 32.78           H  
ATOM   1640  O   GLU A 111     -24.431   9.015  36.877  1.00 32.78           O  
ATOM   1641  CG  GLU A 111     -26.198  12.097  38.367  1.00 32.78           C  
ATOM   1642  HG2 GLU A 111     -25.223  11.790  38.744  1.00 32.78           H  
ATOM   1643  HG3 GLU A 111     -26.913  11.992  39.184  1.00 32.78           H  
ATOM   1644  CD  GLU A 111     -26.145  13.578  37.946  1.00 32.78           C  
ATOM   1645  OE1 GLU A 111     -25.517  14.358  38.700  1.00 32.78           O  
ATOM   1646  OE2 GLU A 111     -26.636  13.916  36.848  1.00 32.78           O  
ATOM   1647  N   GLY A 112     -23.162  10.819  36.464  1.00 27.12           N  
ATOM   1648  H   GLY A 112     -23.145  11.767  36.116  1.00 27.12           H  
ATOM   1649  CA  GLY A 112     -21.930  10.196  36.959  1.00 27.12           C  
ATOM   1650  HA2 GLY A 112     -22.073   9.972  38.016  1.00 27.12           H  
ATOM   1651  HA3 GLY A 112     -21.806   9.243  36.445  1.00 27.12           H  
ATOM   1652  C   GLY A 112     -20.603  10.958  36.831  1.00 27.12           C  
ATOM   1653  O   GLY A 112     -19.588  10.303  36.660  1.00 27.12           O  
ATOM   1654  N   GLY A 113     -20.593  12.296  36.906  1.00 27.59           N  
ATOM   1655  H   GLY A 113     -21.507  12.726  36.930  1.00 27.59           H  
ATOM   1656  CA  GLY A 113     -19.499  13.125  37.456  1.00 27.59           C  
ATOM   1657  HA2 GLY A 113     -19.427  12.890  38.518  1.00 27.59           H  
ATOM   1658  HA3 GLY A 113     -19.823  14.164  37.396  1.00 27.59           H  
ATOM   1659  C   GLY A 113     -18.053  13.048  36.912  1.00 27.59           C  
ATOM   1660  O   GLY A 113     -17.327  12.093  37.154  1.00 27.59           O  
ATOM   1661  N   GLY A 114     -17.558  14.198  36.427  1.00 26.75           N  
ATOM   1662  H   GLY A 114     -18.232  14.877  36.104  1.00 26.75           H  
ATOM   1663  CA  GLY A 114     -16.271  14.734  36.904  1.00 26.75           C  
ATOM   1664  HA2 GLY A 114     -16.467  15.675  37.416  1.00 26.75           H  
ATOM   1665  HA3 GLY A 114     -15.864  14.057  37.655  1.00 26.75           H  
ATOM   1666  C   GLY A 114     -15.143  14.963  35.889  1.00 26.75           C  
ATOM   1667  O   GLY A 114     -14.401  14.048  35.567  1.00 26.75           O  
ATOM   1668  N   LEU A 115     -14.932  16.251  35.582  1.00 35.62           N  
ATOM   1669  H   LEU A 115     -15.682  16.882  35.825  1.00 35.62           H  
ATOM   1670  CA  LEU A 115     -13.640  16.911  35.320  1.00 35.62           C  
ATOM   1671  HA  LEU A 115     -13.849  17.979  35.267  1.00 35.62           H  
ATOM   1672  C   LEU A 115     -12.909  16.599  34.006  1.00 35.62           C  
ATOM   1673  CB  LEU A 115     -12.701  16.719  36.531  1.00 35.62           C  
ATOM   1674  HB2 LEU A 115     -11.739  17.179  36.307  1.00 35.62           H  
ATOM   1675  HB3 LEU A 115     -12.518  15.652  36.653  1.00 35.62           H  
ATOM   1676  O   LEU A 115     -11.938  15.852  33.992  1.00 35.62           O  
ATOM   1677  CG  LEU A 115     -13.212  17.297  37.859  1.00 35.62           C  
ATOM   1678  HG  LEU A 115     -14.254  17.017  38.019  1.00 35.62           H  
ATOM   1679  CD1 LEU A 115     -12.395  16.722  39.015  1.00 35.62           C  
ATOM   1680 HD11 LEU A 115     -12.497  15.637  39.031  1.00 35.62           H  
ATOM   1681 HD12 LEU A 115     -11.343  16.979  38.887  1.00 35.62           H  
ATOM   1682 HD13 LEU A 115     -12.756  17.127  39.960  1.00 35.62           H  
ATOM   1683  CD2 LEU A 115     -13.100  18.822  37.888  1.00 35.62           C  
ATOM   1684 HD21 LEU A 115     -12.065  19.127  37.735  1.00 35.62           H  
ATOM   1685 HD22 LEU A 115     -13.715  19.265  37.105  1.00 35.62           H  
ATOM   1686 HD23 LEU A 115     -13.444  19.202  38.850  1.00 35.62           H  
ATOM   1687  N   PHE A 116     -13.236  17.365  32.966  1.00 32.34           N  
ATOM   1688  H   PHE A 116     -14.097  17.891  33.008  1.00 32.34           H  
ATOM   1689  CA  PHE A 116     -12.199  17.925  32.097  1.00 32.34           C  
ATOM   1690  HA  PHE A 116     -11.236  17.861  32.605  1.00 32.34           H  
ATOM   1691  C   PHE A 116     -12.501  19.407  31.897  1.00 32.34           C  
ATOM   1692  CB  PHE A 116     -12.054  17.134  30.791  1.00 32.34           C  
ATOM   1693  HB2 PHE A 116     -11.362  17.662  30.136  1.00 32.34           H  
ATOM   1694  HB3 PHE A 116     -13.019  17.083  30.286  1.00 32.34           H  
ATOM   1695  O   PHE A 116     -13.389  19.779  31.133  1.00 32.34           O  
ATOM   1696  CG  PHE A 116     -11.521  15.734  31.031  1.00 32.34           C  
ATOM   1697  CD1 PHE A 116     -10.145  15.526  31.253  1.00 32.34           C  
ATOM   1698  HD1 PHE A 116      -9.458  16.357  31.190  1.00 32.34           H  
ATOM   1699  CD2 PHE A 116     -12.417  14.655  31.152  1.00 32.34           C  
ATOM   1700  HD2 PHE A 116     -13.477  14.817  31.023  1.00 32.34           H  
ATOM   1701  CE1 PHE A 116      -9.670  14.247  31.594  1.00 32.34           C  
ATOM   1702  HE1 PHE A 116      -8.617  14.095  31.781  1.00 32.34           H  
ATOM   1703  CE2 PHE A 116     -11.943  13.378  31.500  1.00 32.34           C  
ATOM   1704  HE2 PHE A 116     -12.638  12.561  31.624  1.00 32.34           H  
ATOM   1705  CZ  PHE A 116     -10.570  13.174  31.722  1.00 32.34           C  
ATOM   1706  HZ  PHE A 116     -10.210  12.196  32.005  1.00 32.34           H  
ATOM   1707  N   ASP A 117     -11.800  20.232  32.674  1.00 30.08           N  
ATOM   1708  H   ASP A 117     -11.092  19.846  33.281  1.00 30.08           H  
ATOM   1709  CA  ASP A 117     -11.737  21.668  32.451  1.00 30.08           C  
ATOM   1710  HA  ASP A 117     -12.758  22.048  32.419  1.00 30.08           H  
ATOM   1711  C   ASP A 117     -11.087  21.931  31.089  1.00 30.08           C  
ATOM   1712  CB  ASP A 117     -10.960  22.377  33.585  1.00 30.08           C  
ATOM   1713  HB2 ASP A 117     -10.218  23.043  33.145  1.00 30.08           H  
ATOM   1714  HB3 ASP A 117     -10.416  21.640  34.175  1.00 30.08           H  
ATOM   1715  O   ASP A 117     -10.033  21.390  30.750  1.00 30.08           O  
ATOM   1716  CG  ASP A 117     -11.836  23.230  34.515  1.00 30.08           C  
ATOM   1717  OD1 ASP A 117     -12.871  23.754  34.040  1.00 30.08           O  
ATOM   1718  OD2 ASP A 117     -11.460  23.351  35.703  1.00 30.08           O  
ATOM   1719  N   SER A 118     -11.792  22.752  30.326  1.00 38.53           N  
ATOM   1720  H   SER A 118     -12.699  23.003  30.694  1.00 38.53           H  
ATOM   1721  CA  SER A 118     -11.394  23.565  29.184  1.00 38.53           C  
ATOM   1722  HA  SER A 118     -11.750  23.089  28.270  1.00 38.53           H  
ATOM   1723  C   SER A 118      -9.884  23.825  29.075  1.00 38.53           C  
ATOM   1724  CB  SER A 118     -12.102  24.930  29.348  1.00 38.53           C  
ATOM   1725  HB2 SER A 118     -11.450  25.625  29.877  1.00 38.53           H  
ATOM   1726  HB3 SER A 118     -12.306  25.346  28.361  1.00 38.53           H  
ATOM   1727  O   SER A 118      -9.285  24.377  29.995  1.00 38.53           O  
ATOM   1728  OG  SER A 118     -13.317  24.835  30.091  1.00 38.53           O  
ATOM   1729  HG  SER A 118     -13.113  25.017  31.011  1.00 38.53           H  
ATOM   1730  N   PHE A 119      -9.292  23.557  27.907  1.00 35.62           N  
ATOM   1731  H   PHE A 119      -9.827  23.090  27.189  1.00 35.62           H  
ATOM   1732  CA  PHE A 119      -8.171  24.374  27.444  1.00 35.62           C  
ATOM   1733  HA  PHE A 119      -7.882  25.050  28.249  1.00 35.62           H  
ATOM   1734  C   PHE A 119      -8.686  25.255  26.305  1.00 35.62           C  
ATOM   1735  CB  PHE A 119      -6.904  23.554  27.145  1.00 35.62           C  
ATOM   1736  HB2 PHE A 119      -6.053  24.117  27.529  1.00 35.62           H  
ATOM   1737  HB3 PHE A 119      -6.936  22.621  27.707  1.00 35.62           H  
ATOM   1738  O   PHE A 119      -9.252  24.775  25.322  1.00 35.62           O  
ATOM   1739  CG  PHE A 119      -6.622  23.260  25.685  1.00 35.62           C  
ATOM   1740  CD1 PHE A 119      -7.035  22.042  25.116  1.00 35.62           C  
ATOM   1741  HD1 PHE A 119      -7.559  21.316  25.721  1.00 35.62           H  
ATOM   1742  CD2 PHE A 119      -5.956  24.214  24.891  1.00 35.62           C  
ATOM   1743  HD2 PHE A 119      -5.662  25.164  25.312  1.00 35.62           H  
ATOM   1744  CE1 PHE A 119      -6.783  21.778  23.758  1.00 35.62           C  
ATOM   1745  HE1 PHE A 119      -7.116  20.849  23.318  1.00 35.62           H  
ATOM   1746  CE2 PHE A 119      -5.708  23.951  23.533  1.00 35.62           C  
ATOM   1747  HE2 PHE A 119      -5.225  24.700  22.923  1.00 35.62           H  
ATOM   1748  CZ  PHE A 119      -6.122  22.733  22.966  1.00 35.62           C  
ATOM   1749  HZ  PHE A 119      -5.950  22.545  21.916  1.00 35.62           H  
ATOM   1750  N   GLU A 120      -8.577  26.558  26.524  1.00 30.28           N  
ATOM   1751  H   GLU A 120      -8.125  26.862  27.375  1.00 30.28           H  
ATOM   1752  CA  GLU A 120      -8.938  27.615  25.595  1.00 30.28           C  
ATOM   1753  HA  GLU A 120      -9.912  27.392  25.160  1.00 30.28           H  
ATOM   1754  C   GLU A 120      -7.897  27.659  24.465  1.00 30.28           C  
ATOM   1755  CB  GLU A 120      -9.043  28.940  26.380  1.00 30.28           C  
ATOM   1756  HB2 GLU A 120      -8.101  29.118  26.898  1.00 30.28           H  
ATOM   1757  HB3 GLU A 120      -9.214  29.759  25.681  1.00 30.28           H  
ATOM   1758  O   GLU A 120      -6.688  27.623  24.697  1.00 30.28           O  
ATOM   1759  CG  GLU A 120     -10.200  28.908  27.403  1.00 30.28           C  
ATOM   1760  HG2 GLU A 120     -11.144  28.931  26.858  1.00 30.28           H  
ATOM   1761  HG3 GLU A 120     -10.178  27.973  27.962  1.00 30.28           H  
ATOM   1762  CD  GLU A 120     -10.144  30.061  28.418  1.00 30.28           C  
ATOM   1763  OE1 GLU A 120     -11.049  30.929  28.370  1.00 30.28           O  
ATOM   1764  OE2 GLU A 120      -9.234  30.033  29.277  1.00 30.28           O  
ATOM   1765  N   GLU A 121      -8.380  27.689  23.226  1.00 39.38           N  
ATOM   1766  H   GLU A 121      -9.383  27.687  23.105  1.00 39.38           H  
ATOM   1767  CA  GLU A 121      -7.580  27.818  22.012  1.00 39.38           C  
ATOM   1768  HA  GLU A 121      -6.698  27.182  22.094  1.00 39.38           H  
ATOM   1769  C   GLU A 121      -7.124  29.288  21.892  1.00 39.38           C  
ATOM   1770  CB  GLU A 121      -8.455  27.311  20.836  1.00 39.38           C  
ATOM   1771  HB2 GLU A 121      -9.191  28.070  20.571  1.00 39.38           H  
ATOM   1772  HB3 GLU A 121      -9.004  26.437  21.184  1.00 39.38           H  
ATOM   1773  O   GLU A 121      -7.861  30.132  21.384  1.00 39.38           O  
ATOM   1774  CG  GLU A 121      -7.688  26.878  19.575  1.00 39.38           C  
ATOM   1775  HG2 GLU A 121      -7.014  26.063  19.840  1.00 39.38           H  
ATOM   1776  HG3 GLU A 121      -7.080  27.717  19.238  1.00 39.38           H  
ATOM   1777  CD  GLU A 121      -8.614  26.417  18.424  1.00 39.38           C  
ATOM   1778  OE1 GLU A 121      -8.196  26.547  17.249  1.00 39.38           O  
ATOM   1779  OE2 GLU A 121      -9.724  25.897  18.693  1.00 39.38           O  
ATOM   1780  N   GLU A 122      -5.943  29.632  22.420  1.00 31.67           N  
ATOM   1781  H   GLU A 122      -5.441  28.954  22.976  1.00 31.67           H  
ATOM   1782  CA  GLU A 122      -5.320  30.940  22.168  1.00 31.67           C  
ATOM   1783  HA  GLU A 122      -6.121  31.657  21.987  1.00 31.67           H  
ATOM   1784  C   GLU A 122      -4.487  30.901  20.875  1.00 31.67           C  
ATOM   1785  CB  GLU A 122      -4.530  31.488  23.376  1.00 31.67           C  
ATOM   1786  HB2 GLU A 122      -4.210  30.671  24.022  1.00 31.67           H  
ATOM   1787  HB3 GLU A 122      -3.640  32.001  23.010  1.00 31.67           H  
ATOM   1788  O   GLU A 122      -3.467  30.222  20.765  1.00 31.67           O  
ATOM   1789  CG  GLU A 122      -5.360  32.508  24.179  1.00 31.67           C  
ATOM   1790  HG2 GLU A 122      -6.204  31.995  24.639  1.00 31.67           H  
ATOM   1791  HG3 GLU A 122      -5.761  33.254  23.493  1.00 31.67           H  
ATOM   1792  CD  GLU A 122      -4.527  33.222  25.258  1.00 31.67           C  
ATOM   1793  OE1 GLU A 122      -4.045  34.348  24.982  1.00 31.67           O  
ATOM   1794  OE2 GLU A 122      -4.375  32.656  26.363  1.00 31.67           O  
ATOM   1795  N   ASP A 123      -4.969  31.656  19.892  1.00 41.19           N  
ATOM   1796  H   ASP A 123      -5.842  32.126  20.084  1.00 41.19           H  
ATOM   1797  CA  ASP A 123      -4.432  31.863  18.547  1.00 41.19           C  
ATOM   1798  HA  ASP A 123      -4.138  30.907  18.114  1.00 41.19           H  
ATOM   1799  C   ASP A 123      -3.224  32.834  18.567  1.00 41.19           C  
ATOM   1800  CB  ASP A 123      -5.627  32.436  17.743  1.00 41.19           C  
ATOM   1801  HB2 ASP A 123      -6.495  31.805  17.931  1.00 41.19           H  
ATOM   1802  HB3 ASP A 123      -5.867  33.430  18.121  1.00 41.19           H  
ATOM   1803  O   ASP A 123      -3.388  33.991  18.973  1.00 41.19           O  
ATOM   1804  CG  ASP A 123      -5.470  32.518  16.222  1.00 41.19           C  
ATOM   1805  OD1 ASP A 123      -4.433  32.063  15.692  1.00 41.19           O  
ATOM   1806  OD2 ASP A 123      -6.407  33.056  15.581  1.00 41.19           O  
ATOM   1807  N   PRO A 124      -2.007  32.453  18.120  1.00 37.03           N  
ATOM   1808  CA  PRO A 124      -0.944  33.410  17.854  1.00 37.03           C  
ATOM   1809  HA  PRO A 124      -1.103  34.324  18.426  1.00 37.03           H  
ATOM   1810  C   PRO A 124      -0.894  33.766  16.360  1.00 37.03           C  
ATOM   1811  CB  PRO A 124       0.331  32.760  18.380  1.00 37.03           C  
ATOM   1812  HB2 PRO A 124       0.466  33.033  19.426  1.00 37.03           H  
ATOM   1813  HB3 PRO A 124       1.206  33.048  17.797  1.00 37.03           H  
ATOM   1814  O   PRO A 124      -0.648  32.933  15.489  1.00 37.03           O  
ATOM   1815  CG  PRO A 124       0.056  31.257  18.282  1.00 37.03           C  
ATOM   1816  HG2 PRO A 124       0.353  30.758  19.205  1.00 37.03           H  
ATOM   1817  HG3 PRO A 124       0.592  30.830  17.436  1.00 37.03           H  
ATOM   1818  CD  PRO A 124      -1.457  31.109  18.056  1.00 37.03           C  
ATOM   1819  HD2 PRO A 124      -1.890  30.474  18.830  1.00 37.03           H  
ATOM   1820  HD3 PRO A 124      -1.652  30.683  17.072  1.00 37.03           H  
ATOM   1821  N   GLY A 125      -1.085  35.060  16.092  1.00 27.77           N  
ATOM   1822  H   GLY A 125      -1.350  35.628  16.884  1.00 27.77           H  
ATOM   1823  CA  GLY A 125      -1.113  35.680  14.769  1.00 27.77           C  
ATOM   1824  HA2 GLY A 125      -1.931  35.228  14.209  1.00 27.77           H  
ATOM   1825  HA3 GLY A 125      -1.344  36.737  14.902  1.00 27.77           H  
ATOM   1826  C   GLY A 125       0.162  35.560  13.906  1.00 27.77           C  
ATOM   1827  O   GLY A 125       1.147  34.906  14.247  1.00 27.77           O  
ATOM   1828  N   PRO A 126       0.154  36.204  12.725  1.00 42.94           N  
ATOM   1829  CA  PRO A 126       0.827  35.691  11.544  1.00 42.94           C  
ATOM   1830  HA  PRO A 126       0.811  34.601  11.543  1.00 42.94           H  
ATOM   1831  C   PRO A 126       2.269  36.180  11.473  1.00 42.94           C  
ATOM   1832  CB  PRO A 126      -0.024  36.221  10.380  1.00 42.94           C  
ATOM   1833  HB2 PRO A 126      -0.876  35.557  10.232  1.00 42.94           H  
ATOM   1834  HB3 PRO A 126       0.544  36.314   9.455  1.00 42.94           H  
ATOM   1835  O   PRO A 126       2.488  37.318  11.086  1.00 42.94           O  
ATOM   1836  CG  PRO A 126      -0.527  37.579  10.884  1.00 42.94           C  
ATOM   1837  HG2 PRO A 126       0.205  38.359  10.678  1.00 42.94           H  
ATOM   1838  HG3 PRO A 126      -1.486  37.838  10.435  1.00 42.94           H  
ATOM   1839  CD  PRO A 126      -0.656  37.367  12.391  1.00 42.94           C  
ATOM   1840  HD2 PRO A 126      -1.702  37.173  12.631  1.00 42.94           H  
ATOM   1841  HD3 PRO A 126      -0.308  38.248  12.930  1.00 42.94           H  
ATOM   1842  N   ASN A 127       3.250  35.326  11.767  1.00 32.59           N  
ATOM   1843  H   ASN A 127       3.011  34.458  12.224  1.00 32.59           H  
ATOM   1844  CA  ASN A 127       4.633  35.512  11.320  1.00 32.59           C  
ATOM   1845  HA  ASN A 127       4.608  36.043  10.369  1.00 32.59           H  
ATOM   1846  C   ASN A 127       5.285  34.148  11.054  1.00 32.59           C  
ATOM   1847  CB  ASN A 127       5.425  36.383  12.307  1.00 32.59           C  
ATOM   1848  HB2 ASN A 127       5.215  36.054  13.325  1.00 32.59           H  
ATOM   1849  HB3 ASN A 127       6.492  36.259  12.124  1.00 32.59           H  
ATOM   1850  O   ASN A 127       5.287  33.245  11.882  1.00 32.59           O  
ATOM   1851  CG  ASN A 127       5.115  37.866  12.159  1.00 32.59           C  
ATOM   1852  ND2 ASN A 127       5.062  38.603  13.241  1.00 32.59           N  
ATOM   1853 HD21 ASN A 127       4.786  39.564  13.098  1.00 32.59           H  
ATOM   1854 HD22 ASN A 127       5.109  38.167  14.151  1.00 32.59           H  
ATOM   1855  OD1 ASN A 127       4.982  38.405  11.075  1.00 32.59           O  
ATOM   1856  N   GLN A 128       5.767  34.005   9.825  1.00 46.19           N  
ATOM   1857  H   GLN A 128       5.849  34.843   9.268  1.00 46.19           H  
ATOM   1858  CA  GLN A 128       6.062  32.754   9.138  1.00 46.19           C  
ATOM   1859  HA  GLN A 128       5.291  32.020   9.371  1.00 46.19           H  
ATOM   1860  C   GLN A 128       7.423  32.178   9.549  1.00 46.19           C  
ATOM   1861  CB  GLN A 128       6.025  33.059   7.627  1.00 46.19           C  
ATOM   1862  HB2 GLN A 128       6.687  33.903   7.428  1.00 46.19           H  
ATOM   1863  HB3 GLN A 128       6.405  32.200   7.074  1.00 46.19           H  
ATOM   1864  O   GLN A 128       8.455  32.688   9.128  1.00 46.19           O  
ATOM   1865  CG  GLN A 128       4.611  33.382   7.109  1.00 46.19           C  
ATOM   1866  HG2 GLN A 128       4.034  33.874   7.892  1.00 46.19           H  
ATOM   1867  HG3 GLN A 128       4.098  32.452   6.862  1.00 46.19           H  
ATOM   1868  CD  GLN A 128       4.603  34.293   5.882  1.00 46.19           C  
ATOM   1869  NE2 GLN A 128       3.578  35.101   5.720  1.00 46.19           N  
ATOM   1870 HE21 GLN A 128       3.634  35.719   4.923  1.00 46.19           H  
ATOM   1871 HE22 GLN A 128       2.838  35.140   6.406  1.00 46.19           H  
ATOM   1872  OE1 GLN A 128       5.494  34.316   5.052  1.00 46.19           O  
ATOM   1873  N   CYS A 129       7.396  31.099  10.333  1.00 32.72           N  
ATOM   1874  H   CYS A 129       6.545  30.947  10.854  1.00 32.72           H  
ATOM   1875  CA  CYS A 129       8.345  29.977  10.334  1.00 32.72           C  
ATOM   1876  HA  CYS A 129       8.457  29.591   9.321  1.00 32.72           H  
ATOM   1877  C   CYS A 129       7.723  28.877  11.210  1.00 32.72           C  
ATOM   1878  CB  CYS A 129       9.727  30.402  10.861  1.00 32.72           C  
ATOM   1879  HB2 CYS A 129      10.112  29.642  11.541  1.00 32.72           H  
ATOM   1880  HB3 CYS A 129       9.645  31.343  11.405  1.00 32.72           H  
ATOM   1881  O   CYS A 129       7.596  29.045  12.419  1.00 32.72           O  
ATOM   1882  SG  CYS A 129      10.880  30.580   9.463  1.00 32.72           S  
ATOM   1883  HG  CYS A 129      11.919  31.031  10.173  1.00 32.72           H  
ATOM   1884  N   GLY A 130       7.245  27.790  10.600  1.00 31.39           N  
ATOM   1885  H   GLY A 130       7.412  27.666   9.612  1.00 31.39           H  
ATOM   1886  CA  GLY A 130       6.529  26.728  11.311  1.00 31.39           C  
ATOM   1887  HA2 GLY A 130       5.944  26.143  10.602  1.00 31.39           H  
ATOM   1888  HA3 GLY A 130       5.843  27.164  12.038  1.00 31.39           H  
ATOM   1889  C   GLY A 130       7.484  25.781  12.032  1.00 31.39           C  
ATOM   1890  O   GLY A 130       8.013  24.861  11.414  1.00 31.39           O  
ATOM   1891  N   CYS A 131       7.695  25.983  13.330  1.00 35.69           N  
ATOM   1892  H   CYS A 131       7.302  26.805  13.765  1.00 35.69           H  
ATOM   1893  CA  CYS A 131       8.304  24.973  14.195  1.00 35.69           C  
ATOM   1894  HA  CYS A 131       9.149  24.514  13.681  1.00 35.69           H  
ATOM   1895  C   CYS A 131       7.253  23.893  14.493  1.00 35.69           C  
ATOM   1896  CB  CYS A 131       8.817  25.634  15.482  1.00 35.69           C  
ATOM   1897  HB2 CYS A 131       9.271  24.877  16.121  1.00 35.69           H  
ATOM   1898  HB3 CYS A 131       7.979  26.082  16.017  1.00 35.69           H  
ATOM   1899  O   CYS A 131       6.172  24.216  14.978  1.00 35.69           O  
ATOM   1900  SG  CYS A 131      10.051  26.910  15.091  1.00 35.69           S  
ATOM   1901  HG  CYS A 131      10.296  27.282  16.351  1.00 35.69           H  
ATOM   1902  N   PHE A 132       7.547  22.625  14.191  1.00 40.78           N  
ATOM   1903  H   PHE A 132       8.440  22.415  13.768  1.00 40.78           H  
ATOM   1904  CA  PHE A 132       6.573  21.533  14.337  1.00 40.78           C  
ATOM   1905  HA  PHE A 132       5.578  21.939  14.159  1.00 40.78           H  
ATOM   1906  C   PHE A 132       6.527  20.948  15.758  1.00 40.78           C  
ATOM   1907  CB  PHE A 132       6.826  20.458  13.261  1.00 40.78           C  
ATOM   1908  HB2 PHE A 132       7.029  19.502  13.744  1.00 40.78           H  
ATOM   1909  HB3 PHE A 132       7.716  20.706  12.683  1.00 40.78           H  
ATOM   1910  O   PHE A 132       5.487  20.438  16.160  1.00 40.78           O  
ATOM   1911  CG  PHE A 132       5.666  20.270  12.300  1.00 40.78           C  
ATOM   1912  CD1 PHE A 132       4.653  19.335  12.586  1.00 40.78           C  
ATOM   1913  HD1 PHE A 132       4.694  18.762  13.501  1.00 40.78           H  
ATOM   1914  CD2 PHE A 132       5.594  21.035  11.120  1.00 40.78           C  
ATOM   1915  HD2 PHE A 132       6.368  21.755  10.897  1.00 40.78           H  
ATOM   1916  CE1 PHE A 132       3.582  19.156  11.691  1.00 40.78           C  
ATOM   1917  HE1 PHE A 132       2.808  18.438  11.920  1.00 40.78           H  
ATOM   1918  CE2 PHE A 132       4.521  20.859  10.227  1.00 40.78           C  
ATOM   1919  HE2 PHE A 132       4.479  21.443   9.320  1.00 40.78           H  
ATOM   1920  CZ  PHE A 132       3.517  19.917  10.510  1.00 40.78           C  
ATOM   1921  HZ  PHE A 132       2.694  19.779   9.824  1.00 40.78           H  
ATOM   1922  N   PHE A 133       7.617  21.043  16.535  1.00 36.75           N  
ATOM   1923  H   PHE A 133       8.454  21.461  16.155  1.00 36.75           H  
ATOM   1924  CA  PHE A 133       7.673  20.514  17.903  1.00 36.75           C  
ATOM   1925  HA  PHE A 133       6.671  20.536  18.332  1.00 36.75           H  
ATOM   1926  C   PHE A 133       8.588  21.341  18.818  1.00 36.75           C  
ATOM   1927  CB  PHE A 133       8.139  19.047  17.868  1.00 36.75           C  
ATOM   1928  HB2 PHE A 133       8.421  18.749  18.878  1.00 36.75           H  
ATOM   1929  HB3 PHE A 133       9.030  18.962  17.248  1.00 36.75           H  
ATOM   1930  O   PHE A 133       9.777  21.503  18.535  1.00 36.75           O  
ATOM   1931  CG  PHE A 133       7.080  18.074  17.380  1.00 36.75           C  
ATOM   1932  CD1 PHE A 133       6.101  17.602  18.274  1.00 36.75           C  
ATOM   1933  HD1 PHE A 133       6.112  17.919  19.307  1.00 36.75           H  
ATOM   1934  CD2 PHE A 133       7.052  17.657  16.035  1.00 36.75           C  
ATOM   1935  HD2 PHE A 133       7.807  18.006  15.347  1.00 36.75           H  
ATOM   1936  CE1 PHE A 133       5.096  16.728  17.826  1.00 36.75           C  
ATOM   1937  HE1 PHE A 133       4.344  16.371  18.515  1.00 36.75           H  
ATOM   1938  CE2 PHE A 133       6.037  16.794  15.582  1.00 36.75           C  
ATOM   1939  HE2 PHE A 133       6.014  16.482  14.549  1.00 36.75           H  
ATOM   1940  CZ  PHE A 133       5.060  16.328  16.479  1.00 36.75           C  
ATOM   1941  HZ  PHE A 133       4.283  15.660  16.136  1.00 36.75           H  
ATOM   1942  N   CYS A 134       8.046  21.794  19.951  1.00 32.25           N  
ATOM   1943  H   CYS A 134       7.059  21.643  20.104  1.00 32.25           H  
ATOM   1944  CA  CYS A 134       8.806  22.299  21.095  1.00 32.25           C  
ATOM   1945  HA  CYS A 134       9.862  22.055  20.980  1.00 32.25           H  
ATOM   1946  C   CYS A 134       8.296  21.612  22.369  1.00 32.25           C  
ATOM   1947  CB  CYS A 134       8.670  23.825  21.193  1.00 32.25           C  
ATOM   1948  HB2 CYS A 134       7.619  24.091  21.076  1.00 32.25           H  
ATOM   1949  HB3 CYS A 134       8.974  24.135  22.193  1.00 32.25           H  
ATOM   1950  O   CYS A 134       7.119  21.732  22.704  1.00 32.25           O  
ATOM   1951  SG  CYS A 134       9.653  24.787  20.005  1.00 32.25           S  
ATOM   1952  N   THR A 135       9.171  20.890  23.073  1.00 35.34           N  
ATOM   1953  H   THR A 135      10.114  20.781  22.726  1.00 35.34           H  
ATOM   1954  CA  THR A 135       8.841  20.234  24.347  1.00 35.34           C  
ATOM   1955  HA  THR A 135       7.776  20.339  24.553  1.00 35.34           H  
ATOM   1956  C   THR A 135       9.604  20.905  25.486  1.00 35.34           C  
ATOM   1957  CB  THR A 135       9.142  18.722  24.318  1.00 35.34           C  
ATOM   1958  HB  THR A 135       8.872  18.298  25.284  1.00 35.34           H  
ATOM   1959  O   THR A 135      10.836  20.871  25.508  1.00 35.34           O  
ATOM   1960  CG2 THR A 135       8.366  17.988  23.223  1.00 35.34           C  
ATOM   1961 HG21 THR A 135       8.684  18.328  22.238  1.00 35.34           H  
ATOM   1962 HG22 THR A 135       7.298  18.168  23.344  1.00 35.34           H  
ATOM   1963 HG23 THR A 135       8.556  16.917  23.306  1.00 35.34           H  
ATOM   1964  OG1 THR A 135      10.512  18.487  24.087  1.00 35.34           O  
ATOM   1965  HG1 THR A 135      11.001  19.151  24.580  1.00 35.34           H  
ATOM   1966  N   SER A 136       8.898  21.498  26.446  1.00 32.03           N  
ATOM   1967  H   SER A 136       7.891  21.542  26.374  1.00 32.03           H  
ATOM   1968  CA  SER A 136       9.457  21.879  27.746  1.00 32.03           C  
ATOM   1969  HA  SER A 136      10.532  22.033  27.653  1.00 32.03           H  
ATOM   1970  C   SER A 136       9.228  20.736  28.738  1.00 32.03           C  
ATOM   1971  CB  SER A 136       8.847  23.200  28.237  1.00 32.03           C  
ATOM   1972  HB2 SER A 136       9.268  24.020  27.655  1.00 32.03           H  
ATOM   1973  HB3 SER A 136       9.102  23.348  29.286  1.00 32.03           H  
ATOM   1974  O   SER A 136       8.099  20.294  28.938  1.00 32.03           O  
ATOM   1975  OG  SER A 136       7.440  23.209  28.078  1.00 32.03           O  
ATOM   1976  HG  SER A 136       7.066  23.971  28.527  1.00 32.03           H  
ATOM   1977  N   TYR A 137      10.295  20.227  29.357  1.00 32.84           N  
ATOM   1978  H   TYR A 137      11.211  20.612  29.173  1.00 32.84           H  
ATOM   1979  CA  TYR A 137      10.163  19.234  30.426  1.00 32.84           C  
ATOM   1980  HA  TYR A 137       9.323  18.583  30.183  1.00 32.84           H  
ATOM   1981  C   TYR A 137       9.889  19.934  31.765  1.00 32.84           C  
ATOM   1982  CB  TYR A 137      11.405  18.339  30.514  1.00 32.84           C  
ATOM   1983  HB2 TYR A 137      11.412  17.851  31.489  1.00 32.84           H  
ATOM   1984  HB3 TYR A 137      12.304  18.951  30.454  1.00 32.84           H  
ATOM   1985  O   TYR A 137      10.595  20.890  32.099  1.00 32.84           O  
ATOM   1986  CG  TYR A 137      11.441  17.257  29.453  1.00 32.84           C  
ATOM   1987  CD1 TYR A 137      10.800  16.024  29.688  1.00 32.84           C  
ATOM   1988  HD1 TYR A 137      10.293  15.846  30.625  1.00 32.84           H  
ATOM   1989  CD2 TYR A 137      12.095  17.487  28.226  1.00 32.84           C  
ATOM   1990  HD2 TYR A 137      12.579  18.434  28.042  1.00 32.84           H  
ATOM   1991  CE1 TYR A 137      10.819  15.019  28.701  1.00 32.84           C  
ATOM   1992  HE1 TYR A 137      10.333  14.070  28.870  1.00 32.84           H  
ATOM   1993  CE2 TYR A 137      12.109  16.487  27.235  1.00 32.84           C  
ATOM   1994  HE2 TYR A 137      12.602  16.669  26.291  1.00 32.84           H  
ATOM   1995  OH  TYR A 137      11.481  14.278  26.524  1.00 32.84           O  
ATOM   1996  HH  TYR A 137      11.906  14.569  25.714  1.00 32.84           H  
ATOM   1997  CZ  TYR A 137      11.472  15.249  27.473  1.00 32.84           C  
ATOM   1998  N   PRO A 138       8.909  19.473  32.561  1.00 32.03           N  
ATOM   1999  CA  PRO A 138       8.739  19.945  33.927  1.00 32.03           C  
ATOM   2000  HA  PRO A 138       8.819  21.032  33.958  1.00 32.03           H  
ATOM   2001  C   PRO A 138       9.821  19.335  34.835  1.00 32.03           C  
ATOM   2002  CB  PRO A 138       7.312  19.547  34.314  1.00 32.03           C  
ATOM   2003  HB2 PRO A 138       7.216  19.347  35.381  1.00 32.03           H  
ATOM   2004  HB3 PRO A 138       6.625  20.338  34.013  1.00 32.03           H  
ATOM   2005  O   PRO A 138       9.974  18.118  34.919  1.00 32.03           O  
ATOM   2006  CG  PRO A 138       7.039  18.297  33.475  1.00 32.03           C  
ATOM   2007  HG2 PRO A 138       7.396  17.416  34.009  1.00 32.03           H  
ATOM   2008  HG3 PRO A 138       5.980  18.194  33.239  1.00 32.03           H  
ATOM   2009  CD  PRO A 138       7.881  18.500  32.215  1.00 32.03           C  
ATOM   2010  HD2 PRO A 138       8.323  17.552  31.908  1.00 32.03           H  
ATOM   2011  HD3 PRO A 138       7.257  18.901  31.416  1.00 32.03           H  
ATOM   2012  N   SER A 139      10.578  20.188  35.527  1.00 37.22           N  
ATOM   2013  H   SER A 139      10.476  21.175  35.337  1.00 37.22           H  
ATOM   2014  CA  SER A 139      11.546  19.787  36.556  1.00 37.22           C  
ATOM   2015  HA  SER A 139      12.221  19.040  36.137  1.00 37.22           H  
ATOM   2016  C   SER A 139      10.839  19.195  37.781  1.00 37.22           C  
ATOM   2017  CB  SER A 139      12.372  20.999  37.005  1.00 37.22           C  
ATOM   2018  HB2 SER A 139      11.703  21.803  37.312  1.00 37.22           H  
ATOM   2019  HB3 SER A 139      12.995  20.716  37.854  1.00 37.22           H  
ATOM   2020  O   SER A 139       9.990  19.856  38.375  1.00 37.22           O  
ATOM   2021  OG  SER A 139      13.206  21.443  35.954  1.00 37.22           O  
ATOM   2022  HG  SER A 139      13.627  22.270  36.199  1.00 37.22           H  
ATOM   2023  N   GLY A 140      11.232  17.990  38.209  1.00 30.59           N  
ATOM   2024  H   GLY A 140      11.849  17.450  37.620  1.00 30.59           H  
ATOM   2025  CA  GLY A 140      10.670  17.345  39.401  1.00 30.59           C  
ATOM   2026  HA2 GLY A 140      10.525  18.086  40.187  1.00 30.59           H  
ATOM   2027  HA3 GLY A 140       9.691  16.937  39.148  1.00 30.59           H  
ATOM   2028  C   GLY A 140      11.522  16.204  39.967  1.00 30.59           C  
ATOM   2029  O   GLY A 140      11.217  15.044  39.748  1.00 30.59           O  
ATOM   2030  N   THR A 141      12.598  16.579  40.666  1.00 43.16           N  
ATOM   2031  H   THR A 141      12.758  17.575  40.635  1.00 43.16           H  
ATOM   2032  CA  THR A 141      13.299  15.910  41.791  1.00 43.16           C  
ATOM   2033  HA  THR A 141      14.364  16.106  41.660  1.00 43.16           H  
ATOM   2034  C   THR A 141      13.161  14.389  42.005  1.00 43.16           C  
ATOM   2035  CB  THR A 141      12.881  16.592  43.108  1.00 43.16           C  
ATOM   2036  HB  THR A 141      13.397  16.109  43.937  1.00 43.16           H  
ATOM   2037  O   THR A 141      12.109  13.910  42.424  1.00 43.16           O  
ATOM   2038  CG2 THR A 141      13.214  18.086  43.125  1.00 43.16           C  
ATOM   2039 HG21 THR A 141      12.603  18.627  42.402  1.00 43.16           H  
ATOM   2040 HG22 THR A 141      13.008  18.482  44.119  1.00 43.16           H  
ATOM   2041 HG23 THR A 141      14.271  18.233  42.901  1.00 43.16           H  
ATOM   2042  OG1 THR A 141      11.489  16.483  43.298  1.00 43.16           O  
ATOM   2043  HG1 THR A 141      11.266  15.566  43.120  1.00 43.16           H  
ATOM   2044  N   GLY A 142      14.287  13.667  41.930  1.00 32.53           N  
ATOM   2045  H   GLY A 142      15.116  14.088  41.536  1.00 32.53           H  
ATOM   2046  CA  GLY A 142      14.438  12.330  42.519  1.00 32.53           C  
ATOM   2047  HA2 GLY A 142      13.625  11.691  42.172  1.00 32.53           H  
ATOM   2048  HA3 GLY A 142      14.372  12.402  43.605  1.00 32.53           H  
ATOM   2049  C   GLY A 142      15.758  11.658  42.136  1.00 32.53           C  
ATOM   2050  O   GLY A 142      15.900  11.164  41.024  1.00 32.53           O  
ATOM   2051  N   ASP A 143      16.723  11.666  43.053  1.00 44.12           N  
ATOM   2052  H   ASP A 143      16.535  12.117  43.937  1.00 44.12           H  
ATOM   2053  CA  ASP A 143      18.066  11.099  42.913  1.00 44.12           C  
ATOM   2054  HA  ASP A 143      18.600  11.622  42.119  1.00 44.12           H  
ATOM   2055  C   ASP A 143      18.068   9.586  42.614  1.00 44.12           C  
ATOM   2056  CB  ASP A 143      18.816  11.327  44.240  1.00 44.12           C  
ATOM   2057  HB2 ASP A 143      18.282  10.833  45.052  1.00 44.12           H  
ATOM   2058  HB3 ASP A 143      19.803  10.871  44.166  1.00 44.12           H  
ATOM   2059  O   ASP A 143      17.813   8.782  43.508  1.00 44.12           O  
ATOM   2060  CG  ASP A 143      18.995  12.802  44.589  1.00 44.12           C  
ATOM   2061  OD1 ASP A 143      19.718  13.483  43.831  1.00 44.12           O  
ATOM   2062  OD2 ASP A 143      18.394  13.237  45.597  1.00 44.12           O  
ATOM   2063  N   THR A 144      18.476   9.178  41.408  1.00 39.06           N  
ATOM   2064  H   THR A 144      18.512   9.861  40.665  1.00 39.06           H  
ATOM   2065  CA  THR A 144      19.185   7.901  41.209  1.00 39.06           C  
ATOM   2066  HA  THR A 144      19.700   7.665  42.140  1.00 39.06           H  
ATOM   2067  C   THR A 144      20.253   8.052  40.132  1.00 39.06           C  
ATOM   2068  CB  THR A 144      18.299   6.682  40.903  1.00 39.06           C  
ATOM   2069  HB  THR A 144      18.950   5.883  40.548  1.00 39.06           H  
ATOM   2070  O   THR A 144      19.980   8.115  38.936  1.00 39.06           O  
ATOM   2071  CG2 THR A 144      17.552   6.142  42.123  1.00 39.06           C  
ATOM   2072 HG21 THR A 144      18.233   6.037  42.968  1.00 39.06           H  
ATOM   2073 HG22 THR A 144      17.128   5.168  41.877  1.00 39.06           H  
ATOM   2074 HG23 THR A 144      16.738   6.817  42.386  1.00 39.06           H  
ATOM   2075  OG1 THR A 144      17.358   6.960  39.899  1.00 39.06           O  
ATOM   2076  HG1 THR A 144      17.819   7.447  39.212  1.00 39.06           H  
ATOM   2077  N   ASP A 145      21.482   8.126  40.621  1.00 43.38           N  
ATOM   2078  H   ASP A 145      21.566   8.101  41.627  1.00 43.38           H  
ATOM   2079  CA  ASP A 145      22.752   8.178  39.915  1.00 43.38           C  
ATOM   2080  HA  ASP A 145      22.755   9.025  39.229  1.00 43.38           H  
ATOM   2081  C   ASP A 145      22.994   6.864  39.140  1.00 43.38           C  
ATOM   2082  CB  ASP A 145      23.788   8.420  41.039  1.00 43.38           C  
ATOM   2083  HB2 ASP A 145      23.353   9.103  41.769  1.00 43.38           H  
ATOM   2084  HB3 ASP A 145      23.987   7.486  41.564  1.00 43.38           H  
ATOM   2085  O   ASP A 145      23.182   5.806  39.742  1.00 43.38           O  
ATOM   2086  CG  ASP A 145      25.113   9.050  40.618  1.00 43.38           C  
ATOM   2087  OD1 ASP A 145      25.350   9.215  39.396  1.00 43.38           O  
ATOM   2088  OD2 ASP A 145      25.892   9.366  41.543  1.00 43.38           O  
ATOM   2089  N   ILE A 146      22.978   6.909  37.803  1.00 40.03           N  
ATOM   2090  H   ILE A 146      22.716   7.783  37.370  1.00 40.03           H  
ATOM   2091  CA  ILE A 146      23.443   5.810  36.934  1.00 40.03           C  
ATOM   2092  HA  ILE A 146      23.919   5.069  37.576  1.00 40.03           H  
ATOM   2093  C   ILE A 146      24.583   6.279  36.024  1.00 40.03           C  
ATOM   2094  CB  ILE A 146      22.309   5.051  36.202  1.00 40.03           C  
ATOM   2095  HB  ILE A 146      22.782   4.335  35.530  1.00 40.03           H  
ATOM   2096  O   ILE A 146      24.573   6.100  34.809  1.00 40.03           O  
ATOM   2097  CG1 ILE A 146      21.410   5.978  35.355  1.00 40.03           C  
ATOM   2098 HG12 ILE A 146      22.035   6.663  34.782  1.00 40.03           H  
ATOM   2099 HG13 ILE A 146      20.777   6.575  36.012  1.00 40.03           H  
ATOM   2100  CG2 ILE A 146      21.484   4.231  37.210  1.00 40.03           C  
ATOM   2101 HG21 ILE A 146      20.930   4.901  37.868  1.00 40.03           H  
ATOM   2102 HG22 ILE A 146      22.145   3.613  37.818  1.00 40.03           H  
ATOM   2103 HG23 ILE A 146      20.782   3.580  36.690  1.00 40.03           H  
ATOM   2104  CD1 ILE A 146      20.524   5.216  34.361  1.00 40.03           C  
ATOM   2105 HD11 ILE A 146      21.140   4.589  33.717  1.00 40.03           H  
ATOM   2106 HD12 ILE A 146      19.981   5.931  33.743  1.00 40.03           H  
ATOM   2107 HD13 ILE A 146      19.800   4.597  34.891  1.00 40.03           H  
ATOM   2108  N   ASN A 147      25.623   6.856  36.627  1.00 39.62           N  
ATOM   2109  H   ASN A 147      25.542   7.079  37.609  1.00 39.62           H  
ATOM   2110  CA  ASN A 147      26.940   6.962  36.002  1.00 39.62           C  
ATOM   2111  HA  ASN A 147      26.825   7.273  34.964  1.00 39.62           H  
ATOM   2112  C   ASN A 147      27.656   5.598  35.996  1.00 39.62           C  
ATOM   2113  CB  ASN A 147      27.774   8.030  36.732  1.00 39.62           C  
ATOM   2114  HB2 ASN A 147      27.659   7.930  37.811  1.00 39.62           H  
ATOM   2115  HB3 ASN A 147      28.830   7.900  36.494  1.00 39.62           H  
ATOM   2116  O   ASN A 147      28.584   5.392  36.774  1.00 39.62           O  
ATOM   2117  CG  ASN A 147      27.418   9.429  36.300  1.00 39.62           C  
ATOM   2118  ND2 ASN A 147      26.766  10.191  37.142  1.00 39.62           N  
ATOM   2119 HD21 ASN A 147      26.487  11.108  36.824  1.00 39.62           H  
ATOM   2120 HD22 ASN A 147      26.406   9.822  38.011  1.00 39.62           H  
ATOM   2121  OD1 ASN A 147      27.734   9.843  35.194  1.00 39.62           O  
ATOM   2122  N   GLN A 148      27.274   4.674  35.106  1.00 40.78           N  
ATOM   2123  H   GLN A 148      26.436   4.857  34.573  1.00 40.78           H  
ATOM   2124  CA  GLN A 148      28.158   3.571  34.683  1.00 40.78           C  
ATOM   2125  HA  GLN A 148      29.186   3.922  34.772  1.00 40.78           H  
ATOM   2126  C   GLN A 148      27.984   3.241  33.191  1.00 40.78           C  
ATOM   2127  CB  GLN A 148      28.049   2.315  35.581  1.00 40.78           C  
ATOM   2128  HB2 GLN A 148      27.006   2.017  35.689  1.00 40.78           H  
ATOM   2129  HB3 GLN A 148      28.587   1.507  35.087  1.00 40.78           H  
ATOM   2130  O   GLN A 148      27.475   2.190  32.815  1.00 40.78           O  
ATOM   2131  CG  GLN A 148      28.685   2.517  36.969  1.00 40.78           C  
ATOM   2132  HG2 GLN A 148      29.626   3.055  36.859  1.00 40.78           H  
ATOM   2133  HG3 GLN A 148      28.006   3.112  37.580  1.00 40.78           H  
ATOM   2134  CD  GLN A 148      28.996   1.244  37.741  1.00 40.78           C  
ATOM   2135  NE2 GLN A 148      29.412   1.377  38.982  1.00 40.78           N  
ATOM   2136 HE21 GLN A 148      29.443   2.295  39.401  1.00 40.78           H  
ATOM   2137 HE22 GLN A 148      29.571   0.518  39.489  1.00 40.78           H  
ATOM   2138  OE1 GLN A 148      28.909   0.124  37.271  1.00 40.78           O  
ATOM   2139  N   GLY A 149      28.445   4.152  32.330  1.00 36.75           N  
ATOM   2140  H   GLY A 149      28.821   5.005  32.720  1.00 36.75           H  
ATOM   2141  CA  GLY A 149      28.844   3.848  30.950  1.00 36.75           C  
ATOM   2142  HA2 GLY A 149      28.426   2.886  30.653  1.00 36.75           H  
ATOM   2143  HA3 GLY A 149      28.458   4.613  30.276  1.00 36.75           H  
ATOM   2144  C   GLY A 149      30.380   3.810  30.830  1.00 36.75           C  
ATOM   2145  O   GLY A 149      31.056   4.423  31.661  1.00 36.75           O  
ATOM   2146  N   PRO A 150      30.974   3.104  29.846  1.00 30.73           N  
ATOM   2147  CA  PRO A 150      32.427   2.962  29.748  1.00 30.73           C  
ATOM   2148  HA  PRO A 150      32.795   2.578  30.699  1.00 30.73           H  
ATOM   2149  C   PRO A 150      33.105   4.307  29.445  1.00 30.73           C  
ATOM   2150  CB  PRO A 150      32.696   1.919  28.655  1.00 30.73           C  
ATOM   2151  HB2 PRO A 150      33.058   2.408  27.751  1.00 30.73           H  
ATOM   2152  HB3 PRO A 150      33.412   1.167  28.987  1.00 30.73           H  
ATOM   2153  O   PRO A 150      32.604   5.109  28.660  1.00 30.73           O  
ATOM   2154  CG  PRO A 150      31.329   1.295  28.371  1.00 30.73           C  
ATOM   2155  HG2 PRO A 150      31.179   0.435  29.023  1.00 30.73           H  
ATOM   2156  HG3 PRO A 150      31.225   1.005  27.326  1.00 30.73           H  
ATOM   2157  CD  PRO A 150      30.339   2.392  28.752  1.00 30.73           C  
ATOM   2158  HD2 PRO A 150      29.386   1.947  29.037  1.00 30.73           H  
ATOM   2159  HD3 PRO A 150      30.201   3.075  27.913  1.00 30.73           H  
ATOM   2160  N   ALA A 151      34.255   4.539  30.082  1.00 39.69           N  
ATOM   2161  H   ALA A 151      34.595   3.810  30.692  1.00 39.69           H  
ATOM   2162  CA  ALA A 151      34.993   5.800  30.104  1.00 39.69           C  
ATOM   2163  HA  ALA A 151      34.393   6.529  30.648  1.00 39.69           H  
ATOM   2164  C   ALA A 151      35.298   6.374  28.704  1.00 39.69           C  
ATOM   2165  CB  ALA A 151      36.284   5.553  30.900  1.00 39.69           C  
ATOM   2166  HB1 ALA A 151      36.895   4.803  30.397  1.00 39.69           H  
ATOM   2167  HB2 ALA A 151      36.042   5.211  31.906  1.00 39.69           H  
ATOM   2168  HB3 ALA A 151      36.850   6.481  30.971  1.00 39.69           H  
ATOM   2169  O   ALA A 151      36.019   5.764  27.915  1.00 39.69           O  
ATOM   2170  N   GLY A 152      34.790   7.583  28.435  1.00 34.38           N  
ATOM   2171  H   GLY A 152      34.200   8.010  29.134  1.00 34.38           H  
ATOM   2172  CA  GLY A 152      35.095   8.348  27.221  1.00 34.38           C  
ATOM   2173  HA2 GLY A 152      36.114   8.729  27.289  1.00 34.38           H  
ATOM   2174  HA3 GLY A 152      35.044   7.674  26.366  1.00 34.38           H  
ATOM   2175  C   GLY A 152      34.164   9.531  26.924  1.00 34.38           C  
ATOM   2176  O   GLY A 152      34.559  10.427  26.185  1.00 34.38           O  
ATOM   2177  N   ALA A 153      32.966   9.590  27.513  1.00 36.53           N  
ATOM   2178  H   ALA A 153      32.645   8.815  28.075  1.00 36.53           H  
ATOM   2179  CA  ALA A 153      32.080  10.746  27.376  1.00 36.53           C  
ATOM   2180  HA  ALA A 153      32.283  11.247  26.430  1.00 36.53           H  
ATOM   2181  C   ALA A 153      32.337  11.752  28.508  1.00 36.53           C  
ATOM   2182  CB  ALA A 153      30.627  10.265  27.312  1.00 36.53           C  
ATOM   2183  HB1 ALA A 153      30.360   9.751  28.236  1.00 36.53           H  
ATOM   2184  HB2 ALA A 153      29.965  11.122  27.184  1.00 36.53           H  
ATOM   2185  HB3 ALA A 153      30.493   9.586  26.470  1.00 36.53           H  
ATOM   2186  O   ALA A 153      32.067  11.476  29.676  1.00 36.53           O  
ATOM   2187  N   ALA A 154      32.887  12.916  28.159  1.00 35.75           N  
ATOM   2188  H   ALA A 154      33.097  13.071  27.183  1.00 35.75           H  
ATOM   2189  CA  ALA A 154      32.909  14.070  29.046  1.00 35.75           C  
ATOM   2190  HA  ALA A 154      33.458  13.807  29.951  1.00 35.75           H  
ATOM   2191  C   ALA A 154      31.464  14.429  29.426  1.00 35.75           C  
ATOM   2192  CB  ALA A 154      33.634  15.226  28.345  1.00 35.75           C  
ATOM   2193  HB1 ALA A 154      34.654  14.931  28.098  1.00 35.75           H  
ATOM   2194  HB2 ALA A 154      33.662  16.092  29.006  1.00 35.75           H  
ATOM   2195  HB3 ALA A 154      33.102  15.498  27.434  1.00 35.75           H  
ATOM   2196  O   ALA A 154      30.602  14.546  28.555  1.00 35.75           O  
ATOM   2197  N   GLY A 155      31.212  14.545  30.730  1.00 33.78           N  
ATOM   2198  H   GLY A 155      31.972  14.407  31.381  1.00 33.78           H  
ATOM   2199  CA  GLY A 155      29.885  14.780  31.282  1.00 33.78           C  
ATOM   2200  HA2 GLY A 155      29.244  13.937  31.026  1.00 33.78           H  
ATOM   2201  HA3 GLY A 155      29.941  14.851  32.368  1.00 33.78           H  
ATOM   2202  C   GLY A 155      29.265  16.065  30.746  1.00 33.78           C  
ATOM   2203  O   GLY A 155      29.879  17.130  30.799  1.00 33.78           O  
ATOM   2204  N   ILE A 156      28.031  15.958  30.266  1.00 36.84           N  
ATOM   2205  H   ILE A 156      27.598  15.046  30.227  1.00 36.84           H  
ATOM   2206  CA  ILE A 156      27.181  17.114  30.009  1.00 36.84           C  
ATOM   2207  HA  ILE A 156      27.798  18.013  30.042  1.00 36.84           H  
ATOM   2208  C   ILE A 156      26.200  17.164  31.173  1.00 36.84           C  
ATOM   2209  CB  ILE A 156      26.501  17.086  28.621  1.00 36.84           C  
ATOM   2210  HB  ILE A 156      25.551  16.556  28.704  1.00 36.84           H  
ATOM   2211  O   ILE A 156      25.334  16.304  31.317  1.00 36.84           O  
ATOM   2212  CG1 ILE A 156      27.349  16.365  27.545  1.00 36.84           C  
ATOM   2213 HG12 ILE A 156      28.311  16.866  27.441  1.00 36.84           H  
ATOM   2214 HG13 ILE A 156      27.531  15.336  27.858  1.00 36.84           H  
ATOM   2215  CG2 ILE A 156      26.221  18.547  28.217  1.00 36.84           C  
ATOM   2216 HG21 ILE A 156      25.600  18.578  27.322  1.00 36.84           H  
ATOM   2217 HG22 ILE A 156      27.154  19.077  28.027  1.00 36.84           H  
ATOM   2218 HG23 ILE A 156      25.672  19.054  29.010  1.00 36.84           H  
ATOM   2219  CD1 ILE A 156      26.675  16.284  26.172  1.00 36.84           C  
ATOM   2220 HD11 ILE A 156      27.261  15.635  25.522  1.00 36.84           H  
ATOM   2221 HD12 ILE A 156      25.671  15.870  26.273  1.00 36.84           H  
ATOM   2222 HD13 ILE A 156      26.619  17.272  25.715  1.00 36.84           H  
ATOM   2223  N   ALA A 157      26.428  18.125  32.064  1.00 31.03           N  
ATOM   2224  H   ALA A 157      27.177  18.776  31.876  1.00 31.03           H  
ATOM   2225  CA  ALA A 157      25.534  18.432  33.164  1.00 31.03           C  
ATOM   2226  HA  ALA A 157      25.455  17.557  33.809  1.00 31.03           H  
ATOM   2227  C   ALA A 157      24.142  18.776  32.616  1.00 31.03           C  
ATOM   2228  CB  ALA A 157      26.142  19.594  33.960  1.00 31.03           C  
ATOM   2229  HB1 ALA A 157      25.491  19.837  34.800  1.00 31.03           H  
ATOM   2230  HB2 ALA A 157      27.124  19.313  34.341  1.00 31.03           H  
ATOM   2231  HB3 ALA A 157      26.236  20.474  33.322  1.00 31.03           H  
ATOM   2232  O   ALA A 157      24.022  19.530  31.652  1.00 31.03           O  
ATOM   2233  N   LEU A 158      23.104  18.232  33.253  1.00 41.66           N  
ATOM   2234  H   LEU A 158      23.293  17.593  34.012  1.00 41.66           H  
ATOM   2235  CA  LEU A 158      21.713  18.610  33.026  1.00 41.66           C  
ATOM   2236  HA  LEU A 158      21.439  18.412  31.990  1.00 41.66           H  
ATOM   2237  C   LEU A 158      21.547  20.113  33.297  1.00 41.66           C  
ATOM   2238  CB  LEU A 158      20.820  17.771  33.968  1.00 41.66           C  
ATOM   2239  HB2 LEU A 158      19.863  18.276  34.097  1.00 41.66           H  
ATOM   2240  HB3 LEU A 158      21.292  17.737  34.950  1.00 41.66           H  
ATOM   2241  O   LEU A 158      21.505  20.540  34.451  1.00 41.66           O  
ATOM   2242  CG  LEU A 158      20.552  16.338  33.472  1.00 41.66           C  
ATOM   2243  HG  LEU A 158      21.438  15.951  32.970  1.00 41.66           H  
ATOM   2244  CD1 LEU A 158      20.228  15.412  34.645  1.00 41.66           C  
ATOM   2245 HD11 LEU A 158      20.032  14.405  34.276  1.00 41.66           H  
ATOM   2246 HD12 LEU A 158      19.349  15.774  35.178  1.00 41.66           H  
ATOM   2247 HD13 LEU A 158      21.075  15.371  35.331  1.00 41.66           H  
ATOM   2248  CD2 LEU A 158      19.368  16.312  32.503  1.00 41.66           C  
ATOM   2249 HD21 LEU A 158      19.212  15.295  32.143  1.00 41.66           H  
ATOM   2250 HD22 LEU A 158      19.574  16.954  31.647  1.00 41.66           H  
ATOM   2251 HD23 LEU A 158      18.461  16.656  33.000  1.00 41.66           H  
ATOM   2252  N   GLN A 159      21.445  20.909  32.234  1.00 33.22           N  
ATOM   2253  H   GLN A 159      21.600  20.509  31.319  1.00 33.22           H  
ATOM   2254  CA  GLN A 159      20.803  22.218  32.271  1.00 33.22           C  
ATOM   2255  HA  GLN A 159      20.454  22.397  33.289  1.00 33.22           H  
ATOM   2256  C   GLN A 159      19.551  22.167  31.400  1.00 33.22           C  
ATOM   2257  CB  GLN A 159      21.758  23.371  31.921  1.00 33.22           C  
ATOM   2258  HB2 GLN A 159      22.418  23.085  31.102  1.00 33.22           H  
ATOM   2259  HB3 GLN A 159      21.168  24.233  31.610  1.00 33.22           H  
ATOM   2260  O   GLN A 159      19.550  21.678  30.273  1.00 33.22           O  
ATOM   2261  CG  GLN A 159      22.574  23.766  33.163  1.00 33.22           C  
ATOM   2262  HG2 GLN A 159      23.206  22.927  33.455  1.00 33.22           H  
ATOM   2263  HG3 GLN A 159      21.890  23.977  33.985  1.00 33.22           H  
ATOM   2264  CD  GLN A 159      23.458  24.993  32.968  1.00 33.22           C  
ATOM   2265  NE2 GLN A 159      24.111  25.453  34.013  1.00 33.22           N  
ATOM   2266 HE21 GLN A 159      24.655  26.286  33.838  1.00 33.22           H  
ATOM   2267 HE22 GLN A 159      24.007  25.010  34.915  1.00 33.22           H  
ATOM   2268  OE1 GLN A 159      23.608  25.571  31.910  1.00 33.22           O  
ATOM   2269  N   SER A 160      18.465  22.592  32.025  1.00 39.34           N  
ATOM   2270  H   SER A 160      18.593  23.019  32.931  1.00 39.34           H  
ATOM   2271  CA  SER A 160      17.089  22.598  31.564  1.00 39.34           C  
ATOM   2272  HA  SER A 160      16.815  21.617  31.174  1.00 39.34           H  
ATOM   2273  C   SER A 160      16.868  23.646  30.473  1.00 39.34           C  
ATOM   2274  CB  SER A 160      16.234  22.921  32.799  1.00 39.34           C  
ATOM   2275  HB2 SER A 160      16.273  22.084  33.496  1.00 39.34           H  
ATOM   2276  HB3 SER A 160      15.198  23.084  32.501  1.00 39.34           H  
ATOM   2277  O   SER A 160      16.446  24.756  30.787  1.00 39.34           O  
ATOM   2278  OG  SER A 160      16.747  24.086  33.435  1.00 39.34           O  
ATOM   2279  HG  SER A 160      16.707  24.769  32.763  1.00 39.34           H  
ATOM   2280  N   ASP A 161      17.103  23.287  29.214  1.00 36.12           N  
ATOM   2281  H   ASP A 161      17.560  22.407  29.024  1.00 36.12           H  
ATOM   2282  CA  ASP A 161      16.652  24.078  28.068  1.00 36.12           C  
ATOM   2283  HA  ASP A 161      16.062  24.916  28.439  1.00 36.12           H  
ATOM   2284  C   ASP A 161      15.742  23.230  27.158  1.00 36.12           C  
ATOM   2285  CB  ASP A 161      17.842  24.682  27.307  1.00 36.12           C  
ATOM   2286  HB2 ASP A 161      18.595  23.911  27.141  1.00 36.12           H  
ATOM   2287  HB3 ASP A 161      17.494  25.026  26.334  1.00 36.12           H  
ATOM   2288  O   ASP A 161      16.039  22.056  26.911  1.00 36.12           O  
ATOM   2289  CG  ASP A 161      18.462  25.883  28.034  1.00 36.12           C  
ATOM   2290  OD1 ASP A 161      17.686  26.755  28.488  1.00 36.12           O  
ATOM   2291  OD2 ASP A 161      19.711  25.954  28.079  1.00 36.12           O  
ATOM   2292  N   PRO A 162      14.608  23.776  26.672  1.00 38.22           N  
ATOM   2293  CA  PRO A 162      13.722  23.064  25.758  1.00 38.22           C  
ATOM   2294  HA  PRO A 162      13.456  22.094  26.180  1.00 38.22           H  
ATOM   2295  C   PRO A 162      14.411  22.849  24.404  1.00 38.22           C  
ATOM   2296  CB  PRO A 162      12.461  23.927  25.650  1.00 38.22           C  
ATOM   2297  HB2 PRO A 162      11.758  23.638  26.432  1.00 38.22           H  
ATOM   2298  HB3 PRO A 162      11.989  23.848  24.671  1.00 38.22           H  
ATOM   2299  O   PRO A 162      14.911  23.786  23.783  1.00 38.22           O  
ATOM   2300  CG  PRO A 162      12.970  25.341  25.929  1.00 38.22           C  
ATOM   2301  HG2 PRO A 162      13.363  25.776  25.010  1.00 38.22           H  
ATOM   2302  HG3 PRO A 162      12.190  25.977  26.347  1.00 38.22           H  
ATOM   2303  CD  PRO A 162      14.113  25.123  26.918  1.00 38.22           C  
ATOM   2304  HD2 PRO A 162      14.892  25.869  26.757  1.00 38.22           H  
ATOM   2305  HD3 PRO A 162      13.737  25.189  27.939  1.00 38.22           H  
ATOM   2306  N   VAL A 163      14.408  21.606  23.924  1.00 38.75           N  
ATOM   2307  H   VAL A 163      13.980  20.882  24.482  1.00 38.75           H  
ATOM   2308  CA  VAL A 163      14.948  21.238  22.608  1.00 38.75           C  
ATOM   2309  HA  VAL A 163      15.698  21.972  22.314  1.00 38.75           H  
ATOM   2310  C   VAL A 163      13.805  21.279  21.591  1.00 38.75           C  
ATOM   2311  CB  VAL A 163      15.645  19.862  22.660  1.00 38.75           C  
ATOM   2312  HB  VAL A 163      14.917  19.096  22.927  1.00 38.75           H  
ATOM   2313  O   VAL A 163      12.853  20.508  21.699  1.00 38.75           O  
ATOM   2314  CG1 VAL A 163      16.268  19.495  21.306  1.00 38.75           C  
ATOM   2315 HG11 VAL A 163      16.772  18.531  21.380  1.00 38.75           H  
ATOM   2316 HG12 VAL A 163      15.493  19.415  20.544  1.00 38.75           H  
ATOM   2317 HG13 VAL A 163      16.990  20.255  21.006  1.00 38.75           H  
ATOM   2318  CG2 VAL A 163      16.770  19.842  23.707  1.00 38.75           C  
ATOM   2319 HG21 VAL A 163      16.367  20.020  24.704  1.00 38.75           H  
ATOM   2320 HG22 VAL A 163      17.503  20.618  23.485  1.00 38.75           H  
ATOM   2321 HG23 VAL A 163      17.262  18.869  23.708  1.00 38.75           H  
ATOM   2322  N   CYS A 164      13.881  22.182  20.610  1.00 37.59           N  
ATOM   2323  H   CYS A 164      14.673  22.808  20.594  1.00 37.59           H  
ATOM   2324  CA  CYS A 164      12.939  22.239  19.487  1.00 37.59           C  
ATOM   2325  HA  CYS A 164      12.052  21.656  19.734  1.00 37.59           H  
ATOM   2326  C   CYS A 164      13.567  21.619  18.229  1.00 37.59           C  
ATOM   2327  CB  CYS A 164      12.470  23.680  19.228  1.00 37.59           C  
ATOM   2328  HB2 CYS A 164      11.798  23.669  18.370  1.00 37.59           H  
ATOM   2329  HB3 CYS A 164      13.341  24.275  18.953  1.00 37.59           H  
ATOM   2330  O   CYS A 164      14.739  21.863  17.931  1.00 37.59           O  
ATOM   2331  SG  CYS A 164      11.615  24.534  20.592  1.00 37.59           S  
ATOM   2332  N   PHE A 165      12.777  20.852  17.470  1.00 36.03           N  
ATOM   2333  H   PHE A 165      11.811  20.749  17.746  1.00 36.03           H  
ATOM   2334  CA  PHE A 165      13.180  20.298  16.173  1.00 36.03           C  
ATOM   2335  HA  PHE A 165      14.262  20.378  16.069  1.00 36.03           H  
ATOM   2336  C   PHE A 165      12.552  21.108  15.032  1.00 36.03           C  
ATOM   2337  CB  PHE A 165      12.835  18.803  16.078  1.00 36.03           C  
ATOM   2338  HB2 PHE A 165      12.709  18.542  15.027  1.00 36.03           H  
ATOM   2339  HB3 PHE A 165      11.878  18.615  16.566  1.00 36.03           H  
ATOM   2340  O   PHE A 165      11.330  21.171  14.892  1.00 36.03           O  
ATOM   2341  CG  PHE A 165      13.897  17.882  16.654  1.00 36.03           C  
ATOM   2342  CD1 PHE A 165      14.943  17.415  15.834  1.00 36.03           C  
ATOM   2343  HD1 PHE A 165      14.990  17.713  14.797  1.00 36.03           H  
ATOM   2344  CD2 PHE A 165      13.843  17.487  18.004  1.00 36.03           C  
ATOM   2345  HD2 PHE A 165      13.048  17.843  18.641  1.00 36.03           H  
ATOM   2346  CE1 PHE A 165      15.925  16.554  16.357  1.00 36.03           C  
ATOM   2347  HE1 PHE A 165      16.721  16.193  15.723  1.00 36.03           H  
ATOM   2348  CE2 PHE A 165      14.825  16.625  18.527  1.00 36.03           C  
ATOM   2349  HE2 PHE A 165      14.776  16.321  19.562  1.00 36.03           H  
ATOM   2350  CZ  PHE A 165      15.864  16.157  17.704  1.00 36.03           C  
ATOM   2351  HZ  PHE A 165      16.613  15.492  18.107  1.00 36.03           H  
ATOM   2352  N   CYS A 166      13.406  21.704  14.198  1.00 34.62           N  
ATOM   2353  H   CYS A 166      14.395  21.606  14.380  1.00 34.62           H  
ATOM   2354  CA  CYS A 166      13.025  22.437  12.992  1.00 34.62           C  
ATOM   2355  HA  CYS A 166      11.939  22.491  12.919  1.00 34.62           H  
ATOM   2356  C   CYS A 166      13.556  21.696  11.754  1.00 34.62           C  
ATOM   2357  CB  CYS A 166      13.578  23.872  13.065  1.00 34.62           C  
ATOM   2358  HB2 CYS A 166      13.262  24.420  12.177  1.00 34.62           H  
ATOM   2359  HB3 CYS A 166      14.667  23.839  13.085  1.00 34.62           H  
ATOM   2360  O   CYS A 166      14.722  21.295  11.736  1.00 34.62           O  
ATOM   2361  SG  CYS A 166      12.972  24.732  14.549  1.00 34.62           S  
ATOM   2362  HG  CYS A 166      13.475  25.939  14.274  1.00 34.62           H  
ATOM   2363  N   GLU A 167      12.746  21.536  10.702  1.00 34.25           N  
ATOM   2364  H   GLU A 167      11.794  21.872  10.745  1.00 34.25           H  
ATOM   2365  CA  GLU A 167      13.229  21.030   9.409  1.00 34.25           C  
ATOM   2366  HA  GLU A 167      13.808  20.123   9.587  1.00 34.25           H  
ATOM   2367  C   GLU A 167      14.177  22.062   8.764  1.00 34.25           C  
ATOM   2368  CB  GLU A 167      12.061  20.658   8.464  1.00 34.25           C  
ATOM   2369  HB2 GLU A 167      12.340  20.927   7.445  1.00 34.25           H  
ATOM   2370  HB3 GLU A 167      11.173  21.231   8.731  1.00 34.25           H  
ATOM   2371  O   GLU A 167      13.750  23.095   8.260  1.00 34.25           O  
ATOM   2372  CG  GLU A 167      11.738  19.152   8.460  1.00 34.25           C  
ATOM   2373  HG2 GLU A 167      11.357  18.868   9.441  1.00 34.25           H  
ATOM   2374  HG3 GLU A 167      12.665  18.604   8.288  1.00 34.25           H  
ATOM   2375  CD  GLU A 167      10.713  18.778   7.372  1.00 34.25           C  
ATOM   2376  OE1 GLU A 167      10.967  17.788   6.646  1.00 34.25           O  
ATOM   2377  OE2 GLU A 167       9.697  19.498   7.248  1.00 34.25           O  
ATOM   2378  N   ASN A 168      15.481  21.762   8.797  1.00 38.50           N  
ATOM   2379  H   ASN A 168      15.726  20.965   9.367  1.00 38.50           H  
ATOM   2380  CA  ASN A 168      16.570  22.353   8.011  1.00 38.50           C  
ATOM   2381  HA  ASN A 168      17.500  22.050   8.492  1.00 38.50           H  
ATOM   2382  C   ASN A 168      16.655  23.896   7.931  1.00 38.50           C  
ATOM   2383  CB  ASN A 168      16.555  21.702   6.614  1.00 38.50           C  
ATOM   2384  HB2 ASN A 168      17.222  22.250   5.948  1.00 38.50           H  
ATOM   2385  HB3 ASN A 168      15.549  21.769   6.199  1.00 38.50           H  
ATOM   2386  O   ASN A 168      16.344  24.501   6.905  1.00 38.50           O  
ATOM   2387  CG  ASN A 168      17.021  20.260   6.615  1.00 38.50           C  
ATOM   2388  ND2 ASN A 168      16.520  19.450   5.714  1.00 38.50           N  
ATOM   2389 HD21 ASN A 168      16.786  18.480   5.800  1.00 38.50           H  
ATOM   2390 HD22 ASN A 168      15.747  19.752   5.137  1.00 38.50           H  
ATOM   2391  OD1 ASN A 168      17.856  19.845   7.398  1.00 38.50           O  
ATOM   2392  N   CYS A 169      17.321  24.521   8.907  1.00 34.62           N  
ATOM   2393  H   CYS A 169      17.508  24.017   9.762  1.00 34.62           H  
ATOM   2394  CA  CYS A 169      18.186  25.660   8.580  1.00 34.62           C  
ATOM   2395  HA  CYS A 169      17.666  26.336   7.900  1.00 34.62           H  
ATOM   2396  C   CYS A 169      19.429  25.118   7.858  1.00 34.62           C  
ATOM   2397  CB  CYS A 169      18.561  26.457   9.840  1.00 34.62           C  
ATOM   2398  HB2 CYS A 169      19.389  27.125   9.607  1.00 34.62           H  
ATOM   2399  HB3 CYS A 169      18.877  25.774  10.629  1.00 34.62           H  
ATOM   2400  O   CYS A 169      20.434  24.793   8.489  1.00 34.62           O  
ATOM   2401  SG  CYS A 169      17.148  27.451  10.394  1.00 34.62           S  
ATOM   2402  HG  CYS A 169      17.704  27.940  11.506  1.00 34.62           H  
ATOM   2403  N   ILE A 170      19.373  24.989   6.531  1.00 35.41           N  
ATOM   2404  H   ILE A 170      18.502  25.202   6.067  1.00 35.41           H  
ATOM   2405  CA  ILE A 170      20.598  24.859   5.736  1.00 35.41           C  
ATOM   2406  HA  ILE A 170      21.179  24.019   6.118  1.00 35.41           H  
ATOM   2407  C   ILE A 170      21.407  26.146   5.961  1.00 35.41           C  
ATOM   2408  CB  ILE A 170      20.285  24.581   4.245  1.00 35.41           C  
ATOM   2409  HB  ILE A 170      19.538  25.298   3.907  1.00 35.41           H  
ATOM   2410  O   ILE A 170      20.984  27.220   5.548  1.00 35.41           O  
ATOM   2411  CG1 ILE A 170      19.715  23.150   4.098  1.00 35.41           C  
ATOM   2412 HG12 ILE A 170      18.905  23.023   4.817  1.00 35.41           H  
ATOM   2413 HG13 ILE A 170      20.488  22.421   4.339  1.00 35.41           H  
ATOM   2414  CG2 ILE A 170      21.541  24.739   3.365  1.00 35.41           C  
ATOM   2415 HG21 ILE A 170      21.299  24.549   2.319  1.00 35.41           H  
ATOM   2416 HG22 ILE A 170      21.919  25.760   3.422  1.00 35.41           H  
ATOM   2417 HG23 ILE A 170      22.319  24.047   3.688  1.00 35.41           H  
ATOM   2418  CD1 ILE A 170      19.139  22.828   2.713  1.00 35.41           C  
ATOM   2419 HD11 ILE A 170      19.932  22.797   1.965  1.00 35.41           H  
ATOM   2420 HD12 ILE A 170      18.656  21.851   2.745  1.00 35.41           H  
ATOM   2421 HD13 ILE A 170      18.400  23.579   2.434  1.00 35.41           H  
ATOM   2422  N   ASN A 171      22.529  26.003   6.676  1.00 34.22           N  
ATOM   2423  H   ASN A 171      22.621  25.116   7.148  1.00 34.22           H  
ATOM   2424  CA  ASN A 171      23.675  26.910   6.801  1.00 34.22           C  
ATOM   2425  HA  ASN A 171      23.886  27.045   7.862  1.00 34.22           H  
ATOM   2426  C   ASN A 171      23.505  28.321   6.205  1.00 34.22           C  
ATOM   2427  CB  ASN A 171      24.893  26.217   6.139  1.00 34.22           C  
ATOM   2428  HB2 ASN A 171      25.588  26.971   5.771  1.00 34.22           H  
ATOM   2429  HB3 ASN A 171      24.568  25.633   5.278  1.00 34.22           H  
ATOM   2430  O   ASN A 171      23.735  28.523   5.014  1.00 34.22           O  
ATOM   2431  CG  ASN A 171      25.707  25.363   7.087  1.00 34.22           C  
ATOM   2432  ND2 ASN A 171      26.226  24.247   6.632  1.00 34.22           N  
ATOM   2433 HD21 ASN A 171      26.768  23.716   7.298  1.00 34.22           H  
ATOM   2434 HD22 ASN A 171      26.084  23.965   5.672  1.00 34.22           H  
ATOM   2435  OD1 ASN A 171      25.923  25.699   8.234  1.00 34.22           O  
ATOM   2436  N   PHE A 172      23.312  29.327   7.059  1.00 27.45           N  
ATOM   2437  H   PHE A 172      23.052  29.106   8.010  1.00 27.45           H  
ATOM   2438  CA  PHE A 172      24.032  30.584   6.853  1.00 27.45           C  
ATOM   2439  HA  PHE A 172      24.281  30.703   5.798  1.00 27.45           H  
ATOM   2440  C   PHE A 172      25.367  30.477   7.588  1.00 27.45           C  
ATOM   2441  CB  PHE A 172      23.190  31.813   7.227  1.00 27.45           C  
ATOM   2442  HB2 PHE A 172      23.852  32.598   7.591  1.00 27.45           H  
ATOM   2443  HB3 PHE A 172      22.505  31.566   8.038  1.00 27.45           H  
ATOM   2444  O   PHE A 172      25.527  30.927   8.718  1.00 27.45           O  
ATOM   2445  CG  PHE A 172      22.425  32.379   6.044  1.00 27.45           C  
ATOM   2446  CD1 PHE A 172      23.046  33.302   5.179  1.00 27.45           C  
ATOM   2447  HD1 PHE A 172      24.066  33.608   5.362  1.00 27.45           H  
ATOM   2448  CD2 PHE A 172      21.105  31.966   5.788  1.00 27.45           C  
ATOM   2449  HD2 PHE A 172      20.632  31.240   6.433  1.00 27.45           H  
ATOM   2450  CE1 PHE A 172      22.345  33.822   4.076  1.00 27.45           C  
ATOM   2451  HE1 PHE A 172      22.825  34.532   3.418  1.00 27.45           H  
ATOM   2452  CE2 PHE A 172      20.402  32.489   4.687  1.00 27.45           C  
ATOM   2453  HE2 PHE A 172      19.389  32.166   4.497  1.00 27.45           H  
ATOM   2454  CZ  PHE A 172      21.020  33.419   3.833  1.00 27.45           C  
ATOM   2455  HZ  PHE A 172      20.479  33.817   2.987  1.00 27.45           H  
ATOM   2456  N   THR A 173      26.338  29.840   6.935  1.00 37.72           N  
ATOM   2457  H   THR A 173      26.118  29.419   6.044  1.00 37.72           H  
ATOM   2458  CA  THR A 173      27.735  30.227   7.136  1.00 37.72           C  
ATOM   2459  HA  THR A 173      27.999  30.087   8.185  1.00 37.72           H  
ATOM   2460  C   THR A 173      27.869  31.710   6.791  1.00 37.72           C  
ATOM   2461  CB  THR A 173      28.690  29.401   6.262  1.00 37.72           C  
ATOM   2462  HB  THR A 173      29.620  29.952   6.123  1.00 37.72           H  
ATOM   2463  O   THR A 173      27.329  32.157   5.779  1.00 37.72           O  
ATOM   2464  CG2 THR A 173      29.020  28.059   6.910  1.00 37.72           C  
ATOM   2465 HG21 THR A 173      28.104  27.493   7.079  1.00 37.72           H  
ATOM   2466 HG22 THR A 173      29.680  27.491   6.253  1.00 37.72           H  
ATOM   2467 HG23 THR A 173      29.522  28.223   7.863  1.00 37.72           H  
ATOM   2468  OG1 THR A 173      28.108  29.141   5.001  1.00 37.72           O  
ATOM   2469  HG1 THR A 173      27.916  29.997   4.610  1.00 37.72           H  
ATOM   2470  N   GLU A 174      28.558  32.439   7.665  1.00 37.78           N  
ATOM   2471  H   GLU A 174      28.923  31.950   8.469  1.00 37.78           H  
ATOM   2472  CA  GLU A 174      28.866  33.872   7.639  1.00 37.78           C  
ATOM   2473  HA  GLU A 174      28.128  34.399   8.243  1.00 37.78           H  
ATOM   2474  C   GLU A 174      28.921  34.526   6.245  1.00 37.78           C  
ATOM   2475  CB  GLU A 174      30.249  34.062   8.289  1.00 37.78           C  
ATOM   2476  HB2 GLU A 174      30.977  33.493   7.710  1.00 37.78           H  
ATOM   2477  HB3 GLU A 174      30.516  35.117   8.230  1.00 37.78           H  
ATOM   2478  O   GLU A 174      29.661  34.096   5.361  1.00 37.78           O  
ATOM   2479  CG  GLU A 174      30.327  33.631   9.764  1.00 37.78           C  
ATOM   2480  HG2 GLU A 174      30.047  32.581   9.850  1.00 37.78           H  
ATOM   2481  HG3 GLU A 174      29.610  34.220  10.335  1.00 37.78           H  
ATOM   2482  CD  GLU A 174      31.740  33.809  10.349  1.00 37.78           C  
ATOM   2483  OE1 GLU A 174      31.833  34.030  11.576  1.00 37.78           O  
ATOM   2484  OE2 GLU A 174      32.720  33.698   9.576  1.00 37.78           O  
ATOM   2485  N   PHE A 175      28.235  35.663   6.095  1.00 29.30           N  
ATOM   2486  H   PHE A 175      27.599  35.940   6.829  1.00 29.30           H  
ATOM   2487  CA  PHE A 175      28.622  36.698   5.135  1.00 29.30           C  
ATOM   2488  HA  PHE A 175      29.635  36.479   4.797  1.00 29.30           H  
ATOM   2489  C   PHE A 175      28.698  38.060   5.842  1.00 29.30           C  
ATOM   2490  CB  PHE A 175      27.740  36.687   3.869  1.00 29.30           C  
ATOM   2491  HB2 PHE A 175      27.443  37.705   3.618  1.00 29.30           H  
ATOM   2492  HB3 PHE A 175      26.823  36.130   4.063  1.00 29.30           H  
ATOM   2493  O   PHE A 175      27.725  38.804   5.877  1.00 29.30           O  
ATOM   2494  CG  PHE A 175      28.444  36.104   2.653  1.00 29.30           C  
ATOM   2495  CD1 PHE A 175      29.270  36.917   1.852  1.00 29.30           C  
ATOM   2496  HD1 PHE A 175      29.392  37.961   2.100  1.00 29.30           H  
ATOM   2497  CD2 PHE A 175      28.299  34.741   2.338  1.00 29.30           C  
ATOM   2498  HD2 PHE A 175      27.701  34.104   2.973  1.00 29.30           H  
ATOM   2499  CE1 PHE A 175      29.939  36.373   0.738  1.00 29.30           C  
ATOM   2500  HE1 PHE A 175      30.576  36.998   0.130  1.00 29.30           H  
ATOM   2501  CE2 PHE A 175      28.960  34.197   1.222  1.00 29.30           C  
ATOM   2502  HE2 PHE A 175      28.852  33.146   0.999  1.00 29.30           H  
ATOM   2503  CZ  PHE A 175      29.779  35.012   0.421  1.00 29.30           C  
ATOM   2504  HZ  PHE A 175      30.295  34.587  -0.428  1.00 29.30           H  
ATOM   2505  N   ARG A 176      29.923  38.332   6.317  1.00 34.72           N  
ATOM   2506  H   ARG A 176      30.531  37.529   6.381  1.00 34.72           H  
ATOM   2507  CA  ARG A 176      30.574  39.622   6.613  1.00 34.72           C  
ATOM   2508  HA  ARG A 176      31.589  39.351   6.906  1.00 34.72           H  
ATOM   2509  C   ARG A 176      30.115  40.467   7.803  1.00 34.72           C  
ATOM   2510  CB  ARG A 176      30.684  40.449   5.329  1.00 34.72           C  
ATOM   2511  HB2 ARG A 176      30.882  39.782   4.490  1.00 34.72           H  
ATOM   2512  HB3 ARG A 176      29.742  40.967   5.153  1.00 34.72           H  
ATOM   2513  O   ARG A 176      28.953  40.912   7.830  1.00 34.72           O  
ATOM   2514  CG  ARG A 176      31.832  41.455   5.438  1.00 34.72           C  
ATOM   2515  HG2 ARG A 176      32.760  40.917   5.629  1.00 34.72           H  
ATOM   2516  HG3 ARG A 176      31.648  42.159   6.250  1.00 34.72           H  
ATOM   2517  CD  ARG A 176      31.950  42.223   4.124  1.00 34.72           C  
ATOM   2518  HD2 ARG A 176      31.100  42.900   4.036  1.00 34.72           H  
ATOM   2519  HD3 ARG A 176      31.922  41.508   3.301  1.00 34.72           H  
ATOM   2520  NE  ARG A 176      33.209  42.979   4.062  1.00 34.72           N  
ATOM   2521  HE  ARG A 176      33.746  43.000   4.918  1.00 34.72           H  
ATOM   2522  NH1 ARG A 176      33.030  43.621   1.876  1.00 34.72           N  
ATOM   2523 HH11 ARG A 176      33.404  44.078   1.057  1.00 34.72           H  
ATOM   2524 HH12 ARG A 176      32.122  43.180   1.856  1.00 34.72           H  
ATOM   2525  NH2 ARG A 176      34.855  44.162   3.043  1.00 34.72           N  
ATOM   2526 HH21 ARG A 176      35.380  44.135   3.905  1.00 34.72           H  
ATOM   2527 HH22 ARG A 176      35.229  44.623   2.225  1.00 34.72           H  
ATOM   2528  CZ  ARG A 176      33.691  43.582   2.999  1.00 34.72           C  
ATOM   2529  OXT ARG A 176      31.050  40.795   8.561  1.00 34.72           O  
TER    2530      ARG A 176                                                       
END   
